# Supplementary material for: Accounting for Bacterial Overlap Between Raw Water Communities and Contaminating Sources Improves the Accuracy of Signature-Based Microbial Source Tracking
Source: Front Microbiol. 2018 Oct 2;9:2364. doi: 10.3389/fmicb.2018.02364 (PMC6190859; doi:10.3389/fmicb.2018.02364)
Supplement: Supplementary file 1 [file Data_Sheet_1.xlsx]

## Sheet: Fecal and sewage samples
#SampleID	Location	Included in library	RunDate	SampleType	Region	SourceSink	Env	Prep_kit	Obtained sequences in raw data	Obtained sequences after filtering	Number of OTUs prior to filtering	Phylogenetic diversity
calf1	Uppsala	Yes	140218	faeces	16S-V4	source	calf	stoolkit	168162.0	166760.0	717.0	41.41114
calf10	Uppsala	Yes	140218	faeces	16S-V4	source	calf	stoolkit	111346.0	109739.0	678.0	38.44529
calf2	Uppsala	Yes	140218	faeces	16S-V4	source	calf	stoolkit	116662.0	115357.0	915.0	49.0195
calf3	Uppsala	Yes	140218	faeces	16S-V4	source	calf	stoolkit	177725.0	175698.0	825.0	41.91247
calf4	Uppsala	Yes	140218	faeces	16S-V4	source	calf	stoolkit	189630.0	186914.0	1486.0	76.07323
calf5	Uppsala	Yes	140218	faeces	16S-V4	source	calf	stoolkit	185922.0	183733.0	1406.0	74.33618
calf6	Uppsala	Yes	140218	faeces	16S-V4	source	calf	stoolkit	166976.0	164497.0	724.0	39.60546
calf7	Uppsala	Yes	140218	faeces	16S-V4	source	calf	stoolkit	95747.0	94091.0	879.0	48.85889
calf8	Uppsala	Yes	140218	faeces	16S-V4	source	calf	stoolkit	121162.0	119706.0	824.0	47.5685
calf9	Uppsala	Yes	140218	faeces	16S-V4	source	calf	stoolkit	182357.0	179320.0	1367.0	72.22392
cow1	Uppsala	Yes	140218	faeces	16S-V4	source	cow	stoolkit	22474.0	21979.0	1571.0	83.44195
cow10	Uppsala	Yes	140218	faeces	16S-V4	source	cow	stoolkit	83548.0	82330.0	1456.0	75.90931
cow11	Borlänge	Yes	150203	faeces	16S-V4	source	cow	stoolkit	120614.0	119029.0	1127.0	66.17027
cow12	Borlänge	Yes	150123	faeces	16S-V4	source	cow	stoolkit	21362.0	20914.0	1186.0	65.50864
cow13	Borlänge	Yes	150123	faeces	16S-V4	source	cow	stoolkit	37088.0	36452.0	1088.0	60.77668
cow14	Borlänge	Yes	150203	faeces	16S-V4	source	cow	stoolkit	33963.0	33276.0	1176.0	68.01273
cow15	Säter	Yes	150123	faeces	16S-V4	source	cow	stoolkit	20477.0	19938.0	1242.0	69.30098
cow16	Säter	No	150123	faeces	16S-V4	source	cow	stoolkit	59412.0	58568.0	1090.0	64.29321
cow17	Sjöbo	Yes	150203	faeces	16S-V4	source	cow	stoolkit	52018.0	51558.0	1064.0	61.09424
cow18	Sjöbo	Yes	150203	faeces	16S-V4	source	cow	stoolkit	14071.0	13506.0	1061.0	62.09618
cow19	Sjöbo	Yes	150123	faeces	16S-V4	source	cow	stoolkit	29982.0	29502.0	1147.0	63.73027
cow2	Uppsala	Yes	140218	faeces	16S-V4	source	cow	stoolkit	7476.0	7295.0	1150.0	67.75653
cow20	Sjöbo	Yes	150203	faeces	16S-V4	source	cow	stoolkit	15426.0	15020.0	1134.0	65.56708
cow21	Sjöbo	Yes	150123	faeces	16S-V4	source	cow	stoolkit	48322.0	47430.0	1299.0	69.63476
cow22	Sjöbo	Yes	150123	faeces	16S-V4	source	cow	stoolkit	43726.0	42834.0	1475.0	84.74918
cow23	Falköping	Yes	150123	faeces	16S-V4	source	cow	stoolkit	47252.0	46387.0	1368.0	75.96029
cow24	Falköping	Yes	150123	faeces	16S-V4	source	cow	stoolkit	34449.0	33834.0	1258.0	68.89268
cow25	Falköping	No	150203	faeces	16S-V4	source	cow	stoolkit	52948.0	52215.0	826.0	53.17182
cow26	Falköping	Yes	150123	faeces	16S-V4	source	cow	stoolkit	52547.0	51691.0	1446.0	77.94349
cow27	Falköping	No	150123	faeces	16S-V4	source	cow	stoolkit	17003.0	16693.0	998.0	60.65202
cow28	Väderstad	Yes	150123	faeces	16S-V4	source	cow	stoolkit	28195.0	27751.0	1239.0	75.44113
cow29	Väderstad	No	150203	faeces	16S-V4	source	cow	stoolkit	7948.0	7779.0	771.0	48.97145
cow3	Uppsala	Yes	140218	faeces	16S-V4	source	cow	stoolkit	61395.0	60446.0	1357.0	74.59298
cow30	Väderstad	No	150203	faeces	16S-V4	source	cow	stoolkit	6530.0	6319.0	905.0	65.28784
cow31		No	150123	faeces	16S-V4	source	cow	stoolkit	67952.0	66080.0	1595.0	92.11698
cow32	Uppsala	Yes	150123	faeces	16S-V4	source	cow	stoolkit	36876.0	36328.0	1275.0	73.86646
cow4	Uppsala	No	140218	faeces	16S-V4	source	cow	stoolkit	70475.0	69563.0	1447.0	80.43795
cow5	Uppsala	Yes	140218	faeces	16S-V4	source	cow	stoolkit	96327.0	94891.0	1519.0	80.80511
cow6	Uppsala	Yes	140218	faeces	16S-V4	source	cow	stoolkit	113711.0	111775.0	1701.0	87.33824
cow7	Uppsala	Yes	140218	faeces	16S-V4	source	cow	stoolkit	83766.0	82740.0	1420.0	78.0225
cow8	Uppsala	Yes	140218	faeces	16S-V4	source	cow	stoolkit	50195.0	49497.0	1249.0	68.53822
cow9	Uppsala	Yes	140218	faeces	16S-V4	source	cow	stoolkit	66999.0	66029.0	1373.0	73.7359
dog1	Uppsala	Yes	140218	faeces	16S-V4	source	dog	stoolkit	56441.0	55938.0	250.0	22.10039
dog10	Tierp	No	150203	faeces	16S-V4	source	dog	stoolkit	5462.0	5224.0	291.0	26.62
dog11	Väderstad	Yes	150123	faeces	16S-V4	source	dog	stoolkit	66182.0	65898.0	353.0	31.64986
dog12	Väderstad	Yes	150123	faeces	16S-V4	source	dog	stoolkit	28584.0	28481.0	465.0	33.62822
dog13	Väderstad	Yes	150123	faeces	16S-V4	source	dog	stoolkit	44042.0	43722.0	408.0	30.63499
dog14	Väderstad	Yes	150123	faeces	16S-V4	source	dog	stoolkit	45396.0	45008.0	440.0	31.38425
dog15	Tibro	No	150507	faeces	16S-V4	source	dog	stoolkit	699.0	552.0	284.0	34.82863
dog16	Tibro	Yes	150507	faeces	16S-V4	source	dog	stoolkit	119724.0	112771.0	2425.0	140.30773
dog17	Mariestad	Yes	150507	faeces	16S-V4	source	dog	stoolkit	81012.0	77046.0	2486.0	145.49333
dog18	Tibro	Yes	150507	faeces	16S-V4	source	dog	stoolkit	56243.0	53788.0	1373.0	87.1982
dog19	Tierp	Yes	141121	faeces	16S-V4	source	dog	stoolkit	82419.0	81342.0	626.0	48.13797
dog2	Uppsala	Yes	140218	faeces	16S-V4	source	dog	stoolkit	58309.0	57609.0	483.0	30.07169
dog20	Borlänge	Yes	141121	faeces	16S-V4	source	dog	stoolkit	62510.0	60977.0	771.0	50.37875
dog21	Falun	Yes	141121	faeces	16S-V4	source	dog	stoolkit	79013.0	77904.0	668.0	44.82944
dog22	Falun	Yes	141121	faeces	16S-V4	source	dog	stoolkit	55462.0	54650.0	637.0	45.11445
dog23	Falun	Yes	141121	faeces	16S-V4	source	dog	stoolkit	61037.0	60208.0	429.0	34.04078
dog24	Halmstad	Yes	141121	faeces	16S-V4	source	dog	stoolkit	59774.0	59266.0	565.0	36.13986
dog25	Halmstad	Yes	141121	faeces	16S-V4	source	dog	stoolkit	88323.0	87016.0	440.0	32.04678
dog26	Halmstad	Yes	141121	faeces	16S-V4	source	dog	stoolkit	54073.0	53129.0	834.0	51.22133
dog27	Halmstad	Yes	141121	faeces	16S-V4	source	dog	stoolkit	94499.0	93796.0	693.0	44.43937
dog3	Uppsala	Yes	140218	faeces	16S-V4	source	dog	stoolkit	90212.0	89684.0	389.0	27.53324
dog4	Uppsala	Yes	140218	faeces	16S-V4	source	dog	stoolkit	74037.0	73570.0	419.0	29.51687
dog5	Uppsala	Yes	140218	faeces	16S-V4	source	dog	stoolkit	95632.0	95271.0	240.0	20.99533
dog6	Uppsala	Yes	140218	faeces	16S-V4	source	dog	stoolkit	103258.0	102470.0	474.0	30.90121
dog7	Uppsala	Yes	140218	faeces	16S-V4	source	dog	stoolkit	97602.0	97138.0	304.0	21.80359
dog8	Uppsala	Yes	140218	faeces	16S-V4	source	dog	stoolkit	93106.0	92528.0	388.0	24.53462
dog9	Uppsala	Yes	140218	faeces	16S-V4	source	dog	stoolkit	83610.0	83251.0	317.0	21.74446
domestic_bird1	Uppsala	No	140218	faeces	16S-V4	source	domestic_bird	stoolkit	24103.0	39636.0	413.0	32.12712
domestic_bird10	Uppsala	No	140218	faeces	16S-V4	source	domestic_bird	stoolkit	60109.0	59420.0	549.0	35.12128
domestic_bird11	Uppsala	No	140218	faeces	16S-V4	source	domestic_bird	stoolkit	34467.0	34175.0	709.0	52.16863
domestic_bird12	Uppsala	No	140218	faeces	16S-V4	source	domestic_bird	stoolkit	39799.0	23892.0	342.0	30.19187
domestic_bird13	Uppsala	Yes	140218	faeces	16S-V4	source	domestic_bird	stoolkit	62368.0	61526.0	489.0	33.48878
domestic_bird14	Uppsala	No	140218	faeces	16S-V4	source	domestic_bird	stoolkit	35087.0	34789.0	436.0	32.82064
domestic_bird15	Uppsala	No	140218	faeces	16S-V4	source	domestic_bird	stoolkit	21162.0	21005.0	317.0	26.75041
domestic_bird16	Uppsala	No	140218	faeces	16S-V4	source	domestic_bird	stoolkit	17168.0	16888.0	519.0	38.96019
domestic_bird17	Uppsala	No	140218	faeces	16S-V4	source	domestic_bird	stoolkit	25063.0	24955.0	329.0	27.72409
domestic_bird18	Uppsala	Yes	140218	faeces	16S-V4	source	domestic_bird	stoolkit	37159.0	36945.0	429.0	31.05281
domestic_bird19	Uppsala	No	140218	faeces	16S-V4	source	domestic_bird	stoolkit	30078.0	29990.0	256.0	21.70739
domestic_bird2	Uppsala	No	140218	faeces	16S-V4	source	domestic_bird	stoolkit	62784.0	61434.0	305.0	26.69965
domestic_bird20	Uppsala	Yes	140218	faeces	16S-V4	source	domestic_bird	stoolkit	47462.0	47267.0	336.0	25.63917
domestic_bird21	Sjöbo	No	150123	faeces	16S-V4	source	domestic_bird	stoolkit	59740.0	59169.0	614.0	42.1124
domestic_bird22	Sjöbo	Yes	150123	faeces	16S-V4	source	domestic_bird	stoolkit	19346.0	19241.0	851.0	55.6753
domestic_bird23	Sjöbo	Yes	150123	faeces	16S-V4	source	domestic_bird	stoolkit	68120.0	66964.0	1012.0	60.24998
domestic_bird24	Sjöbo	Yes	150123	faeces	16S-V4	source	domestic_bird	stoolkit	85254.0	84100.0	1000.0	60.10063
domestic_bird25	Sjöbo	No	150123	faeces	16S-V4	source	domestic_bird	stoolkit	256579.0	254460.0	1270.0	69.50143
domestic_bird26	Sjöbo	No	150123	faeces	16S-V4	source	domestic_bird	stoolkit	60698.0	60315.0	631.0	43.29426		domestic_bird30_r1.fq.gz	domestic_bird30_r2.fq.gz	domestic_bird30_i1.fq.gz	domestic_bird30_i2.fq.gz
domestic_bird27	Sjöbo	No	150123	faeces	16S-V4	source	domestic_bird	stoolkit	33001.0	32555.0	666.0	48.19218		domestic_bird31_r1.fq.gz	domestic_bird31_r2.fq.gz	domestic_bird31_i1.fq.gz	domestic_bird31_i2.fq.gz
domestic_bird28	Sjöbo	No	150123	faeces	16S-V4	source	domestic_bird	stoolkit	49644.0	49176.0	722.0	52.75585		domestic_bird32_r1.fq.gz	domestic_bird32_r2.fq.gz	domestic_bird32_i1.fq.gz	domestic_bird32_i2.fq.gz
domestic_bird29	Sjöbo	No	150123	faeces	16S-V4	source	domestic_bird	stoolkit	36603.0	36067.0	739.0	50.29192		domestic_bird36_r1.fq.gz	domestic_bird36_r2.fq.gz	domestic_bird36_i1.fq.gz	domestic_bird36_i2.fq.gz
domestic_bird3	Uppsala	No	140218	faeces	16S-V4	source	domestic_bird	stoolkit	59329.0	58982.0	688.0	41.49059		domestic_bird37_r1.fq.gz	domestic_bird37_r2.fq.gz	domestic_bird37_i1.fq.gz	domestic_bird37_i2.fq.gz
domestic_bird30	Sjöbo	Yes	150123	faeces	16S-V4	source	domestic_bird	stoolkit	50591.0	50129.0	628.0	45.11834
domestic_bird31	Sjöbo	Yes	150123	faeces	16S-V4	source	domestic_bird	stoolkit	160652.0	159368.0	478.0	30.19479
domestic_bird32	Sjöbo	Yes	150123	faeces	16S-V4	source	domestic_bird	stoolkit	92244.0	91933.0	785.0	46.47929
domestic_bird33	Sjöbo	No	150123	faeces	16S-V4	source	domestic_bird	stoolkit	68294.0	67645.0	583.0	39.33188
domestic_bird34	Sjöbo	No	150123	faeces	16S-V4	source	domestic_bird	stoolkit	63672.0	61874.0	924.0	55.45029
domestic_bird35	Sjöbo	No	150123	faeces	16S-V4	source	domestic_bird	stoolkit	28304.0	27111.0	757.0	51.5291
domestic_bird36	Sjöbo	Yes	150123	faeces	16S-V4	source	domestic_bird	stoolkit	39378.0	38299.0	1063.0	64.90254
domestic_bird37	Halmstad	Yes	150123	faeces	16S-V4	source	domestic_bird	stoolkit	31507.0	30764.0	683.0	48.57196
domestic_bird38	Halmstad	No	150203	faeces	16S-V4	source	domestic_bird	stoolkit	7003.0	6648.0	246.0	21.15085
domestic_bird39	Halmstad	No	150203	faeces	16S-V4	source	domestic_bird	stoolkit	5365.0	4940.0	426.0	35.05371
domestic_bird4	Uppsala	Yes	140218	faeces	16S-V4	source	domestic_bird	stoolkit	18143.0	18077.0	162.0	18.32137
domestic_bird40	Halmstad	No	150203	faeces	16S-V4	source	domestic_bird	stoolkit	3098.0	2802.0	350.0	28.86072
domestic_bird41	Halmstad	No	150123	faeces	16S-V4	source	domestic_bird	stoolkit	55347.0	54559.0	400.0	30.03445
domestic_bird42	Falköping	Yes	150123	faeces	16S-V4	source	domestic_bird	stoolkit	55429.0	54861.0	488.0	31.3435
domestic_bird43	Falköping	Yes	150123	faeces	16S-V4	source	domestic_bird	stoolkit	38713.0	38295.0	358.0	28.51412
domestic_bird44	Falköping	No	150123	faeces	16S-V4	source	domestic_bird	stoolkit	47677.0	47177.0	576.0	43.65992
domestic_bird45	Falköping	Yes	150123	faeces	16S-V4	source	domestic_bird	stoolkit	46441.0	45960.0	488.0	35.05509
domestic_bird46	Tierp	Yes	141121	faeces	16S-V4	source	domestic_bird	stoolkit	35519.0	34762.0	705.0	47.46041
domestic_bird47	Tierp	Yes	141121	faeces	16S-V4	source	domestic_bird	stoolkit	41163.0	40679.0	545.0	40.12794
domestic_bird48	Tierp	Yes	141121	faeces	16S-V4	source	domestic_bird	stoolkit	44710.0	44242.0	623.0	39.95909
domestic_bird49	Tierp	Yes	141121	faeces	16S-V4	source	domestic_bird	stoolkit	68832.0	67880.0	878.0	53.528
domestic_bird5	Uppsala	No	140218	faeces	16S-V4	source	domestic_bird	stoolkit	35808.0	34948.0	450.0	31.79316
domestic_bird50	Tierp	No	141121	faeces	16S-V4	source	domestic_bird	stoolkit	68332.0	67230.0	1065.0	67.30724
domestic_bird51	Tierp	No	141121	faeces	16S-V4	source	domestic_bird	stoolkit	54849.0	54360.0	576.0	45.07373
domestic_bird52	Tierp	Yes	141121	faeces	16S-V4	source	domestic_bird	stoolkit	85044.0	82678.0	1318.0	73.73351
domestic_bird53	Tierp	Yes	141121	faeces	16S-V4	source	domestic_bird	stoolkit	41071.0	40554.0	1008.0	68.46111
domestic_bird54	Halmstad	No	141121	faeces	16S-V4	source	domestic_bird	stoolkit	45318.0	45037.0	375.0	34.19553
domestic_bird55	Halmstad	No	141121	faeces	16S-V4	source	domestic_bird	stoolkit	50289.0	49760.0	460.0	29.95981
domestic_bird56	Halmstad	Yes	141121	faeces	16S-V4	source	domestic_bird	stoolkit	47935.0	47383.0	476.0	32.5871
domestic_bird57		No	141121	faeces	16S-V4	source	domestic_bird	stoolkit	60713.0	58438.0	1035.0	60.17677
domestic_bird6	Uppsala	Yes	140218	faeces	16S-V4	source	domestic_bird	stoolkit	24879.0	24154.0	532.0	34.30208
domestic_bird7	Uppsala	Yes	140218	faeces	16S-V4	source	domestic_bird	stoolkit	44351.0	44205.0	229.0	20.01764
domestic_bird8	Uppsala	No	140218	faeces	16S-V4	source	domestic_bird	stoolkit	50708.0	50343.0	396.0	28.41422
domestic_bird9	Uppsala	Yes	140218	faeces	16S-V4	source	domestic_bird	stoolkit	14320.0	14198.0	330.0	30.40274
horse1	Tierp	No	150203	faeces	16S-V4	source	horse	stoolkit	116442.0	113465.0	616.0	45.10671
horse10	Falun	No	150203	faeces	16S-V4	source	horse	stoolkit	8147.0	7773.0	797.0	54.95414
horse11	Falun	No	150203	faeces	16S-V4	source	horse	stoolkit	10372.0	9941.0	832.0	57.06048
horse12	Essunga	No	150507	faeces	16S-V4	source	horse	stoolkit	169036.0	167959.0	767.0	58.23889
horse13	Essunga	No	150507	faeces	16S-V4	source	horse	stoolkit	1851.0	1752.0	261.0	30.24599
horse14	Uppsala	Yes	140306	faeces	16S-V4	source	horse	stoolkit	5502.0	5349.0	1588.0	89.8082
horse15	Uppsala	Yes	140306	faeces	16S-V4	source	horse	stoolkit	87835.0	85017.0	1589.0	90.8851
horse16	Uppsala	Yes	140306	faeces	16S-V4	source	horse	stoolkit	78127.0	75604.0	1602.0	92.3356
horse17	Uppsala	Yes	140306	faeces	16S-V4	source	horse	stoolkit	105628.0	102934.0	1859.0	106.44365
horse18	Uppsala	Yes	140306	faeces	16S-V4	source	horse	stoolkit	85543.0	82563.0	1697.0	97.53926
horse19	Uppsala	Yes	140306	faeces	16S-V4	source	horse	stoolkit	51302.0	49552.0	1421.0	84.16496
horse2	Tierp	No	150203	faeces	16S-V4	source	horse	stoolkit	6543.0	6221.0	679.0	47.85395
horse20	Uppsala	Yes	140306	faeces	16S-V4	source	horse	stoolkit	67476.0	65868.0	1409.0	82.45866
horse21	Uppsala	Yes	140306	faeces	16S-V4	source	horse	stoolkit	106191.0	103469.0	1535.0	87.13976
horse22	Uppsala	Yes	140306	faeces	16S-V4	source	horse	stoolkit	128355.0	125598.0	1666.0	95.16973
horse23	Uppsala	Yes	140306	faeces	16S-V4	source	horse	stoolkit	114334.0	111493.0	1684.0	94.37545
horse3	Tierp	No	150203	faeces	16S-V4	source	horse	stoolkit	8608.0	8232.0	703.0	51.20107
horse4	Tierp	No	150123	faeces	16S-V4	source	horse	stoolkit	38569.0	38455.0	417.0	36.35149
horse5	Tierp	No	150203	faeces	16S-V4	source	horse	stoolkit	7097.0	6802.0	597.0	43.73941
horse6	Borlänge	Yes	150203	faeces	16S-V4	source	horse	stoolkit	15244.0	15054.0	590.0	47.01299
horse7	Borlänge	Yes	150123	faeces	16S-V4	source	horse	stoolkit	45321.0	44755.0	794.0	52.15334
horse8	Borlänge	Yes	150203	faeces	16S-V4	source	horse	stoolkit	19822.0	19605.0	582.0	43.48357
horse9	Falun	Yes	150123	faeces	16S-V4	source	horse	stoolkit	27416.0	25993.0	1012.0	63.76717
pig1	Lidköping	Yes	150507	faeces	16S-V4	source	pig_piglet	stoolkit	128024.0	126488.0	1707.0	100.55445
pig10	Halmstad	Yes	150123	faeces	16S-V4	source	pig_piglet	stoolkit	73536.0	72594.0	1325.0	76.85243
pig11	Sjöbo	Yes	150123	faeces	16S-V4	source	pig_piglet	stoolkit	75610.0	73858.0	1336.0	78.54246
pig12	Sjöbo	No	150123	faeces	16S-V4	source	pig_piglet	stoolkit	77637.0	76915.0	1111.0	73.52978
pig13	Sjöbo	Yes	150123	faeces	16S-V4	source	pig_piglet	stoolkit	65473.0	64144.0	1414.0	80.31165
pig14	Sjöbo	Yes	150123	faeces	16S-V4	source	pig_piglet	stoolkit	69722.0	68524.0	1439.0	83.04485
pig15	Sjöbo	Yes	150123	faeces	16S-V4	source	pig_piglet	stoolkit	63511.0	62465.0	1373.0	80.76219
pig16	Sjöbo	Yes	150123	faeces	16S-V4	source	pig_piglet	stoolkit	84860.0	83458.0	1297.0	77.89166
pig17	Väderstad	No	150123	faeces	16S-V4	source	pig_piglet	stoolkit	107189.0	104500.0	1128.0	82.49543
pig18	Väderstad	No	150123	faeces	16S-V4	source	pig_piglet	stoolkit	103119.0	99297.0	1080.0	79.75928
pig19	Väderstad	No	150123	faeces	16S-V4	source	pig_piglet	stoolkit	88057.0	86161.0	788.0	63.93507
pig2	Lidköping	Yes	150507	faeces	16S-V4	source	pig_piglet	stoolkit	61723.0	60360.0	1709.0	99.22508
pig20	Uppsala	No	140218	faeces	16S-V4	source	pig_piglet	stoolkit	87568.0	86105.0	1473.0	80.76228
pig21	Uppsala	Yes	140218	faeces	16S-V4	source	pig_piglet	stoolkit	115761.0	114301.0	1734.0	93.03329
pig22	Uppsala	Yes	140218	faeces	16S-V4	source	pig_piglet	stoolkit	91208.0	89330.0	1166.0	71.13923
pig23	Uppsala	No	140218	faeces	16S-V4	source	pig_piglet	stoolkit	50464.0	49719.0	1256.0	73.05524
pig24	Uppsala	No	140218	faeces	16S-V4	source	pig_piglet	stoolkit	73273.0	72152.0	1172.0	69.41091
pig25	Uppsala	Yes	140218	faeces	16S-V4	source	pig_piglet	stoolkit	56991.0	56144.0	1297.0	75.73489
pig26	Uppsala	Yes	140218	faeces	16S-V4	source	pig_piglet	stoolkit	64501.0	63511.0	1182.0	70.89075
pig27	Uppsala	No	140218	faeces	16S-V4	source	pig_piglet	stoolkit	51660.0	50830.0	1437.0	80.42959
pig28	Uppsala	Yes	140218	faeces	16S-V4	source	pig_piglet	stoolkit	71443.0	70230.0	1301.0	74.39833
pig29	Uppsala	Yes	140218	faeces	16S-V4	source	pig_piglet	stoolkit	89982.0	88752.0	1441.0	79.566
pig3	Lidköping	Yes	150507	faeces	16S-V4	source	pig_piglet	stoolkit	110418.0	108990.0	1727.0	104.32146
pig30	Uppsala	Yes	140218	faeces	16S-V4	source	pig_piglet	stoolkit	63154.0	61869.0	1215.0	69.82151
pig31	Uppsala	No	140218	faeces	16S-V4	source	pig_piglet	stoolkit	55930.0	55081.0	1049.0	63.5539
pig32	Uppsala	Yes	140218	faeces	16S-V4	source	pig_piglet	stoolkit	68186.0	66672.0	1371.0	73.43969
pig33	Uppsala	No	140218	faeces	16S-V4	source	pig_piglet	stoolkit	68718.0	67459.0	1353.0	74.52881
pig34	Uppsala	Yes	140218	faeces	16S-V4	source	pig_piglet	stoolkit	63540.0	62410.0	1246.0	70.36268
pig35	Uppsala	Yes	140218	faeces	16S-V4	source	pig_piglet	stoolkit	46896.0	46100.0	1050.0	63.04949
pig36	Uppsala	Yes	140218	faeces	16S-V4	source	pig_piglet	stoolkit	44717.0	43782.0	1172.0	69.46258
pig37	Uppsala	No	140218	faeces	16S-V4	source	pig_piglet	stoolkit	9743.0	9542.0	579.0	42.68886
pig38	Uppsala	No	140218	faeces	16S-V4	source	pig_piglet	stoolkit	27628.0	27165.0	819.0	51.8127
pig39	Uppsala	Yes	140218	faeces	16S-V4	source	pig_piglet	stoolkit	44610.0	43744.0	1009.0	59.16241
pig4	Skövde	Yes	150507	faeces	16S-V4	source	pig_piglet	stoolkit	165028.0	161305.0	2128.0	119.98907
pig5	Skövde	Yes	150507	faeces	16S-V4	source	pig_piglet	stoolkit	168480.0	165398.0	2230.0	122.83331
pig6	Skövde	No	150507	faeces	16S-V4	source	pig_piglet	stoolkit	118843.0	115883.0	1983.0	108.58768
pig7	Skövde	Yes	150507	faeces	16S-V4	source	pig_piglet	stoolkit	140430.0	138576.0	1669.0	98.7318
pig8	Skövde	No	150507	faeces	16S-V4	source	pig_piglet	stoolkit	124177.0	122331.0	1742.0	96.98064
pig9	Skövde	Yes	150507	faeces	16S-V4	source	pig_piglet	stoolkit	132968.0	130665.0	1845.0	105.77747
sewage1	Uppsala	Yes	140306	sewage	16S-V4	source	sewage	soilmaster	218518.0	209699.0	3800.0	203.72066
sewage10	Umeå	Yes	141028	sewage	16S-V4	source	sewage	soilmaster	284339.0	271894.0	4547.0	229.93436
sewage2	Uppsala	Yes	140306	sewage	16S-V4	source	sewage	soilmaster	206357.0	198772.0	3044.0	166.69433
sewage3	Uppsala	Yes	140306	sewage	16S-V4	source	sewage	soilmaster	229848.0	222414.0	3417.0	186.19302
sewage4	Bålsta	Yes	141028	sewage	16S-V4	source	sewage	soilmaster	178533.0	172456.0	3240.0	175.72055
sewage5	Enköping	Yes	141028	sewage	16S-V4	source	sewage	soilmaster	180464.0	174836.0	3137.0	175.01012
sewage6	Gåvsta	Yes	141028	sewage	16S-V4	source	sewage	soilmaster	160594.0	149815.0	3201.0	180.84028
sewage7	Knutby	Yes	141028	sewage	16S-V4	source	sewage	soilmaster	189851.0	183521.0	3196.0	175.79124
sewage8	Länna	Yes	141028	sewage	16S-V4	source	sewage	soilmaster	206696.0	200070.0	3291.0	182.40061
sewage9	Storvreta	Yes	141028	sewage	16S-V4	source	sewage	soilmaster	172243.0	168037.0	2690.0	149.97527
sheep1	Uppsala	Yes	140306	faeces	16S-V4	source	sheep	stoolkit	75249.0	73565.0	1797.0	95.13685
sheep10	Uppsala	Yes	140306	faeces	16S-V4	source	sheep	stoolkit	78207.0	76492.0	1738.0	92.75104
sheep2	Uppsala	Yes	140306	faeces	16S-V4	source	sheep	stoolkit	93667.0	91722.0	2059.0	107.46124
sheep3	Uppsala	Yes	140306	faeces	16S-V4	source	sheep	stoolkit	150448.0	145502.0	2356.0	117.99682
sheep4	Uppsala	Yes	140306	faeces	16S-V4	source	sheep	stoolkit	82900.0	81235.0	1775.0	96.47536
sheep5	Uppsala	Yes	140306	faeces	16S-V4	source	sheep	stoolkit	137514.0	133282.0	2491.0	134.80744
sheep6	Uppsala	Yes	140306	faeces	16S-V4	source	sheep	stoolkit	83789.0	82206.0	1826.0	97.31101
sheep7	Uppsala	Yes	140306	faeces	16S-V4	source	sheep	stoolkit	84737.0	82966.0	1618.0	90.30497
sheep8	Uppsala	Yes	140306	faeces	16S-V4	source	sheep	stoolkit	89965.0	88546.0	1725.0	90.56953
sheep9	Uppsala	Yes	140306	faeces	16S-V4	source	sheep	stoolkit	395380.0	387083.0	2689.0	129.06891
wild_bird1	Hudiksvall	Yes	150123	faeces	16S-V4	source	wild_bird	stoolkit	70855.0	69106.0	661.0	37.41272
wild_bird10	Kalmar	Yes	150123	faeces	16S-V4	source	wild_bird	stoolkit	74537.0	72928.0	686.0	44.74237
wild_bird11	Kalmar	Yes	150123	faeces	16S-V4	source	wild_bird	stoolkit	89431.0	86882.0	655.0	39.50013
wild_bird12	Kalmar	Yes	150123	faeces	16S-V4	source	wild_bird	stoolkit	52507.0	51725.0	446.0	31.09357
wild_bird13	Kalmar	Yes	150123	faeces	16S-V4	source	wild_bird	stoolkit	91120.0	89051.0	627.0	36.52053
wild_bird14	Kalmar	Yes	150123	faeces	16S-V4	source	wild_bird	stoolkit	90079.0	88038.0	713.0	44.29781
wild_bird2	Hudiksvall	Yes	150123	faeces	16S-V4	source	wild_bird	stoolkit	84978.0	84605.0	435.0	36.49678
wild_bird3	Hudiksvall	Yes	150123	faeces	16S-V4	source	wild_bird	stoolkit	113534.0	112461.0	604.0	42.9431
wild_bird4	Hudiksvall	Yes	150123	faeces	16S-V4	source	wild_bird	stoolkit	89819.0	89401.0	388.0	26.80802
wild_bird5	Hudiksvall	Yes	150123	faeces	16S-V4	source	wild_bird	stoolkit	57482.0	55201.0	823.0	50.1473
wild_bird6	Hudiksvall	Yes	150123	faeces	16S-V4	source	wild_bird	stoolkit	115203.0	114640.0	363.0	31.23886
wild_bird7	Uppsala	Yes	150507	faeces	16S-V4	source	wild_bird	stoolkit	187004.0	185008.0	585.0	43.50552
wild_bird8	Uppsala	Yes	150507	faeces	16S-V4	source	wild_bird	stoolkit	154851.0	153404.0	532.0	41.45532
wild_bird9	Kalmar	Yes	150123	faeces	16S-V4	source	wild_bird	stoolkit	95862.0	92653.0	677.0	36.85424

## Sheet: Raw waters
#SampleID	SamplingDate	Season	SinkSample	RunDate	Region	Env	Location	Obtained sequences in raw data	Obtained sequences after filtering	Number of OTUs prior to filtering	Phylogenetic diversity
Boras1	130924	autumn	Yes	140111	16S-V4	raw_water	Boras	243220.0	240520.0	1406.0	91.00952
Boras10	140403	spring	Yes	140527	16S-V4	raw_water	Boras	101251.0	100130.0	1336.0	86.8581
Boras11	140415	spring	Yes	140527	16S-V4	raw_water	Boras	140776.0	139740.0	1543.0	91.22137
Boras12	140513	spring	Yes	140527	16S-V4	raw_water	Boras	136786.0	135615.0	1469.0	87.95914
Boras13	140527	spring	No	141028	16S-V4	raw_water	Boras	178780.0	177913.0	1587.0	90.26941
Boras14	140610	summer	Yes	141028	16S-V4	raw_water	Boras	104545.0	102102.0	1325.0	80.61312
Boras15	140624	summer	Yes	141028	16S-V4	raw_water	Boras	107783.0	107069.0	1332.0	81.4584
Boras16	140722	summer	No	140910	16S-V4	raw_water	Boras	93364.0	92655.0	2667.0	148.9929
Boras17	140805	summer	Yes	140910	16S-V4	raw_water	Boras	170382.0	155426.0	1941.0	116.05383
Boras18	140819	summer	Yes	140910	16S-V4	raw_water	Boras	180067.0	177890.0	2195.0	127.57271
Boras19	140902	autumn	Yes	141028	16S-V4	raw_water	Boras	92448.0	91341.0	1504.0	94.757
Boras2	131008	autumn	Yes	140111	16S-V4	raw_water	Boras	41298.0	40769.0	1366.0	89.79231
Boras20	140916	autumn	Yes	141028	16S-V4	raw_water	Boras	96121.0	95064.0	1513.0	93.51538
Boras21	140930	autumn	Yes	141028	16S-V4	raw_water	Boras	137754.0	136351.0	1799.0	111.0262
Boras22	141014	autumn	Yes	141028	16S-V4	raw_water	Boras	127540.0	126412.0	1663.0	99.87864
Boras23	141021	autumn	Yes	141028	16S-V4	raw_water	Boras	177510.0	176291.0	1733.0	114.61344
Boras24	141028	autumn	Yes	141121	16S-V4	raw_water	Boras	99058.0	97615.0	1459.0	89.90246
Boras25	141111	autumn	Yes	141121	16S-V4	raw_water	Boras	64578.0	63766.0	1267.0	84.28142
Boras26	141125	autumn	Yes	150123	16S-V4	raw_water	Boras	67035.0	66321.0	963.0	66.92444
Boras27	141209	winter	Yes	150123	16S-V4	raw_water	Boras	50205.0	49886.0	1325.0	83.59374
Boras28	150108	winter	Yes	150421	16S-V4	raw_water	Boras	56064.0	55521.0	1118.0	77.55946
Boras29	150115	winter	Yes	150421	16S-V4	raw_water	Boras	34287.0	33771.0	1096.0	80.20736
Boras3	131105	autumn	Yes	140111	16S-V4	raw_water	Boras	74160.0	73468.0	1204.0	86.20367
Boras30	150120	winter	Yes	150421	16S-V4	raw_water	Boras	53288.0	52609.0	1283.0	90.83711
Boras31	150204	winter	No	150421	16S-V4	raw_water	Boras	60669.0	59859.0	988.0	64.59109
Boras32	150217	winter	Yes	150421	16S-V4	raw_water	Boras	53094.0	52652.0	1015.0	66.98967
Boras4	131119	autumn	Yes	140111	16S-V4	raw_water	Boras	45917.0	45475.0	1010.0	75.29463
Boras5	131203	winter	Yes	140111	16S-V4	raw_water	Boras	55894.0	55190.0	1228.0	86.21594
Boras6	140304	spring	Yes	140327	16S-V4	raw_water	Boras	349260.0	342126.0	2616.0	162.2362
Boras7	140307	spring	Yes	140327	16S-V4	raw_water	Boras	173272.0	171806.0	1485.0	97.39024
Boras8	140307	spring	No	140327	16S-V4	raw_water	Boras	112119.0	111130.0	1278.0	84.9119
Boras9	140318	spring	Yes	140327	16S-V4	raw_water	Boras	314658.0	312137.0	1914.0	114.08728
Harnosand1	130924	autumn	No	140111	16S-V4	raw_water	Harnosand	220318.0	203759.0	1349.0	72.57556
Harnosand10	140415	spring	Yes	140527	16S-V4	raw_water	Harnosand	130098.0	129454.0	1082.0	67.17163
Harnosand11	140513	spring	Yes	140527	16S-V4	raw_water	Harnosand	195403.0	194660.0	1219.0	76.60978
Harnosand12	140527	spring	No	141028	16S-V4	raw_water	Harnosand	206639.0	204642.0	905.0	57.17476
Harnosand13	140610	summer	Yes	141028	16S-V4	raw_water	Harnosand	46008.0	45442.0	1030.0	69.29601
Harnosand14	140624	summer	Yes	141028	16S-V4	raw_water	Harnosand	77758.0	77263.0	1141.0	75.05538
Harnosand15	140805	summer	Yes	140910	16S-V4	raw_water	Harnosand	89740.0	89042.0	1935.0	122.55433
Harnosand16	140819	summer	Yes	140910	16S-V4	raw_water	Harnosand	254715.0	252183.0	3269.0	178.87449
Harnosand17	140902	autumn	Yes	141028	16S-V4	raw_water	Harnosand	54410.0	53610.0	1009.0	63.06195
Harnosand18	140916	autumn	Yes	141028	16S-V4	raw_water	Harnosand	111461.0	110365.0	1295.0	83.0477
Harnosand19	140930	autumn	Yes	141028	16S-V4	raw_water	Harnosand	150525.0	149289.0	1554.0	96.09387
Harnosand2	131008	autumn	No	140111	16S-V4	raw_water	Harnosand	52114.0	51717.0	1223.0	76.62236
Harnosand20	141009	autumn	Yes	141028	16S-V4	raw_water	Harnosand	129457.0	127306.0	1850.0	118.40629
Harnosand21	141015	autumn	Yes	141028	16S-V4	raw_water	Harnosand	87082.0	86310.0	1243.0	85.17221
Harnosand22	141028	autumn	Yes	141121	16S-V4	raw_water	Harnosand	119088.0	117297.0	1855.0	112.43625
Harnosand23	141111	autumn	Yes	141121	16S-V4	raw_water	Harnosand	143151.0	141588.0	1629.0	100.4401
Harnosand24	141125	autumn	Yes	150123	16S-V4	raw_water	Harnosand	51503.0	51050.0	1028.0	71.74848
Harnosand25	141209	winter	Yes	150123	16S-V4	raw_water	Harnosand	50286.0	49718.0	1093.0	76.94672
Harnosand26	150108	winter	Yes	150421	16S-V4	raw_water	Harnosand	48940.0	48495.0	930.0	64.42013
Harnosand27	150120	winter	Yes	150421	16S-V4	raw_water	Harnosand	55978.0	55562.0	897.0	66.48953
Harnosand28	150203	winter	Yes	150421	16S-V4	raw_water	Harnosand	94154.0	93335.0	956.0	61.66717
Harnosand29	150217	winter	Yes	150421	16S-V4	raw_water	Harnosand	55333.0	54945.0	900.0	59.04632
Harnosand3	131022	autumn	No	140111	16S-V4	raw_water	Harnosand	70863.0	69956.0	1215.0	76.6982
Harnosand4	131105	autumn	Yes	140111	16S-V4	raw_water	Harnosand	62560.0	62245.0	977.0	70.83454
Harnosand5	131119	autumn	Yes	140111	16S-V4	raw_water	Harnosand	66438.0	65957.0	1096.0	75.48715
Harnosand6	131203	winter	Yes	140111	16S-V4	raw_water	Harnosand	52435.0	52021.0	892.0	65.18296
Harnosand7	140304	spring	Yes	140327	16S-V4	raw_water	Harnosand	269213.0	266131.0	1776.0	112.91003
Harnosand8	140318	spring	Yes	140327	16S-V4	raw_water	Harnosand	204011.0	201321.0	1803.0	104.49868
Harnosand9	140401	spring	Yes	140527	16S-V4	raw_water	Harnosand	135767.0	134753.0	1253.0	81.7609
Motala1	130924	autumn	Yes	140111	16S-V4	raw_water	Motala	150610.0	149467.0	1242.0	79.91984
Motala10	140610	summer	Yes	141028	16S-V4	raw_water	Motala	80389.0	79301.0	1106.0	72.92215
Motala11	140624	summer	Yes	141028	16S-V4	raw_water	Motala	112536.0	111753.0	1074.0	66.90857
Motala12	140722	summer	Yes	140910	16S-V4	raw_water	Motala	122958.0	121849.0	2020.0	125.52805
Motala13	140805	summer	No	140910	16S-V4	raw_water	Motala	226308.0	221920.0	2388.0	140.48489
Motala14	140819	summer	Yes	140910	16S-V4	raw_water	Motala	195028.0	187606.0	2011.0	120.91248
Motala15	140902	autumn	Yes	141028	16S-V4	raw_water	Motala	165864.0	162624.0	1294.0	81.72602
Motala16	140916	autumn	Yes	141028	16S-V4	raw_water	Motala	139825.0	138868.0	979.0	62.47898
Motala17	140930	autumn	Yes	141028	16S-V4	raw_water	Motala	102644.0	101986.0	1396.0	88.01427
Motala18	141014	autumn	Yes	141028	16S-V4	raw_water	Motala	102649.0	102024.0	1118.0	76.58902
Motala19	141028	autumn	Yes	141121	16S-V4	raw_water	Motala	89179.0	88333.0	1193.0	77.47339
Motala2	131008	autumn	Yes	140111	16S-V4	raw_water	Motala	57555.0	56983.0	980.0	67.27173
Motala20	141125	autumn	Yes	150123	16S-V4	raw_water	Motala	57396.0	57066.0	900.0	62.26987
Motala21	141209	winter	Yes	150123	16S-V4	raw_water	Motala	65960.0	65621.0	887.0	60.44394
Motala22	150120	winter	No	150421	16S-V4	raw_water	Motala	63754.0	62902.0	647.0	44.12394
Motala23	150217	winter	Yes	150421	16S-V4	raw_water	Motala	59119.0	58546.0	961.0	58.60975
Motala3	131119	autumn	Yes	140111	16S-V4	raw_water	Motala	56471.0	56146.0	801.0	63.56111
Motala4	140304	spring	Yes	140327	16S-V4	raw_water	Motala	420891.0	417854.0	1577.0	100.71534
Motala5	140318	spring	Yes	140327	16S-V4	raw_water	Motala	238328.0	237032.0	1396.0	85.72548
Motala6	140401	spring	Yes	140527	16S-V4	raw_water	Motala	104364.0	104056.0	854.0	54.08915
Motala7	140415	spring	Yes	140527	16S-V4	raw_water	Motala	201834.0	200748.0	1224.0	68.16786
Motala8	140513	spring	Yes	140527	16S-V4	raw_water	Motala	175336.0	174647.0	1070.0	66.598
Motala9	140527	spring	No	141028	16S-V4	raw_water	Motala	107074.0	104057.0	1471.0	90.04606
Ostersund1	130924	autumn	Yes	140111	16S-V4	raw_water	Ostersund	72277.0	71251.0	1064.0	68.5506
Ostersund10	140527	spring	No	141028	16S-V4	raw_water	Ostersund	59415.0	57787.0	1011.0	58.80342
Ostersund11	140610	summer	Yes	141028	16S-V4	raw_water	Ostersund	122400.0	121527.0	1409.0	83.42098
Ostersund12	140624	summer	Yes	141028	16S-V4	raw_water	Ostersund	93994.0	92987.0	1277.0	76.19189
Ostersund13	140805	summer	Yes	140910	16S-V4	raw_water	Ostersund	87006.0	86173.0	1391.0	85.38848
Ostersund14	140819	summer	Yes	140910	16S-V4	raw_water	Ostersund	225451.0	223965.0	1407.0	91.3556
Ostersund15	140902	autumn	Yes	141028	16S-V4	raw_water	Ostersund	184062.0	182714.0	1015.0	69.46014
Ostersund16	140916	autumn	No	141028	16S-V4	raw_water	Ostersund	84464.0	83945.0	1304.0	82.70713
Ostersund17	140930	autumn	Yes	141028	16S-V4	raw_water	Ostersund	86901.0	86212.0	1165.0	77.00574
Ostersund18	141009	autumn	Yes	141028	16S-V4	raw_water	Ostersund	93085.0	91785.0	1368.0	87.28098
Ostersund19	141014	autumn	Yes	141028	16S-V4	raw_water	Ostersund	136135.0	134307.0	1586.0	93.34641
Ostersund2	131008	autumn	Yes	140111	16S-V4	raw_water	Ostersund	48894.0	48535.0	987.0	66.30736
Ostersund20	141028	autumn	No	141121	16S-V4	raw_water	Ostersund	84083.0	82391.0	1620.0	98.11276
Ostersund21	141111	autumn	Yes	141121	16S-V4	raw_water	Ostersund	106535.0	106053.0	1399.0	90.32173
Ostersund22	141125	autumn	Yes	150123	16S-V4	raw_water	Ostersund	84733.0	83516.0	971.0	68.39937
Ostersund23	141209	winter	Yes	150123	16S-V4	raw_water	Ostersund	48944.0	48470.0	793.0	60.37817
Ostersund24	150108	winter	No	150421	16S-V4	raw_water	Ostersund	41734.0	41449.0	1082.0	78.10337
Ostersund25	150120	winter	Yes	150421	16S-V4	raw_water	Ostersund	51691.0	49527.0	857.0	66.08371
Ostersund26	150203	winter	No	150421	16S-V4	raw_water	Ostersund	48641.0	48245.0	871.0	62.47163
Ostersund27	150210	winter	Yes	150421	16S-V4	raw_water	Ostersund	58804.0	57700.0	762.0	48.53432
Ostersund3	131022	autumn	Yes	140111	16S-V4	raw_water	Ostersund	43430.0	43194.0	736.0	53.24797
Ostersund4	131203	winter	Yes	140111	16S-V4	raw_water	Ostersund	51748.0	51523.0	777.0	59.57356
Ostersund5	140304	spring	Yes	140327	16S-V4	raw_water	Ostersund	368161.0	365304.0	1543.0	93.54079
Ostersund6	140318	spring	Yes	140327	16S-V4	raw_water	Ostersund	160632.0	158616.0	1447.0	87.17998
Ostersund7	140401	spring	Yes	140527	16S-V4	raw_water	Ostersund	126441.0	125834.0	1143.0	71.3258
Ostersund8	140415	spring	Yes	140527	16S-V4	raw_water	Ostersund	141678.0	140507.0	1390.0	88.0007
Ostersund9	140513	spring	Yes	140527	16S-V4	raw_water	Ostersund	183934.0	183384.0	1084.0	67.83643
Stockholm1	130917	autumn	Yes	140111	16S-V4	raw_water	Stockholm	235126.0	232548.0	1635.0	98.6347
Stockholm10	140415	spring	Yes	140527	16S-V4	raw_water	Stockholm	182679.0	182122.0	1229.0	74.69462
Stockholm11	140513	spring	Yes	140527	16S-V4	raw_water	Stockholm	187373.0	186881.0	1116.0	70.13873
Stockholm12	140527	spring	No	141028	16S-V4	raw_water	Stockholm	125378.0	123569.0	1148.0	65.95678
Stockholm13	140610	summer	Yes	141028	16S-V4	raw_water	Stockholm	98800.0	97152.0	1387.0	86.18726
Stockholm14	140624	summer	Yes	141028	16S-V4	raw_water	Stockholm	169290.0	168332.0	1366.0	88.22263
Stockholm15	140626	summer	Yes	140910	16S-V4	raw_water	Stockholm	154128.0	153069.0	2128.0	129.44071
Stockholm16	140722	summer	Yes	140910	16S-V4	raw_water	Stockholm	247269.0	243755.0	1702.0	109.59711
Stockholm17	140805	summer	Yes	140910	16S-V4	raw_water	Stockholm	194572.0	192729.0	2010.0	125.04226
Stockholm18	140814	summer	Yes	140910	16S-V4	raw_water	Stockholm	255382.0	252941.0	1808.0	112.73227
Stockholm19	140819	summer	Yes	140910	16S-V4	raw_water	Stockholm	222678.0	221559.0	1417.0	93.57579
Stockholm2	131001	autumn	Yes	140111	16S-V4	raw_water	Stockholm	55899.0	55549.0	1276.0	82.96065
Stockholm20	140902	autumn	Yes	141028	16S-V4	raw_water	Stockholm	97827.0	96876.0	1316.0	89.15805
Stockholm21	140916	autumn	Yes	141028	16S-V4	raw_water	Stockholm	103403.0	102646.0	1254.0	84.93275
Stockholm22	140923	autumn	Yes	141028	16S-V4	raw_water	Stockholm	97203.0	95985.0	1495.0	97.16962
Stockholm23	140930	autumn	Yes	141028	16S-V4	raw_water	Stockholm	139437.0	138436.0	1420.0	89.96954
Stockholm24	141014	autumn	Yes	141028	16S-V4	raw_water	Stockholm	180599.0	179522.0	1566.0	97.11265
Stockholm25	141028	autumn	Yes	141121	16S-V4	raw_water	Stockholm	399780.0	395172.0	2747.0	141.96501
Stockholm26	141112	autumn	Yes	141121	16S-V4	raw_water	Stockholm	104938.0	103770.0	1595.0	104.19886
Stockholm27	141125	autumn	Yes	150123	16S-V4	raw_water	Stockholm	75364.0	74518.0	987.0	72.53846
Stockholm28	141209	winter	Yes	150123	16S-V4	raw_water	Stockholm	56167.0	55751.0	1054.0	75.001
Stockholm29	150108	winter	No	150421	16S-V4	raw_water	Stockholm	41932.0	34919.0	2591.0	154.25736
Stockholm3	131015	autumn	Yes	140111	16S-V4	raw_water	Stockholm	67487.0	66894.0	1388.0	82.78563
Stockholm30	150120	winter	Yes	150421	16S-V4	raw_water	Stockholm	60133.0	59620.0	1153.0	84.93292
Stockholm31	150203	winter	Yes	150421	16S-V4	raw_water	Stockholm	61600.0	61069.0	1115.0	69.8172
Stockholm32	150217	winter	Yes	150421	16S-V4	raw_water	Stockholm	235789.0	234169.0	1132.0	71.47236
Stockholm4	131029	autumn	Yes	140111	16S-V4	raw_water	Stockholm	73013.0	72555.0	977.0	70.86014
Stockholm5	131112	autumn	Yes	140111	16S-V4	raw_water	Stockholm	62332.0	62036.0	918.0	66.77265
Stockholm6	131126	autumn	Yes	140111	16S-V4	raw_water	Stockholm	47262.0	47005.0	838.0	59.22696
Stockholm7	140304	spring	Yes	140327	16S-V4	raw_water	Stockholm	353276.0	351100.0	1771.0	113.74685
Stockholm8	140318	spring	Yes	140327	16S-V4	raw_water	Stockholm	309883.0	307317.0	1889.0	114.95471
Stockholm9	140401	spring	Yes	140527	16S-V4	raw_water	Stockholm	188334.0	187589.0	1332.0	86.30216
Trollhattan1	130924	autumn	Yes	140111	16S-V4	raw_water	Trollhattan	106535.0	105343.0	1200.0	80.15503
Trollhattan10	140513	spring	Yes	140527	16S-V4	raw_water	Trollhattan	193767.0	191871.0	1944.0	112.47702
Trollhattan11	140527	spring	No	141028	16S-V4	raw_water	Trollhattan	81535.0	78957.0	1364.0	75.27502
Trollhattan12	140610	summer	Yes	141028	16S-V4	raw_water	Trollhattan	100447.0	99464.0	1473.0	89.2487
Trollhattan13	140624	summer	Yes	141028	16S-V4	raw_water	Trollhattan	117999.0	116658.0	1607.0	98.14544
Trollhattan14	140722	summer	Yes	140910	16S-V4	raw_water	Trollhattan	208618.0	203171.0	2493.0	145.96464
Trollhattan15	140805	summer	Yes	140910	16S-V4	raw_water	Trollhattan	219207.0	214194.0	2638.0	154.50961
Trollhattan16	140819	summer	Yes	140910	16S-V4	raw_water	Trollhattan	276947.0	273640.0	2301.0	125.35081
Trollhattan17	140828	summer	Yes	141028	16S-V4	raw_water	Trollhattan	59492.0	58061.0	1189.0	81.35252
Trollhattan18	140902	autumn	Yes	141028	16S-V4	raw_water	Trollhattan	122504.0	121041.0	1552.0	95.93405
Trollhattan19	140916	autumn	Yes	141028	16S-V4	raw_water	Trollhattan	94867.0	93984.0	1590.0	93.6045
Trollhattan2	131008	autumn	Yes	140111	16S-V4	raw_water	Trollhattan	85334.0	84290.0	1301.0	76.99321
Trollhattan20	140930	autumn	Yes	141028	16S-V4	raw_water	Trollhattan	169052.0	167489.0	1791.0	111.88476
Trollhattan21	141014	autumn	Yes	141028	16S-V4	raw_water	Trollhattan	194536.0	193000.0	1871.0	116.66446
Trollhattan22	141016	autumn	Yes	141028	16S-V4	raw_water	Trollhattan	198982.0	197347.0	4400.0	227.06051
Trollhattan23	141016	autumn	No	141028	16S-V4	raw_water	Trollhattan	123074.0	110082.0	3173.0	174.06669
Trollhattan24	141016	autumn	No	141028	16S-V4	raw_water	Trollhattan	86153.0	78167.0	3540.0	193.96232
Trollhattan25	141021	autumn	Yes	141028	16S-V4	raw_water	Trollhattan	97555.0	89765.0	2019.0	131.44392
Trollhattan26	141028	autumn	Yes	141121	16S-V4	raw_water	Trollhattan	150448.0	148404.0	1864.0	113.96328
Trollhattan27	141111	autumn	Yes	141121	16S-V4	raw_water	Trollhattan	98466.0	96919.0	1597.0	105.39021
Trollhattan28	141125	autumn	No	150123	16S-V4	raw_water	Trollhattan	74237.0	73341.0	1479.0	96.5009
Trollhattan29	141209	winter	Yes	150123	16S-V4	raw_water	Trollhattan	70468.0	69738.0	1341.0	88.48321
Trollhattan3	131105	autumn	Yes	140111	16S-V4	raw_water	Trollhattan	56740.0	56194.0	1199.0	83.93979
Trollhattan30	150108	winter	Yes	150421	16S-V4	raw_water	Trollhattan	46299.0	45512.0	1385.0	90.69465
Trollhattan31	150203	winter	Yes	150421	16S-V4	raw_water	Trollhattan	54444.0	53832.0	1151.0	70.62796
Trollhattan32	150217	winter	Yes	150421	16S-V4	raw_water	Trollhattan	53372.0	52698.0	1262.0	82.25226
Trollhattan4	131119	autumn	Yes	140111	16S-V4	raw_water	Trollhattan	77617.0	77076.0	1120.0	79.74589
Trollhattan5	131203	winter	Yes	140111	16S-V4	raw_water	Trollhattan	28965.0	28778.0	726.0	57.06418
Trollhattan6	140304	spring	Yes	140327	16S-V4	raw_water	Trollhattan	397554.0	393134.0	2499.0	150.53692
Trollhattan7	140318	spring	Yes	140327	16S-V4	raw_water	Trollhattan	334239.0	331564.0	2215.0	135.0646
Trollhattan8	140401	spring	Yes	140527	16S-V4	raw_water	Trollhattan	184625.0	183235.0	1760.0	112.31722
Trollhattan9	140415	spring	Yes	140527	16S-V4	raw_water	Trollhattan	132744.0	131907.0	1387.0	86.54557

## Sheet: raw_water_otus_filtered
# Constructed from biom file
#OTU ID	Stockholm7	Stockholm15	Stockholm18	Stockholm19	Stockholm16	Stockholm22	Stockholm1	Harnosand20	Harnosand16	Harnosand15	Motala12	Ostersund16	Boras10	Boras27	Boras11	Boras17	Boras23	Boras20	Boras29	Boras28	Boras7	Boras4	Boras8	Harnosand7	Harnosand22	Harnosand27	Harnosand3	Trollhattan25	Trollhattan18	Boras12	Boras19	Boras1	Trollhattan6	Trollhattan22	Boras9	Boras3	Boras6	Stockholm9	Stockholm10	Stockholm8	Stockholm12	Stockholm13	Stockholm14	Stockholm17	Stockholm11	Stockholm20	Stockholm21	Stockholm23	Stockholm24
973124	1.0	15.0	4.0	1.0	26.0	4.0	12.0	10.0	32.0	6.0	63.0	16.0	79.0	16.0	361.0	8.0	9.0	5.0	4.0	7.0	187.0	12.0	102.0	119.0	17.0	10.0	29.0	20.0	33.0	113.0	10.0	6.0	55.0	18.0	873.0	15.0	1304.0	4.0	2.0	1.0	4.0	63.0	49.0	16.0	1.0	4.0	2.0	14.0	15.0
728991	26.0	0.0	2.0	2.0	0.0	21.0	12.0	5.0	0.0	3.0	0.0	0.0	0.0	0.0	0.0	3.0	0.0	1.0	0.0	0.0	0.0	0.0	0.0	5.0	3.0	4.0	3.0	0.0	4.0	0.0	0.0	3.0	6.0	11.0	0.0	0.0	4.0	7.0	6.0	28.0	2.0	3.0	1.0	3.0	0.0	1.0	23.0	41.0	43.0
185100	8.0	0.0	0.0	0.0	2.0	0.0	8.0	0.0	0.0	0.0	179.0	0.0	0.0	0.0	0.0	0.0	1.0	0.0	0.0	0.0	0.0	0.0	0.0	0.0	0.0	0.0	0.0	4.0	44.0	0.0	0.0	0.0	3.0	5.0	0.0	0.0	2.0	0.0	0.0	1.0	2.0	1.0	0.0	3.0	1.0	0.0	0.0	0.0	1.0
562115	38.0	73.0	120.0	24.0	44.0	3.0	8.0	39.0	51.0	69.0	12.0	5.0	20.0	4.0	10.0	46.0	2.0	11.0	5.0	0.0	2.0	1.0	6.0	40.0	13.0	2.0	7.0	1.0	2.0	17.0	32.0	13.0	13.0	1.0	22.0	4.0	34.0	13.0	11.0	18.0	4.0	12.0	6.0	57.0	10.0	33.0	20.0	22.0	39.0
590450	9.0	0.0	0.0	0.0	0.0	0.0	1.0	0.0	0.0	0.0	0.0	0.0	0.0	0.0	0.0	0.0	0.0	0.0	0.0	0.0	2.0	0.0	0.0	9.0	0.0	0.0	1.0	0.0	3.0	0.0	0.0	0.0	6.0	8.0	0.0	1.0	13.0	2.0	1.0	5.0	120.0	0.0	0.0	0.0	0.0	0.0	0.0	0.0	0.0
511346	4.0	0.0	0.0	1.0	0.0	3.0	0.0	14.0	9.0	96.0	7.0	2.0	0.0	2.0	4.0	2.0	5.0	3.0	0.0	1.0	0.0	2.0	0.0	5.0	9.0	0.0	26.0	0.0	4.0	0.0	3.0	0.0	12.0	11.0	3.0	0.0	9.0	0.0	0.0	1.0	191.0	0.0	1.0	0.0	0.0	0.0	1.0	0.0	0.0
253429	2.0	0.0	0.0	0.0	0.0	3.0	5.0	7.0	1.0	0.0	0.0	0.0	0.0	58.0	0.0	0.0	0.0	63.0	0.0	0.0	0.0	0.0	0.0	2.0	189.0	1.0	1.0	0.0	18.0	0.0	3.0	4.0	11.0	168.0	0.0	0.0	13.0	0.0	0.0	7.0	0.0	0.0	2.0	0.0	1.0	0.0	0.0	3.0	18.0
4310715	3.0	0.0	0.0	0.0	0.0	0.0	2.0	16.0	9.0	4.0	2.0	0.0	10.0	0.0	2.0	0.0	7.0	0.0	0.0	3.0	2.0	0.0	5.0	0.0	9.0	0.0	0.0	6.0	6.0	0.0	0.0	0.0	28.0	103.0	5.0	1.0	4.0	0.0	1.0	3.0	0.0	0.0	0.0	0.0	0.0	0.0	0.0	3.0	0.0
82193	4.0	0.0	1.0	1.0	0.0	0.0	3.0	3.0	12.0	5.0	9.0	0.0	11.0	0.0	9.0	2.0	1.0	0.0	0.0	0.0	3.0	0.0	2.0	4.0	0.0	0.0	0.0	3.0	2.0	6.0	2.0	4.0	11.0	4.0	4.0	1.0	5.0	0.0	4.0	9.0	1.0	1.0	0.0	4.0	1.0	1.0	2.0	5.0	2.0
4470542	27.0	165.0	112.0	22.0	64.0	6.0	93.0	9.0	1.0	0.0	2.0	6.0	40.0	18.0	5.0	60.0	8.0	24.0	5.0	15.0	3.0	5.0	5.0	0.0	1.0	0.0	0.0	8.0	12.0	8.0	23.0	29.0	13.0	21.0	12.0	0.0	11.0	11.0	13.0	40.0	4.0	6.0	5.0	67.0	2.0	19.0	15.0	5.0	6.0
392111	0.0	10.0	1.0	4.0	0.0	0.0	0.0	0.0	18.0	0.0	3.0	1.0	0.0	0.0	2.0	1.0	0.0	0.0	2.0	0.0	0.0	0.0	0.0	0.0	0.0	0.0	0.0	0.0	4.0	1.0	0.0	0.0	1.0	0.0	1.0	0.0	0.0	0.0	0.0	0.0	0.0	0.0	0.0	1.0	0.0	0.0	0.0	0.0	0.0
166739	4.0	0.0	0.0	0.0	0.0	4.0	0.0	0.0	1.0	1.0	0.0	0.0	0.0	0.0	0.0	0.0	0.0	0.0	0.0	0.0	3.0	0.0	4.0	7.0	0.0	2.0	0.0	2.0	4.0	0.0	0.0	0.0	4.0	20.0	8.0	0.0	0.0	2.0	0.0	4.0	0.0	0.0	3.0	1.0	0.0	0.0	0.0	0.0	0.0
227239	22.0	4.0	15.0	10.0	16.0	1.0	4.0	1.0	1.0	38.0	0.0	0.0	0.0	8.0	7.0	18.0	1.0	4.0	0.0	0.0	4.0	3.0	1.0	15.0	0.0	3.0	3.0	9.0	1.0	8.0	10.0	5.0	16.0	2.0	3.0	4.0	7.0	8.0	0.0	13.0	0.0	0.0	1.0	18.0	0.0	2.0	5.0	1.0	2.0
754396	13.0	45.0	5.0	1.0	28.0	2.0	5.0	0.0	0.0	4.0	0.0	0.0	8.0	0.0	16.0	20.0	10.0	1.0	0.0	0.0	0.0	0.0	4.0	0.0	0.0	0.0	1.0	11.0	0.0	3.0	2.0	0.0	8.0	12.0	1.0	0.0	3.0	0.0	1.0	2.0	4.0	16.0	7.0	7.0	3.0	0.0	1.0	1.0	0.0
917888	0.0	0.0	0.0	0.0	0.0	0.0	0.0	5.0	0.0	0.0	0.0	0.0	0.0	0.0	0.0	0.0	0.0	0.0	0.0	1.0	0.0	0.0	3.0	2.0	1.0	0.0	0.0	10.0	0.0	0.0	0.0	0.0	12.0	177.0	0.0	0.0	0.0	0.0	0.0	4.0	0.0	0.0	0.0	0.0	0.0	0.0	0.0	0.0	0.0
1109080	11.0	0.0	0.0	0.0	11.0	0.0	0.0	13.0	0.0	0.0	0.0	0.0	2.0	0.0	1.0	0.0	34.0	0.0	0.0	2.0	1.0	0.0	10.0	17.0	21.0	0.0	0.0	4.0	0.0	1.0	0.0	0.0	27.0	12.0	10.0	0.0	85.0	2.0	0.0	8.0	0.0	0.0	0.0	0.0	11.0	0.0	0.0	0.0	0.0
574480	0.0	4.0	0.0	0.0	2.0	0.0	0.0	0.0	1.0	0.0	5.0	1.0	0.0	0.0	0.0	0.0	0.0	19.0	0.0	0.0	0.0	0.0	0.0	0.0	2.0	0.0	0.0	0.0	9.0	2.0	0.0	7.0	1.0	0.0	0.0	0.0	0.0	0.0	9.0	1.0	0.0	0.0	5.0	1.0	0.0	0.0	0.0	0.0	0.0
663103	20.0	0.0	0.0	0.0	0.0	0.0	0.0	0.0	0.0	0.0	0.0	0.0	0.0	0.0	0.0	0.0	0.0	0.0	0.0	0.0	0.0	0.0	0.0	57.0	0.0	0.0	0.0	0.0	0.0	0.0	0.0	0.0	20.0	0.0	1.0	0.0	153.0	0.0	0.0	0.0	0.0	0.0	0.0	0.0	0.0	0.0	0.0	0.0	0.0
4423752	3.0	4.0	0.0	8.0	8.0	9.0	0.0	7.0	238.0	56.0	358.0	58.0	4.0	1.0	29.0	7.0	3.0	11.0	0.0	1.0	1.0	1.0	0.0	2.0	18.0	2.0	1.0	5.0	3821.0	189.0	18.0	8.0	2.0	5.0	1.0	0.0	0.0	8.0	5.0	1.0	1.0	7.0	0.0	11.0	2.0	27.0	5.0	2.0	4.0
226126	150.0	7.0	7.0	13.0	6.0	203.0	57.0	0.0	0.0	0.0	0.0	0.0	0.0	0.0	1.0	0.0	1.0	0.0	0.0	0.0	0.0	1.0	0.0	0.0	0.0	0.0	0.0	14.0	1.0	0.0	0.0	18.0	34.0	14.0	0.0	5.0	0.0	267.0	234.0	386.0	129.0	21.0	7.0	11.0	196.0	75.0	48.0	79.0	45.0
3038080	6.0	3.0	0.0	5.0	4.0	2.0	1.0	245.0	338.0	2476.0	0.0	0.0	109.0	31.0	65.0	0.0	6.0	0.0	28.0	14.0	109.0	6.0	101.0	5341.0	1309.0	576.0	245.0	6.0	8.0	22.0	2.0	0.0	378.0	18.0	392.0	2.0	528.0	10.0	1.0	9.0	0.0	8.0	5.0	4.0	2.0	4.0	2.0	3.0	7.0
4320407	11.0	117.0	0.0	2.0	5.0	0.0	1.0	0.0	0.0	0.0	18.0	0.0	0.0	0.0	0.0	2.0	2.0	0.0	0.0	0.0	0.0	1.0	0.0	0.0	0.0	0.0	0.0	20.0	4.0	0.0	7.0	2.0	0.0	6.0	1.0	4.0	0.0	0.0	2.0	2.0	27.0	111.0	50.0	10.0	14.0	6.0	0.0	4.0	4.0
709657	38.0	138.0	140.0	32.0	173.0	4.0	52.0	54.0	20.0	21.0	0.0	19.0	250.0	15.0	75.0	137.0	4.0	13.0	30.0	35.0	25.0	0.0	17.0	2.0	11.0	1.0	49.0	2.0	3.0	47.0	19.0	18.0	6.0	43.0	17.0	2.0	12.0	31.0	10.0	70.0	1.0	9.0	6.0	129.0	8.0	11.0	16.0	3.0	11.0
256121	3.0	5.0	5.0	5.0	5.0	1.0	8.0	5.0	4.0	6.0	21.0	0.0	0.0	5.0	0.0	15.0	1.0	3.0	0.0	0.0	6.0	0.0	0.0	0.0	0.0	0.0	0.0	0.0	28.0	0.0	3.0	1.0	5.0	20.0	3.0	0.0	7.0	0.0	0.0	10.0	0.0	2.0	3.0	7.0	0.0	2.0	3.0	3.0	3.0
938794	0.0	3.0	0.0	0.0	0.0	0.0	9.0	0.0	3.0	1.0	3.0	17.0	0.0	1.0	2.0	2.0	0.0	4.0	0.0	0.0	5.0	0.0	0.0	0.0	2.0	0.0	0.0	0.0	40.0	0.0	0.0	0.0	1.0	22.0	0.0	0.0	6.0	0.0	0.0	0.0	0.0	0.0	0.0	0.0	0.0	0.0	0.0	0.0	0.0
2651333	4.0	8.0	9.0	2.0	3.0	0.0	0.0	10.0	55.0	25.0	16.0	2.0	3.0	1.0	0.0	4.0	3.0	0.0	0.0	0.0	0.0	1.0	0.0	0.0	8.0	0.0	0.0	3.0	1.0	0.0	1.0	0.0	5.0	8.0	0.0	3.0	0.0	1.0	0.0	0.0	1.0	1.0	1.0	2.0	2.0	0.0	2.0	1.0	0.0
805542	3157.0	934.0	2405.0	3318.0	1394.0	274.0	850.0	2035.0	6958.0	10319.0	141.0	391.0	860.0	1333.0	547.0	6247.0	2677.0	1752.0	1102.0	1113.0	2737.0	1162.0	2060.0	5564.0	1229.0	965.0	948.0	2889.0	904.0	1546.0	1559.0	2125.0	7037.0	1933.0	2678.0	1782.0	3137.0	985.0	1330.0	2577.0	8.0	311.0	291.0	2184.0	963.0	837.0	915.0	925.0	1189.0
340929	10.0	78.0	155.0	90.0	91.0	13.0	3.0	4.0	1.0	12.0	59.0	6.0	1.0	4.0	3.0	87.0	2.0	4.0	0.0	1.0	0.0	6.0	0.0	0.0	1.0	0.0	0.0	11.0	0.0	0.0	8.0	23.0	8.0	12.0	2.0	4.0	0.0	5.0	4.0	1.0	4.0	6.0	14.0	100.0	12.0	10.0	9.0	20.0	19.0
4449887	0.0	0.0	0.0	0.0	0.0	0.0	1.0	0.0	0.0	0.0	0.0	2.0	2.0	0.0	6.0	0.0	0.0	0.0	0.0	0.0	0.0	0.0	3.0	0.0	0.0	0.0	0.0	0.0	0.0	2.0	0.0	0.0	0.0	0.0	0.0	0.0	0.0	9.0	3.0	0.0	2.0	6.0	0.0	0.0	0.0	0.0	0.0	0.0	0.0
4323373	17.0	9.0	15.0	23.0	8.0	8.0	16.0	18.0	24.0	6.0	0.0	0.0	0.0	0.0	7.0	6.0	2.0	0.0	0.0	0.0	0.0	10.0	0.0	0.0	10.0	3.0	0.0	3.0	3.0	3.0	10.0	8.0	3.0	3.0	1.0	11.0	3.0	11.0	0.0	19.0	0.0	0.0	1.0	18.0	0.0	16.0	7.0	8.0	6.0
360124	12.0	8.0	0.0	2.0	0.0	18.0	24.0	66.0	455.0	120.0	38.0	0.0	0.0	42.0	11.0	20.0	68.0	35.0	2.0	5.0	0.0	2.0	2.0	18.0	82.0	3.0	47.0	50.0	27.0	46.0	33.0	0.0	15.0	14.0	6.0	5.0	11.0	10.0	2.0	12.0	3.0	7.0	0.0	4.0	0.0	2.0	2.0	15.0	14.0
1584969	0.0	2.0	1.0	0.0	1.0	0.0	1.0	84.0	109.0	144.0	0.0	0.0	4.0	20.0	11.0	49.0	19.0	11.0	6.0	5.0	11.0	7.0	2.0	138.0	44.0	28.0	23.0	31.0	1.0	11.0	16.0	3.0	19.0	59.0	23.0	5.0	15.0	0.0	0.0	0.0	1.0	1.0	0.0	2.0	0.0	0.0	0.0	0.0	2.0
361839	0.0	8.0	9.0	2.0	3.0	0.0	0.0	8.0	0.0	2.0	80.0	2.0	2.0	0.0	0.0	4.0	1.0	0.0	0.0	0.0	0.0	0.0	0.0	0.0	0.0	0.0	2.0	8.0	0.0	0.0	0.0	1.0	61.0	31.0	0.0	0.0	0.0	0.0	0.0	6.0	0.0	2.0	0.0	2.0	3.0	0.0	0.0	1.0	0.0
228207	1.0	0.0	3.0	5.0	0.0	1.0	14.0	0.0	0.0	3.0	0.0	0.0	1.0	0.0	9.0	2.0	0.0	5.0	0.0	2.0	0.0	0.0	2.0	66.0	9.0	1.0	2.0	0.0	8.0	8.0	3.0	0.0	143.0	11.0	3.0	1.0	130.0	1.0	5.0	4.0	14.0	2.0	3.0	2.0	4.0	0.0	0.0	4.0	1.0
212724	83.0	5.0	4.0	15.0	8.0	31.0	10.0	47.0	28.0	39.0	20.0	4.0	0.0	5.0	22.0	14.0	11.0	12.0	1.0	1.0	4.0	10.0	3.0	48.0	90.0	10.0	21.0	33.0	17.0	19.0	17.0	14.0	51.0	6.0	47.0	10.0	27.0	64.0	83.0	84.0	4.0	16.0	21.0	9.0	46.0	10.0	11.0	61.0	41.0
822469	6.0	7.0	11.0	0.0	1.0	6.0	2.0	0.0	0.0	7.0	0.0	0.0	0.0	0.0	0.0	2.0	6.0	2.0	0.0	0.0	0.0	0.0	0.0	0.0	2.0	0.0	0.0	2.0	0.0	0.0	0.0	7.0	0.0	0.0	0.0	0.0	0.0	3.0	0.0	0.0	0.0	0.0	3.0	12.0	0.0	0.0	2.0	0.0	5.0
558915	0.0	1.0	0.0	0.0	0.0	0.0	0.0	0.0	28.0	0.0	13.0	0.0	0.0	1.0	0.0	0.0	0.0	0.0	0.0	0.0	0.0	0.0	0.0	0.0	0.0	0.0	0.0	0.0	2.0	0.0	0.0	0.0	0.0	4.0	0.0	0.0	0.0	0.0	0.0	0.0	0.0	0.0	0.0	0.0	0.0	0.0	0.0	0.0	0.0
593511	0.0	1.0	0.0	0.0	2.0	0.0	0.0	0.0	0.0	0.0	4.0	1.0	5.0	1.0	1.0	2.0	2.0	0.0	2.0	2.0	0.0	0.0	5.0	3.0	0.0	0.0	0.0	1.0	1.0	1.0	0.0	3.0	2.0	3.0	0.0	0.0	4.0	0.0	0.0	0.0	0.0	2.0	0.0	0.0	0.0	0.0	0.0	0.0	0.0
350772	34.0	1.0	0.0	0.0	0.0	0.0	8.0	17.0	66.0	244.0	0.0	5.0	68.0	53.0	270.0	54.0	51.0	17.0	31.0	31.0	64.0	3.0	52.0	128.0	27.0	22.0	46.0	1.0	0.0	212.0	36.0	10.0	67.0	1.0	83.0	8.0	95.0	8.0	1.0	33.0	0.0	2.0	0.0	0.0	1.0	0.0	0.0	0.0	0.0
806314	14725.0	14636.0	11859.0	8939.0	9465.0	2533.0	3903.0	9064.0	11307.0	18609.0	914.0	985.0	2967.0	2699.0	2524.0	8724.0	4946.0	2863.0	1665.0	2104.0	5971.0	1989.0	3335.0	12322.0	5094.0	3153.0	3426.0	7035.0	2446.0	8045.0	3253.0	5035.0	15586.0	7101.0	8609.0	3769.0	7751.0	9749.0	12156.0	11803.0	58.0	6242.0	7007.0	12289.0	18064.0	2672.0	3183.0	3751.0	4586.0
539866	31.0	0.0	0.0	0.0	0.0	0.0	4.0	0.0	0.0	0.0	0.0	2.0	5.0	0.0	0.0	3.0	0.0	0.0	0.0	0.0	0.0	0.0	0.0	0.0	1.0	0.0	1.0	0.0	0.0	0.0	0.0	1.0	46.0	5.0	5.0	2.0	0.0	9.0	1.0	14.0	0.0	0.0	0.0	1.0	0.0	7.0	7.0	5.0	3.0
51103	82.0	6.0	19.0	4.0	8.0	8.0	0.0	0.0	0.0	0.0	0.0	0.0	0.0	0.0	0.0	0.0	0.0	0.0	0.0	0.0	0.0	0.0	0.0	0.0	0.0	0.0	0.0	0.0	0.0	0.0	0.0	0.0	0.0	0.0	0.0	0.0	0.0	31.0	9.0	102.0	0.0	16.0	5.0	14.0	0.0	1.0	0.0	11.0	11.0
744371	0.0	0.0	0.0	0.0	0.0	3.0	0.0	0.0	5.0	0.0	0.0	12.0	0.0	0.0	1.0	1.0	0.0	0.0	0.0	0.0	0.0	0.0	0.0	0.0	1.0	0.0	7.0	0.0	0.0	0.0	0.0	0.0	1.0	1.0	0.0	1.0	0.0	0.0	1.0	0.0	0.0	0.0	0.0	0.0	1.0	0.0	0.0	0.0	0.0
152835	0.0	0.0	0.0	0.0	0.0	0.0	0.0	3.0	5.0	16.0	0.0	0.0	5.0	0.0	4.0	0.0	0.0	0.0	1.0	1.0	8.0	0.0	4.0	85.0	2.0	8.0	4.0	0.0	0.0	0.0	0.0	0.0	23.0	0.0	5.0	0.0	2.0	0.0	1.0	0.0	0.0	0.0	0.0	0.0	0.0	0.0	0.0	0.0	0.0
665877	0.0	0.0	0.0	0.0	0.0	0.0	0.0	2.0	31.0	13.0	0.0	10.0	0.0	1.0	0.0	0.0	0.0	0.0	0.0	0.0	0.0	0.0	0.0	7.0	0.0	0.0	7.0	0.0	0.0	0.0	0.0	0.0	0.0	4.0	0.0	0.0	0.0	0.0	0.0	0.0	0.0	0.0	0.0	0.0	1.0	0.0	0.0	0.0	0.0
113142	0.0	2.0	6.0	3.0	0.0	2.0	1.0	1.0	0.0	1.0	0.0	0.0	0.0	1.0	0.0	4.0	8.0	5.0	0.0	0.0	1.0	1.0	0.0	0.0	0.0	0.0	1.0	3.0	2.0	1.0	6.0	2.0	0.0	3.0	1.0	2.0	0.0	2.0	0.0	0.0	0.0	1.0	0.0	1.0	0.0	1.0	0.0	3.0	1.0
330902	41.0	4.0	12.0	4.0	21.0	0.0	9.0	1.0	99.0	132.0	4.0	11.0	31.0	33.0	24.0	5.0	27.0	16.0	33.0	62.0	111.0	17.0	84.0	0.0	8.0	2.0	12.0	5.0	0.0	17.0	11.0	29.0	6.0	17.0	15.0	16.0	11.0	24.0	10.0	31.0	1.0	1.0	2.0	16.0	1.0	0.0	0.0	2.0	1.0
873645	122.0	5.0	24.0	59.0	15.0	3.0	1.0	3.0	33.0	22.0	0.0	0.0	0.0	25.0	0.0	0.0	38.0	11.0	0.0	1.0	5.0	12.0	0.0	0.0	0.0	0.0	0.0	12.0	0.0	3.0	42.0	4.0	39.0	2.0	9.0	14.0	3.0	32.0	5.0	104.0	0.0	2.0	9.0	11.0	0.0	10.0	25.0	18.0	68.0
944197	6.0	0.0	9.0	2.0	0.0	0.0	0.0	0.0	0.0	1.0	0.0	0.0	2.0	0.0	0.0	5.0	1.0	0.0	1.0	0.0	4.0	0.0	2.0	19.0	2.0	1.0	0.0	2.0	1.0	2.0	3.0	0.0	17.0	21.0	0.0	0.0	17.0	0.0	0.0	9.0	1.0	2.0	0.0	2.0	1.0	0.0	1.0	0.0	0.0
568025	0.0	15.0	24.0	41.0	15.0	66.0	80.0	78.0	8.0	0.0	0.0	0.0	0.0	0.0	0.0	0.0	6.0	1.0	0.0	0.0	0.0	0.0	0.0	0.0	24.0	0.0	0.0	0.0	0.0	0.0	0.0	0.0	0.0	0.0	0.0	0.0	0.0	0.0	0.0	0.0	0.0	0.0	180.0	4.0	0.0	19.0	13.0	25.0	19.0
70346	12.0	1.0	5.0	5.0	4.0	5.0	3.0	4.0	6.0	12.0	8.0	1.0	1.0	5.0	8.0	8.0	5.0	2.0	0.0	1.0	1.0	0.0	0.0	13.0	3.0	4.0	4.0	9.0	4.0	14.0	3.0	1.0	11.0	0.0	17.0	2.0	13.0	21.0	30.0	16.0	0.0	13.0	9.0	9.0	16.0	3.0	4.0	5.0	10.0
1138430	3.0	0.0	1.0	2.0	0.0	1.0	1.0	0.0	6.0	3.0	0.0	0.0	0.0	0.0	0.0	4.0	0.0	3.0	0.0	0.0	0.0	0.0	0.0	0.0	3.0	0.0	1.0	0.0	25.0	0.0	2.0	0.0	2.0	0.0	1.0	0.0	1.0	0.0	0.0	2.0	0.0	0.0	1.0	0.0	0.0	0.0	0.0	0.0	1.0
40888	0.0	0.0	23.0	4.0	87.0	0.0	23.0	0.0	5.0	5.0	0.0	0.0	1.0	0.0	0.0	24.0	0.0	0.0	0.0	1.0	0.0	0.0	4.0	0.0	0.0	0.0	0.0	1.0	1.0	1.0	4.0	46.0	0.0	4.0	0.0	3.0	1.0	0.0	0.0	0.0	0.0	0.0	0.0	16.0	0.0	0.0	2.0	0.0	0.0
342277	552.0	1007.0	758.0	765.0	459.0	139.0	109.0	205.0	419.0	465.0	205.0	23.0	71.0	36.0	81.0	569.0	171.0	38.0	39.0	59.0	65.0	116.0	42.0	147.0	189.0	68.0	10.0	449.0	94.0	112.0	192.0	105.0	706.0	156.0	390.0	141.0	592.0	362.0	134.0	412.0	13.0	112.0	220.0	1161.0	263.0	96.0	109.0	210.0	337.0
1117404	7.0	7.0	3.0	7.0	2.0	6.0	1.0	2.0	2.0	0.0	0.0	0.0	0.0	4.0	0.0	33.0	10.0	14.0	0.0	1.0	2.0	0.0	3.0	4.0	35.0	3.0	11.0	0.0	0.0	2.0	10.0	0.0	0.0	1.0	1.0	8.0	2.0	1.0	0.0	0.0	0.0	2.0	0.0	9.0	0.0	1.0	0.0	6.0	0.0
583130	0.0	33.0	0.0	4.0	0.0	1.0	0.0	9.0	0.0	12.0	45.0	0.0	2.0	0.0	0.0	2.0	5.0	0.0	0.0	2.0	5.0	0.0	4.0	0.0	0.0	0.0	9.0	1.0	0.0	0.0	0.0	1.0	0.0	7.0	0.0	0.0	0.0	0.0	0.0	0.0	0.0	0.0	0.0	0.0	0.0	0.0	0.0	0.0	3.0
502910	0.0	0.0	0.0	0.0	0.0	0.0	0.0	0.0	0.0	0.0	0.0	0.0	0.0	0.0	0.0	0.0	0.0	0.0	0.0	1.0	0.0	0.0	0.0	0.0	0.0	0.0	0.0	0.0	0.0	0.0	0.0	0.0	0.0	1.0	0.0	0.0	0.0	0.0	0.0	0.0	0.0	0.0	0.0	0.0	0.0	0.0	0.0	0.0	0.0
1099157	0.0	6.0	0.0	0.0	2.0	0.0	0.0	0.0	0.0	0.0	4.0	0.0	5.0	0.0	4.0	1.0	0.0	0.0	5.0	0.0	4.0	1.0	4.0	3.0	4.0	0.0	0.0	0.0	0.0	0.0	0.0	0.0	5.0	25.0	24.0	0.0	25.0	1.0	0.0	0.0	0.0	0.0	0.0	4.0	0.0	0.0	0.0	5.0	0.0
770614	1.0	0.0	0.0	1.0	1.0	1.0	0.0	0.0	0.0	0.0	0.0	2.0	0.0	0.0	0.0	0.0	0.0	0.0	0.0	1.0	1.0	0.0	0.0	4.0	3.0	0.0	0.0	3.0	1.0	0.0	0.0	0.0	12.0	6.0	0.0	0.0	15.0	0.0	0.0	1.0	0.0	1.0	1.0	1.0	0.0	0.0	0.0	0.0	3.0
1579259	0.0	1.0	1.0	0.0	11.0	0.0	0.0	0.0	205.0	0.0	29.0	1.0	0.0	0.0	0.0	1.0	0.0	0.0	0.0	0.0	0.0	0.0	0.0	0.0	0.0	0.0	0.0	0.0	1.0	0.0	0.0	0.0	0.0	0.0	0.0	0.0	0.0	0.0	0.0	0.0	0.0	0.0	0.0	1.0	0.0	0.0	0.0	0.0	0.0
77560	0.0	0.0	0.0	0.0	0.0	15.0	0.0	1.0	0.0	0.0	1.0	14.0	0.0	0.0	0.0	0.0	2.0	2.0	0.0	0.0	0.0	2.0	0.0	68.0	107.0	0.0	6.0	4.0	51.0	1.0	0.0	7.0	11.0	19.0	1.0	4.0	5.0	0.0	1.0	3.0	80.0	2.0	1.0	0.0	0.0	5.0	1.0	0.0	3.0
322071	3.0	3.0	2.0	2.0	1.0	0.0	0.0	6.0	3.0	7.0	5.0	2.0	15.0	2.0	12.0	3.0	1.0	0.0	0.0	3.0	18.0	1.0	8.0	9.0	32.0	1.0	0.0	0.0	0.0	10.0	2.0	0.0	13.0	0.0	47.0	0.0	30.0	1.0	4.0	7.0	0.0	3.0	0.0	0.0	4.0	1.0	0.0	0.0	2.0
230672	23.0	52.0	57.0	17.0	76.0	1.0	36.0	0.0	2.0	1.0	3.0	6.0	0.0	2.0	0.0	2.0	0.0	0.0	1.0	0.0	0.0	0.0	1.0	7.0	0.0	0.0	0.0	5.0	0.0	3.0	4.0	0.0	54.0	3.0	0.0	0.0	2.0	10.0	4.0	17.0	0.0	8.0	6.0	35.0	3.0	6.0	15.0	7.0	1.0
143343	0.0	0.0	0.0	0.0	0.0	1.0	3.0	1.0	5.0	35.0	3.0	0.0	0.0	0.0	1.0	1.0	1.0	0.0	0.0	0.0	2.0	0.0	0.0	30.0	9.0	0.0	4.0	1.0	2.0	0.0	0.0	0.0	6.0	38.0	9.0	0.0	5.0	0.0	0.0	2.0	97.0	1.0	0.0	0.0	0.0	0.0	1.0	1.0	1.0
339445	364.0	302.0	224.0	197.0	117.0	148.0	65.0	126.0	148.0	150.0	75.0	20.0	49.0	33.0	64.0	188.0	170.0	46.0	36.0	74.0	96.0	81.0	39.0	119.0	97.0	65.0	7.0	251.0	105.0	60.0	122.0	79.0	424.0	103.0	269.0	77.0	354.0	190.0	100.0	314.0	33.0	123.0	226.0	414.0	141.0	103.0	120.0	133.0	249.0
91212	23.0	0.0	0.0	0.0	0.0	0.0	1.0	97.0	89.0	45.0	0.0	40.0	22.0	3.0	5.0	12.0	3.0	8.0	0.0	0.0	9.0	2.0	6.0	5.0	29.0	4.0	75.0	4.0	30.0	13.0	1.0	36.0	3.0	7.0	22.0	4.0	31.0	9.0	2.0	17.0	0.0	0.0	0.0	0.0	0.0	1.0	0.0	0.0	0.0
4306066	41.0	0.0	0.0	0.0	0.0	0.0	0.0	3.0	27.0	0.0	2.0	1.0	25.0	7.0	68.0	0.0	14.0	3.0	6.0	4.0	205.0	6.0	122.0	61.0	3.0	4.0	1.0	1.0	3.0	28.0	5.0	1.0	95.0	14.0	250.0	7.0	252.0	8.0	8.0	15.0	2.0	1.0	1.0	0.0	0.0	2.0	2.0	0.0	1.0
228077	14.0	5.0	0.0	1.0	2.0	1.0	0.0	0.0	3.0	7.0	7.0	0.0	2.0	1.0	1.0	2.0	0.0	2.0	0.0	0.0	2.0	0.0	1.0	10.0	3.0	0.0	0.0	1.0	1.0	1.0	4.0	4.0	6.0	0.0	9.0	0.0	6.0	1.0	2.0	3.0	0.0	1.0	2.0	8.0	0.0	0.0	0.0	1.0	0.0
136325	10.0	124.0	192.0	59.0	102.0	1.0	154.0	0.0	0.0	0.0	0.0	0.0	1.0	8.0	1.0	44.0	16.0	14.0	4.0	5.0	0.0	11.0	3.0	0.0	0.0	0.0	0.0	4.0	2.0	3.0	13.0	47.0	3.0	7.0	5.0	16.0	5.0	1.0	5.0	16.0	4.0	5.0	3.0	279.0	7.0	4.0	17.0	22.0	17.0
1953633	6.0	34.0	30.0	6.0	51.0	0.0	6.0	3.0	13.0	134.0	0.0	6.0	2.0	5.0	2.0	14.0	5.0	0.0	4.0	7.0	0.0	0.0	0.0	3.0	2.0	6.0	1.0	18.0	0.0	6.0	2.0	3.0	1.0	7.0	0.0	5.0	0.0	0.0	0.0	8.0	1.0	1.0	3.0	39.0	0.0	0.0	0.0	0.0	0.0
819037	14.0	10.0	12.0	9.0	11.0	5.0	13.0	6.0	14.0	12.0	34.0	3.0	16.0	2.0	7.0	6.0	5.0	2.0	2.0	7.0	20.0	4.0	9.0	21.0	10.0	3.0	2.0	5.0	2.0	5.0	9.0	7.0	51.0	6.0	37.0	7.0	29.0	22.0	21.0	24.0	405.0	11.0	7.0	19.0	22.0	4.0	3.0	6.0	16.0
922724	907.0	2.0	0.0	11.0	0.0	7.0	1.0	1.0	0.0	0.0	10.0	13.0	7.0	14.0	270.0	6.0	2.0	56.0	0.0	3.0	5.0	2.0	8.0	45.0	5.0	1.0	0.0	5.0	21.0	94.0	46.0	8.0	91.0	17.0	423.0	4.0	230.0	276.0	411.0	758.0	925.0	10.0	3.0	0.0	50.0	3.0	0.0	2.0	8.0
586357	2.0	12.0	9.0	8.0	7.0	7.0	0.0	9.0	3.0	16.0	9.0	0.0	1.0	0.0	0.0	6.0	0.0	0.0	0.0	0.0	0.0	0.0	0.0	0.0	0.0	0.0	3.0	1.0	0.0	2.0	0.0	2.0	1.0	0.0	2.0	2.0	2.0	2.0	3.0	0.0	1.0	2.0	1.0	4.0	3.0	1.0	2.0	7.0	11.0
586350	17.0	1.0	3.0	4.0	6.0	2.0	0.0	0.0	8.0	8.0	6.0	2.0	1.0	0.0	1.0	5.0	2.0	1.0	1.0	3.0	5.0	0.0	2.0	0.0	2.0	0.0	0.0	2.0	1.0	2.0	2.0	1.0	32.0	1.0	12.0	0.0	17.0	3.0	1.0	5.0	0.0	0.0	1.0	5.0	0.0	1.0	0.0	1.0	2.0
140859	9.0	0.0	0.0	0.0	0.0	4.0	6.0	2.0	0.0	0.0	0.0	0.0	0.0	0.0	3.0	0.0	0.0	8.0	0.0	0.0	0.0	0.0	0.0	2.0	5.0	0.0	3.0	0.0	6.0	5.0	2.0	0.0	23.0	0.0	3.0	0.0	5.0	1.0	7.0	3.0	6.0	14.0	5.0	0.0	19.0	2.0	0.0	3.0	7.0
4343367	6.0	9.0	11.0	9.0	13.0	4.0	1.0	2.0	15.0	8.0	1.0	2.0	9.0	7.0	22.0	8.0	11.0	3.0	7.0	7.0	8.0	2.0	1.0	18.0	6.0	12.0	13.0	21.0	6.0	64.0	9.0	1.0	6.0	10.0	27.0	4.0	21.0	5.0	13.0	2.0	1.0	24.0	34.0	18.0	11.0	3.0	2.0	5.0	7.0
605681	9.0	42.0	21.0	16.0	33.0	4.0	12.0	0.0	0.0	0.0	0.0	0.0	0.0	7.0	0.0	5.0	6.0	7.0	0.0	0.0	0.0	1.0	0.0	0.0	0.0	0.0	0.0	1.0	6.0	7.0	15.0	0.0	2.0	0.0	10.0	2.0	14.0	0.0	1.0	6.0	1269.0	116.0	225.0	17.0	4.0	10.0	19.0	6.0	19.0
81772	9.0	0.0	0.0	0.0	0.0	2.0	1.0	2.0	0.0	1.0	0.0	0.0	2.0	2.0	4.0	0.0	1.0	2.0	0.0	0.0	7.0	0.0	0.0	1.0	4.0	0.0	0.0	1.0	4.0	3.0	0.0	0.0	5.0	2.0	0.0	0.0	7.0	11.0	3.0	10.0	1.0	3.0	0.0	0.0	0.0	0.0	0.0	6.0	4.0
152199	239.0	639.0	868.0	284.0	411.0	14.0	47.0	0.0	6.0	5.0	180.0	128.0	5.0	14.0	4.0	476.0	18.0	19.0	3.0	2.0	4.0	8.0	1.0	1.0	1.0	0.0	2.0	74.0	6.0	15.0	35.0	69.0	107.0	77.0	12.0	25.0	11.0	48.0	62.0	113.0	12.0	50.0	25.0	434.0	43.0	317.0	187.0	35.0	99.0
200762	3.0	0.0	18.0	12.0	1.0	1.0	2.0	0.0	2.0	9.0	0.0	2.0	0.0	0.0	0.0	4.0	0.0	0.0	0.0	0.0	3.0	0.0	3.0	0.0	8.0	0.0	0.0	7.0	1.0	0.0	5.0	1.0	7.0	4.0	6.0	1.0	2.0	4.0	0.0	1.0	0.0	4.0	4.0	12.0	22.0	2.0	4.0	0.0	7.0
575062	0.0	1.0	1.0	0.0	1.0	0.0	0.0	0.0	89.0	0.0	8.0	0.0	0.0	0.0	0.0	0.0	0.0	0.0	0.0	0.0	0.0	0.0	0.0	0.0	0.0	0.0	0.0	0.0	0.0	0.0	0.0	0.0	0.0	0.0	0.0	0.0	0.0	0.0	0.0	0.0	0.0	0.0	0.0	1.0	0.0	0.0	0.0	0.0	0.0
1124268	1.0	2.0	1.0	0.0	3.0	0.0	2.0	2.0	5.0	0.0	4.0	0.0	1.0	0.0	3.0	3.0	3.0	1.0	0.0	0.0	3.0	0.0	2.0	2.0	11.0	0.0	0.0	0.0	0.0	1.0	0.0	5.0	7.0	0.0	10.0	0.0	7.0	3.0	5.0	3.0	0.0	0.0	1.0	0.0	4.0	0.0	0.0	3.0	0.0
985056	33.0	7.0	7.0	0.0	7.0	0.0	7.0	32.0	0.0	0.0	14.0	9.0	12.0	3.0	15.0	35.0	1.0	0.0	1.0	4.0	21.0	2.0	10.0	20.0	13.0	4.0	3.0	9.0	3.0	11.0	8.0	0.0	18.0	62.0	31.0	2.0	44.0	23.0	4.0	20.0	0.0	0.0	0.0	4.0	1.0	0.0	0.0	2.0	3.0
254127	11.0	48.0	54.0	28.0	26.0	12.0	7.0	16.0	11.0	12.0	59.0	14.0	3.0	4.0	7.0	36.0	3.0	11.0	0.0	0.0	0.0	4.0	3.0	6.0	9.0	1.0	7.0	15.0	7.0	10.0	10.0	11.0	11.0	10.0	1.0	3.0	4.0	7.0	5.0	22.0	2.0	14.0	9.0	59.0	16.0	15.0	8.0	13.0	14.0
2440554	13.0	14.0	4.0	6.0	20.0	0.0	2.0	0.0	4.0	3.0	1.0	1.0	3.0	0.0	1.0	4.0	0.0	0.0	1.0	0.0	1.0	0.0	0.0	0.0	0.0	0.0	0.0	1.0	2.0	5.0	0.0	2.0	6.0	1.0	2.0	0.0	3.0	7.0	2.0	6.0	0.0	0.0	0.0	13.0	0.0	1.0	2.0	3.0	0.0
581541	66.0	59.0	121.0	94.0	39.0	25.0	11.0	4.0	88.0	221.0	14.0	18.0	15.0	38.0	30.0	214.0	58.0	34.0	9.0	50.0	150.0	36.0	73.0	82.0	23.0	24.0	2.0	58.0	22.0	93.0	23.0	14.0	167.0	20.0	86.0	30.0	120.0	15.0	24.0	29.0	2.0	24.0	29.0	113.0	36.0	17.0	34.0	62.0	130.0
769222	0.0	0.0	0.0	8.0	0.0	0.0	1.0	1.0	7.0	0.0	0.0	0.0	1.0	0.0	0.0	0.0	1.0	0.0	1.0	0.0	0.0	0.0	0.0	0.0	0.0	0.0	0.0	0.0	0.0	0.0	0.0	0.0	10.0	1.0	0.0	0.0	4.0	0.0	0.0	3.0	0.0	0.0	0.0	0.0	1.0	0.0	0.0	5.0	0.0
575472	362.0	16.0	5.0	4.0	22.0	16.0	18.0	3.0	99.0	14.0	136.0	2.0	3.0	5.0	45.0	58.0	2.0	1.0	1.0	0.0	17.0	0.0	10.0	0.0	0.0	0.0	1.0	6.0	4.0	32.0	1.0	9.0	0.0	2.0	24.0	3.0	18.0	139.0	162.0	348.0	6.0	8.0	56.0	12.0	6.0	2.0	10.0	11.0	6.0
778059	0.0	0.0	0.0	0.0	0.0	7.0	2.0	0.0	0.0	0.0	1.0	7.0	0.0	1.0	0.0	0.0	0.0	7.0	0.0	0.0	0.0	0.0	0.0	0.0	0.0	0.0	2.0	0.0	4.0	1.0	6.0	20.0	0.0	0.0	0.0	0.0	0.0	0.0	3.0	0.0	0.0	3.0	2.0	0.0	1.0	0.0	1.0	0.0	0.0
368348	0.0	0.0	0.0	0.0	0.0	0.0	1.0	0.0	0.0	0.0	0.0	1.0	0.0	1.0	1.0	0.0	0.0	0.0	1.0	2.0	0.0	1.0	0.0	0.0	2.0	15.0	0.0	0.0	0.0	1.0	2.0	0.0	0.0	0.0	0.0	1.0	0.0	1.0	1.0	0.0	0.0	0.0	2.0	1.0	0.0	3.0	0.0	2.0	2.0
643718	0.0	0.0	0.0	0.0	0.0	0.0	0.0	22.0	388.0	31.0	4.0	0.0	0.0	0.0	0.0	2.0	0.0	2.0	1.0	0.0	0.0	0.0	0.0	2.0	2.0	0.0	4.0	0.0	4.0	0.0	0.0	0.0	0.0	0.0	0.0	0.0	0.0	0.0	0.0	0.0	0.0	0.0	0.0	2.0	0.0	0.0	0.0	0.0	0.0
941803	0.0	1.0	0.0	0.0	0.0	0.0	0.0	2.0	45.0	4.0	150.0	3.0	2.0	5.0	3.0	1.0	6.0	0.0	0.0	1.0	0.0	0.0	0.0	3.0	4.0	1.0	9.0	0.0	10.0	0.0	0.0	0.0	4.0	42.0	1.0	0.0	0.0	0.0	0.0	0.0	0.0	0.0	0.0	0.0	0.0	0.0	0.0	0.0	0.0
747857	130.0	4.0	0.0	3.0	1.0	18.0	4.0	73.0	12.0	1.0	3.0	1.0	2.0	7.0	39.0	2.0	4.0	18.0	0.0	1.0	0.0	0.0	0.0	9.0	75.0	1.0	12.0	6.0	37.0	16.0	12.0	0.0	14.0	13.0	67.0	4.0	36.0	34.0	71.0	113.0	460.0	20.0	10.0	0.0	14.0	7.0	0.0	3.0	10.0
585221	0.0	0.0	0.0	0.0	0.0	6.0	16.0	3.0	0.0	0.0	0.0	3.0	2.0	7.0	12.0	0.0	3.0	103.0	1.0	1.0	3.0	0.0	2.0	4.0	25.0	0.0	12.0	0.0	96.0	16.0	33.0	6.0	24.0	107.0	4.0	1.0	3.0	5.0	0.0	27.0	2.0	0.0	0.0	1.0	0.0	1.0	0.0	0.0	1.0
1122584	7.0	23.0	11.0	0.0	44.0	0.0	2.0	0.0	8.0	127.0	0.0	2.0	13.0	1.0	2.0	11.0	5.0	0.0	4.0	4.0	12.0	0.0	10.0	0.0	0.0	1.0	3.0	12.0	0.0	5.0	7.0	3.0	2.0	2.0	0.0	1.0	0.0	0.0	0.0	0.0	0.0	0.0	1.0	32.0	0.0	0.0	0.0	0.0	1.0
541327	157.0	40.0	15.0	9.0	41.0	13.0	10.0	6.0	16.0	13.0	14.0	7.0	11.0	15.0	14.0	29.0	1.0	3.0	1.0	5.0	2.0	7.0	0.0	23.0	110.0	1.0	37.0	15.0	16.0	54.0	10.0	24.0	1193.0	17.0	23.0	4.0	44.0	14.0	8.0	377.0	21.0	16.0	11.0	15.0	26.0	4.0	9.0	21.0	33.0
334320	0.0	0.0	0.0	0.0	0.0	291.0	2.0	2.0	0.0	0.0	0.0	0.0	0.0	0.0	0.0	0.0	0.0	0.0	0.0	0.0	0.0	0.0	0.0	0.0	0.0	0.0	0.0	0.0	0.0	0.0	0.0	0.0	0.0	0.0	0.0	0.0	0.0	0.0	0.0	0.0	0.0	1.0	0.0	0.0	0.0	0.0	2.0	796.0	309.0
987696	4.0	0.0	0.0	0.0	0.0	10.0	1.0	14.0	6.0	0.0	0.0	17.0	0.0	8.0	0.0	0.0	0.0	5.0	2.0	1.0	6.0	1.0	0.0	36.0	187.0	0.0	0.0	15.0	6.0	1.0	1.0	0.0	123.0	696.0	6.0	2.0	14.0	2.0	6.0	40.0	287.0	13.0	2.0	0.0	4.0	1.0	3.0	7.0	22.0
1065187	0.0	0.0	0.0	0.0	0.0	6.0	0.0	0.0	0.0	0.0	0.0	0.0	0.0	0.0	1.0	0.0	0.0	0.0	0.0	0.0	0.0	0.0	0.0	0.0	0.0	0.0	0.0	0.0	0.0	0.0	0.0	0.0	0.0	5.0	0.0	0.0	2.0	0.0	0.0	0.0	0.0	0.0	0.0	0.0	0.0	0.0	0.0	0.0	0.0
697479	0.0	5.0	1.0	2.0	12.0	7.0	10.0	12.0	31.0	6.0	42.0	6.0	0.0	4.0	1.0	0.0	13.0	6.0	0.0	0.0	0.0	0.0	1.0	3.0	4.0	0.0	7.0	4.0	6.0	3.0	4.0	8.0	1.0	45.0	2.0	0.0	11.0	2.0	7.0	2.0	82.0	10.0	104.0	3.0	3.0	5.0	3.0	5.0	5.0
159560	6.0	0.0	0.0	2.0	1.0	0.0	0.0	33.0	7.0	7.0	8.0	100.0	0.0	0.0	0.0	3.0	3.0	0.0	0.0	0.0	2.0	3.0	0.0	5.0	14.0	1.0	6.0	30.0	3.0	3.0	6.0	0.0	24.0	65.0	5.0	4.0	17.0	0.0	1.0	9.0	0.0	3.0	1.0	1.0	2.0	2.0	3.0	7.0	1.0
724604	10.0	2.0	14.0	7.0	10.0	3.0	5.0	5.0	47.0	4.0	1.0	6.0	0.0	1.0	4.0	20.0	5.0	10.0	0.0	2.0	10.0	7.0	5.0	35.0	7.0	2.0	2.0	4.0	3.0	10.0	56.0	9.0	7.0	6.0	5.0	9.0	29.0	0.0	0.0	4.0	0.0	10.0	7.0	15.0	0.0	14.0	8.0	7.0	16.0
628299	5.0	328.0	66.0	10.0	63.0	14.0	23.0	78.0	699.0	78.0	224.0	10.0	47.0	5.0	49.0	17.0	12.0	12.0	4.0	10.0	3.0	4.0	6.0	31.0	20.0	7.0	17.0	20.0	23.0	62.0	18.0	40.0	2.0	27.0	10.0	4.0	11.0	7.0	4.0	27.0	18.0	35.0	24.0	65.0	11.0	2.0	9.0	10.0	19.0
730684	96.0	16.0	31.0	17.0	14.0	14.0	11.0	0.0	8.0	0.0	1.0	31.0	0.0	4.0	2.0	11.0	20.0	35.0	1.0	0.0	1.0	2.0	2.0	3.0	5.0	0.0	0.0	139.0	7.0	3.0	59.0	3.0	5620.0	11.0	13.0	7.0	8.0	12.0	14.0	47.0	2.0	26.0	36.0	29.0	2.0	33.0	101.0	45.0	30.0
110215	22.0	9.0	3.0	3.0	2.0	4.0	1.0	3.0	17.0	10.0	5.0	1.0	18.0	2.0	4.0	8.0	0.0	0.0	1.0	0.0	17.0	1.0	9.0	10.0	1.0	3.0	4.0	0.0	1.0	13.0	2.0	10.0	27.0	2.0	42.0	1.0	29.0	10.0	9.0	43.0	2.0	3.0	5.0	6.0	12.0	1.0	2.0	4.0	7.0
145014	0.0	3.0	1.0	0.0	2.0	26.0	13.0	4.0	8.0	0.0	0.0	0.0	0.0	0.0	0.0	0.0	0.0	0.0	0.0	0.0	0.0	0.0	0.0	0.0	3.0	0.0	0.0	2.0	0.0	4.0	0.0	0.0	0.0	3.0	3.0	0.0	0.0	0.0	0.0	0.0	0.0	4.0	50.0	0.0	0.0	0.0	0.0	25.0	16.0
359570	0.0	7.0	1.0	2.0	7.0	0.0	2.0	0.0	0.0	0.0	5.0	2.0	0.0	0.0	0.0	0.0	0.0	1.0	0.0	0.0	0.0	0.0	0.0	0.0	0.0	0.0	0.0	0.0	3.0	0.0	4.0	4.0	0.0	2.0	0.0	0.0	2.0	0.0	17.0	1.0	2.0	0.0	2.0	2.0	0.0	0.0	1.0	2.0	2.0
1024056	499.0	97.0	341.0	242.0	530.0	30.0	277.0	24.0	70.0	676.0	3.0	60.0	26.0	185.0	217.0	387.0	126.0	192.0	14.0	13.0	79.0	52.0	36.0	322.0	30.0	37.0	48.0	132.0	2.0	365.0	270.0	207.0	444.0	53.0	167.0	156.0	163.0	168.0	60.0	494.0	2.0	10.0	19.0	458.0	11.0	144.0	157.0	75.0	146.0
875704	5.0	59.0	5.0	4.0	2.0	1.0	2.0	0.0	0.0	0.0	16.0	81.0	10.0	2.0	12.0	5.0	12.0	1.0	3.0	1.0	63.0	3.0	37.0	5.0	3.0	3.0	3.0	9.0	4.0	16.0	1.0	4.0	29.0	62.0	90.0	8.0	154.0	6.0	5.0	5.0	122.0	40.0	18.0	7.0	6.0	0.0	7.0	3.0	5.0
509723	0.0	3.0	0.0	0.0	0.0	0.0	0.0	0.0	173.0	1.0	21.0	0.0	0.0	0.0	0.0	0.0	0.0	0.0	0.0	0.0	0.0	0.0	0.0	0.0	0.0	0.0	0.0	0.0	0.0	0.0	0.0	0.0	0.0	0.0	0.0	0.0	0.0	0.0	0.0	0.0	0.0	0.0	0.0	1.0	0.0	0.0	0.0	0.0	0.0
564004	1.0	3.0	2.0	2.0	1.0	1.0	0.0	4.0	15.0	4.0	10.0	0.0	0.0	1.0	2.0	0.0	2.0	0.0	1.0	0.0	0.0	2.0	0.0	0.0	0.0	0.0	2.0	0.0	0.0	0.0	0.0	0.0	3.0	7.0	1.0	0.0	0.0	0.0	1.0	0.0	0.0	1.0	1.0	3.0	0.0	0.0	0.0	0.0	1.0
560243	117.0	1077.0	55.0	25.0	86.0	17.0	57.0	15.0	156.0	23.0	487.0	204.0	14.0	57.0	114.0	40.0	14.0	4165.0	4.0	6.0	13.0	9.0	12.0	71.0	161.0	3.0	218.0	23.0	690.0	176.0	230.0	874.0	460.0	46.0	105.0	87.0	53.0	130.0	1606.0	325.0	97.0	46.0	1361.0	53.0	62.0	17.0	9.0	43.0	26.0
836583	0.0	0.0	0.0	2.0	0.0	2.0	8.0	0.0	10.0	3.0	1.0	25.0	0.0	5.0	0.0	2.0	0.0	20.0	0.0	0.0	0.0	0.0	0.0	0.0	0.0	0.0	3.0	0.0	12.0	1.0	8.0	35.0	0.0	0.0	0.0	0.0	0.0	0.0	8.0	0.0	2.0	2.0	1.0	2.0	1.0	0.0	1.0	0.0	0.0
4470886	0.0	0.0	20.0	6.0	0.0	0.0	36.0	1.0	0.0	16.0	4.0	0.0	0.0	2.0	1.0	0.0	6.0	51.0	0.0	0.0	0.0	0.0	0.0	0.0	0.0	0.0	0.0	2.0	0.0	0.0	16.0	1.0	1.0	1.0	0.0	0.0	0.0	0.0	0.0	0.0	0.0	4.0	2.0	24.0	0.0	2.0	0.0	1.0	0.0
808597	174.0	8.0	1.0	8.0	0.0	11.0	13.0	2.0	0.0	3.0	16.0	4.0	1.0	6.0	54.0	0.0	0.0	0.0	0.0	0.0	8.0	3.0	0.0	42.0	12.0	0.0	1.0	7.0	77.0	27.0	5.0	0.0	87.0	3.0	29.0	0.0	31.0	194.0	417.0	226.0	55.0	41.0	5.0	5.0	143.0	10.0	14.0	7.0	6.0
3394215	5.0	26.0	4.0	0.0	17.0	1.0	14.0	96.0	22.0	6.0	5.0	2.0	3.0	1.0	2.0	19.0	1.0	3.0	0.0	0.0	3.0	1.0	0.0	11.0	10.0	1.0	10.0	44.0	21.0	0.0	0.0	2.0	5.0	169.0	6.0	1.0	0.0	5.0	1.0	4.0	2.0	0.0	1.0	8.0	1.0	2.0	2.0	0.0	1.0
246691	8464.0	4775.0	3931.0	5815.0	4887.0	114.0	1095.0	3.0	22.0	26.0	19.0	307.0	326.0	758.0	503.0	4902.0	1344.0	902.0	413.0	405.0	879.0	973.0	640.0	5757.0	25.0	484.0	69.0	82.0	7.0	401.0	2001.0	432.0	1842.0	45.0	1910.0	1754.0	2076.0	1425.0	900.0	4144.0	15.0	1364.0	1599.0	4504.0	421.0	2004.0	1973.0	1108.0	2329.0
1118847	0.0	1.0	1.0	1.0	1.0	0.0	0.0	2.0	3.0	2.0	5.0	0.0	5.0	0.0	6.0	0.0	0.0	3.0	3.0	0.0	0.0	0.0	0.0	0.0	1.0	0.0	0.0	0.0	0.0	3.0	2.0	0.0	23.0	1.0	1.0	0.0	0.0	0.0	1.0	6.0	0.0	0.0	0.0	0.0	0.0	0.0	0.0	0.0	0.0
119231	2.0	0.0	0.0	0.0	0.0	0.0	0.0	0.0	80.0	10.0	2.0	1.0	11.0	0.0	0.0	2.0	0.0	3.0	1.0	2.0	1.0	0.0	7.0	3.0	4.0	0.0	0.0	0.0	2.0	6.0	2.0	0.0	1.0	1.0	6.0	1.0	21.0	0.0	2.0	0.0	0.0	0.0	0.0	0.0	0.0	0.0	0.0	0.0	0.0
827773	2849.0	2.0	8.0	7.0	2.0	38.0	13.0	55.0	16.0	47.0	173.0	12.0	282.0	10.0	224.0	105.0	16.0	76.0	19.0	15.0	258.0	98.0	285.0	0.0	28.0	6.0	2.0	599.0	0.0	7.0	249.0	12.0	9296.0	40.0	168.0	54.0	199.0	1513.0	286.0	5307.0	0.0	2.0	11.0	2.0	30.0	7.0	11.0	32.0	81.0
40205	9.0	0.0	0.0	0.0	3.0	0.0	0.0	0.0	7.0	3.0	5.0	1.0	5.0	1.0	3.0	2.0	2.0	1.0	1.0	1.0	1.0	1.0	0.0	3.0	1.0	0.0	0.0	5.0	0.0	3.0	1.0	3.0	7.0	2.0	11.0	1.0	10.0	9.0	6.0	5.0	0.0	2.0	5.0	5.0	5.0	1.0	1.0	8.0	2.0
516306	1.0	3.0	0.0	0.0	4.0	0.0	0.0	0.0	0.0	0.0	0.0	8.0	2.0	0.0	0.0	1.0	1.0	0.0	0.0	0.0	0.0	0.0	0.0	2.0	0.0	0.0	0.0	0.0	0.0	0.0	0.0	0.0	10.0	2.0	0.0	0.0	0.0	0.0	0.0	1.0	0.0	0.0	0.0	0.0	0.0	0.0	1.0	0.0	0.0
4311486	6.0	5.0	13.0	7.0	7.0	1.0	4.0	0.0	3.0	0.0	3.0	0.0	0.0	0.0	1.0	1.0	0.0	1.0	1.0	0.0	0.0	0.0	1.0	3.0	1.0	0.0	1.0	0.0	2.0	0.0	0.0	0.0	1.0	1.0	5.0	0.0	9.0	3.0	1.0	10.0	1.0	1.0	2.0	7.0	1.0	8.0	10.0	2.0	0.0
815450	21.0	35.0	57.0	28.0	25.0	0.0	2.0	0.0	0.0	3.0	15.0	8.0	1.0	0.0	0.0	54.0	2.0	3.0	0.0	2.0	0.0	0.0	0.0	0.0	0.0	0.0	0.0	2.0	1.0	0.0	5.0	2.0	5.0	5.0	6.0	0.0	0.0	2.0	1.0	3.0	1.0	4.0	0.0	18.0	3.0	23.0	22.0	2.0	5.0
356497	0.0	7.0	9.0	8.0	6.0	34.0	23.0	0.0	0.0	0.0	0.0	1.0	0.0	1.0	0.0	2.0	9.0	2.0	0.0	0.0	0.0	3.0	0.0	0.0	0.0	0.0	0.0	1.0	0.0	0.0	17.0	4.0	0.0	0.0	0.0	13.0	0.0	0.0	0.0	3.0	0.0	14.0	78.0	15.0	0.0	13.0	18.0	42.0	23.0
179461	30.0	21.0	24.0	3.0	20.0	66.0	79.0	56.0	1.0	7.0	11.0	0.0	1.0	3.0	7.0	137.0	27.0	687.0	2.0	4.0	7.0	3.0	6.0	0.0	59.0	0.0	7.0	14.0	3.0	8.0	223.0	167.0	6.0	6.0	16.0	19.0	31.0	8.0	7.0	29.0	171.0	489.0	32.0	59.0	47.0	18.0	14.0	85.0	308.0
637010	4.0	8.0	14.0	1.0	12.0	86.0	124.0	2.0	215.0	97.0	0.0	1.0	1.0	4.0	5.0	55.0	29.0	15.0	0.0	0.0	2.0	0.0	0.0	0.0	4.0	0.0	0.0	4.0	41.0	2.0	13.0	18.0	0.0	15.0	0.0	0.0	3.0	1.0	1.0	0.0	0.0	2.0	2.0	18.0	0.0	0.0	6.0	14.0	4.0
687497	0.0	0.0	0.0	0.0	1.0	0.0	0.0	0.0	0.0	0.0	0.0	0.0	0.0	0.0	0.0	38.0	16.0	10.0	0.0	0.0	0.0	0.0	0.0	0.0	0.0	0.0	0.0	2.0	0.0	0.0	8.0	0.0	0.0	0.0	0.0	1.0	0.0	0.0	0.0	0.0	0.0	0.0	0.0	0.0	0.0	0.0	0.0	0.0	0.0
242598	0.0	3.0	9.0	0.0	0.0	0.0	2.0	0.0	168.0	5.0	0.0	0.0	2.0	2.0	0.0	9.0	0.0	4.0	0.0	3.0	3.0	1.0	2.0	0.0	0.0	0.0	0.0	0.0	0.0	0.0	5.0	2.0	0.0	0.0	0.0	0.0	0.0	0.0	0.0	2.0	0.0	0.0	0.0	7.0	0.0	0.0	0.0	0.0	1.0
886673	1108.0	3.0	0.0	4.0	3.0	40.0	36.0	3.0	21.0	2.0	5.0	41.0	0.0	144.0	110.0	1.0	4.0	510.0	6.0	2.0	4.0	0.0	1.0	51.0	49.0	4.0	6.0	3.0	75.0	115.0	45.0	10.0	1628.0	9.0	101.0	2.0	299.0	78.0	295.0	758.0	496.0	238.0	78.0	0.0	116.0	37.0	29.0	55.0	29.0
823671	16.0	114.0	77.0	64.0	60.0	16.0	17.0	5.0	11.0	28.0	4.0	0.0	3.0	3.0	5.0	9.0	7.0	0.0	1.0	0.0	12.0	7.0	3.0	3.0	4.0	0.0	0.0	12.0	0.0	8.0	7.0	9.0	1.0	12.0	8.0	5.0	8.0	7.0	29.0	6.0	0.0	48.0	71.0	83.0	51.0	19.0	11.0	15.0	23.0
1081231	122.0	10.0	0.0	1.0	9.0	5.0	126.0	31.0	53.0	149.0	0.0	0.0	4.0	29.0	48.0	34.0	28.0	87.0	4.0	5.0	19.0	28.0	23.0	691.0	78.0	27.0	43.0	11.0	12.0	10.0	105.0	5.0	20.0	86.0	168.0	25.0	584.0	16.0	16.0	33.0	210.0	9.0	16.0	15.0	0.0	2.0	12.0	30.0	10.0
111797	0.0	2.0	11.0	11.0	2.0	0.0	0.0	1.0	0.0	2.0	3.0	1.0	0.0	0.0	0.0	3.0	4.0	1.0	0.0	0.0	0.0	0.0	0.0	0.0	0.0	0.0	0.0	0.0	5.0	2.0	1.0	1.0	13.0	1.0	0.0	0.0	0.0	0.0	0.0	0.0	11.0	1.0	0.0	75.0	0.0	1.0	0.0	0.0	0.0
3427116	2.0	0.0	0.0	0.0	0.0	0.0	10.0	0.0	2.0	0.0	0.0	2.0	0.0	0.0	1.0	0.0	0.0	4.0	0.0	0.0	0.0	0.0	0.0	0.0	5.0	0.0	0.0	0.0	11.0	4.0	2.0	0.0	6.0	0.0	0.0	0.0	0.0	4.0	1.0	3.0	1.0	1.0	1.0	0.0	1.0	0.0	0.0	0.0	1.0
956988	0.0	0.0	0.0	0.0	0.0	1.0	0.0	3.0	15.0	9.0	15.0	0.0	3.0	0.0	0.0	6.0	1.0	1.0	5.0	1.0	8.0	0.0	4.0	1.0	0.0	2.0	0.0	3.0	0.0	0.0	2.0	6.0	2.0	11.0	3.0	2.0	0.0	2.0	0.0	7.0	0.0	0.0	0.0	3.0	0.0	0.0	1.0	0.0	0.0
677064	0.0	0.0	0.0	0.0	0.0	0.0	8.0	1.0	0.0	5.0	0.0	2.0	0.0	0.0	0.0	0.0	0.0	1.0	0.0	0.0	1.0	0.0	0.0	0.0	3.0	0.0	10.0	3.0	52.0	1.0	0.0	1.0	5.0	73.0	0.0	0.0	0.0	0.0	0.0	0.0	3.0	0.0	0.0	0.0	0.0	0.0	0.0	0.0	0.0
27005	0.0	0.0	0.0	0.0	0.0	0.0	1.0	0.0	70.0	50.0	2.0	0.0	0.0	1.0	0.0	0.0	0.0	0.0	0.0	0.0	0.0	0.0	0.0	4229.0	6.0	5.0	1.0	0.0	9.0	4.0	3.0	0.0	6.0	16.0	0.0	0.0	10.0	0.0	1.0	0.0	3.0	0.0	0.0	0.0	0.0	2.0	0.0	3.0	0.0
130688	9.0	2.0	0.0	0.0	1.0	10.0	4.0	12.0	13.0	21.0	2.0	4.0	9.0	9.0	5.0	1.0	12.0	9.0	22.0	36.0	10.0	5.0	9.0	5.0	3.0	8.0	6.0	31.0	3.0	9.0	14.0	3.0	19.0	12.0	6.0	4.0	13.0	8.0	12.0	11.0	1.0	11.0	8.0	4.0	7.0	6.0	8.0	18.0	10.0
1106085	0.0	2.0	0.0	0.0	0.0	0.0	0.0	0.0	647.0	12.0	19.0	0.0	0.0	0.0	0.0	0.0	0.0	0.0	0.0	0.0	0.0	0.0	0.0	0.0	0.0	0.0	0.0	0.0	1.0	0.0	0.0	0.0	0.0	0.0	0.0	0.0	0.0	0.0	0.0	0.0	0.0	0.0	0.0	0.0	0.0	0.0	0.0	0.0	0.0
1119537	14.0	10.0	16.0	10.0	18.0	0.0	1.0	0.0	5.0	6.0	3.0	2.0	6.0	2.0	6.0	38.0	11.0	4.0	10.0	2.0	17.0	6.0	7.0	2.0	9.0	2.0	2.0	4.0	0.0	3.0	10.0	2.0	38.0	21.0	49.0	2.0	48.0	8.0	1.0	12.0	3.0	3.0	0.0	2.0	0.0	0.0	4.0	0.0	0.0
336794	11.0	10.0	4.0	7.0	3.0	0.0	0.0	0.0	1.0	0.0	0.0	0.0	0.0	1.0	0.0	2.0	1.0	0.0	1.0	0.0	3.0	1.0	0.0	14.0	0.0	9.0	0.0	0.0	0.0	1.0	2.0	0.0	0.0	0.0	3.0	1.0	1.0	0.0	0.0	8.0	0.0	3.0	4.0	14.0	0.0	5.0	0.0	3.0	10.0
977203	3.0	4.0	1.0	0.0	0.0	2.0	8.0	41.0	3.0	30.0	0.0	0.0	1.0	6.0	1.0	5.0	25.0	4.0	9.0	10.0	25.0	1.0	18.0	48.0	1.0	7.0	8.0	12.0	0.0	9.0	4.0	2.0	25.0	7.0	24.0	8.0	50.0	110.0	19.0	29.0	2.0	3.0	1.0	0.0	1.0	0.0	1.0	2.0	4.0
532139	0.0	5.0	3.0	0.0	5.0	0.0	1.0	0.0	1.0	2.0	4.0	9.0	4.0	2.0	3.0	20.0	9.0	2.0	3.0	2.0	15.0	1.0	5.0	0.0	0.0	0.0	0.0	0.0	0.0	11.0	1.0	5.0	0.0	12.0	5.0	0.0	2.0	0.0	0.0	0.0	0.0	2.0	0.0	6.0	1.0	0.0	0.0	0.0	0.0
353224	74.0	62.0	116.0	124.0	59.0	13.0	42.0	4.0	66.0	103.0	4.0	4.0	9.0	12.0	25.0	53.0	47.0	13.0	9.0	8.0	66.0	20.0	32.0	108.0	24.0	31.0	8.0	43.0	12.0	61.0	10.0	24.0	88.0	20.0	102.0	32.0	127.0	34.0	52.0	61.0	1.0	43.0	48.0	145.0	68.0	35.0	19.0	28.0	27.0
983889	6.0	19.0	9.0	1.0	13.0	1.0	9.0	5.0	1.0	70.0	0.0	2.0	15.0	1.0	6.0	7.0	1.0	0.0	8.0	4.0	12.0	2.0	8.0	11.0	4.0	2.0	32.0	4.0	0.0	6.0	0.0	28.0	13.0	16.0	38.0	4.0	45.0	1.0	1.0	5.0	0.0	5.0	0.0	7.0	0.0	1.0	1.0	3.0	9.0
716473	168.0	145.0	55.0	38.0	31.0	2.0	3.0	518.0	416.0	4123.0	1.0	244.0	65.0	53.0	102.0	2381.0	423.0	339.0	67.0	66.0	106.0	169.0	55.0	789.0	723.0	114.0	536.0	258.0	27.0	61.0	567.0	743.0	78.0	199.0	319.0	371.0	343.0	91.0	63.0	219.0	2.0	9.0	7.0	75.0	29.0	13.0	8.0	13.0	16.0
1009440	0.0	0.0	11.0	0.0	2.0	0.0	0.0	13.0	329.0	161.0	8.0	0.0	4.0	2.0	2.0	24.0	2.0	24.0	1.0	0.0	2.0	2.0	2.0	8.0	4.0	4.0	42.0	16.0	142.0	1.0	21.0	31.0	3.0	14.0	5.0	0.0	6.0	0.0	0.0	1.0	0.0	0.0	0.0	14.0	0.0	0.0	0.0	0.0	0.0
329171	15.0	15.0	6.0	6.0	3.0	3.0	2.0	54.0	73.0	157.0	4.0	1.0	2.0	6.0	0.0	50.0	15.0	9.0	6.0	10.0	32.0	4.0	17.0	12.0	10.0	2.0	6.0	16.0	0.0	21.0	4.0	9.0	26.0	9.0	26.0	3.0	16.0	7.0	7.0	12.0	0.0	4.0	2.0	14.0	2.0	6.0	2.0	1.0	2.0
609335	10.0	31.0	37.0	24.0	265.0	128.0	110.0	16.0	91.0	111.0	0.0	7.0	0.0	1.0	4.0	12.0	4.0	98.0	0.0	0.0	0.0	21.0	0.0	0.0	284.0	11.0	90.0	3.0	7.0	2.0	71.0	6.0	11.0	1.0	3.0	25.0	1.0	9.0	13.0	20.0	45.0	298.0	564.0	89.0	9.0	63.0	40.0	110.0	226.0
4388776	0.0	0.0	2.0	0.0	2.0	0.0	0.0	3.0	2.0	113.0	0.0	6.0	2.0	4.0	8.0	0.0	0.0	0.0	0.0	0.0	6.0	0.0	0.0	41.0	6.0	3.0	13.0	0.0	0.0	1.0	0.0	0.0	0.0	2.0	7.0	0.0	3.0	0.0	0.0	0.0	1.0	0.0	1.0	0.0	0.0	0.0	3.0	0.0	0.0
549972	2.0	6.0	4.0	0.0	4.0	5.0	0.0	0.0	3.0	4.0	0.0	8.0	0.0	2.0	2.0	3.0	1.0	0.0	2.0	0.0	0.0	3.0	1.0	2.0	2.0	0.0	1.0	7.0	3.0	0.0	0.0	0.0	4.0	8.0	0.0	4.0	0.0	1.0	0.0	0.0	0.0	1.0	3.0	8.0	0.0	10.0	6.0	3.0	4.0
300854	0.0	2.0	0.0	0.0	0.0	0.0	0.0	0.0	85.0	0.0	2.0	0.0	0.0	0.0	0.0	0.0	0.0	0.0	0.0	0.0	0.0	0.0	0.0	0.0	0.0	0.0	0.0	0.0	0.0	0.0	0.0	0.0	0.0	0.0	0.0	0.0	2.0	0.0	0.0	0.0	0.0	0.0	0.0	0.0	0.0	0.0	0.0	0.0	0.0
227964	0.0	0.0	0.0	0.0	0.0	0.0	0.0	9.0	54.0	89.0	0.0	12.0	34.0	2.0	28.0	31.0	9.0	1.0	1.0	0.0	6.0	5.0	7.0	87.0	41.0	21.0	5.0	8.0	2.0	24.0	30.0	0.0	5.0	1.0	11.0	2.0	2.0	0.0	0.0	0.0	0.0	0.0	0.0	0.0	0.0	0.0	0.0	0.0	0.0
932696	0.0	0.0	0.0	0.0	1.0	0.0	0.0	0.0	1819.0	30.0	15.0	0.0	0.0	0.0	0.0	0.0	0.0	0.0	0.0	0.0	0.0	0.0	0.0	0.0	0.0	0.0	0.0	0.0	0.0	0.0	0.0	0.0	0.0	3.0	0.0	0.0	0.0	0.0	0.0	0.0	0.0	0.0	0.0	5.0	0.0	0.0	0.0	0.0	0.0
99774	7.0	0.0	2.0	0.0	0.0	10.0	2.0	3.0	5.0	0.0	2.0	9.0	0.0	14.0	3.0	0.0	0.0	31.0	0.0	0.0	0.0	0.0	0.0	2.0	14.0	1.0	3.0	3.0	48.0	13.0	23.0	0.0	4.0	6.0	3.0	0.0	1.0	4.0	18.0	1.0	16.0	21.0	20.0	0.0	8.0	3.0	2.0	6.0	10.0
4017244	0.0	8.0	20.0	8.0	3.0	2.0	4.0	0.0	1.0	1.0	16.0	1.0	0.0	2.0	1.0	2.0	0.0	0.0	0.0	0.0	0.0	0.0	0.0	4.0	0.0	0.0	0.0	10.0	1.0	0.0	2.0	1.0	3.0	41.0	0.0	0.0	0.0	0.0	0.0	0.0	0.0	0.0	0.0	3.0	0.0	0.0	0.0	0.0	0.0
621278	2.0	1.0	0.0	0.0	1.0	0.0	0.0	0.0	6.0	4.0	70.0	1.0	0.0	0.0	0.0	0.0	0.0	0.0	0.0	0.0	0.0	0.0	0.0	0.0	0.0	0.0	0.0	1.0	1.0	0.0	0.0	0.0	0.0	15.0	0.0	0.0	0.0	3.0	15.0	4.0	2.0	2.0	0.0	0.0	5.0	1.0	0.0	0.0	0.0
1693982	126.0	8.0	4.0	0.0	2.0	0.0	0.0	0.0	0.0	0.0	3.0	1.0	0.0	0.0	0.0	0.0	0.0	0.0	0.0	0.0	0.0	0.0	0.0	0.0	0.0	0.0	0.0	155.0	0.0	0.0	0.0	0.0	21.0	2.0	0.0	0.0	0.0	318.0	2106.0	187.0	7.0	5.0	0.0	2.0	73.0	0.0	0.0	0.0	0.0
1117947	0.0	0.0	19.0	0.0	16.0	0.0	9.0	0.0	0.0	0.0	0.0	6.0	0.0	0.0	0.0	0.0	9.0	4.0	0.0	0.0	0.0	0.0	0.0	0.0	0.0	0.0	0.0	0.0	0.0	0.0	5.0	3.0	0.0	0.0	0.0	0.0	0.0	0.0	0.0	0.0	0.0	0.0	0.0	28.0	0.0	3.0	0.0	0.0	3.0
816229	0.0	27.0	9.0	4.0	2.0	5.0	2.0	0.0	106.0	13.0	0.0	0.0	1.0	4.0	9.0	10.0	8.0	8.0	1.0	1.0	5.0	0.0	5.0	13.0	0.0	0.0	5.0	0.0	0.0	7.0	3.0	3.0	0.0	6.0	2.0	0.0	0.0	0.0	0.0	2.0	0.0	0.0	0.0	12.0	0.0	4.0	0.0	4.0	5.0
144380	0.0	0.0	0.0	0.0	0.0	0.0	0.0	0.0	2.0	0.0	0.0	1.0	0.0	1.0	0.0	0.0	0.0	3.0	0.0	0.0	0.0	0.0	0.0	0.0	0.0	0.0	4.0	0.0	29.0	0.0	0.0	0.0	1.0	3.0	0.0	0.0	0.0	0.0	0.0	0.0	0.0	0.0	0.0	0.0	0.0	1.0	0.0	0.0	0.0
4418570	0.0	0.0	0.0	0.0	0.0	0.0	0.0	42.0	103.0	114.0	0.0	0.0	0.0	0.0	0.0	0.0	0.0	0.0	0.0	0.0	0.0	1.0	0.0	36.0	13.0	1.0	31.0	0.0	0.0	0.0	0.0	0.0	0.0	2.0	0.0	0.0	0.0	0.0	0.0	0.0	0.0	0.0	0.0	0.0	0.0	0.0	0.0	0.0	0.0
628318	5.0	0.0	2.0	2.0	0.0	1.0	0.0	0.0	4.0	0.0	0.0	0.0	0.0	2.0	0.0	0.0	0.0	1.0	0.0	0.0	0.0	0.0	0.0	0.0	0.0	1.0	0.0	1.0	0.0	0.0	0.0	0.0	21.0	4.0	0.0	0.0	0.0	1.0	0.0	0.0	0.0	0.0	0.0	0.0	0.0	0.0	1.0	0.0	2.0
354682	10.0	0.0	5.0	3.0	2.0	1.0	1.0	3.0	18.0	7.0	10.0	2.0	7.0	2.0	11.0	3.0	2.0	2.0	2.0	2.0	2.0	0.0	5.0	4.0	9.0	2.0	0.0	13.0	3.0	6.0	3.0	1.0	20.0	9.0	12.0	0.0	9.0	9.0	7.0	7.0	0.0	2.0	6.0	3.0	5.0	2.0	0.0	4.0	14.0
576472	0.0	15.0	3.0	0.0	22.0	0.0	0.0	0.0	517.0	8.0	50.0	0.0	0.0	0.0	0.0	0.0	0.0	0.0	0.0	0.0	0.0	0.0	0.0	0.0	0.0	0.0	0.0	0.0	3.0	0.0	0.0	0.0	5.0	0.0	0.0	0.0	0.0	0.0	0.0	0.0	0.0	0.0	0.0	5.0	0.0	0.0	0.0	0.0	0.0
590601	3.0	4.0	3.0	6.0	5.0	1.0	4.0	6.0	9.0	5.0	9.0	10.0	1.0	7.0	6.0	21.0	1.0	10.0	5.0	2.0	11.0	1.0	1.0	14.0	16.0	1.0	1.0	5.0	91.0	1.0	4.0	2.0	16.0	91.0	8.0	3.0	29.0	0.0	4.0	13.0	0.0	2.0	9.0	8.0	4.0	4.0	5.0	6.0	19.0
1116398	2.0	1.0	0.0	2.0	0.0	1.0	2.0	0.0	7.0	0.0	1.0	1.0	0.0	1.0	1.0	0.0	0.0	4.0	0.0	0.0	0.0	0.0	0.0	0.0	2.0	0.0	3.0	0.0	7.0	2.0	1.0	1.0	16.0	1.0	1.0	0.0	1.0	2.0	3.0	5.0	2.0	4.0	1.0	0.0	10.0	0.0	2.0	0.0	2.0
154314	22.0	70.0	29.0	11.0	61.0	2.0	36.0	0.0	6.0	8.0	3.0	33.0	15.0	23.0	23.0	78.0	39.0	23.0	19.0	13.0	11.0	11.0	5.0	2.0	0.0	3.0	1.0	6.0	3.0	30.0	19.0	34.0	37.0	10.0	5.0	0.0	2.0	11.0	2.0	7.0	2.0	7.0	2.0	49.0	3.0	9.0	15.0	5.0	8.0
4369138	0.0	9.0	0.0	0.0	0.0	3.0	0.0	1.0	4.0	1.0	0.0	0.0	0.0	0.0	0.0	0.0	0.0	2.0	0.0	0.0	0.0	0.0	0.0	0.0	1.0	0.0	0.0	4.0	4.0	6.0	9.0	0.0	5.0	5.0	0.0	0.0	0.0	0.0	0.0	0.0	1.0	12.0	4.0	0.0	0.0	0.0	0.0	12.0	7.0
233959	185.0	28.0	211.0	81.0	110.0	24.0	75.0	18.0	239.0	569.0	9.0	60.0	167.0	98.0	228.0	121.0	54.0	121.0	44.0	59.0	313.0	31.0	234.0	276.0	19.0	74.0	141.0	67.0	4.0	112.0	95.0	142.0	331.0	13.0	176.0	62.0	175.0	63.0	53.0	155.0	0.0	4.0	5.0	174.0	11.0	49.0	52.0	25.0	42.0
929908	2.0	41.0	16.0	10.0	37.0	1.0	3.0	5.0	2.0	43.0	16.0	0.0	8.0	1.0	6.0	5.0	5.0	0.0	0.0	0.0	2.0	2.0	0.0	0.0	0.0	0.0	1.0	4.0	0.0	0.0	1.0	2.0	46.0	24.0	12.0	0.0	0.0	10.0	13.0	17.0	98.0	13.0	6.0	63.0	93.0	2.0	9.0	0.0	16.0
850135	1.0	1.0	3.0	1.0	3.0	1.0	1.0	1.0	21.0	10.0	3.0	0.0	2.0	1.0	5.0	10.0	3.0	5.0	0.0	2.0	1.0	0.0	2.0	8.0	1.0	1.0	1.0	2.0	1.0	2.0	0.0	5.0	2.0	23.0	5.0	4.0	8.0	0.0	3.0	1.0	5.0	0.0	0.0	28.0	0.0	0.0	0.0	0.0	0.0
639712	0.0	1.0	0.0	2.0	1.0	0.0	0.0	2.0	14.0	4.0	13.0	0.0	0.0	0.0	0.0	2.0	6.0	0.0	0.0	0.0	1.0	0.0	0.0	1.0	0.0	0.0	0.0	0.0	2.0	3.0	0.0	1.0	0.0	1.0	0.0	0.0	1.0	0.0	4.0	0.0	1.0	2.0	3.0	0.0	0.0	0.0	0.0	0.0	1.0
334685	11831.0	2500.0	9996.0	20959.0	9859.0	3205.0	3535.0	5.0	7.0	2.0	273.0	86.0	9.0	15.0	157.0	489.0	5.0	6.0	1.0	1.0	40.0	359.0	14.0	0.0	2.0	1.0	4.0	2883.0	900.0	289.0	39.0	383.0	6947.0	350.0	543.0	364.0	919.0	6290.0	6262.0	9923.0	401.0	5490.0	11241.0	12504.0	5132.0	8697.0	4991.0	6485.0	10065.0
759916	3.0	1.0	2.0	0.0	0.0	0.0	1.0	2.0	3.0	5.0	0.0	0.0	0.0	0.0	1.0	2.0	3.0	0.0	0.0	2.0	2.0	1.0	2.0	2.0	3.0	0.0	0.0	3.0	1.0	1.0	0.0	2.0	16.0	46.0	0.0	1.0	2.0	0.0	1.0	6.0	0.0	0.0	0.0	0.0	1.0	0.0	0.0	1.0	5.0
302877	0.0	0.0	0.0	0.0	0.0	0.0	0.0	0.0	0.0	0.0	0.0	3.0	0.0	0.0	0.0	0.0	0.0	0.0	0.0	1.0	0.0	0.0	0.0	0.0	1.0	0.0	1.0	0.0	10.0	0.0	0.0	0.0	0.0	0.0	0.0	0.0	3.0	0.0	0.0	0.0	0.0	0.0	0.0	0.0	0.0	0.0	0.0	0.0	0.0
113271	4.0	6.0	4.0	7.0	8.0	0.0	0.0	0.0	1.0	7.0	2.0	1.0	0.0	2.0	6.0	12.0	4.0	4.0	2.0	3.0	2.0	2.0	2.0	2.0	2.0	1.0	0.0	5.0	0.0	5.0	8.0	2.0	10.0	1.0	2.0	3.0	0.0	3.0	0.0	4.0	0.0	0.0	0.0	8.0	1.0	1.0	3.0	2.0	6.0
4422320	6.0	7.0	2.0	2.0	1.0	0.0	0.0	3.0	0.0	0.0	0.0	0.0	11.0	0.0	7.0	2.0	6.0	1.0	2.0	10.0	13.0	4.0	14.0	47.0	21.0	1.0	1.0	3.0	1.0	3.0	0.0	0.0	21.0	186.0	25.0	0.0	37.0	0.0	1.0	5.0	0.0	3.0	0.0	1.0	0.0	0.0	0.0	1.0	0.0
1067488	0.0	0.0	0.0	0.0	0.0	0.0	0.0	0.0	0.0	0.0	0.0	4.0	0.0	0.0	0.0	0.0	0.0	0.0	0.0	0.0	0.0	0.0	0.0	0.0	0.0	1.0	0.0	0.0	0.0	0.0	0.0	0.0	16.0	0.0	0.0	0.0	0.0	0.0	0.0	0.0	0.0	2.0	0.0	0.0	0.0	0.0	0.0	0.0	0.0
1053775	0.0	1.0	0.0	1.0	9.0	0.0	0.0	7.0	0.0	13.0	0.0	0.0	2.0	4.0	0.0	3.0	6.0	0.0	4.0	3.0	0.0	0.0	0.0	4.0	7.0	3.0	3.0	3.0	1.0	1.0	3.0	0.0	2.0	121.0	0.0	0.0	4.0	0.0	0.0	0.0	2.0	0.0	3.0	3.0	1.0	0.0	0.0	0.0	0.0
371295	5.0	0.0	0.0	0.0	0.0	1.0	2.0	0.0	0.0	0.0	0.0	1.0	0.0	1.0	3.0	0.0	0.0	7.0	0.0	0.0	1.0	0.0	0.0	1.0	0.0	0.0	0.0	1.0	2.0	2.0	0.0	0.0	8.0	0.0	1.0	0.0	0.0	2.0	4.0	3.0	6.0	7.0	2.0	0.0	2.0	0.0	0.0	1.0	0.0
811000	1863.0	6507.0	3747.0	1416.0	4767.0	265.0	290.0	931.0	830.0	4578.0	2308.0	1209.0	365.0	287.0	239.0	4811.0	484.0	299.0	46.0	82.0	187.0	232.0	81.0	449.0	462.0	64.0	589.0	1359.0	281.0	875.0	610.0	3338.0	1232.0	1635.0	493.0	518.0	546.0	597.0	525.0	800.0	453.0	2071.0	1155.0	3827.0	1355.0	1270.0	513.0	406.0	948.0
699027	50.0	141.0	43.0	15.0	45.0	42.0	75.0	5.0	15.0	1.0	44.0	119.0	0.0	67.0	91.0	39.0	9.0	801.0	2.0	1.0	0.0	8.0	1.0	14.0	155.0	1.0	11.0	10.0	289.0	644.0	234.0	739.0	214.0	42.0	68.0	89.0	44.0	19.0	97.0	63.0	279.0	193.0	505.0	79.0	57.0	15.0	17.0	77.0	57.0
1046117	0.0	5.0	28.0	1.0	1.0	0.0	0.0	2.0	0.0	0.0	10.0	0.0	0.0	0.0	0.0	1.0	0.0	0.0	0.0	0.0	0.0	0.0	3.0	0.0	0.0	0.0	0.0	0.0	0.0	0.0	0.0	0.0	0.0	0.0	0.0	0.0	0.0	0.0	0.0	0.0	0.0	0.0	0.0	5.0	0.0	1.0	7.0	3.0	6.0
205855	979.0	246.0	182.0	390.0	192.0	8.0	48.0	0.0	0.0	0.0	0.0	0.0	10.0	1.0	68.0	109.0	4.0	32.0	1.0	2.0	24.0	2.0	9.0	0.0	0.0	0.0	0.0	31.0	3.0	77.0	67.0	0.0	333.0	1.0	111.0	0.0	116.0	376.0	266.0	824.0	29.0	110.0	91.0	225.0	57.0	192.0	188.0	98.0	66.0
306270	18.0	5.0	2.0	7.0	6.0	1.0	4.0	3.0	7.0	13.0	4.0	0.0	2.0	2.0	11.0	3.0	7.0	2.0	2.0	4.0	15.0	3.0	11.0	16.0	6.0	2.0	1.0	7.0	0.0	3.0	2.0	5.0	32.0	3.0	39.0	4.0	38.0	14.0	8.0	17.0	2.0	3.0	4.0	13.0	7.0	4.0	1.0	2.0	6.0
156154	16.0	6.0	8.0	3.0	20.0	1.0	5.0	0.0	10.0	28.0	0.0	2.0	3.0	4.0	4.0	7.0	4.0	2.0	0.0	1.0	0.0	0.0	0.0	4.0	1.0	2.0	0.0	0.0	0.0	18.0	2.0	1.0	12.0	4.0	2.0	4.0	1.0	3.0	0.0	5.0	0.0	0.0	0.0	13.0	0.0	1.0	1.0	0.0	0.0
461206	3468.0	23.0	2.0	14.0	0.0	41.0	290.0	50.0	35.0	8.0	671.0	3.0	19.0	25.0	462.0	4.0	76.0	98.0	1.0	4.0	14.0	5.0	24.0	163.0	38.0	17.0	184.0	136.0	601.0	1593.0	34.0	4.0	506.0	17.0	648.0	37.0	398.0	1509.0	1005.0	2729.0	984.0	359.0	32.0	5.0	980.0	28.0	3.0	30.0	20.0
4199935	116.0	516.0	163.0	54.0	147.0	343.0	202.0	1092.0	667.0	770.0	62.0	201.0	225.0	125.0	174.0	186.0	91.0	88.0	48.0	70.0	37.0	85.0	25.0	693.0	355.0	125.0	890.0	129.0	89.0	389.0	188.0	411.0	21.0	136.0	53.0	229.0	121.0	67.0	22.0	154.0	10.0	92.0	286.0	190.0	22.0	86.0	64.0	128.0	226.0
816965	0.0	2.0	2.0	15.0	0.0	46.0	21.0	1.0	3.0	0.0	0.0	18.0	0.0	4.0	3.0	18.0	5.0	17.0	0.0	1.0	0.0	4.0	0.0	1.0	7.0	0.0	0.0	7.0	11.0	6.0	33.0	1.0	4.0	0.0	5.0	25.0	2.0	1.0	2.0	3.0	2.0	44.0	1.0	11.0	3.0	11.0	46.0	55.0	98.0
221299	0.0	0.0	0.0	0.0	0.0	0.0	0.0	0.0	0.0	0.0	0.0	0.0	0.0	0.0	0.0	0.0	0.0	0.0	0.0	0.0	1.0	0.0	0.0	0.0	0.0	0.0	0.0	0.0	0.0	0.0	0.0	0.0	0.0	0.0	0.0	0.0	2.0	0.0	0.0	0.0	0.0	0.0	0.0	0.0	0.0	0.0	0.0	0.0	0.0
328951	0.0	5.0	9.0	0.0	6.0	10.0	2.0	0.0	133.0	9.0	13.0	6.0	0.0	0.0	0.0	8.0	0.0	1.0	0.0	0.0	0.0	0.0	0.0	0.0	0.0	0.0	1.0	0.0	7.0	0.0	0.0	1.0	4.0	0.0	0.0	0.0	0.0	0.0	0.0	0.0	0.0	1.0	0.0	6.0	1.0	0.0	1.0	0.0	5.0
952130	0.0	0.0	8.0	6.0	7.0	21.0	19.0	14.0	30.0	54.0	0.0	0.0	58.0	12.0	85.0	22.0	72.0	63.0	0.0	0.0	6.0	3.0	16.0	11.0	1.0	2.0	3.0	225.0	29.0	94.0	95.0	36.0	2.0	54.0	20.0	3.0	45.0	0.0	0.0	5.0	0.0	0.0	0.0	8.0	2.0	16.0	9.0	7.0	24.0
896276	0.0	0.0	0.0	0.0	0.0	2.0	0.0	5.0	0.0	0.0	0.0	0.0	0.0	1.0	2.0	0.0	0.0	0.0	0.0	0.0	0.0	0.0	0.0	2.0	15.0	0.0	0.0	3.0	0.0	0.0	0.0	0.0	23.0	89.0	3.0	0.0	5.0	0.0	1.0	12.0	13.0	0.0	0.0	0.0	1.0	0.0	0.0	0.0	0.0
1081614	22.0	0.0	0.0	0.0	0.0	5.0	5.0	0.0	0.0	0.0	0.0	0.0	0.0	24.0	10.0	0.0	2.0	4.0	0.0	1.0	0.0	0.0	1.0	0.0	3.0	0.0	0.0	0.0	5.0	4.0	0.0	5.0	25.0	7.0	1.0	0.0	22.0	0.0	8.0	8.0	525.0	6.0	1.0	0.0	30.0	0.0	3.0	3.0	3.0
318134	2.0	0.0	2.0	8.0	1.0	0.0	1.0	28.0	0.0	11.0	19.0	0.0	33.0	4.0	17.0	3.0	11.0	0.0	15.0	18.0	39.0	5.0	32.0	47.0	41.0	6.0	0.0	55.0	0.0	11.0	8.0	1.0	33.0	227.0	117.0	0.0	139.0	2.0	4.0	4.0	0.0	0.0	2.0	0.0	0.0	4.0	0.0	0.0	3.0
22171	655.0	1629.0	361.0	52.0	157.0	0.0	11.0	2.0	0.0	0.0	58.0	529.0	4.0	3.0	10.0	66.0	3.0	5.0	5.0	4.0	3.0	5.0	8.0	1.0	0.0	0.0	0.0	6.0	3.0	30.0	5.0	0.0	164.0	3.0	11.0	2.0	11.0	244.0	182.0	526.0	23.0	192.0	53.0	258.0	178.0	30.0	51.0	38.0	70.0
580421	0.0	12.0	0.0	0.0	8.0	0.0	0.0	0.0	169.0	5.0	33.0	0.0	0.0	0.0	0.0	0.0	0.0	0.0	1.0	0.0	0.0	0.0	0.0	2.0	0.0	0.0	0.0	0.0	5.0	0.0	0.0	0.0	0.0	0.0	0.0	0.0	0.0	0.0	0.0	1.0	0.0	0.0	0.0	1.0	0.0	0.0	0.0	0.0	0.0
3739088	19.0	97.0	35.0	11.0	44.0	4.0	18.0	10.0	3.0	4.0	4.0	6.0	1.0	2.0	1.0	2.0	4.0	0.0	2.0	0.0	0.0	3.0	1.0	8.0	0.0	2.0	2.0	6.0	0.0	0.0	0.0	0.0	4.0	19.0	2.0	0.0	11.0	0.0	2.0	23.0	0.0	16.0	5.0	55.0	9.0	10.0	2.0	1.0	5.0
813339	290.0	281.0	246.0	195.0	214.0	40.0	65.0	153.0	212.0	334.0	17.0	14.0	49.0	44.0	39.0	178.0	88.0	55.0	14.0	20.0	51.0	28.0	31.0	228.0	135.0	63.0	45.0	116.0	41.0	116.0	60.0	99.0	287.0	120.0	133.0	51.0	130.0	164.0	232.0	233.0	1.0	112.0	132.0	307.0	305.0	27.0	67.0	99.0	100.0
2554	3.0	46.0	144.0	269.0	187.0	21.0	25.0	0.0	0.0	0.0	0.0	2.0	1.0	0.0	7.0	2.0	0.0	0.0	0.0	0.0	8.0	3.0	2.0	0.0	0.0	0.0	1.0	5.0	1.0	5.0	0.0	0.0	12.0	13.0	8.0	0.0	24.0	2.0	2.0	3.0	2.0	12.0	612.0	321.0	2.0	73.0	47.0	33.0	7.0
646677	4.0	0.0	0.0	0.0	2.0	0.0	0.0	29.0	0.0	0.0	1.0	0.0	0.0	0.0	1.0	0.0	15.0	0.0	0.0	0.0	0.0	0.0	0.0	2.0	2.0	0.0	0.0	6.0	0.0	0.0	0.0	0.0	14.0	43.0	0.0	0.0	66.0	0.0	2.0	2.0	0.0	2.0	0.0	0.0	13.0	0.0	0.0	0.0	0.0
633838	2.0	0.0	1.0	6.0	1.0	1.0	0.0	0.0	0.0	0.0	0.0	0.0	0.0	1.0	0.0	3.0	0.0	0.0	0.0	0.0	0.0	0.0	0.0	0.0	0.0	0.0	0.0	0.0	0.0	0.0	0.0	0.0	0.0	2.0	0.0	0.0	0.0	0.0	0.0	0.0	1.0	2.0	0.0	6.0	0.0	0.0	3.0	0.0	1.0
579026	36.0	20.0	32.0	8.0	2.0	1.0	8.0	2.0	4.0	12.0	3.0	24.0	4.0	3.0	17.0	4.0	7.0	6.0	3.0	1.0	18.0	0.0	10.0	27.0	1.0	5.0	2.0	1.0	0.0	14.0	3.0	0.0	3.0	11.0	30.0	0.0	88.0	9.0	2.0	16.0	3.0	25.0	11.0	34.0	11.0	4.0	0.0	0.0	10.0
791149	1.0	0.0	0.0	0.0	0.0	0.0	1.0	0.0	0.0	0.0	0.0	6.0	0.0	1.0	0.0	0.0	0.0	3.0	0.0	0.0	0.0	0.0	0.0	0.0	1.0	0.0	0.0	0.0	1.0	4.0	0.0	0.0	0.0	0.0	0.0	0.0	0.0	0.0	15.0	0.0	165.0	49.0	1.0	0.0	1.0	0.0	1.0	1.0	1.0
578882	15.0	4.0	7.0	4.0	1.0	1.0	0.0	1.0	15.0	9.0	4.0	0.0	1.0	1.0	3.0	5.0	4.0	0.0	0.0	2.0	6.0	4.0	0.0	4.0	2.0	2.0	1.0	6.0	1.0	7.0	0.0	3.0	22.0	4.0	4.0	1.0	12.0	5.0	2.0	6.0	0.0	0.0	0.0	3.0	0.0	0.0	0.0	2.0	2.0
790545	2.0	1.0	0.0	0.0	0.0	0.0	0.0	34.0	5.0	1.0	0.0	0.0	1.0	0.0	2.0	0.0	1.0	0.0	5.0	0.0	0.0	0.0	0.0	4.0	9.0	1.0	7.0	4.0	8.0	0.0	7.0	0.0	6.0	632.0	1.0	0.0	6.0	1.0	0.0	4.0	0.0	0.0	0.0	1.0	0.0	0.0	0.0	0.0	0.0
1058844	25.0	0.0	13.0	4.0	10.0	3.0	2.0	0.0	75.0	0.0	17.0	3.0	0.0	0.0	0.0	0.0	2.0	0.0	0.0	0.0	0.0	1.0	0.0	3.0	0.0	0.0	0.0	1.0	5.0	0.0	0.0	0.0	0.0	13.0	0.0	6.0	16.0	2.0	0.0	7.0	0.0	0.0	0.0	1.0	2.0	0.0	1.0	1.0	1.0
574991	7.0	0.0	0.0	1.0	0.0	0.0	4.0	9.0	0.0	1.0	0.0	0.0	9.0	2.0	2.0	2.0	6.0	0.0	0.0	4.0	7.0	0.0	1.0	1.0	16.0	1.0	8.0	19.0	3.0	0.0	1.0	2.0	20.0	76.0	0.0	3.0	2.0	10.0	0.0	6.0	0.0	2.0	0.0	3.0	0.0	0.0	2.0	2.0	4.0
974797	15.0	2.0	4.0	4.0	4.0	1.0	1.0	0.0	10.0	5.0	4.0	0.0	1.0	1.0	4.0	1.0	1.0	0.0	0.0	1.0	11.0	1.0	10.0	18.0	4.0	2.0	4.0	5.0	0.0	1.0	1.0	8.0	31.0	2.0	19.0	3.0	27.0	5.0	3.0	16.0	0.0	0.0	4.0	0.0	6.0	1.0	3.0	3.0	6.0
4370348	3.0	67.0	42.0	30.0	37.0	69.0	35.0	76.0	12.0	37.0	31.0	2.0	55.0	23.0	18.0	20.0	36.0	20.0	16.0	16.0	7.0	12.0	1.0	35.0	46.0	30.0	132.0	49.0	31.0	61.0	63.0	126.0	2.0	48.0	13.0	44.0	27.0	1.0	0.0	3.0	4.0	9.0	17.0	43.0	0.0	4.0	9.0	76.0	36.0
4304054	0.0	1.0	0.0	1.0	0.0	0.0	0.0	0.0	0.0	8.0	3.0	0.0	0.0	0.0	0.0	0.0	0.0	0.0	0.0	0.0	0.0	0.0	0.0	8.0	1.0	0.0	0.0	9.0	0.0	0.0	1.0	0.0	5.0	14.0	0.0	1.0	0.0	0.0	0.0	0.0	6.0	0.0	0.0	0.0	0.0	0.0	2.0	0.0	1.0
826144	67.0	0.0	0.0	0.0	0.0	0.0	0.0	5.0	0.0	0.0	0.0	1.0	0.0	2.0	2.0	0.0	0.0	0.0	1.0	0.0	0.0	0.0	0.0	3.0	49.0	0.0	0.0	0.0	2.0	0.0	0.0	0.0	230.0	47.0	5.0	0.0	9.0	4.0	7.0	18.0	3.0	1.0	0.0	0.0	2.0	0.0	0.0	0.0	0.0
761601	1.0	88.0	19.0	5.0	30.0	3.0	10.0	0.0	0.0	2.0	1.0	0.0	5.0	4.0	2.0	24.0	7.0	8.0	2.0	1.0	5.0	0.0	13.0	0.0	2.0	0.0	0.0	0.0	0.0	6.0	6.0	6.0	0.0	1.0	8.0	1.0	0.0	1.0	2.0	0.0	0.0	0.0	1.0	12.0	1.0	2.0	0.0	2.0	0.0
537781	0.0	2.0	0.0	0.0	0.0	0.0	1.0	2.0	5.0	13.0	0.0	0.0	0.0	0.0	0.0	2.0	2.0	0.0	0.0	0.0	0.0	0.0	0.0	0.0	4.0	0.0	0.0	1.0	0.0	0.0	0.0	0.0	6.0	1.0	0.0	0.0	0.0	0.0	0.0	0.0	1.0	0.0	0.0	6.0	1.0	2.0	1.0	0.0	0.0
539547	51.0	0.0	0.0	0.0	0.0	0.0	0.0	0.0	0.0	0.0	0.0	0.0	0.0	0.0	0.0	0.0	0.0	0.0	0.0	0.0	0.0	0.0	0.0	205.0	0.0	0.0	0.0	0.0	0.0	0.0	0.0	0.0	23.0	0.0	0.0	0.0	330.0	0.0	0.0	0.0	0.0	0.0	0.0	0.0	0.0	0.0	0.0	0.0	0.0
763765	334.0	1588.0	1002.0	770.0	1308.0	325.0	496.0	67.0	194.0	223.0	133.0	5.0	99.0	29.0	71.0	115.0	123.0	40.0	22.0	20.0	168.0	74.0	130.0	36.0	51.0	28.0	12.0	300.0	41.0	156.0	79.0	133.0	84.0	193.0	197.0	160.0	256.0	172.0	271.0	270.0	4.0	1046.0	1111.0	1133.0	747.0	323.0	247.0	420.0	437.0
557275	0.0	3.0	0.0	0.0	0.0	0.0	0.0	0.0	106.0	0.0	1.0	0.0	0.0	0.0	0.0	0.0	0.0	0.0	0.0	0.0	0.0	0.0	0.0	0.0	0.0	0.0	0.0	0.0	0.0	0.0	0.0	0.0	0.0	0.0	0.0	0.0	0.0	0.0	0.0	0.0	0.0	0.0	0.0	0.0	0.0	0.0	0.0	0.0	0.0
233334	0.0	25.0	0.0	4.0	2.0	8.0	24.0	98.0	558.0	36.0	177.0	2.0	5.0	16.0	90.0	6.0	8.0	1.0	2.0	1.0	12.0	4.0	12.0	41.0	105.0	3.0	155.0	12.0	196.0	41.0	8.0	4.0	11.0	14.0	19.0	3.0	39.0	1.0	0.0	1.0	49.0	67.0	27.0	2.0	1.0	1.0	4.0	7.0	1.0
335481	4.0	0.0	0.0	0.0	0.0	1.0	0.0	0.0	0.0	0.0	0.0	0.0	0.0	13.0	2.0	0.0	0.0	0.0	0.0	0.0	0.0	0.0	0.0	0.0	0.0	0.0	0.0	0.0	0.0	0.0	0.0	0.0	11.0	0.0	0.0	0.0	7.0	0.0	0.0	0.0	1.0	0.0	0.0	0.0	0.0	0.0	0.0	0.0	0.0
1111294	0.0	4.0	2.0	0.0	1.0	1.0	240.0	0.0	140.0	2.0	2.0	0.0	1.0	0.0	1.0	0.0	0.0	1.0	0.0	0.0	1.0	320.0	6.0	11.0	0.0	3.0	492.0	0.0	0.0	0.0	0.0	306.0	8.0	12.0	6.0	317.0	13.0	7.0	3.0	17.0	3.0	0.0	0.0	0.0	0.0	0.0	3.0	2.0	0.0
142247	0.0	16.0	0.0	2.0	0.0	1.0	0.0	1.0	0.0	0.0	5.0	0.0	0.0	0.0	2.0	13.0	6.0	3.0	0.0	0.0	1.0	1.0	0.0	2.0	1.0	0.0	0.0	4.0	0.0	0.0	5.0	1.0	8.0	7.0	0.0	3.0	10.0	0.0	2.0	0.0	0.0	1.0	5.0	1.0	0.0	1.0	0.0	4.0	1.0
4091471	52.0	2.0	9.0	19.0	1.0	2.0	42.0	0.0	3.0	0.0	0.0	84.0	0.0	44.0	1.0	93.0	84.0	147.0	5.0	6.0	0.0	10.0	0.0	0.0	0.0	0.0	0.0	17.0	1.0	0.0	249.0	7.0	118.0	2.0	1.0	11.0	4.0	8.0	6.0	42.0	0.0	0.0	0.0	2.0	0.0	13.0	19.0	6.0	14.0
4306763	4.0	1.0	1.0	3.0	0.0	1.0	1.0	5.0	17.0	13.0	6.0	2.0	9.0	1.0	7.0	0.0	0.0	1.0	0.0	2.0	6.0	2.0	4.0	3.0	3.0	1.0	3.0	4.0	0.0	5.0	1.0	2.0	18.0	3.0	12.0	3.0	18.0	5.0	7.0	11.0	0.0	3.0	0.0	1.0	1.0	1.0	0.0	6.0	1.0
963825	0.0	0.0	0.0	0.0	0.0	0.0	0.0	11.0	1.0	0.0	1.0	2.0	0.0	7.0	2.0	0.0	3.0	0.0	0.0	0.0	0.0	0.0	0.0	0.0	1.0	0.0	0.0	1.0	3.0	5.0	0.0	0.0	3.0	2.0	0.0	0.0	2.0	0.0	1.0	0.0	146.0	2.0	2.0	0.0	0.0	1.0	0.0	1.0	1.0
1115183	9.0	238.0	148.0	61.0	492.0	2.0	44.0	0.0	0.0	0.0	31.0	29.0	4.0	4.0	0.0	9.0	0.0	0.0	1.0	0.0	1.0	0.0	1.0	0.0	0.0	0.0	0.0	5.0	6.0	5.0	0.0	0.0	67.0	0.0	0.0	3.0	5.0	2.0	6.0	3.0	0.0	14.0	50.0	241.0	6.0	28.0	30.0	8.0	5.0
518990	0.0	0.0	1.0	1.0	0.0	0.0	0.0	6.0	3.0	1.0	0.0	0.0	1.0	0.0	2.0	5.0	0.0	0.0	0.0	5.0	7.0	0.0	2.0	11.0	4.0	0.0	3.0	8.0	0.0	3.0	3.0	0.0	1.0	92.0	16.0	0.0	4.0	0.0	0.0	0.0	2.0	0.0	2.0	11.0	1.0	1.0	4.0	0.0	0.0
205571	6.0	3.0	7.0	10.0	2.0	0.0	0.0	0.0	8.0	21.0	0.0	3.0	0.0	3.0	3.0	10.0	5.0	3.0	1.0	0.0	1.0	0.0	1.0	4.0	1.0	4.0	0.0	2.0	0.0	0.0	6.0	1.0	8.0	0.0	5.0	1.0	9.0	0.0	0.0	2.0	0.0	0.0	1.0	9.0	0.0	1.0	4.0	0.0	2.0
570086	6.0	1.0	1.0	0.0	8.0	1.0	0.0	1.0	0.0	1.0	0.0	1.0	0.0	0.0	1.0	2.0	1.0	12.0	0.0	2.0	0.0	0.0	0.0	0.0	1.0	0.0	2.0	5.0	1.0	0.0	0.0	0.0	3.0	3.0	1.0	0.0	5.0	1.0	0.0	2.0	177.0	4.0	0.0	28.0	0.0	1.0	5.0	2.0	6.0
648526	270.0	0.0	0.0	1.0	0.0	0.0	1.0	67.0	57.0	8.0	31.0	0.0	89.0	0.0	466.0	0.0	22.0	11.0	3.0	0.0	46.0	3.0	21.0	1.0	7.0	0.0	35.0	7.0	15.0	33.0	16.0	1.0	38.0	2.0	283.0	3.0	71.0	96.0	25.0	354.0	0.0	0.0	0.0	0.0	0.0	0.0	0.0	0.0	0.0
570888	12.0	18.0	25.0	7.0	24.0	0.0	2.0	2.0	3.0	12.0	0.0	0.0	29.0	6.0	12.0	24.0	6.0	4.0	6.0	9.0	41.0	2.0	24.0	9.0	2.0	2.0	4.0	3.0	0.0	13.0	4.0	2.0	12.0	5.0	12.0	4.0	13.0	3.0	0.0	9.0	0.0	1.0	0.0	21.0	0.0	7.0	4.0	1.0	7.0
4343665	2.0	0.0	0.0	0.0	0.0	1.0	0.0	2.0	0.0	6.0	4.0	2.0	0.0	0.0	2.0	0.0	0.0	0.0	0.0	2.0	0.0	0.0	1.0	0.0	0.0	0.0	0.0	29.0	0.0	0.0	0.0	0.0	4.0	71.0	5.0	0.0	1.0	1.0	0.0	0.0	0.0	0.0	0.0	0.0	0.0	0.0	0.0	0.0	0.0
795504	0.0	7.0	381.0	215.0	12.0	0.0	0.0	8.0	5.0	155.0	35.0	0.0	0.0	0.0	0.0	57.0	229.0	27.0	0.0	0.0	0.0	0.0	0.0	0.0	0.0	0.0	1.0	7.0	1.0	0.0	55.0	8.0	20.0	6.0	1.0	0.0	0.0	4.0	0.0	11.0	3.0	0.0	1.0	73.0	1.0	8.0	13.0	1.0	5.0
429841	3.0	0.0	0.0	0.0	0.0	2.0	0.0	0.0	0.0	0.0	0.0	0.0	0.0	4.0	0.0	0.0	0.0	0.0	1.0	0.0	0.0	0.0	0.0	0.0	2.0	0.0	0.0	0.0	0.0	0.0	0.0	0.0	0.0	5.0	0.0	0.0	0.0	0.0	1.0	0.0	13.0	0.0	3.0	0.0	1.0	0.0	1.0	0.0	7.0
1053703	23.0	0.0	0.0	9.0	0.0	22.0	4.0	20.0	5.0	0.0	131.0	93.0	0.0	18.0	10.0	11.0	4.0	84.0	5.0	1.0	9.0	1.0	8.0	36.0	193.0	2.0	5.0	9.0	67.0	19.0	33.0	0.0	123.0	765.0	19.0	3.0	47.0	4.0	6.0	45.0	311.0	5.0	6.0	3.0	3.0	3.0	1.0	10.0	19.0
771804	0.0	39.0	30.0	15.0	8.0	2.0	4.0	0.0	0.0	1.0	29.0	22.0	4.0	1.0	3.0	23.0	2.0	0.0	0.0	0.0	4.0	9.0	6.0	0.0	0.0	0.0	0.0	0.0	0.0	3.0	0.0	41.0	6.0	3.0	11.0	4.0	0.0	0.0	0.0	3.0	5.0	2.0	1.0	25.0	1.0	3.0	16.0	1.0	3.0
304640	645.0	1335.0	272.0	231.0	270.0	870.0	276.0	1243.0	245.0	332.0	13836.0	100.0	704.0	317.0	2348.0	260.0	791.0	124.0	135.0	151.0	1174.0	183.0	570.0	916.0	3126.0	212.0	1541.0	893.0	1208.0	1591.0	98.0	73.0	1773.0	257.0	9691.0	173.0	9403.0	259.0	411.0	633.0	573.0	2553.0	915.0	348.0	1330.0	228.0	225.0	1126.0	1485.0
838940	1.0	13.0	3.0	1.0	6.0	0.0	1.0	17.0	27.0	1.0	29.0	0.0	4.0	2.0	8.0	1.0	0.0	0.0	0.0	1.0	0.0	0.0	0.0	0.0	3.0	0.0	5.0	1.0	1.0	7.0	0.0	0.0	2.0	0.0	3.0	0.0	3.0	0.0	5.0	0.0	3.0	0.0	1.0	3.0	0.0	0.0	0.0	0.0	0.0
624045	4.0	1.0	0.0	0.0	0.0	1.0	5.0	1.0	140.0	42.0	18.0	0.0	0.0	7.0	0.0	1.0	30.0	5.0	3.0	2.0	2.0	3.0	0.0	0.0	1.0	1.0	3.0	21.0	19.0	3.0	8.0	57.0	0.0	2.0	2.0	7.0	0.0	1.0	0.0	14.0	0.0	0.0	0.0	0.0	0.0	0.0	0.0	0.0	0.0
4346564	2.0	0.0	0.0	0.0	1.0	7.0	47.0	2.0	0.0	3.0	29.0	7.0	0.0	0.0	5.0	0.0	0.0	4.0	0.0	0.0	0.0	0.0	0.0	0.0	4.0	0.0	5.0	2.0	601.0	3.0	0.0	0.0	0.0	0.0	1.0	0.0	1.0	0.0	3.0	1.0	331.0	6.0	0.0	0.0	3.0	0.0	15.0	8.0	0.0
909170	0.0	5.0	0.0	0.0	0.0	0.0	0.0	5.0	0.0	0.0	0.0	8.0	0.0	0.0	2.0	0.0	0.0	0.0	1.0	0.0	0.0	0.0	0.0	0.0	0.0	0.0	0.0	3.0	0.0	2.0	0.0	0.0	1.0	101.0	0.0	0.0	1.0	1.0	1.0	2.0	0.0	0.0	0.0	0.0	1.0	0.0	0.0	3.0	2.0
121064	7.0	4.0	1.0	0.0	4.0	3.0	0.0	7.0	8.0	10.0	0.0	0.0	4.0	0.0	6.0	2.0	1.0	1.0	4.0	0.0	2.0	2.0	0.0	19.0	6.0	4.0	2.0	0.0	0.0	1.0	3.0	0.0	10.0	0.0	17.0	2.0	24.0	0.0	0.0	0.0	0.0	0.0	0.0	0.0	0.0	2.0	0.0	2.0	2.0
610107	0.0	0.0	0.0	1.0	0.0	2.0	0.0	3.0	1.0	0.0	14.0	0.0	1.0	0.0	1.0	0.0	2.0	0.0	2.0	0.0	7.0	1.0	2.0	5.0	13.0	0.0	4.0	2.0	49.0	0.0	0.0	0.0	59.0	33.0	21.0	1.0	2.0	0.0	0.0	1.0	7.0	0.0	0.0	0.0	0.0	1.0	0.0	0.0	4.0
567622	2.0	0.0	6.0	0.0	1.0	30.0	64.0	0.0	64.0	8.0	23.0	1.0	0.0	0.0	0.0	2.0	4.0	5.0	0.0	0.0	1.0	0.0	2.0	0.0	2.0	0.0	0.0	5.0	8.0	4.0	1.0	6.0	0.0	3.0	0.0	0.0	9.0	0.0	0.0	1.0	0.0	0.0	0.0	2.0	0.0	0.0	2.0	52.0	18.0
565246	2.0	44.0	11.0	0.0	47.0	14.0	22.0	56.0	17.0	8.0	23.0	23.0	1.0	0.0	0.0	20.0	2.0	5.0	0.0	0.0	0.0	3.0	6.0	6.0	14.0	0.0	23.0	3.0	2.0	1.0	0.0	19.0	1.0	6.0	2.0	2.0	0.0	0.0	0.0	0.0	14.0	32.0	4.0	17.0	5.0	4.0	1.0	3.0	3.0
516695	0.0	2.0	0.0	0.0	2.0	0.0	0.0	0.0	210.0	4.0	9.0	0.0	0.0	0.0	0.0	0.0	0.0	0.0	0.0	0.0	0.0	0.0	0.0	3.0	0.0	1.0	0.0	0.0	1.0	0.0	0.0	0.0	0.0	0.0	0.0	0.0	0.0	0.0	0.0	0.0	0.0	0.0	0.0	4.0	0.0	0.0	0.0	0.0	0.0
824826	64.0	144.0	308.0	145.0	196.0	9.0	38.0	0.0	0.0	2.0	0.0	0.0	142.0	91.0	257.0	200.0	33.0	85.0	44.0	89.0	40.0	6.0	40.0	6.0	0.0	0.0	0.0	3.0	2.0	353.0	82.0	14.0	12.0	10.0	103.0	20.0	161.0	15.0	14.0	43.0	0.0	9.0	12.0	208.0	5.0	93.0	64.0	14.0	53.0
1114448	19.0	6.0	1.0	2.0	1.0	0.0	1.0	2.0	0.0	0.0	2.0	0.0	0.0	5.0	2.0	5.0	0.0	0.0	2.0	1.0	7.0	1.0	6.0	0.0	0.0	1.0	0.0	1.0	0.0	1.0	1.0	0.0	0.0	2.0	3.0	0.0	16.0	11.0	2.0	19.0	1.0	12.0	4.0	5.0	8.0	0.0	0.0	2.0	16.0
575688	7.0	1.0	0.0	4.0	2.0	3.0	0.0	1.0	0.0	0.0	66.0	5.0	0.0	6.0	0.0	0.0	0.0	26.0	0.0	0.0	0.0	0.0	0.0	5.0	35.0	0.0	1.0	5.0	21.0	2.0	18.0	0.0	19.0	78.0	3.0	0.0	1.0	1.0	2.0	14.0	7.0	7.0	9.0	2.0	0.0	1.0	2.0	1.0	3.0
4354699	0.0	0.0	0.0	0.0	0.0	0.0	0.0	0.0	1.0	0.0	0.0	0.0	0.0	0.0	0.0	0.0	0.0	0.0	0.0	0.0	0.0	0.0	0.0	0.0	1.0	0.0	0.0	0.0	16.0	0.0	1.0	0.0	0.0	1.0	0.0	0.0	0.0	0.0	0.0	0.0	3.0	3.0	0.0	0.0	0.0	0.0	0.0	0.0	0.0
238484	0.0	3.0	10.0	19.0	5.0	2.0	1.0	0.0	0.0	3.0	7.0	0.0	0.0	0.0	0.0	19.0	0.0	11.0	0.0	0.0	3.0	0.0	0.0	3.0	6.0	4.0	2.0	10.0	0.0	2.0	8.0	9.0	19.0	7.0	0.0	1.0	12.0	0.0	0.0	0.0	62.0	0.0	5.0	15.0	1.0	11.0	2.0	0.0	0.0
1132235	0.0	1.0	0.0	0.0	0.0	0.0	0.0	0.0	506.0	8.0	12.0	0.0	0.0	0.0	0.0	0.0	0.0	0.0	0.0	0.0	0.0	0.0	0.0	0.0	0.0	0.0	0.0	0.0	0.0	0.0	0.0	0.0	0.0	0.0	0.0	0.0	0.0	0.0	0.0	0.0	0.0	0.0	0.0	0.0	0.0	1.0	0.0	0.0	0.0
580625	8.0	2.0	0.0	0.0	5.0	0.0	4.0	7.0	1.0	8.0	7.0	5.0	18.0	1.0	5.0	0.0	0.0	1.0	3.0	2.0	1.0	0.0	4.0	5.0	2.0	2.0	3.0	5.0	2.0	1.0	2.0	0.0	21.0	71.0	15.0	0.0	15.0	1.0	0.0	6.0	0.0	0.0	0.0	1.0	0.0	0.0	0.0	0.0	2.0
975335	0.0	0.0	0.0	0.0	0.0	2.0	0.0	8.0	0.0	0.0	0.0	1.0	0.0	2.0	0.0	0.0	0.0	0.0	0.0	0.0	1.0	0.0	0.0	0.0	12.0	1.0	2.0	0.0	0.0	0.0	0.0	1.0	32.0	150.0	3.0	1.0	0.0	3.0	0.0	4.0	17.0	0.0	0.0	0.0	0.0	0.0	0.0	0.0	1.0
333189	0.0	14.0	0.0	0.0	3.0	0.0	0.0	0.0	201.0	10.0	39.0	0.0	0.0	0.0	0.0	1.0	0.0	0.0	0.0	0.0	0.0	0.0	0.0	0.0	0.0	0.0	0.0	0.0	0.0	0.0	0.0	0.0	0.0	0.0	0.0	0.0	0.0	0.0	0.0	3.0	0.0	0.0	0.0	5.0	0.0	0.0	0.0	0.0	0.0
334459	0.0	0.0	0.0	0.0	1.0	0.0	7.0	0.0	5.0	0.0	2.0	0.0	0.0	0.0	0.0	0.0	0.0	0.0	0.0	0.0	0.0	64.0	2.0	0.0	0.0	0.0	38.0	1.0	0.0	0.0	0.0	10.0	1.0	1.0	0.0	29.0	5.0	0.0	1.0	1.0	0.0	0.0	0.0	0.0	0.0	0.0	0.0	0.0	0.0
760913	14.0	7.0	1.0	2.0	10.0	2.0	2.0	5.0	6.0	11.0	1.0	2.0	7.0	6.0	5.0	5.0	2.0	2.0	1.0	0.0	3.0	0.0	7.0	4.0	0.0	1.0	2.0	5.0	1.0	13.0	8.0	1.0	9.0	5.0	8.0	0.0	15.0	4.0	3.0	4.0	0.0	5.0	3.0	6.0	6.0	7.0	1.0	1.0	6.0
760914	0.0	0.0	0.0	0.0	0.0	4.0	0.0	1.0	10.0	8.0	0.0	0.0	0.0	2.0	2.0	1.0	1.0	1.0	0.0	0.0	0.0	0.0	0.0	0.0	0.0	0.0	0.0	0.0	16.0	1.0	3.0	0.0	2.0	0.0	5.0	0.0	9.0	0.0	0.0	0.0	29.0	1.0	0.0	0.0	0.0	3.0	7.0	3.0	1.0
806094	0.0	7.0	4.0	0.0	7.0	2.0	2.0	0.0	3.0	2.0	32.0	0.0	2.0	0.0	3.0	6.0	2.0	0.0	2.0	0.0	3.0	1.0	2.0	2.0	0.0	4.0	1.0	4.0	5.0	1.0	4.0	6.0	12.0	10.0	4.0	1.0	0.0	2.0	0.0	2.0	1.0	1.0	0.0	11.0	0.0	1.0	1.0	2.0	1.0
923789	0.0	0.0	2.0	1.0	0.0	3.0	19.0	1.0	0.0	0.0	4.0	0.0	0.0	0.0	0.0	6.0	0.0	21.0	0.0	0.0	0.0	3.0	0.0	0.0	2.0	0.0	0.0	1.0	15.0	1.0	12.0	3.0	0.0	1.0	0.0	1.0	0.0	0.0	0.0	4.0	0.0	8.0	1.0	0.0	0.0	8.0	3.0	8.0	10.0
704060	0.0	0.0	0.0	3.0	0.0	5.0	0.0	0.0	0.0	0.0	4.0	3.0	0.0	0.0	0.0	0.0	0.0	2.0	0.0	0.0	0.0	0.0	0.0	0.0	0.0	0.0	0.0	0.0	0.0	0.0	16.0	1.0	0.0	0.0	0.0	0.0	0.0	0.0	0.0	0.0	0.0	0.0	2.0	0.0	0.0	0.0	1.0	5.0	6.0
834926	2.0	0.0	0.0	0.0	0.0	2.0	1.0	0.0	0.0	0.0	0.0	0.0	0.0	0.0	0.0	0.0	0.0	3.0	0.0	0.0	0.0	0.0	0.0	0.0	0.0	0.0	0.0	0.0	1.0	0.0	0.0	1.0	0.0	0.0	1.0	0.0	0.0	1.0	9.0	2.0	53.0	21.0	2.0	0.0	2.0	1.0	0.0	1.0	0.0
322987	8.0	5.0	11.0	15.0	9.0	1.0	5.0	0.0	7.0	7.0	5.0	2.0	0.0	1.0	2.0	7.0	1.0	0.0	4.0	1.0	2.0	3.0	0.0	7.0	3.0	1.0	0.0	2.0	3.0	4.0	1.0	3.0	5.0	1.0	7.0	0.0	4.0	3.0	1.0	3.0	0.0	4.0	3.0	10.0	10.0	0.0	3.0	5.0	2.0
806676	131.0	246.0	226.0	87.0	177.0	4.0	77.0	38.0	51.0	190.0	1594.0	74.0	37.0	23.0	113.0	418.0	31.0	95.0	6.0	5.0	23.0	28.0	7.0	44.0	20.0	19.0	4.0	136.0	51.0	257.0	104.0	214.0	183.0	81.0	46.0	86.0	72.0	32.0	17.0	64.0	37.0	94.0	44.0	221.0	43.0	30.0	61.0	13.0	21.0
222706	0.0	0.0	6.0	44.0	0.0	2.0	11.0	0.0	50.0	8.0	18.0	18.0	0.0	1.0	3.0	9.0	0.0	31.0	0.0	0.0	0.0	0.0	1.0	0.0	0.0	0.0	3.0	0.0	6.0	5.0	6.0	42.0	0.0	0.0	0.0	0.0	0.0	0.0	8.0	1.0	5.0	4.0	4.0	7.0	7.0	0.0	0.0	0.0	0.0
582103	0.0	3.0	0.0	0.0	0.0	0.0	0.0	0.0	208.0	10.0	38.0	3.0	0.0	0.0	0.0	0.0	0.0	0.0	0.0	0.0	0.0	0.0	0.0	0.0	0.0	0.0	0.0	0.0	5.0	0.0	0.0	0.0	0.0	0.0	0.0	0.0	0.0	0.0	0.0	0.0	0.0	0.0	0.0	1.0	0.0	0.0	0.0	0.0	0.0
4235445	19.0	0.0	0.0	0.0	14.0	14.0	287.0	7.0	167.0	8.0	9.0	366.0	1.0	24.0	3.0	0.0	13.0	15.0	1.0	4.0	2.0	4.0	0.0	29.0	14.0	1.0	14.0	7.0	84.0	7.0	0.0	263.0	259.0	92.0	14.0	21.0	225.0	1.0	16.0	40.0	254.0	3.0	61.0	4.0	23.0	13.0	10.0	0.0	16.0
104795	0.0	3.0	0.0	0.0	0.0	0.0	0.0	229.0	3.0	14.0	3.0	0.0	1.0	0.0	0.0	0.0	1.0	0.0	0.0	0.0	0.0	0.0	0.0	0.0	59.0	9.0	0.0	0.0	2.0	0.0	17.0	0.0	0.0	5.0	0.0	0.0	0.0	0.0	0.0	0.0	0.0	0.0	0.0	0.0	1.0	0.0	0.0	0.0	0.0
810955	0.0	0.0	0.0	1.0	0.0	2.0	0.0	0.0	2.0	2.0	0.0	2.0	0.0	0.0	0.0	0.0	0.0	3.0	0.0	0.0	0.0	0.0	0.0	0.0	10.0	0.0	0.0	0.0	145.0	0.0	2.0	0.0	0.0	14.0	0.0	0.0	0.0	0.0	0.0	0.0	1.0	0.0	0.0	0.0	0.0	15.0	8.0	0.0	1.0
256215	0.0	33.0	7.0	84.0	7.0	151.0	98.0	1.0	21.0	4.0	43.0	54.0	0.0	4.0	1.0	334.0	6.0	1.0	0.0	0.0	0.0	0.0	0.0	41.0	1.0	0.0	63.0	0.0	44.0	7.0	0.0	7.0	1.0	0.0	0.0	0.0	8.0	0.0	29.0	3.0	796.0	178.0	285.0	38.0	30.0	15.0	19.0	82.0	190.0
4395040	0.0	29.0	12.0	3.0	15.0	1.0	3.0	6.0	24.0	147.0	1.0	2.0	0.0	0.0	0.0	68.0	1.0	9.0	3.0	2.0	0.0	1.0	1.0	0.0	1.0	0.0	6.0	14.0	1.0	1.0	7.0	17.0	0.0	4.0	0.0	3.0	1.0	1.0	0.0	1.0	0.0	0.0	0.0	26.0	0.0	1.0	2.0	0.0	1.0
4395045	6.0	57.0	68.0	5.0	81.0	0.0	34.0	1.0	0.0	18.0	0.0	44.0	53.0	18.0	34.0	224.0	33.0	24.0	38.0	48.0	92.0	4.0	98.0	0.0	1.0	0.0	0.0	5.0	4.0	14.0	23.0	44.0	79.0	8.0	47.0	11.0	25.0	3.0	1.0	5.0	0.0	0.0	0.0	96.0	0.0	13.0	3.0	1.0	9.0
572643	0.0	1.0	5.0	0.0	3.0	111.0	50.0	0.0	1.0	6.0	0.0	0.0	0.0	0.0	0.0	6.0	4.0	6.0	0.0	0.0	0.0	0.0	0.0	0.0	0.0	0.0	0.0	50.0	9.0	0.0	4.0	15.0	0.0	19.0	0.0	0.0	0.0	0.0	0.0	0.0	0.0	0.0	1.0	2.0	0.0	6.0	6.0	33.0	11.0
655438	1.0	5.0	4.0	2.0	2.0	5.0	0.0	10.0	6.0	7.0	2.0	33.0	4.0	0.0	0.0	1.0	3.0	1.0	0.0	1.0	0.0	0.0	2.0	46.0	36.0	4.0	11.0	1.0	0.0	3.0	6.0	1.0	2.0	3.0	1.0	0.0	0.0	0.0	0.0	1.0	0.0	1.0	2.0	0.0	1.0	1.0	0.0	0.0	0.0
152689	30.0	10.0	10.0	1.0	9.0	0.0	0.0	33.0	4.0	6.0	4.0	0.0	20.0	7.0	8.0	55.0	33.0	6.0	13.0	14.0	37.0	8.0	13.0	79.0	36.0	28.0	5.0	167.0	37.0	6.0	5.0	6.0	214.0	595.0	114.0	2.0	116.0	5.0	5.0	17.0	0.0	6.0	6.0	6.0	7.0	2.0	3.0	5.0	20.0
345793	0.0	0.0	0.0	0.0	0.0	0.0	5.0	1.0	0.0	0.0	0.0	10.0	0.0	7.0	0.0	0.0	0.0	1.0	0.0	0.0	0.0	0.0	0.0	2.0	41.0	0.0	7.0	0.0	22.0	0.0	0.0	0.0	3.0	13.0	3.0	3.0	2.0	0.0	0.0	1.0	10.0	3.0	0.0	0.0	0.0	0.0	0.0	2.0	5.0
99001	2.0	0.0	0.0	0.0	0.0	0.0	1.0	0.0	0.0	0.0	0.0	0.0	0.0	0.0	4.0	0.0	0.0	0.0	0.0	0.0	2.0	2.0	0.0	4.0	0.0	0.0	0.0	7.0	0.0	1.0	0.0	0.0	12.0	38.0	5.0	0.0	9.0	0.0	1.0	6.0	0.0	0.0	0.0	0.0	0.0	0.0	0.0	0.0	0.0
552922	0.0	0.0	0.0	0.0	0.0	0.0	0.0	0.0	0.0	0.0	0.0	20.0	0.0	0.0	0.0	0.0	1.0	6.0	0.0	0.0	0.0	0.0	0.0	0.0	0.0	0.0	0.0	0.0	12.0	0.0	0.0	0.0	0.0	2.0	0.0	0.0	0.0	0.0	0.0	0.0	0.0	0.0	1.0	0.0	0.0	0.0	0.0	0.0	0.0
4419793	9.0	32.0	127.0	26.0	23.0	0.0	7.0	0.0	1.0	0.0	10.0	4.0	0.0	0.0	3.0	85.0	2.0	2.0	1.0	1.0	1.0	4.0	2.0	3.0	0.0	0.0	0.0	1.0	0.0	2.0	18.0	2.0	6.0	0.0	5.0	0.0	23.0	3.0	3.0	8.0	1.0	5.0	0.0	30.0	1.0	3.0	6.0	3.0	11.0
557255	5.0	6.0	6.0	1.0	3.0	0.0	0.0	1.0	3.0	7.0	0.0	0.0	5.0	2.0	1.0	4.0	2.0	1.0	0.0	4.0	4.0	0.0	1.0	11.0	8.0	1.0	0.0	0.0	1.0	8.0	5.0	3.0	9.0	0.0	5.0	8.0	5.0	4.0	0.0	0.0	0.0	0.0	0.0	1.0	1.0	1.0	3.0	0.0	0.0
4170478	1075.0	3442.0	1273.0	713.0	985.0	294.0	848.0	13.0	46.0	6.0	17354.0	204.0	135.0	8.0	138.0	226.0	75.0	81.0	20.0	2.0	169.0	61.0	111.0	0.0	1.0	0.0	0.0	962.0	1054.0	207.0	87.0	480.0	164.0	1412.0	361.0	116.0	374.0	555.0	866.0	1137.0	2847.0	1400.0	659.0	955.0	2626.0	385.0	245.0	815.0	608.0
781318	436.0	1174.0	611.0	59.0	697.0	122.0	878.0	230.0	181.0	65.0	182.0	84.0	29.0	27.0	7.0	440.0	84.0	30.0	53.0	38.0	23.0	11.0	26.0	19.0	8.0	1.0	33.0	231.0	80.0	33.0	44.0	155.0	138.0	819.0	18.0	18.0	20.0	147.0	70.0	301.0	89.0	226.0	47.0	549.0	61.0	60.0	63.0	62.0	96.0
810109	0.0	0.0	0.0	0.0	0.0	0.0	0.0	4.0	0.0	0.0	0.0	0.0	0.0	0.0	0.0	0.0	0.0	0.0	0.0	0.0	0.0	0.0	0.0	1.0	5.0	0.0	0.0	1.0	0.0	0.0	0.0	0.0	12.0	52.0	1.0	0.0	2.0	0.0	1.0	0.0	0.0	0.0	0.0	0.0	0.0	0.0	0.0	0.0	0.0
826611	0.0	0.0	1.0	0.0	1.0	0.0	3.0	2.0	6.0	0.0	16.0	0.0	0.0	0.0	1.0	0.0	1.0	0.0	0.0	0.0	0.0	0.0	0.0	0.0	0.0	0.0	6.0	0.0	0.0	3.0	2.0	7.0	1.0	0.0	1.0	2.0	0.0	0.0	0.0	0.0	0.0	0.0	2.0	1.0	0.0	0.0	2.0	2.0	1.0
143020	0.0	0.0	0.0	0.0	0.0	9.0	4.0	0.0	141.0	5.0	0.0	0.0	0.0	0.0	0.0	0.0	0.0	0.0	0.0	0.0	0.0	0.0	0.0	0.0	0.0	0.0	0.0	0.0	0.0	0.0	0.0	2.0	0.0	0.0	0.0	0.0	0.0	0.0	0.0	0.0	0.0	0.0	0.0	0.0	0.0	2.0	0.0	56.0	3.0
143021	14.0	14.0	0.0	7.0	4.0	10.0	9.0	95.0	593.0	38.0	61.0	2.0	0.0	16.0	24.0	0.0	21.0	56.0	1.0	0.0	2.0	21.0	0.0	28.0	45.0	3.0	49.0	16.0	660.0	47.0	80.0	5.0	32.0	20.0	26.0	7.0	13.0	2.0	18.0	33.0	191.0	24.0	53.0	2.0	8.0	6.0	3.0	2.0	8.0
2471299	14.0	4.0	5.0	3.0	4.0	0.0	1.0	0.0	2.0	19.0	0.0	0.0	0.0	2.0	0.0	22.0	0.0	2.0	0.0	1.0	0.0	2.0	0.0	3.0	1.0	2.0	0.0	3.0	0.0	4.0	3.0	2.0	8.0	1.0	0.0	0.0	3.0	3.0	0.0	11.0	0.0	0.0	0.0	16.0	0.0	2.0	2.0	3.0	3.0
2922585	0.0	2.0	0.0	0.0	2.0	0.0	2.0	0.0	0.0	0.0	0.0	0.0	0.0	2.0	0.0	0.0	0.0	0.0	0.0	0.0	0.0	4.0	0.0	0.0	0.0	4.0	0.0	171.0	8.0	0.0	0.0	0.0	0.0	54.0	0.0	0.0	1.0	0.0	0.0	1.0	0.0	0.0	0.0	7.0	0.0	3.0	2.0	0.0	0.0
1078167	4.0	0.0	0.0	0.0	0.0	0.0	0.0	4.0	1.0	5.0	15.0	0.0	0.0	0.0	3.0	0.0	0.0	0.0	0.0	0.0	0.0	0.0	0.0	6.0	2.0	0.0	3.0	0.0	5.0	2.0	0.0	0.0	1.0	3.0	2.0	0.0	0.0	0.0	0.0	0.0	14.0	5.0	0.0	0.0	3.0	1.0	0.0	1.0	0.0
808071	8.0	2.0	4.0	6.0	3.0	1.0	3.0	2.0	0.0	2.0	2.0	0.0	0.0	1.0	3.0	0.0	3.0	1.0	0.0	0.0	0.0	0.0	2.0	3.0	1.0	1.0	1.0	2.0	0.0	2.0	0.0	2.0	17.0	0.0	8.0	1.0	2.0	3.0	20.0	6.0	0.0	3.0	12.0	6.0	2.0	8.0	7.0	1.0	8.0
813906	20.0	6.0	5.0	3.0	6.0	2.0	1.0	0.0	17.0	16.0	0.0	3.0	2.0	7.0	3.0	2.0	8.0	3.0	0.0	0.0	8.0	4.0	3.0	288.0	2.0	21.0	0.0	2.0	1.0	1.0	4.0	3.0	71.0	25.0	9.0	3.0	21.0	5.0	0.0	7.0	0.0	3.0	4.0	5.0	0.0	1.0	0.0	1.0	7.0
84980	23.0	15.0	8.0	14.0	12.0	1.0	5.0	0.0	35.0	11.0	28.0	0.0	6.0	1.0	2.0	9.0	2.0	3.0	0.0	2.0	6.0	1.0	9.0	20.0	0.0	3.0	3.0	5.0	4.0	4.0	5.0	6.0	39.0	3.0	27.0	0.0	26.0	0.0	2.0	24.0	0.0	5.0	1.0	17.0	0.0	0.0	2.0	2.0	3.0
1010721	0.0	0.0	0.0	1.0	0.0	5.0	2.0	0.0	3.0	0.0	3.0	29.0	0.0	4.0	0.0	0.0	0.0	2.0	0.0	0.0	0.0	0.0	0.0	0.0	52.0	0.0	0.0	1.0	126.0	0.0	0.0	0.0	0.0	11.0	0.0	0.0	0.0	0.0	0.0	0.0	16.0	2.0	1.0	1.0	0.0	0.0	0.0	0.0	1.0
4467949	3.0	9.0	21.0	13.0	9.0	0.0	1.0	10.0	23.0	5.0	23.0	9.0	4.0	0.0	4.0	33.0	1.0	2.0	0.0	0.0	1.0	0.0	0.0	16.0	3.0	0.0	4.0	1.0	0.0	9.0	2.0	0.0	3.0	4.0	2.0	3.0	0.0	5.0	3.0	10.0	0.0	0.0	0.0	16.0	3.0	11.0	6.0	5.0	2.0
1111882	0.0	0.0	0.0	0.0	0.0	0.0	0.0	0.0	0.0	0.0	2.0	0.0	1.0	2.0	0.0	0.0	0.0	0.0	0.0	0.0	0.0	0.0	0.0	0.0	9.0	0.0	0.0	0.0	5.0	1.0	0.0	0.0	7.0	50.0	1.0	0.0	1.0	0.0	0.0	0.0	9.0	1.0	0.0	0.0	0.0	0.0	0.0	0.0	2.0
737260	6.0	19.0	2.0	5.0	3.0	3.0	0.0	4.0	2.0	2.0	165.0	1.0	2.0	4.0	9.0	5.0	4.0	0.0	1.0	1.0	4.0	1.0	3.0	5.0	9.0	3.0	3.0	6.0	5.0	1.0	0.0	0.0	5.0	1.0	36.0	1.0	22.0	3.0	1.0	8.0	5.0	33.0	12.0	11.0	13.0	3.0	2.0	7.0	10.0
215190	0.0	0.0	0.0	1.0	0.0	0.0	0.0	13.0	2.0	0.0	11.0	7.0	0.0	0.0	9.0	0.0	0.0	0.0	0.0	0.0	0.0	0.0	0.0	0.0	2.0	0.0	4.0	15.0	6.0	2.0	0.0	0.0	26.0	25.0	0.0	0.0	0.0	1.0	0.0	0.0	0.0	0.0	0.0	0.0	0.0	0.0	0.0	0.0	0.0
806467	3.0	16.0	84.0	206.0	1.0	80.0	224.0	1143.0	97.0	157.0	250.0	36.0	0.0	4.0	2.0	18.0	79.0	126.0	2.0	0.0	0.0	6.0	0.0	3.0	126.0	1.0	69.0	207.0	170.0	6.0	8.0	27.0	0.0	114.0	0.0	12.0	0.0	2.0	1.0	11.0	0.0	3.0	8.0	15.0	4.0	103.0	61.0	45.0	35.0
514506	0.0	0.0	0.0	0.0	0.0	1.0	0.0	0.0	3.0	0.0	0.0	1.0	0.0	0.0	0.0	0.0	0.0	0.0	0.0	0.0	0.0	0.0	0.0	1.0	0.0	0.0	0.0	0.0	0.0	0.0	0.0	1.0	0.0	0.0	0.0	2.0	3.0	0.0	0.0	0.0	1.0	0.0	0.0	1.0	0.0	0.0	0.0	0.0	0.0
2489145	1.0	7.0	12.0	5.0	10.0	0.0	1.0	1.0	2.0	0.0	3.0	0.0	4.0	1.0	5.0	3.0	1.0	0.0	2.0	1.0	2.0	0.0	3.0	3.0	3.0	0.0	0.0	4.0	0.0	5.0	2.0	1.0	0.0	1.0	5.0	1.0	3.0	1.0	1.0	1.0	1.0	3.0	1.0	7.0	2.0	3.0	2.0	1.0	0.0
4431375	3.0	17.0	10.0	3.0	1.0	4.0	0.0	0.0	46.0	0.0	0.0	0.0	0.0	2.0	1.0	4.0	3.0	8.0	1.0	1.0	2.0	3.0	3.0	0.0	0.0	0.0	0.0	9.0	2.0	3.0	20.0	0.0	3.0	1.0	0.0	3.0	11.0	3.0	0.0	1.0	0.0	3.0	9.0	4.0	0.0	3.0	7.0	12.0	2.0
531332	3.0	9.0	9.0	3.0	6.0	0.0	2.0	3.0	2.0	1.0	22.0	4.0	5.0	0.0	0.0	0.0	1.0	1.0	5.0	3.0	6.0	2.0	9.0	10.0	4.0	4.0	0.0	3.0	2.0	2.0	0.0	0.0	18.0	30.0	16.0	0.0	32.0	0.0	2.0	2.0	1.0	1.0	1.0	8.0	0.0	0.0	1.0	5.0	5.0
2209903	16.0	0.0	255.0	198.0	59.0	48.0	78.0	2.0	96.0	174.0	40.0	25.0	2.0	1.0	2.0	73.0	23.0	44.0	0.0	0.0	6.0	0.0	2.0	13.0	76.0	1.0	40.0	2.0	330.0	1.0	41.0	2.0	39.0	6.0	6.0	2.0	9.0	0.0	4.0	15.0	2.0	4.0	8.0	609.0	0.0	77.0	108.0	32.0	23.0
614969	264.0	193.0	207.0	150.0	141.0	89.0	80.0	62.0	422.0	353.0	654.0	27.0	116.0	49.0	193.0	260.0	96.0	83.0	23.0	35.0	164.0	12.0	128.0	256.0	65.0	23.0	29.0	168.0	74.0	127.0	136.0	76.0	361.0	192.0	350.0	27.0	329.0	117.0	155.0	185.0	64.0	52.0	62.0	327.0	68.0	70.0	72.0	83.0	80.0
362172	0.0	0.0	0.0	0.0	0.0	0.0	0.0	0.0	0.0	0.0	0.0	3.0	0.0	0.0	0.0	0.0	0.0	0.0	0.0	0.0	0.0	0.0	0.0	0.0	1.0	0.0	1.0	1.0	1.0	0.0	0.0	0.0	0.0	0.0	0.0	0.0	0.0	0.0	0.0	0.0	0.0	0.0	4.0	0.0	0.0	0.0	0.0	0.0	0.0
271492	10.0	41.0	38.0	21.0	21.0	19.0	36.0	0.0	0.0	0.0	0.0	0.0	0.0	0.0	0.0	9.0	1.0	2.0	1.0	1.0	9.0	0.0	0.0	0.0	0.0	0.0	0.0	2.0	0.0	0.0	1.0	4.0	0.0	11.0	0.0	3.0	0.0	0.0	0.0	16.0	5.0	2.0	8.0	28.0	2.0	21.0	8.0	11.0	12.0
823696	0.0	0.0	0.0	0.0	0.0	1.0	1.0	7.0	0.0	0.0	0.0	0.0	4.0	0.0	4.0	0.0	2.0	0.0	1.0	2.0	0.0	1.0	0.0	0.0	26.0	3.0	0.0	4.0	0.0	4.0	4.0	3.0	0.0	2.0	0.0	0.0	0.0	3.0	1.0	0.0	0.0	0.0	1.0	0.0	2.0	1.0	1.0	2.0	5.0
606965	10.0	10.0	5.0	0.0	4.0	2.0	1.0	1.0	9.0	3.0	3.0	0.0	7.0	2.0	12.0	6.0	1.0	0.0	0.0	1.0	8.0	0.0	8.0	2.0	1.0	2.0	2.0	3.0	0.0	3.0	3.0	3.0	8.0	0.0	16.0	0.0	12.0	2.0	1.0	4.0	1.0	3.0	1.0	5.0	6.0	0.0	1.0	1.0	3.0
415661	8.0	4.0	1.0	0.0	2.0	8.0	2.0	1.0	3.0	5.0	0.0	0.0	1.0	0.0	0.0	1.0	4.0	4.0	0.0	2.0	6.0	2.0	5.0	1.0	2.0	0.0	0.0	10.0	3.0	0.0	0.0	4.0	18.0	49.0	3.0	2.0	3.0	5.0	1.0	3.0	0.0	4.0	2.0	3.0	3.0	1.0	0.0	0.0	4.0
243486	10.0	2.0	2.0	1.0	5.0	2.0	1.0	1.0	0.0	0.0	0.0	8.0	0.0	1.0	2.0	2.0	0.0	0.0	0.0	0.0	4.0	0.0	1.0	0.0	2.0	0.0	1.0	0.0	1.0	0.0	0.0	0.0	16.0	0.0	7.0	0.0	1.0	0.0	0.0	5.0	3.0	0.0	0.0	2.0	0.0	0.0	2.0	1.0	0.0
792520	305.0	327.0	342.0	217.0	179.0	78.0	49.0	243.0	329.0	619.0	23.0	17.0	70.0	67.0	79.0	268.0	150.0	65.0	56.0	67.0	151.0	38.0	55.0	195.0	103.0	145.0	47.0	230.0	62.0	225.0	112.0	61.0	301.0	226.0	210.0	40.0	150.0	259.0	300.0	226.0	1.0	189.0	258.0	375.0	343.0	95.0	129.0	119.0	114.0
607386	135.0	2651.0	710.0	86.0	1385.0	34.0	15.0	92.0	42.0	313.0	4530.0	18.0	37.0	1.0	12.0	94.0	14.0	2.0	4.0	4.0	35.0	0.0	15.0	11.0	2.0	0.0	2.0	179.0	31.0	5.0	5.0	58.0	274.0	127.0	43.0	5.0	30.0	530.0	115.0	1087.0	183.0	79.0	59.0	1728.0	77.0	22.0	7.0	22.0	25.0
1701827	3.0	0.0	0.0	0.0	0.0	0.0	0.0	0.0	0.0	0.0	0.0	0.0	0.0	4.0	0.0	0.0	0.0	0.0	0.0	0.0	0.0	0.0	0.0	2.0	5.0	2.0	0.0	15.0	2.0	0.0	0.0	0.0	28.0	34.0	4.0	0.0	6.0	1.0	0.0	5.0	0.0	0.0	0.0	0.0	0.0	0.0	0.0	0.0	2.0
1110763	0.0	0.0	1.0	0.0	0.0	1.0	2.0	2.0	17.0	0.0	4.0	1.0	0.0	3.0	0.0	0.0	0.0	1.0	0.0	0.0	0.0	0.0	0.0	0.0	4.0	0.0	8.0	0.0	6.0	0.0	0.0	1.0	0.0	15.0	0.0	1.0	0.0	1.0	0.0	0.0	0.0	0.0	0.0	0.0	0.0	0.0	0.0	0.0	0.0
4296689	34.0	25.0	52.0	45.0	15.0	9.0	13.0	1.0	46.0	120.0	2.0	1.0	2.0	10.0	17.0	66.0	33.0	14.0	5.0	15.0	80.0	18.0	28.0	29.0	31.0	20.0	9.0	23.0	12.0	57.0	14.0	12.0	62.0	9.0	68.0	10.0	79.0	11.0	16.0	20.0	0.0	20.0	30.0	43.0	23.0	10.0	12.0	12.0	17.0
352392	2.0	2.0	3.0	4.0	1.0	20.0	15.0	0.0	0.0	2.0	46.0	0.0	0.0	0.0	0.0	0.0	1.0	0.0	0.0	0.0	0.0	1.0	0.0	0.0	0.0	0.0	0.0	0.0	5.0	0.0	0.0	0.0	0.0	2.0	1.0	0.0	0.0	0.0	0.0	7.0	0.0	0.0	0.0	4.0	2.0	3.0	0.0	6.0	1.0
585030	208.0	3290.0	1791.0	380.0	1220.0	510.0	1134.0	127.0	638.0	377.0	422.0	170.0	631.0	286.0	524.0	1195.0	278.0	512.0	309.0	348.0	269.0	50.0	280.0	115.0	221.0	82.0	91.0	99.0	141.0	388.0	491.0	547.0	28.0	106.0	122.0	121.0	160.0	78.0	70.0	198.0	433.0	1012.0	272.0	1112.0	116.0	224.0	236.0	149.0	225.0
863942	50.0	165.0	376.0	171.0	215.0	100.0	198.0	851.0	966.0	2275.0	34.0	61.0	321.0	111.0	201.0	136.0	74.0	120.0	40.0	32.0	68.0	55.0	65.0	309.0	328.0	84.0	133.0	43.0	51.0	229.0	101.0	315.0	74.0	145.0	203.0	106.0	190.0	23.0	5.0	34.0	4.0	12.0	19.0	247.0	0.0	86.0	98.0	81.0	112.0
334554	3.0	0.0	0.0	5.0	0.0	0.0	6.0	1.0	0.0	0.0	0.0	0.0	3.0	1.0	1.0	1.0	2.0	0.0	1.0	0.0	0.0	0.0	1.0	3.0	0.0	3.0	0.0	11.0	5.0	0.0	0.0	2.0	1.0	13.0	8.0	0.0	4.0	0.0	0.0	0.0	0.0	1.0	0.0	0.0	0.0	0.0	0.0	2.0	0.0
1094923	1.0	15.0	15.0	15.0	10.0	3.0	0.0	7.0	48.0	161.0	1.0	0.0	2.0	0.0	2.0	13.0	3.0	1.0	1.0	3.0	9.0	2.0	1.0	24.0	27.0	12.0	2.0	2.0	0.0	3.0	0.0	0.0	2.0	4.0	11.0	1.0	10.0	3.0	3.0	0.0	0.0	2.0	1.0	37.0	1.0	1.0	0.0	0.0	4.0
4479347	26.0	9.0	11.0	7.0	14.0	11.0	12.0	1.0	17.0	18.0	3.0	1.0	8.0	1.0	2.0	2.0	4.0	0.0	0.0	1.0	1.0	1.0	1.0	29.0	3.0	0.0	4.0	16.0	0.0	18.0	1.0	8.0	34.0	10.0	31.0	4.0	24.0	3.0	17.0	10.0	0.0	0.0	5.0	17.0	7.0	7.0	2.0	10.0	9.0
331919	0.0	0.0	0.0	0.0	0.0	1.0	0.0	0.0	90.0	5.0	10.0	0.0	0.0	0.0	0.0	0.0	0.0	0.0	0.0	0.0	1.0	0.0	0.0	0.0	0.0	0.0	0.0	0.0	1.0	0.0	0.0	0.0	0.0	0.0	0.0	0.0	0.0	0.0	0.0	0.0	0.0	0.0	0.0	1.0	0.0	0.0	0.0	0.0	0.0
227962	0.0	0.0	0.0	0.0	0.0	0.0	0.0	10.0	6.0	0.0	0.0	0.0	1.0	1.0	0.0	0.0	2.0	0.0	0.0	0.0	0.0	0.0	0.0	0.0	2.0	0.0	2.0	0.0	6.0	2.0	0.0	0.0	2.0	2.0	0.0	0.0	3.0	0.0	0.0	0.0	6.0	1.0	3.0	0.0	0.0	0.0	0.0	0.0	0.0
1111413	3.0	1.0	1.0	1.0	2.0	0.0	1.0	0.0	0.0	1.0	8.0	1.0	3.0	3.0	0.0	2.0	2.0	0.0	3.0	5.0	0.0	0.0	1.0	5.0	0.0	0.0	0.0	5.0	1.0	3.0	6.0	0.0	5.0	17.0	7.0	0.0	20.0	0.0	0.0	0.0	0.0	1.0	0.0	7.0	0.0	0.0	0.0	0.0	0.0
4455978	0.0	0.0	0.0	0.0	0.0	0.0	0.0	3.0	0.0	0.0	5.0	0.0	4.0	3.0	0.0	1.0	0.0	0.0	0.0	3.0	1.0	1.0	4.0	5.0	0.0	0.0	1.0	0.0	0.0	2.0	0.0	0.0	2.0	6.0	12.0	4.0	21.0	1.0	0.0	0.0	0.0	0.0	0.0	0.0	0.0	0.0	0.0	0.0	0.0
828676	0.0	0.0	0.0	0.0	0.0	0.0	0.0	0.0	9.0	0.0	0.0	0.0	0.0	0.0	0.0	0.0	0.0	0.0	0.0	0.0	0.0	0.0	0.0	0.0	0.0	1.0	0.0	0.0	0.0	0.0	0.0	0.0	0.0	0.0	0.0	0.0	0.0	0.0	0.0	0.0	0.0	0.0	0.0	0.0	0.0	0.0	0.0	0.0	0.0
509040	33.0	1.0	4.0	2.0	0.0	1.0	0.0	0.0	0.0	0.0	0.0	0.0	0.0	0.0	4.0	1.0	3.0	2.0	0.0	0.0	0.0	1.0	0.0	0.0	0.0	0.0	0.0	3.0	0.0	5.0	6.0	1.0	2.0	3.0	0.0	2.0	0.0	53.0	29.0	17.0	0.0	6.0	3.0	1.0	12.0	0.0	5.0	0.0	2.0
4362005	0.0	0.0	0.0	0.0	0.0	0.0	0.0	0.0	0.0	0.0	0.0	0.0	0.0	0.0	0.0	0.0	0.0	0.0	0.0	0.0	0.0	0.0	0.0	0.0	0.0	0.0	0.0	0.0	2.0	0.0	0.0	0.0	0.0	0.0	0.0	0.0	0.0	0.0	0.0	0.0	50.0	0.0	0.0	0.0	0.0	0.0	0.0	0.0	0.0
633252	0.0	1.0	1.0	0.0	0.0	4.0	3.0	0.0	5.0	0.0	16.0	23.0	0.0	6.0	1.0	6.0	1.0	6.0	0.0	0.0	0.0	0.0	0.0	0.0	26.0	0.0	57.0	2.0	8.0	5.0	0.0	6.0	9.0	13.0	1.0	3.0	0.0	2.0	0.0	1.0	9.0	3.0	1.0	0.0	2.0	1.0	1.0	0.0	0.0
563192	8.0	32.0	10.0	0.0	23.0	0.0	2.0	15.0	1.0	9.0	2.0	0.0	9.0	2.0	2.0	4.0	2.0	0.0	0.0	0.0	7.0	0.0	0.0	0.0	0.0	0.0	0.0	0.0	0.0	0.0	6.0	1.0	2.0	1.0	1.0	0.0	2.0	8.0	8.0	17.0	0.0	6.0	3.0	13.0	5.0	0.0	0.0	0.0	0.0
4397466	0.0	0.0	0.0	0.0	0.0	45.0	1.0	0.0	0.0	0.0	2.0	0.0	0.0	0.0	0.0	0.0	0.0	0.0	0.0	0.0	0.0	0.0	0.0	0.0	0.0	0.0	0.0	0.0	0.0	0.0	0.0	0.0	0.0	0.0	0.0	0.0	0.0	0.0	0.0	0.0	0.0	0.0	0.0	0.0	0.0	1.0	2.0	29.0	109.0
799987	0.0	0.0	0.0	0.0	0.0	0.0	0.0	0.0	0.0	0.0	0.0	33.0	0.0	0.0	0.0	0.0	0.0	0.0	0.0	0.0	0.0	0.0	0.0	0.0	0.0	0.0	0.0	0.0	0.0	0.0	0.0	0.0	0.0	3.0	0.0	0.0	0.0	0.0	0.0	0.0	0.0	0.0	0.0	0.0	0.0	0.0	0.0	0.0	0.0
3050215	1.0	1.0	4.0	11.0	3.0	3.0	1.0	0.0	4.0	3.0	1.0	1.0	0.0	0.0	1.0	2.0	0.0	0.0	0.0	0.0	0.0	0.0	0.0	0.0	1.0	0.0	0.0	0.0	13.0	0.0	1.0	0.0	1.0	1.0	1.0	0.0	0.0	1.0	1.0	2.0	0.0	0.0	3.0	1.0	0.0	10.0	7.0	1.0	10.0
564411	6250.0	2362.0	2034.0	1155.0	1562.0	107.0	843.0	4581.0	4857.0	6469.0	12041.0	1998.0	18570.0	1654.0	26359.0	8386.0	1836.0	872.0	3353.0	4030.0	37895.0	758.0	22389.0	20541.0	3739.0	1863.0	1614.0	786.0	712.0	21114.0	1131.0	574.0	13605.0	821.0	55278.0	557.0	47913.0	2534.0	2624.0	4364.0	145.0	552.0	271.0	1687.0	2038.0	501.0	549.0	362.0	579.0
676621	4.0	0.0	0.0	0.0	0.0	0.0	0.0	0.0	0.0	0.0	1.0	0.0	0.0	0.0	0.0	0.0	0.0	0.0	0.0	0.0	0.0	0.0	0.0	49.0	0.0	0.0	0.0	0.0	0.0	0.0	0.0	0.0	12.0	0.0	0.0	0.0	154.0	0.0	0.0	0.0	0.0	0.0	0.0	0.0	0.0	0.0	0.0	0.0	0.0
2481627	1.0	3.0	6.0	2.0	6.0	0.0	0.0	0.0	0.0	0.0	0.0	5.0	0.0	0.0	0.0	9.0	0.0	0.0	0.0	0.0	0.0	0.0	0.0	0.0	0.0	0.0	0.0	0.0	0.0	0.0	0.0	0.0	12.0	1.0	0.0	0.0	0.0	0.0	0.0	3.0	0.0	1.0	0.0	5.0	0.0	0.0	1.0	0.0	0.0
236767	66.0	0.0	0.0	1.0	0.0	0.0	2.0	0.0	0.0	0.0	0.0	2.0	0.0	0.0	0.0	0.0	0.0	0.0	0.0	0.0	0.0	0.0	0.0	7.0	1.0	0.0	0.0	0.0	1.0	0.0	0.0	0.0	437.0	0.0	0.0	0.0	0.0	2.0	0.0	13.0	0.0	0.0	0.0	0.0	0.0	0.0	5.0	0.0	0.0
583656	0.0	0.0	0.0	0.0	0.0	0.0	0.0	1.0	0.0	0.0	0.0	0.0	0.0	0.0	0.0	0.0	0.0	0.0	1.0	0.0	0.0	0.0	0.0	0.0	1.0	0.0	0.0	9.0	0.0	0.0	0.0	0.0	7.0	1.0	0.0	0.0	21.0	0.0	0.0	4.0	0.0	0.0	0.0	0.0	0.0	0.0	0.0	0.0	0.0
1025153	21.0	0.0	0.0	2.0	0.0	0.0	4.0	0.0	0.0	0.0	1.0	1.0	0.0	2.0	5.0	0.0	3.0	7.0	0.0	2.0	0.0	1.0	0.0	0.0	4.0	0.0	0.0	0.0	1.0	3.0	10.0	0.0	2.0	6.0	10.0	2.0	15.0	5.0	6.0	11.0	69.0	26.0	6.0	4.0	10.0	4.0	0.0	6.0	12.0
113913	0.0	0.0	3.0	3.0	1.0	0.0	2.0	0.0	0.0	0.0	13.0	0.0	0.0	0.0	0.0	2.0	0.0	0.0	0.0	1.0	0.0	0.0	0.0	0.0	2.0	0.0	0.0	2.0	1.0	0.0	0.0	0.0	3.0	16.0	0.0	0.0	3.0	0.0	0.0	0.0	0.0	1.0	0.0	0.0	1.0	1.0	0.0	0.0	0.0
583388	96.0	54.0	24.0	31.0	44.0	137.0	2210.0	6.0	0.0	0.0	163.0	19.0	2.0	298.0	55.0	4.0	17.0	1290.0	4.0	1.0	1.0	6.0	1.0	0.0	5.0	0.0	0.0	4.0	48.0	185.0	555.0	77.0	19.0	2.0	117.0	45.0	77.0	33.0	86.0	188.0	1005.0	771.0	673.0	31.0	378.0	66.0	80.0	97.0	197.0
1104733	27.0	32.0	23.0	7.0	13.0	7.0	3.0	6.0	22.0	24.0	15.0	4.0	41.0	6.0	81.0	15.0	17.0	2.0	9.0	5.0	76.0	4.0	65.0	21.0	5.0	4.0	13.0	12.0	17.0	39.0	14.0	15.0	48.0	20.0	142.0	12.0	155.0	15.0	23.0	18.0	1.0	15.0	12.0	17.0	11.0	8.0	5.0	6.0	12.0
811187	14.0	3.0	66.0	24.0	8.0	5.0	90.0	0.0	51.0	12.0	0.0	14.0	0.0	13.0	2.0	129.0	20.0	25.0	3.0	3.0	0.0	0.0	0.0	2.0	0.0	1.0	0.0	14.0	0.0	0.0	39.0	12.0	15.0	2.0	5.0	2.0	0.0	7.0	3.0	17.0	0.0	0.0	0.0	25.0	5.0	27.0	23.0	5.0	34.0
356550	0.0	0.0	0.0	0.0	0.0	0.0	0.0	0.0	143.0	0.0	24.0	0.0	0.0	0.0	0.0	0.0	0.0	0.0	0.0	0.0	0.0	0.0	0.0	0.0	0.0	0.0	0.0	0.0	1.0	0.0	0.0	0.0	0.0	0.0	0.0	0.0	0.0	0.0	0.0	0.0	0.0	0.0	0.0	6.0	0.0	0.0	0.0	0.0	0.0
2770485	15.0	15.0	18.0	21.0	13.0	6.0	5.0	3.0	11.0	16.0	1.0	6.0	2.0	2.0	9.0	8.0	15.0	11.0	7.0	8.0	2.0	2.0	0.0	4.0	4.0	9.0	0.0	25.0	17.0	18.0	12.0	5.0	14.0	6.0	10.0	10.0	12.0	15.0	24.0	11.0	0.0	10.0	24.0	12.0	30.0	16.0	16.0	16.0	17.0
788519	7.0	3.0	0.0	2.0	0.0	1.0	7.0	1.0	2.0	1.0	4.0	2.0	1.0	0.0	3.0	1.0	0.0	1.0	0.0	0.0	2.0	0.0	0.0	4.0	19.0	0.0	1.0	2.0	3.0	0.0	1.0	7.0	4.0	2.0	3.0	0.0	0.0	1.0	3.0	0.0	1.0	0.0	2.0	1.0	0.0	2.0	0.0	4.0	2.0
556100	0.0	2.0	4.0	7.0	0.0	3.0	2.0	0.0	18.0	2.0	0.0	2.0	0.0	1.0	0.0	0.0	2.0	0.0	0.0	1.0	0.0	0.0	0.0	5.0	1.0	0.0	0.0	0.0	0.0	0.0	0.0	0.0	5.0	3.0	0.0	0.0	4.0	0.0	0.0	0.0	0.0	1.0	0.0	0.0	1.0	1.0	0.0	0.0	2.0
717396	11.0	3.0	0.0	0.0	1.0	0.0	1.0	1.0	0.0	8.0	0.0	8.0	0.0	0.0	1.0	14.0	11.0	6.0	0.0	0.0	3.0	0.0	0.0	0.0	0.0	0.0	0.0	0.0	0.0	0.0	14.0	1.0	14.0	3.0	0.0	4.0	0.0	2.0	0.0	8.0	0.0	1.0	0.0	8.0	0.0	2.0	0.0	1.0	3.0
574974	0.0	9.0	11.0	8.0	6.0	0.0	0.0	26.0	2.0	17.0	30.0	0.0	9.0	2.0	3.0	9.0	1.0	0.0	6.0	0.0	17.0	1.0	3.0	25.0	8.0	4.0	2.0	3.0	1.0	1.0	1.0	2.0	12.0	53.0	30.0	3.0	16.0	3.0	0.0	7.0	0.0	7.0	1.0	12.0	2.0	1.0	1.0	2.0	0.0
665487	5.0	107.0	39.0	8.0	94.0	11.0	29.0	69.0	64.0	475.0	2.0	5.0	3.0	2.0	1.0	192.0	14.0	33.0	7.0	9.0	0.0	13.0	2.0	0.0	2.0	7.0	36.0	38.0	6.0	0.0	13.0	165.0	0.0	39.0	2.0	26.0	0.0	3.0	1.0	7.0	3.0	0.0	1.0	121.0	0.0	9.0	7.0	3.0	9.0
222917	6.0	5.0	9.0	8.0	7.0	0.0	2.0	0.0	29.0	31.0	1.0	6.0	16.0	9.0	10.0	17.0	0.0	5.0	2.0	4.0	20.0	1.0	30.0	21.0	7.0	8.0	2.0	2.0	2.0	16.0	11.0	5.0	16.0	0.0	16.0	4.0	23.0	4.0	1.0	7.0	0.0	1.0	1.0	5.0	0.0	9.0	5.0	0.0	3.0
1147648	15.0	2.0	14.0	1.0	1.0	1.0	6.0	30.0	3.0	28.0	1.0	0.0	14.0	3.0	14.0	11.0	8.0	7.0	8.0	4.0	5.0	6.0	10.0	63.0	8.0	1.0	2.0	2.0	1.0	8.0	6.0	3.0	4.0	4.0	34.0	0.0	58.0	6.0	3.0	5.0	0.0	2.0	0.0	7.0	0.0	11.0	3.0	4.0	6.0
340360	4.0	0.0	0.0	0.0	0.0	0.0	0.0	1.0	3.0	0.0	21.0	0.0	0.0	1.0	1.0	0.0	1.0	0.0	1.0	0.0	3.0	1.0	3.0	2.0	0.0	1.0	0.0	1.0	0.0	0.0	1.0	0.0	7.0	3.0	7.0	0.0	7.0	0.0	0.0	5.0	0.0	0.0	0.0	0.0	0.0	0.0	0.0	0.0	2.0
103229	1701.0	306.0	181.0	89.0	145.0	228.0	306.0	226.0	50.0	33.0	43.0	16.0	39.0	56.0	143.0	188.0	103.0	250.0	103.0	103.0	686.0	37.0	425.0	56.0	305.0	3.0	230.0	300.0	24.0	87.0	74.0	75.0	416.0	80.0	436.0	41.0	1611.0	497.0	104.0	1281.0	310.0	404.0	342.0	212.0	444.0	92.0	101.0	149.0	747.0
149981	0.0	6.0	0.0	0.0	0.0	0.0	3.0	0.0	0.0	2.0	3.0	0.0	0.0	0.0	4.0	0.0	0.0	12.0	0.0	0.0	0.0	0.0	0.0	3.0	7.0	0.0	4.0	2.0	5.0	8.0	2.0	0.0	0.0	0.0	5.0	0.0	0.0	3.0	2.0	6.0	99.0	2.0	0.0	3.0	1.0	0.0	0.0	1.0	5.0
942852	8.0	13.0	45.0	16.0	17.0	11.0	13.0	4.0	40.0	22.0	24.0	1.0	8.0	0.0	8.0	14.0	2.0	4.0	5.0	2.0	24.0	7.0	8.0	11.0	12.0	0.0	12.0	23.0	51.0	6.0	4.0	8.0	43.0	150.0	21.0	1.0	64.0	1.0	2.0	5.0	9.0	2.0	9.0	32.0	9.0	6.0	6.0	6.0	12.0
4361041	7.0	1.0	8.0	3.0	5.0	5.0	1.0	0.0	20.0	4.0	3.0	5.0	4.0	0.0	1.0	9.0	0.0	7.0	0.0	1.0	0.0	0.0	0.0	0.0	2.0	0.0	0.0	6.0	1.0	1.0	2.0	4.0	5.0	18.0	1.0	4.0	14.0	0.0	1.0	0.0	1.0	2.0	0.0	8.0	0.0	0.0	0.0	0.0	1.0
509233	0.0	1.0	0.0	0.0	0.0	0.0	2.0	0.0	2.0	0.0	0.0	0.0	0.0	0.0	1.0	0.0	0.0	0.0	0.0	0.0	0.0	0.0	0.0	0.0	0.0	0.0	0.0	0.0	1.0	2.0	0.0	1.0	0.0	1.0	0.0	0.0	4.0	0.0	1.0	0.0	0.0	0.0	3.0	0.0	1.0	0.0	0.0	2.0	0.0
639329	16.0	0.0	0.0	4.0	0.0	1.0	4.0	28.0	1.0	1.0	0.0	0.0	5.0	23.0	71.0	0.0	14.0	2.0	2.0	2.0	21.0	7.0	15.0	46.0	26.0	9.0	13.0	1.0	8.0	17.0	0.0	3.0	2.0	0.0	215.0	0.0	379.0	2.0	6.0	4.0	1.0	1.0	0.0	0.0	2.0	10.0	11.0	19.0	31.0
311349	8.0	4.0	1.0	0.0	0.0	2.0	3.0	2.0	2.0	6.0	2.0	0.0	0.0	1.0	0.0	2.0	2.0	0.0	0.0	3.0	0.0	3.0	2.0	0.0	9.0	2.0	0.0	8.0	3.0	1.0	0.0	4.0	22.0	2.0	4.0	0.0	0.0	7.0	2.0	9.0	0.0	3.0	0.0	4.0	8.0	1.0	4.0	7.0	3.0
4440301	0.0	2.0	0.0	0.0	1.0	0.0	0.0	0.0	78.0	5.0	17.0	0.0	0.0	0.0	0.0	0.0	0.0	0.0	0.0	0.0	0.0	0.0	0.0	0.0	0.0	0.0	0.0	0.0	0.0	0.0	0.0	0.0	0.0	0.0	0.0	0.0	0.0	0.0	0.0	0.0	0.0	0.0	0.0	1.0	0.0	0.0	0.0	0.0	0.0
307798	0.0	0.0	0.0	0.0	0.0	0.0	0.0	1.0	5.0	6.0	0.0	0.0	0.0	0.0	0.0	0.0	0.0	0.0	0.0	0.0	0.0	0.0	0.0	0.0	0.0	0.0	0.0	10.0	0.0	0.0	0.0	0.0	0.0	70.0	0.0	0.0	0.0	0.0	0.0	0.0	0.0	0.0	0.0	0.0	0.0	0.0	0.0	0.0	0.0
741010	5.0	0.0	0.0	4.0	2.0	4.0	3.0	0.0	0.0	0.0	1.0	0.0	0.0	0.0	0.0	0.0	0.0	3.0	0.0	0.0	0.0	0.0	0.0	0.0	10.0	0.0	1.0	1.0	11.0	2.0	1.0	0.0	18.0	2.0	1.0	0.0	1.0	0.0	3.0	17.0	4.0	2.0	0.0	0.0	0.0	1.0	1.0	7.0	1.0
617766	13.0	4.0	0.0	2.0	3.0	2.0	5.0	2.0	20.0	2.0	7.0	1.0	7.0	3.0	18.0	4.0	0.0	2.0	1.0	2.0	6.0	2.0	8.0	5.0	154.0	1.0	5.0	2.0	5.0	5.0	1.0	3.0	12.0	6.0	32.0	1.0	16.0	11.0	13.0	11.0	0.0	3.0	4.0	3.0	8.0	1.0	4.0	5.0	3.0
349018	0.0	12.0	2.0	0.0	4.0	0.0	0.0	0.0	550.0	17.0	64.0	0.0	0.0	0.0	0.0	0.0	0.0	0.0	0.0	0.0	1.0	0.0	0.0	0.0	0.0	0.0	0.0	0.0	0.0	0.0	0.0	0.0	0.0	0.0	0.0	0.0	4.0	0.0	0.0	0.0	0.0	0.0	0.0	3.0	0.0	0.0	0.0	0.0	0.0
1143858	14.0	0.0	5.0	0.0	0.0	5.0	7.0	0.0	26.0	0.0	5.0	2.0	0.0	0.0	0.0	0.0	0.0	1.0	0.0	0.0	3.0	0.0	0.0	9.0	0.0	0.0	7.0	3.0	2.0	0.0	4.0	2.0	1.0	4.0	5.0	1.0	20.0	0.0	0.0	3.0	0.0	0.0	0.0	8.0	0.0	0.0	0.0	5.0	0.0
901183	9.0	3.0	1.0	0.0	1.0	0.0	0.0	2.0	3.0	8.0	297.0	13.0	0.0	0.0	1.0	2.0	0.0	0.0	0.0	0.0	0.0	0.0	0.0	0.0	0.0	0.0	0.0	7.0	2.0	0.0	0.0	1.0	5.0	63.0	1.0	1.0	0.0	8.0	57.0	13.0	2.0	2.0	0.0	3.0	8.0	0.0	1.0	0.0	0.0
4328567	1.0	1.0	2.0	0.0	1.0	3.0	0.0	0.0	3.0	6.0	2.0	2.0	3.0	2.0	1.0	2.0	2.0	0.0	0.0	2.0	5.0	2.0	0.0	4.0	1.0	0.0	2.0	4.0	1.0	1.0	4.0	5.0	9.0	2.0	4.0	0.0	6.0	2.0	3.0	3.0	2.0	0.0	2.0	2.0	1.0	1.0	0.0	2.0	2.0
404148	0.0	0.0	0.0	0.0	0.0	0.0	1.0	0.0	2.0	2.0	0.0	0.0	0.0	0.0	0.0	0.0	1.0	0.0	0.0	0.0	0.0	0.0	2.0	0.0	5.0	0.0	0.0	0.0	1.0	1.0	0.0	0.0	2.0	41.0	1.0	0.0	0.0	0.0	2.0	2.0	0.0	0.0	0.0	0.0	0.0	0.0	0.0	0.0	0.0
627435	13.0	7.0	7.0	3.0	2.0	2.0	0.0	3.0	49.0	7.0	5.0	9.0	6.0	4.0	9.0	2.0	3.0	6.0	2.0	2.0	9.0	1.0	4.0	16.0	4.0	0.0	0.0	11.0	5.0	24.0	41.0	1.0	16.0	9.0	12.0	3.0	6.0	1.0	4.0	3.0	0.0	0.0	0.0	12.0	0.0	2.0	0.0	4.0	4.0
931158	0.0	0.0	0.0	0.0	0.0	0.0	0.0	0.0	2.0	0.0	0.0	0.0	0.0	0.0	0.0	6.0	1.0	2.0	0.0	0.0	0.0	5.0	0.0	5.0	1.0	0.0	0.0	2.0	0.0	3.0	10.0	11.0	0.0	1.0	0.0	13.0	0.0	0.0	0.0	0.0	0.0	0.0	0.0	0.0	0.0	0.0	0.0	0.0	0.0
611680	229.0	97.0	95.0	23.0	50.0	8.0	7.0	7.0	6.0	1.0	3.0	2.0	4.0	0.0	10.0	27.0	14.0	20.0	1.0	0.0	3.0	2.0	2.0	0.0	3.0	0.0	5.0	57.0	5.0	10.0	31.0	28.0	34.0	34.0	9.0	5.0	4.0	243.0	148.0	225.0	2.0	74.0	7.0	70.0	93.0	49.0	22.0	16.0	25.0
570350	6.0	0.0	2.0	7.0	0.0	0.0	0.0	2.0	33.0	2.0	3.0	19.0	6.0	0.0	2.0	2.0	1.0	1.0	0.0	0.0	0.0	3.0	0.0	0.0	0.0	0.0	0.0	1.0	0.0	0.0	9.0	2.0	4.0	3.0	0.0	2.0	0.0	0.0	2.0	0.0	0.0	0.0	0.0	2.0	6.0	0.0	1.0	1.0	6.0
4434709	97.0	704.0	191.0	57.0	123.0	1.0	5.0	0.0	0.0	0.0	11.0	33.0	15.0	14.0	3.0	137.0	22.0	10.0	59.0	34.0	26.0	6.0	35.0	2.0	0.0	0.0	0.0	0.0	0.0	9.0	31.0	12.0	30.0	0.0	40.0	6.0	43.0	18.0	11.0	25.0	8.0	79.0	22.0	89.0	10.0	23.0	21.0	3.0	5.0
1125946	0.0	0.0	0.0	0.0	0.0	2.0	8.0	1.0	0.0	0.0	0.0	0.0	0.0	0.0	0.0	0.0	0.0	0.0	0.0	0.0	0.0	0.0	0.0	0.0	1.0	0.0	27.0	4.0	45.0	0.0	0.0	3.0	0.0	2.0	0.0	0.0	0.0	0.0	0.0	0.0	44.0	2.0	8.0	6.0	0.0	0.0	24.0	4.0	2.0
339137	0.0	0.0	2.0	3.0	10.0	10.0	6.0	0.0	15.0	0.0	0.0	0.0	0.0	0.0	0.0	1.0	4.0	0.0	0.0	0.0	0.0	0.0	0.0	7.0	0.0	0.0	0.0	0.0	0.0	0.0	1.0	1.0	0.0	0.0	0.0	1.0	0.0	0.0	0.0	0.0	0.0	0.0	0.0	3.0	0.0	6.0	1.0	16.0	15.0
333235	0.0	1.0	0.0	0.0	2.0	0.0	0.0	0.0	89.0	0.0	19.0	0.0	0.0	0.0	0.0	0.0	0.0	0.0	0.0	0.0	0.0	0.0	0.0	0.0	0.0	0.0	0.0	0.0	0.0	0.0	0.0	0.0	0.0	0.0	0.0	0.0	0.0	0.0	0.0	0.0	0.0	0.0	0.0	6.0	0.0	0.0	0.0	0.0	0.0
775954	364.0	226.0	382.0	451.0	388.0	129.0	145.0	351.0	175.0	515.0	37.0	9.0	12.0	55.0	165.0	165.0	107.0	44.0	19.0	30.0	82.0	6.0	63.0	97.0	364.0	107.0	31.0	234.0	74.0	130.0	35.0	9.0	610.0	71.0	289.0	7.0	423.0	182.0	124.0	291.0	5.0	145.0	193.0	382.0	62.0	216.0	213.0	205.0	292.0
325418	2.0	0.0	1.0	1.0	0.0	0.0	1.0	2.0	4.0	8.0	0.0	1.0	5.0	0.0	6.0	6.0	1.0	3.0	1.0	6.0	244.0	1.0	72.0	2.0	3.0	0.0	0.0	1.0	6.0	18.0	2.0	3.0	12.0	2.0	89.0	0.0	58.0	2.0	2.0	6.0	0.0	1.0	1.0	1.0	0.0	0.0	0.0	1.0	1.0
822095	2860.0	3988.0	6272.0	4373.0	4794.0	1890.0	1033.0	123.0	104.0	533.0	2785.0	1496.0	223.0	495.0	79.0	3938.0	936.0	903.0	49.0	140.0	169.0	672.0	60.0	206.0	100.0	63.0	290.0	2805.0	235.0	216.0	948.0	3442.0	2211.0	1544.0	420.0	1327.0	438.0	661.0	397.0	1168.0	619.0	1722.0	1648.0	4910.0	1186.0	2297.0	1271.0	1667.0	3186.0
1000161	0.0	0.0	0.0	0.0	0.0	2.0	2.0	0.0	4.0	0.0	1.0	14.0	1.0	1.0	1.0	0.0	0.0	1.0	0.0	0.0	0.0	0.0	0.0	0.0	0.0	0.0	0.0	1.0	1.0	1.0	0.0	0.0	2.0	0.0	0.0	0.0	0.0	0.0	5.0	0.0	0.0	1.0	0.0	0.0	0.0	0.0	0.0	1.0	1.0
309818	7.0	92.0	34.0	4.0	30.0	10.0	0.0	3.0	0.0	2.0	24.0	0.0	1.0	2.0	2.0	4.0	1.0	0.0	1.0	3.0	4.0	0.0	7.0	1.0	1.0	0.0	1.0	0.0	0.0	4.0	0.0	0.0	0.0	0.0	5.0	0.0	7.0	3.0	2.0	6.0	8.0	39.0	25.0	24.0	7.0	1.0	2.0	1.0	7.0
872014	2.0	11.0	15.0	4.0	2.0	1.0	8.0	2.0	3.0	3.0	0.0	28.0	18.0	5.0	10.0	47.0	3.0	1.0	3.0	0.0	2.0	0.0	0.0	2.0	4.0	0.0	0.0	1.0	0.0	3.0	3.0	4.0	12.0	3.0	2.0	3.0	2.0	1.0	0.0	7.0	0.0	0.0	1.0	19.0	1.0	2.0	3.0	0.0	2.0
4297171	0.0	19.0	3.0	4.0	5.0	0.0	0.0	1.0	16.0	21.0	6.0	0.0	1.0	2.0	1.0	5.0	0.0	0.0	0.0	0.0	0.0	0.0	0.0	2.0	0.0	0.0	0.0	0.0	0.0	2.0	0.0	0.0	0.0	2.0	3.0	0.0	2.0	1.0	0.0	1.0	0.0	1.0	0.0	7.0	1.0	0.0	1.0	0.0	0.0
807278	817.0	871.0	567.0	293.0	525.0	257.0	256.0	559.0	383.0	315.0	73.0	51.0	170.0	59.0	106.0	317.0	98.0	95.0	20.0	49.0	280.0	57.0	162.0	241.0	137.0	61.0	149.0	308.0	194.0	452.0	117.0	192.0	560.0	104.0	410.0	79.0	472.0	502.0	651.0	613.0	5.0	598.0	512.0	588.0	796.0	133.0	112.0	287.0	347.0
988314	21.0	39.0	1.0	6.0	22.0	23.0	77.0	23.0	59.0	13.0	29.0	1353.0	7.0	3.0	2.0	3.0	21.0	158.0	1.0	4.0	5.0	1.0	4.0	85.0	27.0	4.0	118.0	8.0	1089.0	2.0	0.0	29.0	45.0	99.0	3.0	6.0	271.0	4.0	5.0	1.0	13.0	1.0	131.0	8.0	32.0	11.0	6.0	0.0	8.0
750016	0.0	0.0	0.0	0.0	0.0	321.0	114.0	1.0	109.0	78.0	2.0	25.0	0.0	10.0	0.0	1.0	1.0	46.0	0.0	0.0	0.0	1.0	0.0	0.0	56.0	0.0	2.0	3.0	775.0	0.0	14.0	10.0	0.0	84.0	0.0	1.0	0.0	0.0	0.0	0.0	356.0	20.0	4.0	2.0	2.0	9.0	90.0	659.0	115.0
4334431	19.0	29.0	39.0	63.0	35.0	1.0	5.0	0.0	1.0	0.0	1.0	2.0	0.0	1.0	1.0	27.0	6.0	0.0	0.0	0.0	2.0	0.0	3.0	81.0	0.0	14.0	0.0	0.0	0.0	1.0	1.0	0.0	2.0	1.0	14.0	3.0	14.0	1.0	1.0	16.0	0.0	11.0	6.0	61.0	1.0	8.0	3.0	2.0	13.0
1096738	0.0	15.0	0.0	15.0	0.0	2.0	1.0	1.0	34.0	0.0	0.0	5.0	0.0	0.0	2.0	1.0	0.0	0.0	0.0	0.0	0.0	0.0	0.0	0.0	0.0	0.0	0.0	0.0	11.0	0.0	0.0	1.0	15.0	34.0	2.0	1.0	4.0	4.0	0.0	3.0	1.0	0.0	0.0	3.0	0.0	0.0	0.0	0.0	0.0
1501738	81.0	1.0	4.0	2.0	0.0	17.0	2.0	0.0	37.0	2.0	0.0	8.0	0.0	0.0	1.0	3.0	0.0	0.0	0.0	1.0	0.0	0.0	0.0	0.0	0.0	0.0	0.0	0.0	5.0	0.0	0.0	0.0	5.0	0.0	0.0	0.0	0.0	53.0	38.0	44.0	3.0	4.0	0.0	1.0	25.0	0.0	1.0	24.0	22.0
518598	9.0	3.0	0.0	0.0	3.0	0.0	0.0	0.0	152.0	0.0	14.0	0.0	0.0	0.0	0.0	1.0	0.0	0.0	0.0	0.0	0.0	0.0	1.0	0.0	0.0	0.0	0.0	0.0	1.0	0.0	0.0	0.0	0.0	1.0	0.0	0.0	5.0	0.0	0.0	0.0	0.0	0.0	0.0	0.0	0.0	0.0	0.0	0.0	0.0
314077	0.0	3.0	3.0	0.0	4.0	56.0	221.0	0.0	1.0	0.0	0.0	0.0	0.0	0.0	0.0	0.0	0.0	4.0	0.0	0.0	0.0	0.0	0.0	0.0	0.0	0.0	0.0	0.0	0.0	0.0	0.0	4.0	0.0	0.0	0.0	2.0	0.0	0.0	0.0	1.0	0.0	0.0	1.0	5.0	0.0	7.0	5.0	28.0	17.0
340581	2695.0	2056.0	1058.0	834.0	1139.0	206.0	187.0	947.0	1166.0	2996.0	6746.0	431.0	3175.0	910.0	3383.0	1143.0	1315.0	285.0	596.0	647.0	8997.0	898.0	5082.0	3165.0	738.0	406.0	705.0	1384.0	363.0	2367.0	315.0	1198.0	3562.0	799.0	12919.0	953.0	13027.0	1161.0	996.0	2102.0	159.0	623.0	365.0	1072.0	1084.0	230.0	173.0	410.0	748.0
512148	0.0	1.0	0.0	0.0	0.0	0.0	0.0	0.0	407.0	6.0	3.0	0.0	0.0	0.0	0.0	0.0	0.0	0.0	0.0	0.0	0.0	0.0	0.0	0.0	0.0	0.0	0.0	0.0	0.0	0.0	0.0	0.0	0.0	0.0	0.0	0.0	0.0	0.0	0.0	0.0	0.0	0.0	0.0	0.0	0.0	0.0	0.0	0.0	0.0
519625	1064.0	299.0	263.0	355.0	266.0	303.0	184.0	239.0	172.0	237.0	398.0	30.0	29.0	78.0	138.0	203.0	243.0	159.0	3.0	17.0	46.0	33.0	19.0	246.0	338.0	61.0	60.0	335.0	270.0	349.0	187.0	132.0	692.0	30.0	516.0	87.0	457.0	938.0	1476.0	1019.0	111.0	692.0	646.0	455.0	1204.0	251.0	248.0	701.0	658.0
813047	5.0	0.0	1.0	0.0	3.0	0.0	1.0	0.0	1.0	2.0	2.0	0.0	0.0	0.0	0.0	0.0	0.0	1.0	0.0	0.0	0.0	0.0	0.0	0.0	0.0	0.0	2.0	0.0	7.0	0.0	7.0	1.0	2.0	2.0	0.0	0.0	0.0	0.0	0.0	0.0	0.0	0.0	0.0	3.0	0.0	0.0	2.0	0.0	0.0
2685602	23.0	3.0	1.0	0.0	1.0	0.0	2.0	1.0	14.0	2.0	8.0	0.0	12.0	0.0	2.0	2.0	1.0	1.0	0.0	0.0	7.0	0.0	4.0	17.0	5.0	0.0	6.0	2.0	5.0	3.0	1.0	6.0	16.0	7.0	23.0	6.0	18.0	7.0	6.0	10.0	3.0	1.0	0.0	3.0	10.0	2.0	4.0	2.0	1.0
4461581	0.0	0.0	0.0	0.0	1.0	1.0	14.0	72.0	44.0	14.0	0.0	0.0	3.0	2.0	2.0	6.0	9.0	2.0	5.0	3.0	6.0	4.0	4.0	16.0	22.0	6.0	24.0	1.0	13.0	4.0	4.0	36.0	1.0	11.0	7.0	6.0	3.0	0.0	0.0	0.0	0.0	0.0	0.0	0.0	0.0	0.0	0.0	3.0	4.0
744839	0.0	0.0	0.0	0.0	2.0	0.0	0.0	0.0	0.0	0.0	0.0	0.0	0.0	0.0	0.0	0.0	0.0	0.0	0.0	0.0	0.0	0.0	0.0	0.0	0.0	0.0	0.0	0.0	0.0	0.0	0.0	0.0	0.0	4.0	0.0	0.0	0.0	0.0	1.0	0.0	1.0	0.0	0.0	0.0	0.0	0.0	0.0	0.0	0.0
813945	0.0	0.0	0.0	0.0	0.0	5.0	8.0	0.0	12.0	0.0	5.0	1.0	0.0	2.0	1.0	2.0	0.0	15.0	0.0	0.0	0.0	0.0	0.0	16.0	0.0	0.0	500.0	0.0	20.0	1.0	0.0	3.0	1.0	0.0	0.0	1.0	5.0	0.0	3.0	0.0	4.0	6.0	2.0	0.0	0.0	1.0	3.0	3.0	7.0
160651	5.0	2.0	1.0	1.0	0.0	5.0	3.0	5.0	23.0	8.0	5.0	0.0	0.0	1.0	7.0	0.0	2.0	3.0	0.0	0.0	5.0	1.0	1.0	8.0	19.0	2.0	1.0	4.0	11.0	5.0	0.0	3.0	10.0	8.0	23.0	2.0	19.0	11.0	12.0	8.0	2.0	3.0	4.0	0.0	8.0	3.0	2.0	6.0	5.0
4370900	0.0	0.0	0.0	0.0	2.0	0.0	0.0	0.0	24.0	0.0	0.0	0.0	0.0	0.0	0.0	0.0	2.0	0.0	0.0	0.0	0.0	0.0	0.0	1.0	0.0	0.0	0.0	2.0	0.0	0.0	0.0	0.0	4.0	1.0	0.0	0.0	0.0	0.0	0.0	0.0	0.0	0.0	0.0	0.0	0.0	0.0	0.0	0.0	0.0
327974	77.0	76.0	57.0	48.0	38.0	22.0	11.0	14.0	25.0	37.0	15.0	1.0	4.0	9.0	7.0	59.0	18.0	11.0	8.0	11.0	3.0	5.0	2.0	19.0	11.0	9.0	0.0	33.0	7.0	3.0	22.0	3.0	70.0	19.0	42.0	10.0	77.0	56.0	23.0	69.0	1.0	31.0	18.0	99.0	38.0	9.0	20.0	36.0	57.0
642877	4.0	4.0	1.0	2.0	2.0	4.0	2.0	6.0	0.0	0.0	1.0	0.0	0.0	1.0	1.0	7.0	0.0	0.0	0.0	2.0	0.0	0.0	0.0	0.0	4.0	0.0	0.0	8.0	0.0	16.0	0.0	1.0	0.0	2.0	0.0	0.0	0.0	11.0	7.0	7.0	1.0	9.0	0.0	2.0	13.0	0.0	0.0	2.0	7.0
4344815	10.0	5.0	30.0	3.0	1.0	2.0	4.0	50.0	4.0	3.0	50.0	2.0	74.0	14.0	41.0	6.0	18.0	0.0	43.0	34.0	79.0	3.0	42.0	67.0	40.0	9.0	6.0	65.0	4.0	27.0	6.0	0.0	77.0	355.0	173.0	0.0	178.0	11.0	1.0	12.0	0.0	3.0	1.0	24.0	4.0	1.0	0.0	0.0	3.0
4298513	9.0	1.0	0.0	5.0	1.0	0.0	2.0	0.0	3.0	0.0	0.0	2.0	0.0	0.0	0.0	1.0	6.0	6.0	1.0	0.0	0.0	0.0	0.0	1.0	0.0	0.0	0.0	0.0	0.0	0.0	1.0	1.0	34.0	1.0	0.0	0.0	0.0	5.0	0.0	3.0	0.0	1.0	0.0	2.0	0.0	1.0	3.0	1.0	5.0
993270	0.0	3.0	1.0	0.0	0.0	2.0	0.0	4.0	5.0	3.0	23.0	1.0	3.0	0.0	0.0	4.0	0.0	1.0	1.0	4.0	0.0	0.0	0.0	1.0	0.0	0.0	0.0	0.0	5.0	0.0	0.0	0.0	11.0	52.0	3.0	0.0	19.0	0.0	0.0	0.0	3.0	0.0	0.0	2.0	1.0	0.0	0.0	0.0	1.0
845979	0.0	0.0	4.0	1.0	3.0	0.0	3.0	4.0	4.0	2.0	0.0	0.0	0.0	0.0	0.0	38.0	2.0	0.0	0.0	0.0	0.0	0.0	0.0	0.0	0.0	0.0	0.0	4.0	0.0	0.0	4.0	0.0	0.0	17.0	0.0	0.0	0.0	0.0	0.0	0.0	0.0	0.0	0.0	0.0	0.0	0.0	2.0	3.0	0.0
671865	6.0	2.0	10.0	4.0	1.0	2.0	0.0	7.0	0.0	9.0	0.0	0.0	0.0	5.0	0.0	14.0	6.0	2.0	1.0	1.0	2.0	2.0	2.0	11.0	2.0	1.0	0.0	6.0	0.0	1.0	17.0	0.0	8.0	5.0	11.0	6.0	12.0	3.0	1.0	0.0	0.0	1.0	0.0	5.0	0.0	1.0	1.0	1.0	3.0
2686724	0.0	0.0	5.0	2.0	1.0	2.0	7.0	0.0	4.0	1.0	3.0	10.0	0.0	6.0	0.0	0.0	0.0	20.0	0.0	0.0	0.0	0.0	0.0	0.0	0.0	0.0	7.0	0.0	11.0	2.0	7.0	52.0	0.0	0.0	0.0	0.0	0.0	0.0	2.0	0.0	5.0	2.0	2.0	0.0	0.0	0.0	0.0	0.0	0.0
673712	1.0	33.0	21.0	2.0	26.0	7.0	5.0	0.0	9.0	6.0	8.0	4.0	0.0	0.0	4.0	10.0	8.0	1.0	0.0	1.0	6.0	1.0	4.0	0.0	0.0	0.0	1.0	1.0	0.0	2.0	4.0	8.0	5.0	14.0	0.0	1.0	0.0	0.0	0.0	0.0	0.0	1.0	4.0	18.0	0.0	3.0	0.0	2.0	0.0
650048	1.0	3.0	0.0	1.0	0.0	0.0	0.0	0.0	3.0	1.0	1.0	5.0	2.0	7.0	0.0	6.0	1.0	0.0	2.0	0.0	6.0	5.0	1.0	37.0	5.0	1.0	0.0	5.0	3.0	5.0	3.0	3.0	17.0	3.0	20.0	4.0	36.0	0.0	0.0	5.0	0.0	2.0	1.0	0.0	0.0	2.0	2.0	1.0	2.0
661229	26.0	93.0	52.0	27.0	59.0	8.0	1.0	43.0	162.0	27.0	41.0	12.0	61.0	15.0	26.0	23.0	10.0	10.0	11.0	5.0	43.0	3.0	26.0	34.0	10.0	2.0	12.0	12.0	3.0	26.0	8.0	9.0	27.0	33.0	110.0	8.0	48.0	21.0	20.0	35.0	9.0	32.0	11.0	21.0	12.0	2.0	7.0	5.0	23.0
660336	0.0	1.0	123.0	5.0	37.0	0.0	0.0	1.0	8.0	22.0	35.0	0.0	0.0	0.0	0.0	156.0	10.0	1.0	0.0	0.0	0.0	0.0	0.0	0.0	0.0	0.0	2.0	10.0	3.0	0.0	2.0	45.0	62.0	25.0	0.0	10.0	0.0	0.0	0.0	3.0	5.0	0.0	2.0	67.0	15.0	0.0	0.0	0.0	3.0
2255	0.0	0.0	0.0	0.0	0.0	2.0	2.0	14.0	0.0	0.0	3.0	0.0	0.0	0.0	0.0	0.0	0.0	1.0	1.0	0.0	1.0	0.0	0.0	2.0	18.0	0.0	8.0	6.0	0.0	6.0	0.0	0.0	0.0	3.0	1.0	0.0	6.0	1.0	0.0	0.0	22.0	0.0	4.0	2.0	1.0	1.0	1.0	1.0	0.0
233100	16.0	2.0	0.0	0.0	0.0	0.0	0.0	1.0	0.0	1.0	2.0	0.0	2.0	0.0	7.0	2.0	0.0	0.0	1.0	2.0	1.0	0.0	2.0	0.0	0.0	0.0	0.0	5.0	0.0	0.0	1.0	0.0	0.0	1.0	8.0	0.0	19.0	17.0	7.0	47.0	0.0	1.0	0.0	1.0	0.0	0.0	0.0	0.0	1.0
408706	2.0	0.0	5.0	0.0	0.0	10.0	89.0	14.0	0.0	0.0	0.0	280.0	0.0	21.0	5.0	0.0	0.0	14.0	0.0	0.0	0.0	1.0	0.0	12.0	420.0	0.0	52.0	6.0	215.0	0.0	0.0	10.0	14.0	102.0	0.0	4.0	2.0	5.0	0.0	4.0	49.0	25.0	7.0	0.0	0.0	0.0	0.0	18.0	33.0
569800	11.0	9.0	1.0	2.0	6.0	0.0	3.0	6.0	16.0	6.0	20.0	1.0	34.0	1.0	24.0	11.0	2.0	1.0	1.0	3.0	50.0	0.0	24.0	29.0	10.0	3.0	2.0	2.0	2.0	14.0	1.0	1.0	31.0	2.0	72.0	3.0	77.0	2.0	7.0	8.0	1.0	9.0	2.0	5.0	8.0	2.0	1.0	0.0	2.0
2174312	63.0	34.0	129.0	160.0	19.0	221.0	184.0	50.0	0.0	6.0	28.0	5.0	2.0	13.0	36.0	32.0	68.0	84.0	3.0	1.0	11.0	31.0	4.0	0.0	6.0	0.0	0.0	515.0	23.0	75.0	500.0	28.0	343.0	98.0	36.0	51.0	37.0	59.0	71.0	75.0	18.0	66.0	42.0	61.0	1787.0	202.0	237.0	291.0	297.0
278499	109.0	1.0	30.0	16.0	0.0	242.0	299.0	4.0	27.0	17.0	124.0	0.0	0.0	0.0	0.0	61.0	3.0	1.0	0.0	0.0	0.0	2.0	0.0	0.0	0.0	0.0	3.0	20.0	8.0	0.0	11.0	224.0	52.0	34.0	1.0	11.0	0.0	25.0	19.0	155.0	51.0	10.0	0.0	13.0	103.0	103.0	54.0	63.0	7.0
144120	0.0	0.0	0.0	0.0	0.0	3.0	17.0	0.0	26.0	6.0	0.0	0.0	0.0	0.0	0.0	2.0	0.0	0.0	0.0	0.0	0.0	0.0	0.0	0.0	0.0	0.0	0.0	0.0	5.0	0.0	0.0	0.0	0.0	0.0	0.0	0.0	0.0	0.0	0.0	0.0	0.0	0.0	0.0	0.0	0.0	4.0	0.0	5.0	2.0
2187205	46.0	453.0	228.0	242.0	469.0	77.0	150.0	1.0	0.0	6.0	23.0	28.0	94.0	85.0	199.0	137.0	126.0	193.0	27.0	25.0	14.0	40.0	21.0	0.0	2.0	0.0	4.0	21.0	10.0	222.0	126.0	256.0	23.0	32.0	9.0	69.0	16.0	17.0	10.0	37.0	10.0	43.0	35.0	211.0	6.0	59.0	43.0	33.0	41.0
798621	11.0	9.0	2.0	1.0	5.0	1.0	0.0	0.0	1.0	0.0	15.0	2.0	1.0	6.0	5.0	6.0	6.0	7.0	0.0	0.0	0.0	1.0	3.0	0.0	1.0	1.0	0.0	10.0	3.0	8.0	9.0	4.0	22.0	5.0	6.0	5.0	3.0	9.0	2.0	21.0	5.0	16.0	8.0	0.0	11.0	1.0	2.0	5.0	18.0
789011	2859.0	5126.0	2340.0	2007.0	2963.0	467.0	650.0	303.0	798.0	1135.0	4669.0	276.0	1549.0	404.0	2157.0	1785.0	836.0	269.0	465.0	483.0	2435.0	207.0	1680.0	1151.0	1264.0	180.0	201.0	1432.0	571.0	1519.0	391.0	643.0	2663.0	1072.0	3844.0	350.0	3833.0	1156.0	1305.0	2128.0	729.0	2178.0	1641.0	2967.0	2952.0	729.0	563.0	875.0	1002.0
3259008	7.0	0.0	1.0	0.0	0.0	0.0	0.0	0.0	0.0	0.0	0.0	1.0	0.0	0.0	0.0	0.0	0.0	0.0	0.0	0.0	0.0	0.0	0.0	17.0	2.0	0.0	0.0	0.0	1.0	1.0	0.0	0.0	11.0	0.0	0.0	0.0	0.0	34.0	8.0	26.0	0.0	0.0	0.0	0.0	2.0	1.0	1.0	0.0	0.0
983307	0.0	15.0	4.0	1.0	3.0	4.0	2.0	2.0	0.0	5.0	5.0	8.0	0.0	0.0	0.0	5.0	1.0	7.0	1.0	0.0	0.0	2.0	0.0	0.0	0.0	0.0	1.0	5.0	0.0	2.0	4.0	2.0	3.0	9.0	11.0	0.0	9.0	0.0	0.0	0.0	1.0	7.0	5.0	14.0	0.0	9.0	0.0	1.0	3.0
219534	0.0	0.0	0.0	0.0	0.0	0.0	0.0	2.0	186.0	16.0	0.0	0.0	0.0	0.0	1.0	0.0	0.0	0.0	0.0	0.0	0.0	0.0	0.0	17.0	6.0	0.0	1.0	0.0	0.0	0.0	0.0	0.0	3.0	2.0	0.0	0.0	0.0	0.0	0.0	0.0	1.0	0.0	0.0	2.0	0.0	0.0	0.0	0.0	0.0
804798	13.0	18.0	44.0	43.0	97.0	4.0	18.0	4.0	114.0	177.0	0.0	4.0	56.0	42.0	116.0	4.0	50.0	11.0	15.0	11.0	83.0	6.0	62.0	111.0	62.0	8.0	34.0	0.0	0.0	42.0	10.0	36.0	9.0	0.0	79.0	43.0	139.0	16.0	12.0	21.0	0.0	5.0	3.0	59.0	0.0	32.0	12.0	2.0	4.0
242577	20.0	88.0	19.0	8.0	37.0	7.0	3.0	565.0	241.0	439.0	8.0	0.0	45.0	13.0	67.0	34.0	68.0	15.0	10.0	20.0	87.0	12.0	43.0	111.0	94.0	22.0	83.0	11.0	8.0	211.0	17.0	4.0	48.0	22.0	154.0	17.0	123.0	36.0	55.0	17.0	3.0	64.0	41.0	41.0	74.0	3.0	1.0	7.0	10.0
594682	0.0	0.0	2.0	41.0	3.0	0.0	0.0	19.0	5.0	34.0	12.0	0.0	0.0	0.0	0.0	11.0	25.0	5.0	1.0	0.0	0.0	2.0	1.0	15.0	2.0	0.0	0.0	4.0	2.0	0.0	17.0	0.0	19.0	8.0	0.0	0.0	33.0	0.0	0.0	13.0	1503.0	1.0	4.0	0.0	7.0	3.0	0.0	0.0	0.0
40401	111.0	33.0	95.0	56.0	128.0	16.0	37.0	202.0	10.0	55.0	658.0	9.0	7.0	8.0	7.0	16.0	13.0	3.0	2.0	2.0	0.0	11.0	0.0	20.0	9.0	1.0	33.0	44.0	18.0	28.0	14.0	60.0	50.0	45.0	20.0	12.0	3.0	56.0	32.0	117.0	5.0	27.0	8.0	121.0	34.0	12.0	5.0	10.0	37.0
209603	89.0	0.0	0.0	2.0	0.0	8.0	17.0	3.0	3.0	0.0	0.0	0.0	7.0	0.0	7.0	2.0	1.0	0.0	0.0	0.0	5.0	0.0	17.0	5.0	0.0	0.0	2.0	9.0	10.0	1.0	4.0	12.0	244.0	9.0	17.0	2.0	11.0	173.0	74.0	636.0	0.0	5.0	0.0	0.0	6.0	0.0	4.0	1.0	0.0
335181	0.0	0.0	0.0	0.0	0.0	1.0	0.0	0.0	84.0	0.0	13.0	1.0	0.0	0.0	0.0	0.0	0.0	0.0	0.0	0.0	0.0	0.0	0.0	0.0	0.0	0.0	0.0	0.0	1.0	0.0	0.0	0.0	0.0	0.0	0.0	0.0	0.0	0.0	0.0	0.0	0.0	0.0	0.0	0.0	0.0	0.0	0.0	0.0	0.0
650816	9.0	1.0	8.0	4.0	2.0	0.0	3.0	4.0	62.0	100.0	0.0	3.0	3.0	9.0	14.0	6.0	10.0	9.0	2.0	4.0	2.0	1.0	2.0	3.0	1.0	2.0	0.0	0.0	0.0	8.0	7.0	0.0	0.0	7.0	0.0	0.0	2.0	11.0	1.0	30.0	0.0	0.0	0.0	7.0	2.0	0.0	0.0	0.0	0.0
219189	0.0	0.0	0.0	0.0	0.0	2.0	1.0	9.0	3.0	0.0	0.0	0.0	0.0	5.0	0.0	0.0	2.0	6.0	0.0	0.0	0.0	0.0	0.0	0.0	76.0	0.0	1.0	3.0	909.0	0.0	0.0	0.0	3.0	49.0	0.0	1.0	0.0	0.0	0.0	0.0	26.0	83.0	0.0	2.0	0.0	0.0	0.0	0.0	3.0
3950303	6.0	11.0	10.0	5.0	2.0	0.0	0.0	0.0	1.0	0.0	0.0	0.0	1.0	4.0	0.0	11.0	2.0	0.0	2.0	2.0	1.0	0.0	0.0	0.0	0.0	0.0	0.0	0.0	0.0	1.0	2.0	0.0	0.0	0.0	0.0	0.0	2.0	6.0	3.0	1.0	0.0	2.0	4.0	5.0	0.0	3.0	2.0	1.0	1.0
555435	4.0	0.0	0.0	0.0	1.0	0.0	0.0	62.0	0.0	0.0	0.0	0.0	0.0	0.0	0.0	7.0	6.0	3.0	0.0	0.0	0.0	0.0	1.0	0.0	15.0	2.0	0.0	0.0	0.0	0.0	2.0	3.0	0.0	0.0	1.0	0.0	0.0	0.0	1.0	0.0	0.0	0.0	0.0	0.0	0.0	0.0	0.0	0.0	0.0
817349	0.0	68.0	28.0	12.0	24.0	6.0	0.0	4.0	6.0	5.0	49.0	0.0	0.0	2.0	1.0	13.0	2.0	0.0	3.0	1.0	2.0	0.0	4.0	0.0	0.0	0.0	11.0	3.0	3.0	1.0	0.0	2.0	4.0	52.0	2.0	2.0	1.0	0.0	0.0	0.0	0.0	3.0	4.0	12.0	3.0	0.0	0.0	0.0	5.0
341222	26722.0	17569.0	13249.0	13819.0	7519.0	10020.0	6630.0	7534.0	5523.0	6659.0	3494.0	1749.0	3105.0	2580.0	3053.0	9054.0	10702.0	1788.0	2945.0	4224.0	3384.0	4073.0	1837.0	8135.0	7486.0	3436.0	778.0	15330.0	3892.0	3702.0	6093.0	3835.0	32991.0	7792.0	12301.0	5080.0	20022.0	17424.0	8153.0	23803.0	1319.0	7395.0	12627.0	21238.0	12756.0	5639.0	8302.0	12422.0	18042.0
554390	42.0	171.0	7.0	4.0	9.0	170.0	60.0	108.0	24.0	3.0	74.0	7.0	2.0	18.0	20.0	273.0	21.0	409.0	1.0	15.0	9.0	4.0	3.0	76.0	49.0	5.0	4.0	151.0	17.0	6.0	379.0	1048.0	349.0	38.0	24.0	57.0	39.0	85.0	157.0	77.0	20.0	453.0	282.0	6.0	181.0	22.0	8.0	37.0	10.0
4343749	26.0	24.0	12.0	11.0	7.0	15.0	15.0	24.0	2.0	14.0	3.0	1.0	6.0	1.0	8.0	8.0	6.0	3.0	0.0	1.0	0.0	1.0	0.0	13.0	9.0	0.0	6.0	15.0	4.0	5.0	6.0	8.0	17.0	7.0	7.0	6.0	12.0	4.0	4.0	11.0	0.0	14.0	8.0	11.0	18.0	3.0	9.0	20.0	21.0
838066	6.0	18.0	5.0	4.0	6.0	2.0	12.0	15.0	25.0	22.0	0.0	6.0	11.0	0.0	4.0	23.0	2.0	4.0	1.0	3.0	8.0	4.0	9.0	123.0	4.0	6.0	6.0	38.0	3.0	4.0	3.0	1.0	25.0	36.0	17.0	2.0	34.0	4.0	3.0	6.0	1.0	0.0	3.0	12.0	2.0	1.0	8.0	10.0	4.0
897411	0.0	0.0	0.0	1.0	0.0	0.0	0.0	0.0	1.0	7.0	0.0	0.0	0.0	0.0	3.0	8.0	1.0	0.0	1.0	0.0	3.0	3.0	0.0	27.0	2.0	0.0	0.0	9.0	0.0	1.0	1.0	1.0	0.0	20.0	2.0	0.0	4.0	0.0	1.0	1.0	0.0	0.0	0.0	0.0	0.0	0.0	0.0	0.0	3.0
205602	0.0	0.0	0.0	0.0	2.0	0.0	2.0	1.0	164.0	6.0	2.0	0.0	1.0	0.0	2.0	3.0	1.0	0.0	2.0	0.0	0.0	0.0	3.0	5.0	0.0	0.0	3.0	1.0	0.0	0.0	2.0	0.0	0.0	2.0	3.0	0.0	3.0	0.0	0.0	0.0	0.0	0.0	0.0	0.0	0.0	0.0	0.0	2.0	0.0
2760486	0.0	19.0	5.0	1.0	6.0	7.0	3.0	0.0	8.0	4.0	0.0	4.0	1.0	1.0	6.0	2.0	0.0	0.0	1.0	0.0	5.0	0.0	0.0	0.0	1.0	0.0	0.0	0.0	0.0	8.0	0.0	3.0	5.0	2.0	0.0	0.0	0.0	0.0	0.0	4.0	0.0	3.0	0.0	5.0	0.0	1.0	6.0	0.0	0.0
810167	5.0	85.0	22.0	5.0	22.0	17.0	5.0	3.0	322.0	19.0	183.0	1.0	531.0	10.0	481.0	12.0	3.0	3.0	9.0	14.0	264.0	0.0	236.0	3.0	8.0	9.0	11.0	8.0	39.0	49.0	0.0	6.0	121.0	52.0	211.0	7.0	165.0	9.0	4.0	9.0	2.0	2.0	2.0	10.0	0.0	3.0	2.0	0.0	5.0
818395	4.0	5.0	0.0	0.0	0.0	0.0	5.0	8.0	5.0	6.0	0.0	1.0	0.0	3.0	2.0	0.0	1.0	6.0	4.0	0.0	0.0	0.0	0.0	3.0	3.0	0.0	0.0	5.0	0.0	1.0	4.0	1.0	10.0	5.0	0.0	3.0	2.0	3.0	0.0	2.0	0.0	1.0	2.0	6.0	0.0	1.0	4.0	3.0	1.0
322226	44.0	15.0	78.0	23.0	74.0	10.0	84.0	0.0	0.0	0.0	0.0	17.0	11.0	41.0	4.0	63.0	21.0	71.0	3.0	17.0	0.0	4.0	0.0	0.0	0.0	0.0	0.0	25.0	1.0	0.0	39.0	30.0	19.0	13.0	0.0	13.0	3.0	16.0	2.0	14.0	0.0	0.0	3.0	67.0	2.0	36.0	37.0	40.0	55.0
811148	0.0	1.0	0.0	0.0	9.0	0.0	2.0	3.0	0.0	0.0	0.0	0.0	9.0	0.0	1.0	4.0	0.0	1.0	1.0	2.0	6.0	0.0	7.0	17.0	6.0	0.0	7.0	8.0	0.0	0.0	0.0	0.0	12.0	67.0	30.0	2.0	24.0	0.0	1.0	0.0	0.0	0.0	0.0	0.0	4.0	0.0	0.0	0.0	6.0
555945	0.0	0.0	0.0	0.0	6.0	0.0	0.0	0.0	19.0	1.0	0.0	0.0	0.0	0.0	0.0	0.0	0.0	0.0	0.0	1.0	0.0	0.0	0.0	0.0	2.0	0.0	3.0	0.0	0.0	0.0	0.0	0.0	0.0	0.0	0.0	0.0	0.0	0.0	0.0	0.0	0.0	0.0	0.0	0.0	0.0	0.0	0.0	0.0	0.0
232138	3.0	0.0	0.0	0.0	4.0	4.0	0.0	65.0	116.0	142.0	2.0	0.0	184.0	26.0	348.0	6.0	39.0	8.0	21.0	18.0	266.0	5.0	199.0	152.0	155.0	25.0	131.0	60.0	8.0	104.0	20.0	2.0	41.0	16.0	288.0	4.0	245.0	0.0	0.0	0.0	0.0	1.0	0.0	0.0	1.0	0.0	0.0	0.0	0.0
751973	0.0	1.0	0.0	0.0	0.0	1.0	2.0	0.0	14.0	0.0	0.0	7.0	0.0	1.0	0.0	0.0	0.0	1.0	0.0	0.0	0.0	0.0	0.0	0.0	3.0	0.0	7.0	0.0	0.0	7.0	0.0	5.0	1.0	1.0	1.0	0.0	0.0	2.0	0.0	2.0	3.0	1.0	0.0	0.0	0.0	0.0	0.0	0.0	0.0
758764	6.0	11.0	16.0	1.0	12.0	0.0	24.0	3.0	11.0	46.0	0.0	8.0	0.0	3.0	2.0	40.0	0.0	13.0	0.0	0.0	2.0	3.0	0.0	0.0	0.0	0.0	2.0	2.0	2.0	1.0	3.0	5.0	6.0	4.0	0.0	8.0	3.0	1.0	0.0	2.0	0.0	0.0	0.0	14.0	0.0	8.0	9.0	2.0	11.0
814647	80.0	869.0	136.0	91.0	700.0	109.0	98.0	0.0	8.0	0.0	1.0	37.0	0.0	2.0	3.0	125.0	19.0	35.0	2.0	2.0	0.0	10.0	0.0	0.0	0.0	0.0	0.0	813.0	42.0	7.0	23.0	38.0	35.0	218.0	3.0	58.0	5.0	21.0	9.0	36.0	114.0	701.0	1182.0	452.0	7.0	61.0	38.0	411.0	892.0
4427892	10.0	57.0	19.0	0.0	24.0	0.0	6.0	4.0	1.0	37.0	0.0	4.0	27.0	5.0	23.0	8.0	0.0	1.0	2.0	8.0	2.0	0.0	1.0	0.0	1.0	4.0	2.0	8.0	0.0	5.0	0.0	2.0	13.0	5.0	1.0	1.0	8.0	7.0	2.0	0.0	1.0	2.0	2.0	15.0	2.0	0.0	5.0	0.0	1.0
848824	14.0	0.0	0.0	0.0	0.0	0.0	2.0	10.0	1.0	0.0	0.0	0.0	19.0	0.0	24.0	0.0	0.0	1.0	5.0	0.0	58.0	0.0	36.0	100.0	21.0	3.0	0.0	5.0	2.0	6.0	0.0	0.0	101.0	356.0	283.0	0.0	429.0	1.0	0.0	4.0	0.0	0.0	0.0	3.0	0.0	0.0	0.0	0.0	0.0
103400	0.0	0.0	0.0	0.0	0.0	3.0	9.0	0.0	0.0	0.0	0.0	2.0	0.0	0.0	0.0	0.0	0.0	0.0	0.0	0.0	0.0	0.0	0.0	0.0	0.0	0.0	2.0	0.0	0.0	0.0	0.0	0.0	0.0	0.0	0.0	0.0	0.0	2.0	3.0	1.0	16.0	9.0	1.0	0.0	3.0	2.0	2.0	0.0	2.0
222768	2.0	2.0	0.0	0.0	1.0	0.0	1.0	0.0	0.0	1.0	0.0	0.0	5.0	4.0	3.0	14.0	3.0	3.0	1.0	4.0	9.0	0.0	1.0	0.0	1.0	2.0	0.0	0.0	0.0	11.0	3.0	0.0	15.0	21.0	8.0	0.0	9.0	1.0	0.0	8.0	0.0	0.0	0.0	1.0	0.0	0.0	0.0	0.0	0.0
594168	1.0	290.0	114.0	84.0	33.0	15.0	45.0	101.0	111.0	62.0	3783.0	56.0	9.0	1.0	6.0	530.0	54.0	9.0	6.0	1.0	3.0	1.0	2.0	1.0	3.0	0.0	27.0	1180.0	186.0	5.0	4.0	114.0	58.0	2785.0	2.0	1.0	2.0	3.0	1.0	4.0	43.0	66.0	14.0	72.0	5.0	35.0	14.0	14.0	15.0
4385637	119.0	205.0	94.0	74.0	230.0	40.0	46.0	0.0	5.0	2.0	9.0	14.0	0.0	9.0	2.0	56.0	50.0	25.0	0.0	2.0	0.0	11.0	0.0	0.0	2.0	2.0	0.0	119.0	7.0	2.0	54.0	45.0	85.0	23.0	4.0	45.0	1.0	44.0	9.0	50.0	0.0	161.0	84.0	84.0	33.0	55.0	34.0	101.0	157.0
873518	14.0	6.0	10.0	2.0	28.0	0.0	5.0	0.0	0.0	0.0	0.0	0.0	0.0	0.0	1.0	21.0	1.0	0.0	0.0	1.0	1.0	0.0	4.0	0.0	0.0	1.0	0.0	0.0	0.0	7.0	3.0	0.0	0.0	0.0	2.0	1.0	4.0	19.0	4.0	15.0	0.0	1.0	3.0	6.0	0.0	1.0	0.0	0.0	0.0
580585	0.0	0.0	0.0	0.0	0.0	0.0	0.0	0.0	109.0	1.0	2.0	0.0	0.0	0.0	0.0	0.0	0.0	0.0	0.0	0.0	0.0	0.0	0.0	0.0	0.0	0.0	0.0	0.0	0.0	0.0	0.0	0.0	0.0	0.0	0.0	0.0	0.0	0.0	0.0	0.0	0.0	0.0	0.0	2.0	0.0	0.0	0.0	0.0	0.0
35840	1.0	29.0	1.0	0.0	1.0	0.0	0.0	0.0	3.0	0.0	11.0	1.0	0.0	2.0	2.0	4.0	0.0	116.0	0.0	0.0	0.0	0.0	0.0	0.0	7.0	1.0	5.0	0.0	9.0	3.0	8.0	9.0	6.0	0.0	3.0	0.0	0.0	1.0	9.0	3.0	2.0	4.0	28.0	1.0	0.0	2.0	0.0	1.0	0.0
574659	21.0	19.0	100.0	51.0	109.0	0.0	43.0	0.0	20.0	89.0	0.0	7.0	2.0	10.0	12.0	109.0	16.0	21.0	2.0	5.0	7.0	0.0	8.0	6.0	2.0	0.0	7.0	9.0	0.0	28.0	25.0	13.0	2.0	2.0	0.0	3.0	6.0	5.0	2.0	21.0	0.0	0.0	4.0	147.0	2.0	27.0	33.0	10.0	6.0
579765	4.0	14.0	5.0	9.0	11.0	0.0	0.0	0.0	0.0	0.0	0.0	2.0	2.0	2.0	2.0	10.0	4.0	3.0	0.0	1.0	8.0	1.0	6.0	15.0	0.0	8.0	0.0	0.0	0.0	1.0	11.0	0.0	0.0	0.0	9.0	0.0	7.0	1.0	2.0	3.0	0.0	6.0	3.0	9.0	0.0	4.0	5.0	3.0	4.0
223334	6.0	5.0	20.0	13.0	17.0	0.0	2.0	2.0	0.0	2.0	3.0	0.0	0.0	0.0	0.0	0.0	0.0	1.0	0.0	0.0	0.0	0.0	0.0	0.0	0.0	0.0	0.0	1.0	0.0	0.0	0.0	0.0	3.0	15.0	0.0	0.0	0.0	0.0	1.0	0.0	0.0	3.0	0.0	19.0	4.0	1.0	1.0	2.0	0.0
818401	5.0	0.0	2.0	0.0	0.0	0.0	0.0	2.0	0.0	0.0	0.0	0.0	0.0	1.0	3.0	0.0	1.0	1.0	2.0	0.0	0.0	0.0	0.0	4.0	10.0	2.0	2.0	0.0	5.0	0.0	0.0	0.0	10.0	6.0	0.0	0.0	11.0	1.0	0.0	0.0	1.0	0.0	0.0	1.0	0.0	0.0	0.0	1.0	0.0
4295902	8.0	35.0	13.0	0.0	7.0	1.0	0.0	4.0	5.0	12.0	1.0	1.0	1.0	2.0	4.0	8.0	3.0	1.0	4.0	15.0	48.0	1.0	36.0	3.0	0.0	1.0	2.0	7.0	0.0	6.0	0.0	0.0	14.0	4.0	26.0	1.0	9.0	3.0	8.0	2.0	0.0	4.0	0.0	3.0	4.0	0.0	0.0	0.0	1.0
802011	382.0	19.0	8.0	16.0	5.0	19.0	9.0	18.0	137.0	9.0	8.0	15.0	361.0	51.0	866.0	18.0	93.0	4.0	41.0	35.0	570.0	40.0	372.0	1043.0	48.0	22.0	12.0	33.0	10.0	270.0	31.0	12.0	830.0	68.0	1990.0	60.0	2035.0	97.0	91.0	240.0	13.0	6.0	9.0	9.0	16.0	54.0	40.0	46.0	62.0
310035	93.0	72.0	307.0	557.0	307.0	68.0	9.0	4.0	0.0	0.0	7.0	2.0	2.0	0.0	2.0	16.0	0.0	0.0	0.0	0.0	2.0	1.0	0.0	1.0	0.0	0.0	0.0	65.0	23.0	6.0	2.0	3.0	47.0	8.0	7.0	0.0	7.0	142.0	137.0	83.0	13.0	144.0	332.0	432.0	117.0	193.0	100.0	147.0	265.0
1107738	30.0	20.0	10.0	0.0	6.0	1.0	1.0	2.0	4.0	8.0	0.0	7.0	0.0	5.0	4.0	29.0	5.0	5.0	4.0	7.0	3.0	2.0	2.0	0.0	1.0	0.0	0.0	0.0	1.0	2.0	6.0	5.0	77.0	8.0	0.0	2.0	6.0	6.0	3.0	25.0	0.0	0.0	0.0	7.0	2.0	1.0	0.0	0.0	0.0
17532	2.0	4.0	8.0	1.0	7.0	0.0	2.0	16.0	5.0	9.0	0.0	0.0	10.0	7.0	11.0	5.0	12.0	3.0	4.0	7.0	5.0	10.0	1.0	52.0	12.0	7.0	3.0	6.0	3.0	14.0	6.0	0.0	8.0	17.0	57.0	3.0	61.0	9.0	3.0	14.0	0.0	2.0	0.0	9.0	0.0	0.0	1.0	1.0	16.0
985219	18.0	0.0	0.0	0.0	0.0	0.0	23.0	4.0	0.0	0.0	0.0	1.0	2.0	26.0	6.0	0.0	2.0	1.0	0.0	0.0	0.0	8.0	0.0	4.0	255.0	0.0	2.0	14.0	32.0	3.0	2.0	1.0	62.0	296.0	5.0	10.0	26.0	1.0	6.0	42.0	73.0	1.0	0.0	0.0	0.0	0.0	0.0	2.0	31.0
320424	57.0	0.0	0.0	57.0	8.0	35.0	29.0	1.0	3.0	0.0	0.0	0.0	0.0	0.0	0.0	0.0	8.0	7.0	0.0	0.0	0.0	1.0	0.0	4.0	33.0	2.0	4.0	4.0	1.0	2.0	12.0	0.0	3.0	3.0	0.0	3.0	0.0	0.0	0.0	5.0	0.0	33.0	12.0	5.0	4.0	15.0	59.0	45.0	14.0
944420	0.0	0.0	0.0	0.0	0.0	0.0	3.0	0.0	0.0	0.0	0.0	0.0	0.0	0.0	0.0	0.0	0.0	0.0	0.0	0.0	0.0	0.0	0.0	0.0	2.0	0.0	0.0	0.0	2.0	0.0	0.0	0.0	4.0	3.0	0.0	0.0	0.0	0.0	2.0	0.0	3.0	0.0	0.0	0.0	5.0	0.0	1.0	0.0	0.0
36013	303.0	185.0	423.0	450.0	187.0	62.0	148.0	86.0	116.0	626.0	12.0	56.0	221.0	47.0	193.0	268.0	48.0	6.0	29.0	37.0	228.0	102.0	178.0	124.0	63.0	57.0	23.0	306.0	13.0	195.0	33.0	160.0	503.0	63.0	419.0	119.0	505.0	78.0	60.0	190.0	10.0	63.0	26.0	494.0	28.0	115.0	201.0	157.0	328.0
125520	5.0	0.0	0.0	0.0	0.0	0.0	1.0	0.0	2.0	0.0	8.0	4.0	0.0	19.0	17.0	0.0	0.0	10.0	2.0	0.0	0.0	0.0	0.0	1.0	7.0	0.0	6.0	0.0	173.0	14.0	2.0	2.0	25.0	11.0	10.0	0.0	0.0	1.0	2.0	3.0	0.0	3.0	0.0	0.0	0.0	0.0	3.0	0.0	0.0
2400250	23.0	4.0	3.0	0.0	0.0	3.0	5.0	44.0	4.0	7.0	0.0	2.0	7.0	0.0	38.0	0.0	5.0	5.0	0.0	1.0	2.0	4.0	2.0	17.0	2.0	0.0	64.0	0.0	8.0	35.0	2.0	3.0	13.0	0.0	10.0	3.0	32.0	39.0	93.0	34.0	1.0	25.0	4.0	3.0	16.0	11.0	6.0	5.0	4.0
346142	2.0	213.0	79.0	12.0	129.0	16.0	26.0	35.0	39.0	54.0	269.0	0.0	22.0	3.0	14.0	35.0	3.0	2.0	1.0	0.0	0.0	0.0	0.0	4.0	11.0	1.0	30.0	15.0	8.0	25.0	17.0	20.0	1.0	17.0	1.0	4.0	1.0	3.0	0.0	5.0	1.0	10.0	15.0	63.0	4.0	15.0	0.0	11.0	9.0
544177	0.0	0.0	0.0	3.0	1.0	1.0	2.0	0.0	2.0	0.0	14.0	23.0	0.0	0.0	0.0	0.0	0.0	0.0	0.0	0.0	1.0	0.0	0.0	2.0	0.0	0.0	3.0	0.0	1.0	1.0	0.0	0.0	1.0	0.0	0.0	0.0	0.0	0.0	2.0	0.0	1.0	0.0	0.0	0.0	0.0	0.0	0.0	0.0	0.0
1098634	194.0	30.0	47.0	55.0	44.0	9.0	2.0	0.0	0.0	0.0	1.0	7.0	3.0	5.0	17.0	4.0	11.0	4.0	0.0	0.0	9.0	0.0	3.0	6.0	0.0	0.0	0.0	0.0	0.0	56.0	2.0	1.0	50.0	16.0	44.0	1.0	61.0	109.0	47.0	114.0	9.0	30.0	33.0	56.0	26.0	22.0	24.0	35.0	56.0
20395	3.0	0.0	38.0	16.0	92.0	0.0	1.0	11.0	2.0	9.0	2.0	4.0	1.0	0.0	1.0	101.0	14.0	1.0	2.0	1.0	2.0	9.0	3.0	1.0	3.0	2.0	0.0	3.0	0.0	0.0	2.0	16.0	0.0	0.0	0.0	16.0	19.0	0.0	0.0	3.0	0.0	0.0	0.0	34.0	0.0	1.0	5.0	0.0	0.0
1897510	0.0	0.0	0.0	0.0	0.0	0.0	27.0	7.0	4.0	33.0	0.0	0.0	0.0	1.0	0.0	10.0	21.0	3.0	0.0	1.0	0.0	0.0	0.0	0.0	1.0	0.0	0.0	0.0	2.0	0.0	10.0	1.0	0.0	1.0	0.0	0.0	0.0	0.0	0.0	0.0	1.0	0.0	0.0	0.0	0.0	0.0	0.0	0.0	0.0
552287	2173.0	38.0	13.0	8.0	16.0	48.0	64.0	43.0	10.0	0.0	143.0	14.0	7.0	41.0	118.0	1.0	25.0	78.0	6.0	0.0	15.0	35.0	10.0	5750.0	106.0	92.0	58.0	46.0	136.0	145.0	51.0	2.0	2617.0	119.0	478.0	42.0	541.0	5481.0	1157.0	5050.0	270.0	95.0	19.0	7.0	182.0	23.0	47.0	29.0	41.0
233724	12.0	15.0	17.0	15.0	25.0	7.0	4.0	12.0	54.0	2.0	31.0	6.0	26.0	1.0	2.0	14.0	4.0	1.0	15.0	5.0	5.0	4.0	8.0	38.0	10.0	1.0	2.0	22.0	2.0	6.0	10.0	1.0	61.0	121.0	71.0	1.0	82.0	5.0	2.0	5.0	0.0	1.0	2.0	13.0	0.0	3.0	2.0	9.0	6.0
4300142	0.0	0.0	0.0	9.0	0.0	0.0	1.0	1.0	6.0	8.0	0.0	2.0	0.0	1.0	0.0	20.0	9.0	2.0	0.0	0.0	7.0	3.0	2.0	0.0	1.0	0.0	4.0	2.0	0.0	0.0	4.0	0.0	0.0	2.0	0.0	1.0	2.0	3.0	0.0	0.0	2.0	0.0	0.0	3.0	0.0	0.0	2.0	1.0	14.0
895220	115.0	206.0	94.0	39.0	54.0	18.0	14.0	9.0	127.0	131.0	37.0	31.0	227.0	15.0	138.0	116.0	12.0	30.0	21.0	34.0	256.0	9.0	173.0	310.0	41.0	47.0	26.0	16.0	34.0	86.0	13.0	27.0	130.0	49.0	278.0	22.0	321.0	76.0	63.0	72.0	15.0	37.0	34.0	90.0	35.0	19.0	19.0	17.0	7.0
3702532	0.0	0.0	0.0	0.0	2.0	8.0	5.0	18.0	15.0	6.0	311.0	0.0	7.0	0.0	31.0	20.0	5.0	3.0	0.0	0.0	2.0	1.0	3.0	0.0	0.0	0.0	16.0	73.0	77.0	14.0	17.0	4.0	7.0	45.0	19.0	4.0	16.0	3.0	0.0	1.0	0.0	0.0	2.0	2.0	0.0	0.0	3.0	4.0	0.0
662018	0.0	1.0	2.0	4.0	2.0	10.0	0.0	0.0	122.0	6.0	14.0	3.0	0.0	0.0	0.0	6.0	0.0	0.0	0.0	0.0	0.0	0.0	0.0	0.0	0.0	0.0	0.0	0.0	1.0	0.0	0.0	0.0	0.0	0.0	5.0	0.0	0.0	0.0	0.0	0.0	0.0	0.0	0.0	8.0	0.0	0.0	0.0	0.0	0.0
218061	1.0	0.0	0.0	0.0	0.0	0.0	0.0	1.0	0.0	1.0	0.0	3.0	0.0	1.0	4.0	1.0	0.0	6.0	0.0	0.0	2.0	0.0	0.0	2.0	8.0	0.0	41.0	1.0	72.0	4.0	1.0	2.0	8.0	30.0	0.0	0.0	5.0	1.0	3.0	3.0	0.0	0.0	0.0	0.0	1.0	0.0	0.0	0.0	0.0
1080100	0.0	0.0	0.0	0.0	0.0	5.0	2.0	4.0	2.0	0.0	0.0	4.0	0.0	2.0	1.0	0.0	0.0	1.0	0.0	0.0	2.0	0.0	0.0	5.0	2.0	0.0	0.0	3.0	7.0	0.0	0.0	0.0	1.0	150.0	12.0	0.0	8.0	0.0	0.0	3.0	4.0	1.0	0.0	0.0	0.0	0.0	1.0	0.0	2.0
726414	208.0	2062.0	1085.0	256.0	1451.0	119.0	76.0	304.0	234.0	868.0	5669.0	120.0	185.0	93.0	193.0	561.0	100.0	27.0	56.0	50.0	92.0	19.0	54.0	184.0	60.0	35.0	137.0	193.0	127.0	247.0	70.0	227.0	144.0	316.0	513.0	34.0	283.0	113.0	80.0	45.0	224.0	391.0	269.0	1055.0	192.0	240.0	87.0	197.0	333.0
209628	452.0	183.0	255.0	181.0	231.0	45.0	121.0	7.0	75.0	355.0	12.0	36.0	11.0	61.0	64.0	155.0	74.0	73.0	3.0	9.0	30.0	18.0	15.0	128.0	6.0	8.0	4.0	76.0	0.0	263.0	142.0	59.0	390.0	4.0	89.0	81.0	96.0	195.0	94.0	330.0	7.0	153.0	85.0	308.0	75.0	139.0	175.0	106.0	250.0
516569	13.0	8.0	34.0	4.0	14.0	0.0	3.0	213.0	234.0	80.0	0.0	43.0	72.0	72.0	66.0	93.0	63.0	120.0	35.0	25.0	80.0	31.0	104.0	37.0	56.0	82.0	123.0	2.0	7.0	8.0	121.0	146.0	6.0	117.0	100.0	124.0	253.0	2.0	1.0	19.0	0.0	1.0	0.0	7.0	0.0	4.0	4.0	0.0	1.0
729833	28.0	711.0	85.0	16.0	67.0	89.0	62.0	147.0	6.0	16.0	457.0	11.0	6.0	11.0	22.0	370.0	115.0	52.0	11.0	10.0	2.0	42.0	3.0	0.0	11.0	0.0	8.0	56.0	37.0	46.0	78.0	578.0	5.0	34.0	6.0	106.0	7.0	8.0	30.0	38.0	149.0	330.0	193.0	40.0	18.0	7.0	5.0	250.0	215.0
208972	0.0	0.0	2.0	0.0	0.0	0.0	0.0	0.0	24.0	0.0	0.0	3.0	0.0	0.0	0.0	0.0	0.0	0.0	0.0	0.0	0.0	0.0	0.0	0.0	0.0	0.0	0.0	0.0	0.0	0.0	0.0	0.0	0.0	0.0	0.0	0.0	0.0	0.0	0.0	0.0	0.0	0.0	0.0	0.0	0.0	0.0	0.0	0.0	0.0
4477200	15.0	5.0	27.0	1.0	17.0	0.0	0.0	1.0	1.0	0.0	0.0	4.0	0.0	0.0	0.0	7.0	0.0	0.0	0.0	0.0	0.0	0.0	0.0	0.0	0.0	0.0	0.0	3.0	0.0	0.0	0.0	0.0	98.0	5.0	3.0	0.0	1.0	36.0	7.0	66.0	0.0	0.0	0.0	8.0	1.0	1.0	1.0	1.0	5.0
287413	0.0	1.0	0.0	0.0	4.0	0.0	0.0	0.0	167.0	8.0	20.0	0.0	0.0	0.0	0.0	0.0	0.0	0.0	0.0	0.0	0.0	0.0	0.0	0.0	0.0	0.0	0.0	0.0	0.0	0.0	0.0	0.0	0.0	0.0	0.0	0.0	0.0	0.0	0.0	0.0	0.0	0.0	0.0	6.0	0.0	0.0	0.0	0.0	0.0
89151	0.0	0.0	0.0	0.0	0.0	0.0	0.0	7.0	0.0	0.0	0.0	5.0	23.0	4.0	8.0	10.0	8.0	0.0	7.0	4.0	34.0	0.0	22.0	7.0	22.0	4.0	0.0	7.0	0.0	1.0	0.0	0.0	5.0	20.0	55.0	4.0	48.0	0.0	0.0	0.0	0.0	0.0	0.0	0.0	1.0	0.0	0.0	0.0	0.0
1739135	2.0	5.0	9.0	4.0	3.0	1.0	2.0	2.0	9.0	5.0	4.0	1.0	0.0	1.0	1.0	2.0	4.0	0.0	0.0	0.0	2.0	0.0	0.0	1.0	0.0	0.0	0.0	0.0	3.0	1.0	3.0	1.0	4.0	3.0	2.0	2.0	3.0	4.0	0.0	0.0	0.0	1.0	2.0	15.0	8.0	3.0	0.0	1.0	0.0
4353032	27.0	50.0	50.0	25.0	38.0	0.0	1.0	20.0	67.0	716.0	0.0	6.0	27.0	26.0	108.0	1273.0	16.0	72.0	9.0	11.0	12.0	7.0	3.0	41.0	3.0	5.0	5.0	0.0	0.0	212.0	205.0	18.0	5.0	0.0	41.0	19.0	40.0	6.0	6.0	5.0	2.0	4.0	1.0	30.0	6.0	2.0	1.0	0.0	3.0
629930	6.0	1.0	1.0	1.0	2.0	2.0	5.0	1.0	23.0	10.0	0.0	0.0	0.0	0.0	0.0	0.0	0.0	2.0	0.0	0.0	0.0	8.0	2.0	0.0	6.0	1.0	0.0	0.0	0.0	0.0	3.0	48.0	0.0	0.0	0.0	17.0	0.0	2.0	0.0	6.0	0.0	1.0	3.0	6.0	0.0	2.0	1.0	0.0	8.0
4353038	0.0	0.0	1.0	0.0	0.0	0.0	0.0	0.0	9.0	5.0	0.0	0.0	0.0	1.0	0.0	0.0	0.0	0.0	0.0	0.0	0.0	1.0	1.0	56.0	8.0	6.0	4.0	0.0	0.0	0.0	0.0	0.0	0.0	1.0	2.0	0.0	2.0	0.0	0.0	0.0	0.0	0.0	0.0	0.0	0.0	0.0	2.0	5.0	2.0
4322804	6.0	0.0	0.0	6.0	0.0	3.0	14.0	1.0	2.0	4.0	25.0	9.0	0.0	3.0	0.0	0.0	0.0	0.0	0.0	0.0	0.0	7.0	0.0	0.0	1.0	0.0	3.0	15.0	23.0	0.0	0.0	2.0	6.0	17.0	0.0	0.0	0.0	0.0	0.0	2.0	0.0	0.0	1.0	14.0	0.0	0.0	5.0	0.0	7.0
253712	35.0	232.0	41.0	9.0	155.0	1.0	25.0	67.0	37.0	558.0	1.0	0.0	11.0	0.0	0.0	43.0	7.0	10.0	1.0	6.0	1.0	1.0	4.0	22.0	4.0	18.0	65.0	0.0	0.0	2.0	53.0	7.0	24.0	0.0	2.0	0.0	0.0	23.0	8.0	9.0	0.0	0.0	5.0	87.0	1.0	11.0	5.0	0.0	0.0
952082	0.0	0.0	0.0	0.0	0.0	3.0	1.0	14.0	0.0	0.0	0.0	3.0	0.0	2.0	0.0	0.0	0.0	0.0	0.0	0.0	0.0	0.0	0.0	1.0	35.0	0.0	2.0	2.0	10.0	0.0	0.0	1.0	31.0	194.0	0.0	0.0	0.0	0.0	0.0	17.0	33.0	0.0	0.0	0.0	1.0	0.0	1.0	0.0	3.0
36221	3.0	2.0	1.0	1.0	0.0	0.0	0.0	2.0	0.0	1.0	1.0	0.0	5.0	0.0	5.0	4.0	0.0	1.0	3.0	0.0	3.0	0.0	3.0	2.0	0.0	1.0	2.0	3.0	0.0	0.0	0.0	0.0	7.0	35.0	6.0	0.0	9.0	0.0	0.0	0.0	0.0	2.0	0.0	1.0	0.0	0.0	1.0	0.0	0.0
1143661	0.0	0.0	0.0	0.0	1.0	17.0	44.0	1.0	232.0	12.0	1.0	18.0	0.0	6.0	2.0	0.0	3.0	29.0	0.0	0.0	0.0	0.0	0.0	0.0	7.0	0.0	23.0	0.0	391.0	12.0	2.0	6.0	0.0	3.0	0.0	0.0	0.0	0.0	0.0	0.0	26.0	39.0	27.0	1.0	0.0	0.0	8.0	12.0	6.0
1106617	11111.0	4246.0	2117.0	1993.0	2545.0	1909.0	1880.0	1402.0	6121.0	3460.0	5062.0	571.0	5046.0	997.0	5134.0	2185.0	1773.0	669.0	905.0	924.0	9325.0	906.0	6766.0	5119.0	1665.0	764.0	1904.0	2140.0	1434.0	4667.0	1386.0	2997.0	11528.0	2013.0	16765.0	1683.0	15909.0	6252.0	4954.0	10169.0	359.0	2342.0	1557.0	2791.0	5317.0	988.0	928.0	2426.0	2546.0
1130747	2.0	28.0	8.0	1.0	28.0	0.0	1.0	3.0	7.0	62.0	1.0	0.0	0.0	0.0	0.0	5.0	0.0	0.0	0.0	0.0	0.0	0.0	1.0	1.0	1.0	1.0	5.0	0.0	0.0	0.0	12.0	2.0	2.0	0.0	1.0	0.0	2.0	2.0	0.0	1.0	0.0	0.0	0.0	9.0	0.0	0.0	0.0	0.0	0.0
548887	148.0	1.0	0.0	1.0	0.0	67.0	64.0	10.0	31.0	1.0	2.0	12.0	0.0	40.0	22.0	0.0	1.0	328.0	0.0	0.0	0.0	2.0	1.0	15.0	59.0	0.0	36.0	0.0	161.0	26.0	84.0	5.0	93.0	18.0	33.0	0.0	26.0	9.0	45.0	60.0	418.0	145.0	64.0	0.0	18.0	8.0	24.0	176.0	47.0
4338742	0.0	0.0	0.0	0.0	0.0	1.0	0.0	9.0	6.0	0.0	0.0	0.0	3.0	0.0	0.0	0.0	4.0	0.0	0.0	1.0	0.0	0.0	0.0	6.0	1.0	0.0	0.0	16.0	0.0	0.0	0.0	0.0	8.0	22.0	0.0	0.0	30.0	0.0	0.0	0.0	0.0	0.0	0.0	0.0	0.0	0.0	0.0	0.0	2.0
564309	342.0	393.0	485.0	410.0	425.0	188.0	394.0	1002.0	135.0	239.0	758.0	205.0	38.0	53.0	97.0	253.0	255.0	194.0	20.0	11.0	38.0	85.0	5.0	94.0	375.0	11.0	237.0	182.0	230.0	162.0	171.0	195.0	271.0	236.0	172.0	111.0	136.0	208.0	148.0	348.0	55.0	319.0	101.0	499.0	279.0	167.0	143.0	204.0	268.0
4434025	7.0	1.0	0.0	2.0	3.0	0.0	0.0	6.0	2.0	7.0	0.0	0.0	2.0	1.0	3.0	3.0	1.0	1.0	0.0	2.0	3.0	1.0	2.0	3.0	8.0	3.0	0.0	17.0	0.0	1.0	0.0	2.0	16.0	4.0	4.0	5.0	7.0	4.0	4.0	2.0	0.0	3.0	1.0	2.0	3.0	0.0	4.0	3.0	6.0
141075	4.0	5.0	8.0	4.0	3.0	3.0	4.0	5.0	22.0	3.0	7.0	0.0	9.0	0.0	12.0	7.0	0.0	2.0	1.0	1.0	9.0	0.0	2.0	8.0	2.0	0.0	2.0	0.0	1.0	3.0	0.0	1.0	7.0	8.0	14.0	0.0	5.0	5.0	4.0	7.0	6.0	1.0	2.0	13.0	2.0	2.0	2.0	5.0	5.0
706547	2.0	3.0	5.0	3.0	6.0	2.0	1.0	1.0	6.0	1.0	19.0	0.0	0.0	1.0	2.0	4.0	7.0	1.0	1.0	1.0	1.0	1.0	4.0	5.0	1.0	0.0	2.0	6.0	3.0	3.0	4.0	1.0	9.0	12.0	4.0	2.0	11.0	0.0	0.0	2.0	2.0	1.0	1.0	12.0	0.0	1.0	2.0	4.0	1.0
277768	2.0	0.0	3.0	0.0	0.0	0.0	1.0	1.0	15.0	3.0	1.0	2.0	0.0	1.0	0.0	2.0	0.0	9.0	0.0	0.0	1.0	0.0	1.0	0.0	1.0	0.0	0.0	0.0	16.0	0.0	6.0	0.0	5.0	0.0	2.0	0.0	0.0	0.0	1.0	0.0	2.0	1.0	1.0	8.0	0.0	1.0	3.0	0.0	0.0
805093	9.0	1.0	0.0	0.0	1.0	1.0	0.0	0.0	1.0	0.0	3.0	0.0	3.0	3.0	3.0	0.0	1.0	0.0	0.0	1.0	17.0	0.0	16.0	23.0	0.0	0.0	0.0	1.0	0.0	2.0	0.0	1.0	23.0	4.0	27.0	0.0	38.0	3.0	5.0	4.0	0.0	1.0	2.0	0.0	2.0	0.0	0.0	0.0	1.0
837424	18.0	28.0	65.0	32.0	59.0	12.0	83.0	10.0	14.0	45.0	27.0	6.0	6.0	11.0	17.0	63.0	13.0	14.0	11.0	13.0	21.0	3.0	11.0	7.0	12.0	1.0	20.0	4.0	19.0	13.0	16.0	23.0	19.0	39.0	7.0	2.0	3.0	7.0	2.0	27.0	9.0	6.0	1.0	64.0	0.0	57.0	42.0	7.0	29.0
230249	0.0	0.0	0.0	0.0	0.0	0.0	0.0	22.0	0.0	2.0	0.0	0.0	0.0	0.0	0.0	8.0	13.0	1.0	0.0	4.0	0.0	4.0	0.0	0.0	3.0	0.0	0.0	1.0	0.0	0.0	5.0	21.0	0.0	0.0	5.0	2.0	4.0	1.0	0.0	0.0	0.0	0.0	0.0	0.0	0.0	0.0	0.0	0.0	0.0
565162	18.0	26.0	40.0	16.0	46.0	37.0	12.0	0.0	0.0	0.0	0.0	0.0	0.0	0.0	0.0	0.0	0.0	0.0	0.0	0.0	0.0	0.0	0.0	0.0	0.0	0.0	0.0	1.0	0.0	0.0	0.0	0.0	0.0	0.0	0.0	0.0	0.0	2.0	2.0	13.0	6.0	20.0	15.0	27.0	2.0	34.0	14.0	45.0	57.0
735789	2.0	5.0	13.0	3.0	7.0	1.0	1.0	13.0	96.0	190.0	5.0	0.0	8.0	4.0	10.0	6.0	7.0	3.0	1.0	1.0	8.0	1.0	5.0	109.0	42.0	41.0	18.0	0.0	2.0	2.0	0.0	12.0	0.0	6.0	12.0	0.0	2.0	0.0	0.0	2.0	0.0	0.0	0.0	1.0	0.0	0.0	0.0	1.0	0.0
332557	0.0	0.0	0.0	0.0	0.0	1.0	0.0	0.0	4.0	0.0	1.0	9.0	0.0	1.0	0.0	0.0	2.0	1.0	0.0	0.0	1.0	0.0	0.0	0.0	2.0	0.0	13.0	1.0	5.0	2.0	0.0	1.0	0.0	2.0	0.0	1.0	0.0	1.0	1.0	0.0	4.0	1.0	1.0	0.0	0.0	0.0	1.0	1.0	0.0
225259	10.0	9.0	3.0	6.0	1.0	0.0	3.0	0.0	42.0	1.0	12.0	9.0	1.0	1.0	0.0	3.0	0.0	4.0	1.0	1.0	2.0	3.0	2.0	3.0	0.0	0.0	4.0	0.0	1.0	0.0	3.0	2.0	16.0	5.0	7.0	0.0	8.0	2.0	0.0	7.0	0.0	1.0	0.0	3.0	1.0	2.0	0.0	1.0	3.0
460975	1.0	0.0	0.0	0.0	0.0	6.0	2.0	0.0	2.0	0.0	0.0	5.0	0.0	1.0	0.0	0.0	0.0	14.0	0.0	0.0	0.0	0.0	0.0	0.0	0.0	0.0	0.0	0.0	0.0	5.0	0.0	0.0	0.0	0.0	0.0	0.0	0.0	0.0	11.0	0.0	80.0	80.0	20.0	0.0	5.0	1.0	2.0	2.0	2.0
267674	1.0	1.0	3.0	0.0	0.0	0.0	0.0	0.0	0.0	0.0	0.0	0.0	1.0	0.0	2.0	0.0	1.0	3.0	0.0	0.0	0.0	1.0	0.0	0.0	0.0	0.0	0.0	0.0	0.0	15.0	8.0	16.0	0.0	3.0	0.0	44.0	0.0	0.0	0.0	1.0	0.0	0.0	0.0	0.0	0.0	0.0	0.0	0.0	0.0
649373	7.0	5.0	0.0	0.0	3.0	0.0	0.0	2.0	0.0	0.0	45.0	2.0	0.0	13.0	22.0	0.0	1.0	3.0	0.0	0.0	0.0	0.0	0.0	0.0	3.0	1.0	6.0	1.0	6.0	25.0	6.0	5.0	6.0	23.0	8.0	8.0	5.0	0.0	11.0	1.0	36.0	30.0	53.0	6.0	14.0	0.0	0.0	0.0	0.0
550821	50.0	43.0	0.0	6.0	7.0	208.0	32.0	1.0	0.0	0.0	13.0	2.0	4.0	2.0	8.0	0.0	5.0	2.0	1.0	1.0	4.0	0.0	11.0	0.0	0.0	0.0	0.0	3.0	1.0	0.0	3.0	0.0	1.0	0.0	15.0	0.0	37.0	11.0	34.0	25.0	278.0	294.0	165.0	5.0	332.0	18.0	45.0	339.0	165.0
229847	4.0	0.0	0.0	0.0	1.0	0.0	0.0	0.0	2.0	1.0	11.0	0.0	8.0	0.0	11.0	4.0	0.0	0.0	0.0	0.0	5.0	3.0	2.0	5.0	8.0	0.0	0.0	3.0	0.0	8.0	0.0	0.0	3.0	0.0	16.0	0.0	4.0	0.0	0.0	3.0	0.0	0.0	1.0	0.0	1.0	2.0	0.0	0.0	0.0
736678	24.0	9.0	14.0	2.0	8.0	0.0	0.0	0.0	0.0	0.0	0.0	5.0	1.0	0.0	0.0	0.0	0.0	0.0	0.0	0.0	0.0	0.0	0.0	0.0	0.0	0.0	0.0	1.0	0.0	0.0	0.0	0.0	24.0	14.0	0.0	0.0	7.0	10.0	0.0	25.0	0.0	0.0	0.0	3.0	3.0	3.0	1.0	5.0	10.0
541215	0.0	19.0	29.0	6.0	10.0	8.0	5.0	0.0	0.0	0.0	0.0	0.0	0.0	0.0	0.0	0.0	1.0	2.0	1.0	0.0	0.0	0.0	0.0	1.0	0.0	0.0	0.0	1.0	4.0	0.0	0.0	0.0	11.0	24.0	7.0	0.0	0.0	0.0	5.0	4.0	0.0	7.0	8.0	5.0	0.0	13.0	9.0	6.0	5.0
1645783	13.0	262.0	171.0	26.0	86.0	32.0	37.0	7.0	7.0	26.0	36.0	6.0	37.0	13.0	36.0	144.0	16.0	31.0	14.0	22.0	14.0	4.0	16.0	7.0	18.0	5.0	1.0	7.0	9.0	24.0	48.0	29.0	3.0	6.0	5.0	3.0	14.0	6.0	7.0	5.0	46.0	81.0	33.0	99.0	8.0	13.0	16.0	12.0	22.0
310462	7.0	10.0	225.0	115.0	83.0	52.0	121.0	31.0	90.0	67.0	1.0	1.0	0.0	4.0	1.0	139.0	20.0	16.0	0.0	0.0	0.0	0.0	0.0	3.0	20.0	1.0	13.0	27.0	18.0	1.0	26.0	8.0	0.0	14.0	1.0	2.0	0.0	9.0	0.0	2.0	0.0	1.0	3.0	217.0	2.0	78.0	108.0	28.0	37.0
350153	0.0	3.0	0.0	0.0	3.0	0.0	0.0	0.0	108.0	2.0	23.0	0.0	0.0	0.0	0.0	0.0	0.0	0.0	0.0	0.0	0.0	0.0	0.0	0.0	0.0	0.0	0.0	0.0	0.0	0.0	0.0	0.0	0.0	0.0	0.0	0.0	0.0	0.0	0.0	0.0	0.0	0.0	0.0	0.0	0.0	0.0	0.0	0.0	0.0
4339171	5.0	3.0	0.0	0.0	26.0	4.0	1.0	21.0	10.0	3.0	3.0	1.0	0.0	0.0	2.0	7.0	24.0	14.0	0.0	0.0	2.0	1.0	0.0	15.0	76.0	0.0	23.0	85.0	11.0	4.0	0.0	8.0	71.0	222.0	1.0	17.0	3.0	2.0	1.0	8.0	159.0	1.0	17.0	5.0	0.0	18.0	0.0	1.0	13.0
3116300	16.0	6.0	3.0	2.0	2.0	5.0	1.0	10.0	21.0	55.0	0.0	3.0	4.0	8.0	9.0	21.0	6.0	6.0	7.0	16.0	94.0	6.0	55.0	16.0	3.0	3.0	0.0	12.0	0.0	10.0	11.0	1.0	24.0	6.0	28.0	0.0	29.0	7.0	8.0	5.0	0.0	6.0	3.0	5.0	4.0	4.0	14.0	5.0	9.0
941487	20.0	0.0	4.0	0.0	0.0	5.0	16.0	2.0	21.0	0.0	0.0	1.0	0.0	6.0	17.0	0.0	0.0	4.0	3.0	2.0	5.0	0.0	4.0	22.0	19.0	1.0	41.0	2.0	10.0	6.0	0.0	15.0	172.0	164.0	2.0	1.0	16.0	5.0	2.0	60.0	0.0	0.0	0.0	0.0	1.0	2.0	0.0	0.0	0.0
650001	27.0	34.0	44.0	35.0	39.0	13.0	3.0	7.0	99.0	14.0	17.0	1.0	1.0	3.0	21.0	13.0	16.0	27.0	0.0	1.0	15.0	9.0	13.0	3.0	18.0	0.0	2.0	12.0	6.0	27.0	24.0	4.0	2.0	0.0	43.0	0.0	36.0	2.0	1.0	4.0	11.0	104.0	51.0	24.0	14.0	8.0	5.0	5.0	20.0
289466	0.0	6.0	0.0	0.0	20.0	0.0	0.0	0.0	239.0	3.0	43.0	0.0	0.0	0.0	0.0	0.0	0.0	0.0	0.0	0.0	0.0	0.0	2.0	0.0	0.0	0.0	0.0	0.0	0.0	0.0	0.0	0.0	6.0	0.0	0.0	0.0	0.0	0.0	0.0	0.0	0.0	0.0	0.0	1.0	0.0	0.0	0.0	0.0	0.0
191237	0.0	0.0	0.0	0.0	0.0	45.0	195.0	1.0	0.0	0.0	8.0	18.0	0.0	0.0	0.0	0.0	0.0	5.0	0.0	0.0	0.0	0.0	0.0	0.0	70.0	0.0	1.0	0.0	91.0	0.0	0.0	2.0	0.0	60.0	0.0	0.0	0.0	2.0	1.0	0.0	106.0	7.0	2.0	0.0	0.0	0.0	1.0	8.0	12.0
277727	0.0	1.0	9.0	13.0	1.0	0.0	5.0	3.0	0.0	3.0	0.0	4.0	0.0	2.0	1.0	1.0	3.0	5.0	3.0	0.0	0.0	0.0	5.0	1.0	1.0	0.0	0.0	8.0	0.0	0.0	10.0	0.0	7.0	11.0	2.0	0.0	20.0	9.0	0.0	5.0	0.0	4.0	0.0	11.0	0.0	5.0	4.0	0.0	3.0
329744	254.0	312.0	422.0	426.0	222.0	75.0	47.0	11.0	259.0	404.0	127.0	39.0	13.0	47.0	62.0	276.0	165.0	126.0	31.0	48.0	131.0	48.0	76.0	156.0	130.0	98.0	14.0	182.0	132.0	144.0	148.0	64.0	369.0	50.0	231.0	52.0	238.0	114.0	123.0	190.0	11.0	169.0	262.0	522.0	193.0	107.0	131.0	123.0	133.0
854050	0.0	0.0	0.0	0.0	0.0	2.0	0.0	0.0	11.0	2.0	0.0	0.0	0.0	0.0	0.0	1.0	0.0	0.0	0.0	0.0	0.0	0.0	0.0	0.0	0.0	2.0	0.0	0.0	1.0	0.0	3.0	0.0	0.0	6.0	0.0	0.0	0.0	0.0	0.0	0.0	0.0	0.0	0.0	0.0	0.0	0.0	3.0	0.0	0.0
660211	105.0	0.0	8.0	13.0	0.0	14.0	34.0	44.0	185.0	180.0	0.0	0.0	1.0	57.0	8.0	0.0	22.0	2.0	13.0	17.0	10.0	75.0	6.0	1955.0	390.0	457.0	156.0	3.0	3.0	0.0	0.0	2.0	13.0	6.0	36.0	12.0	87.0	11.0	9.0	36.0	0.0	0.0	0.0	1.0	0.0	45.0	52.0	56.0	44.0
227112	3.0	0.0	0.0	0.0	0.0	0.0	0.0	1.0	0.0	0.0	0.0	0.0	0.0	0.0	3.0	0.0	0.0	0.0	0.0	0.0	0.0	0.0	0.0	0.0	13.0	0.0	0.0	0.0	0.0	0.0	0.0	0.0	6.0	55.0	0.0	0.0	0.0	0.0	0.0	6.0	0.0	0.0	0.0	0.0	0.0	0.0	0.0	0.0	1.0
105504	27.0	19.0	23.0	29.0	26.0	18.0	7.0	28.0	380.0	102.0	12.0	16.0	15.0	59.0	68.0	242.0	476.0	179.0	0.0	2.0	11.0	5.0	6.0	180.0	20.0	1.0	209.0	73.0	22.0	82.0	282.0	2.0	148.0	28.0	74.0	10.0	69.0	7.0	6.0	16.0	4.0	39.0	138.0	8.0	2.0	11.0	5.0	16.0	13.0
222196	8.0	5.0	0.0	1.0	0.0	0.0	3.0	0.0	1.0	0.0	0.0	1.0	1.0	5.0	1.0	3.0	6.0	7.0	5.0	4.0	3.0	0.0	0.0	7.0	1.0	3.0	0.0	2.0	1.0	0.0	8.0	0.0	0.0	3.0	2.0	4.0	1.0	0.0	0.0	4.0	0.0	6.0	7.0	3.0	2.0	9.0	13.0	4.0	8.0
1038865	0.0	0.0	0.0	0.0	0.0	0.0	0.0	1.0	0.0	0.0	0.0	0.0	0.0	0.0	0.0	0.0	0.0	1.0	0.0	1.0	5.0	0.0	2.0	14.0	11.0	0.0	0.0	7.0	3.0	1.0	0.0	1.0	30.0	140.0	9.0	0.0	12.0	1.0	0.0	4.0	4.0	2.0	0.0	0.0	0.0	0.0	0.0	0.0	1.0
619616	55.0	0.0	53.0	134.0	38.0	18.0	76.0	8.0	9.0	14.0	0.0	11.0	0.0	1.0	0.0	14.0	34.0	25.0	0.0	5.0	4.0	25.0	1.0	0.0	0.0	0.0	0.0	39.0	0.0	0.0	4.0	86.0	38.0	7.0	2.0	41.0	0.0	7.0	4.0	7.0	0.0	13.0	4.0	100.0	0.0	67.0	104.0	107.0	91.0
660685	1127.0	1975.0	1933.0	1048.0	1750.0	1162.0	574.0	1711.0	526.0	3175.0	1995.0	12.0	285.0	101.0	171.0	727.0	240.0	58.0	136.0	93.0	260.0	120.0	162.0	245.0	462.0	194.0	264.0	98.0	22.0	242.0	75.0	898.0	129.0	45.0	730.0	211.0	408.0	349.0	281.0	438.0	213.0	594.0	360.0	1691.0	505.0	379.0	323.0	1580.0	1864.0
791973	0.0	0.0	0.0	0.0	0.0	2.0	8.0	0.0	0.0	0.0	0.0	6.0	0.0	2.0	1.0	0.0	0.0	2.0	0.0	0.0	0.0	0.0	0.0	0.0	0.0	0.0	0.0	0.0	0.0	2.0	3.0	0.0	0.0	1.0	1.0	0.0	0.0	0.0	20.0	0.0	47.0	84.0	27.0	0.0	7.0	0.0	1.0	7.0	6.0
1087471	4196.0	1447.0	725.0	667.0	725.0	223.0	1122.0	955.0	439.0	1734.0	98.0	880.0	20.0	25.0	171.0	1078.0	361.0	916.0	20.0	32.0	58.0	224.0	34.0	135.0	1439.0	12.0	336.0	2441.0	74.0	144.0	776.0	204.0	451.0	366.0	319.0	615.0	335.0	949.0	493.0	3059.0	754.0	4215.0	2171.0	1383.0	61.0	307.0	239.0	510.0	582.0
210450	0.0	0.0	0.0	0.0	0.0	0.0	0.0	0.0	0.0	0.0	6.0	2.0	9.0	0.0	0.0	0.0	5.0	0.0	2.0	1.0	6.0	1.0	0.0	5.0	3.0	0.0	0.0	3.0	0.0	4.0	1.0	0.0	4.0	21.0	20.0	0.0	16.0	0.0	0.0	0.0	0.0	0.0	0.0	0.0	0.0	0.0	0.0	0.0	0.0
1039092	11.0	1.0	0.0	4.0	0.0	41.0	90.0	28.0	31.0	1.0	6.0	294.0	0.0	106.0	7.0	0.0	2.0	46.0	0.0	0.0	0.0	3.0	0.0	4.0	1049.0	3.0	23.0	14.0	2212.0	7.0	16.0	29.0	27.0	281.0	4.0	13.0	14.0	1.0	5.0	11.0	335.0	102.0	10.0	1.0	2.0	9.0	2.0	41.0	58.0
786708	0.0	0.0	0.0	0.0	1.0	1.0	0.0	0.0	40.0	3.0	0.0	0.0	0.0	2.0	0.0	3.0	0.0	2.0	0.0	0.0	0.0	1.0	0.0	0.0	1.0	0.0	0.0	0.0	9.0	0.0	0.0	3.0	2.0	10.0	0.0	2.0	2.0	0.0	1.0	0.0	0.0	0.0	0.0	2.0	0.0	0.0	0.0	1.0	0.0
788632	8.0	4.0	0.0	0.0	1.0	2.0	3.0	31.0	11.0	8.0	0.0	0.0	49.0	2.0	28.0	1.0	0.0	0.0	7.0	5.0	92.0	0.0	46.0	1286.0	158.0	26.0	19.0	20.0	5.0	12.0	0.0	4.0	142.0	81.0	280.0	0.0	146.0	13.0	3.0	14.0	4.0	0.0	0.0	4.0	0.0	1.0	0.0	3.0	3.0
575486	11.0	1.0	5.0	61.0	5.0	6.0	3.0	16.0	5.0	26.0	14.0	0.0	1.0	2.0	4.0	8.0	28.0	15.0	0.0	0.0	5.0	1.0	2.0	47.0	39.0	2.0	4.0	10.0	6.0	0.0	24.0	0.0	45.0	34.0	2.0	1.0	14.0	1.0	2.0	17.0	414.0	1.0	2.0	15.0	15.0	9.0	14.0	0.0	10.0
524613	0.0	0.0	0.0	0.0	0.0	1.0	0.0	25.0	0.0	17.0	153.0	0.0	0.0	0.0	0.0	6.0	0.0	3.0	0.0	0.0	0.0	0.0	0.0	0.0	3.0	0.0	0.0	1.0	2.0	0.0	0.0	0.0	12.0	45.0	0.0	0.0	0.0	0.0	0.0	0.0	0.0	0.0	0.0	3.0	0.0	1.0	0.0	0.0	0.0
524618	1.0	11.0	0.0	2.0	113.0	4.0	1.0	0.0	711.0	15.0	5.0	4.0	0.0	1.0	0.0	2.0	0.0	0.0	2.0	0.0	0.0	0.0	0.0	1.0	0.0	0.0	0.0	0.0	40.0	1.0	0.0	0.0	1.0	3.0	0.0	0.0	4.0	0.0	0.0	0.0	0.0	0.0	3.0	497.0	0.0	0.0	0.0	0.0	0.0
1011771	11.0	0.0	1.0	0.0	3.0	0.0	2.0	1.0	0.0	1.0	0.0	7.0	0.0	9.0	3.0	2.0	4.0	14.0	1.0	1.0	0.0	2.0	0.0	6.0	0.0	0.0	0.0	1.0	0.0	1.0	2.0	0.0	10.0	2.0	1.0	5.0	0.0	2.0	0.0	13.0	0.0	0.0	0.0	3.0	0.0	0.0	0.0	0.0	1.0
1074016	1.0	2.0	0.0	5.0	1.0	13.0	25.0	3.0	26.0	15.0	53.0	8.0	0.0	0.0	3.0	9.0	4.0	225.0	0.0	0.0	0.0	0.0	0.0	3.0	20.0	0.0	49.0	2.0	1149.0	4.0	160.0	6.0	8.0	48.0	2.0	3.0	0.0	0.0	1.0	0.0	2.0	1.0	3.0	14.0	0.0	0.0	2.0	1.0	4.0
832674	49.0	0.0	2.0	0.0	0.0	36.0	131.0	14.0	81.0	7.0	210.0	119.0	4.0	335.0	196.0	3.0	1.0	91.0	9.0	9.0	6.0	0.0	3.0	94.0	205.0	5.0	246.0	4.0	1156.0	228.0	29.0	68.0	384.0	370.0	37.0	9.0	16.0	16.0	68.0	107.0	22.0	10.0	2.0	8.0	9.0	4.0	7.0	6.0	24.0
744291	14.0	0.0	0.0	0.0	0.0	0.0	0.0	0.0	0.0	0.0	0.0	0.0	0.0	0.0	0.0	0.0	0.0	0.0	0.0	0.0	0.0	0.0	0.0	38.0	0.0	0.0	0.0	0.0	0.0	0.0	0.0	0.0	29.0	0.0	0.0	0.0	178.0	0.0	0.0	0.0	0.0	0.0	0.0	0.0	0.0	0.0	0.0	0.0	0.0
220692	13.0	12.0	15.0	3.0	0.0	4.0	0.0	30.0	8.0	29.0	0.0	0.0	14.0	3.0	22.0	16.0	3.0	14.0	7.0	2.0	10.0	7.0	6.0	72.0	22.0	5.0	5.0	5.0	1.0	5.0	5.0	1.0	4.0	5.0	31.0	12.0	46.0	4.0	6.0	9.0	0.0	1.0	2.0	11.0	2.0	4.0	4.0	4.0	3.0
209762	76.0	116.0	50.0	24.0	111.0	7.0	8.0	0.0	2.0	0.0	85.0	14.0	23.0	29.0	125.0	26.0	74.0	6.0	8.0	8.0	28.0	1.0	18.0	18.0	0.0	1.0	1.0	17.0	0.0	103.0	5.0	8.0	125.0	10.0	19.0	5.0	43.0	39.0	34.0	80.0	2.0	20.0	7.0	60.0	21.0	2.0	6.0	15.0	17.0
813668	5029.0	4381.0	3857.0	3597.0	3269.0	897.0	1572.0	3516.0	5788.0	15342.0	169.0	190.0	3159.0	1062.0	3232.0	3425.0	1799.0	878.0	1223.0	1229.0	6693.0	1027.0	4458.0	13132.0	3720.0	2739.0	2533.0	1796.0	552.0	6559.0	873.0	1721.0	6479.0	1179.0	9081.0	1432.0	9438.0	2454.0	3186.0	3893.0	17.0	1799.0	1836.0	4299.0	3760.0	967.0	971.0	1301.0	1630.0
824302	0.0	0.0	3.0	18.0	6.0	0.0	108.0	0.0	0.0	0.0	0.0	1.0	0.0	0.0	0.0	0.0	2.0	12.0	1.0	0.0	0.0	1.0	0.0	0.0	0.0	0.0	0.0	0.0	1.0	1.0	26.0	1.0	2.0	11.0	3.0	7.0	9.0	0.0	0.0	7.0	2801.0	46.0	41.0	3.0	0.0	28.0	87.0	4.0	7.0
352802	0.0	24.0	0.0	0.0	5.0	1.0	0.0	0.0	567.0	6.0	91.0	0.0	0.0	0.0	0.0	0.0	0.0	0.0	0.0	0.0	0.0	0.0	0.0	9.0	0.0	0.0	0.0	0.0	0.0	0.0	0.0	0.0	0.0	0.0	0.0	0.0	7.0	0.0	0.0	0.0	0.0	0.0	0.0	0.0	0.0	0.0	0.0	0.0	0.0
316908	5.0	6.0	1.0	0.0	2.0	0.0	1.0	10.0	13.0	16.0	10.0	0.0	31.0	2.0	42.0	14.0	0.0	0.0	2.0	7.0	35.0	1.0	33.0	30.0	2.0	0.0	5.0	3.0	0.0	25.0	15.0	2.0	17.0	0.0	80.0	1.0	55.0	2.0	4.0	8.0	0.0	1.0	0.0	6.0	4.0	0.0	1.0	1.0	0.0
835586	0.0	0.0	4.0	44.0	0.0	8.0	25.0	1.0	68.0	8.0	21.0	35.0	0.0	10.0	0.0	4.0	0.0	97.0	0.0	0.0	0.0	0.0	0.0	0.0	0.0	0.0	5.0	0.0	21.0	10.0	29.0	104.0	2.0	1.0	0.0	0.0	1.0	0.0	9.0	0.0	15.0	11.0	5.0	6.0	3.0	0.0	1.0	5.0	1.0
635391	10.0	0.0	0.0	0.0	0.0	0.0	1.0	42.0	0.0	0.0	0.0	77.0	0.0	2.0	1.0	0.0	0.0	0.0	0.0	3.0	0.0	0.0	1.0	0.0	19.0	1.0	0.0	7.0	1.0	0.0	0.0	0.0	69.0	365.0	0.0	0.0	16.0	8.0	3.0	21.0	2.0	0.0	0.0	0.0	0.0	0.0	0.0	0.0	5.0
807614	9.0	13.0	4.0	10.0	9.0	3.0	3.0	10.0	10.0	5.0	4.0	1.0	5.0	2.0	1.0	5.0	5.0	2.0	1.0	0.0	4.0	0.0	0.0	8.0	2.0	0.0	3.0	6.0	8.0	3.0	4.0	5.0	3.0	9.0	0.0	2.0	1.0	8.0	5.0	14.0	0.0	2.0	11.0	13.0	18.0	2.0	3.0	4.0	8.0
4400334	0.0	0.0	0.0	0.0	0.0	0.0	0.0	11.0	0.0	0.0	0.0	0.0	0.0	0.0	0.0	0.0	9.0	0.0	0.0	8.0	0.0	0.0	0.0	12.0	0.0	10.0	0.0	3.0	0.0	1.0	0.0	0.0	0.0	18.0	0.0	0.0	21.0	0.0	0.0	0.0	0.0	0.0	0.0	0.0	2.0	0.0	0.0	0.0	0.0
231330	0.0	0.0	0.0	1.0	2.0	0.0	0.0	0.0	0.0	0.0	1.0	5.0	0.0	0.0	0.0	2.0	0.0	1.0	0.0	0.0	0.0	0.0	0.0	0.0	0.0	0.0	0.0	0.0	0.0	2.0	0.0	0.0	0.0	0.0	0.0	0.0	0.0	0.0	0.0	0.0	0.0	0.0	2.0	0.0	0.0	0.0	0.0	0.0	0.0
658233	3034.0	425.0	1735.0	2959.0	895.0	116.0	430.0	897.0	10491.0	4588.0	7.0	1175.0	34.0	171.0	91.0	367.0	176.0	282.0	70.0	88.0	140.0	314.0	90.0	11476.0	2729.0	4965.0	1522.0	14.0	13.0	54.0	405.0	68.0	446.0	50.0	645.0	148.0	754.0	478.0	346.0	1490.0	4.0	83.0	132.0	1928.0	142.0	1451.0	1207.0	1143.0	1076.0
820086	10.0	101.0	37.0	0.0	65.0	0.0	4.0	26.0	13.0	56.0	5.0	9.0	109.0	55.0	167.0	16.0	56.0	14.0	44.0	62.0	46.0	6.0	27.0	130.0	389.0	6.0	35.0	24.0	5.0	84.0	16.0	50.0	48.0	143.0	16.0	11.0	34.0	12.0	0.0	14.0	6.0	4.0	3.0	4.0	0.0	7.0	3.0	3.0	4.0
539293	0.0	0.0	0.0	0.0	0.0	0.0	0.0	0.0	3.0	0.0	0.0	0.0	0.0	0.0	0.0	0.0	0.0	0.0	0.0	0.0	0.0	0.0	0.0	0.0	0.0	0.0	0.0	0.0	14.0	0.0	0.0	0.0	0.0	0.0	0.0	0.0	0.0	0.0	0.0	0.0	0.0	0.0	0.0	0.0	0.0	0.0	0.0	0.0	0.0
219119	27.0	11.0	5.0	0.0	21.0	42.0	320.0	0.0	0.0	0.0	0.0	0.0	0.0	0.0	0.0	0.0	0.0	0.0	0.0	0.0	0.0	0.0	0.0	0.0	0.0	0.0	0.0	0.0	0.0	0.0	0.0	0.0	0.0	0.0	0.0	0.0	0.0	7.0	2.0	10.0	0.0	8.0	3.0	19.0	2.0	44.0	28.0	88.0	20.0
722618	15.0	4.0	2.0	6.0	0.0	0.0	9.0	52.0	254.0	653.0	3.0	61.0	3.0	40.0	39.0	202.0	70.0	56.0	12.0	20.0	0.0	5.0	13.0	72.0	54.0	7.0	95.0	15.0	0.0	34.0	114.0	33.0	104.0	10.0	8.0	15.0	7.0	7.0	0.0	32.0	0.0	0.0	0.0	10.0	2.0	1.0	1.0	1.0	2.0
512654	156.0	98.0	180.0	78.0	56.0	47.0	35.0	72.0	114.0	156.0	44.0	5.0	34.0	22.0	23.0	80.0	38.0	42.0	18.0	13.0	30.0	30.0	28.0	209.0	69.0	16.0	14.0	39.0	31.0	30.0	108.0	27.0	83.0	50.0	100.0	30.0	172.0	29.0	22.0	92.0	2.0	53.0	64.0	211.0	16.0	104.0	126.0	66.0	115.0
837404	1.0	0.0	0.0	0.0	0.0	3.0	6.0	0.0	0.0	0.0	2.0	0.0	0.0	1.0	0.0	2.0	0.0	6.0	0.0	0.0	0.0	0.0	0.0	0.0	2.0	0.0	0.0	0.0	14.0	1.0	1.0	1.0	0.0	0.0	1.0	1.0	0.0	0.0	0.0	0.0	140.0	8.0	4.0	0.0	0.0	6.0	4.0	7.0	1.0
28520	109.0	54.0	228.0	245.0	97.0	31.0	116.0	0.0	4.0	0.0	6.0	15.0	0.0	9.0	5.0	0.0	0.0	2.0	0.0	1.0	3.0	47.0	0.0	0.0	0.0	1.0	0.0	706.0	11.0	0.0	6.0	117.0	356.0	32.0	0.0	144.0	1.0	32.0	48.0	95.0	0.0	1.0	12.0	152.0	8.0	135.0	293.0	67.0	108.0
622654	15.0	961.0	772.0	212.0	1471.0	128.0	257.0	244.0	36.0	130.0	7.0	21.0	0.0	0.0	0.0	77.0	47.0	41.0	0.0	1.0	0.0	0.0	0.0	0.0	8.0	0.0	17.0	74.0	9.0	0.0	141.0	2.0	11.0	140.0	0.0	4.0	0.0	1.0	7.0	6.0	1.0	95.0	371.0	821.0	8.0	83.0	45.0	208.0	321.0
143882	19.0	0.0	42.0	18.0	7.0	10.0	17.0	0.0	4.0	18.0	0.0	0.0	0.0	14.0	0.0	22.0	168.0	13.0	8.0	6.0	0.0	2.0	0.0	0.0	0.0	6.0	0.0	0.0	0.0	0.0	5.0	1.0	0.0	0.0	0.0	9.0	0.0	1.0	0.0	4.0	0.0	0.0	0.0	29.0	0.0	17.0	0.0	19.0	85.0
319691	3.0	2.0	1.0	4.0	3.0	2.0	0.0	1.0	14.0	21.0	0.0	1.0	1.0	2.0	0.0	7.0	1.0	3.0	3.0	0.0	3.0	0.0	0.0	6.0	1.0	2.0	1.0	5.0	0.0	1.0	1.0	3.0	13.0	4.0	6.0	0.0	6.0	3.0	0.0	7.0	0.0	2.0	1.0	1.0	4.0	0.0	0.0	5.0	2.0
559843	81.0	120.0	21.0	20.0	41.0	28.0	33.0	67.0	63.0	59.0	44.0	3.0	9.0	4.0	17.0	22.0	19.0	17.0	2.0	6.0	29.0	4.0	13.0	19.0	20.0	10.0	17.0	37.0	45.0	58.0	20.0	25.0	22.0	42.0	73.0	15.0	63.0	40.0	67.0	71.0	1.0	95.0	60.0	25.0	151.0	17.0	16.0	37.0	36.0
692603	0.0	0.0	0.0	0.0	0.0	0.0	0.0	0.0	0.0	0.0	1.0	0.0	0.0	0.0	1.0	0.0	0.0	0.0	3.0	1.0	2.0	0.0	0.0	7.0	0.0	3.0	0.0	6.0	0.0	0.0	0.0	0.0	1.0	41.0	10.0	0.0	0.0	0.0	0.0	0.0	0.0	0.0	0.0	0.0	0.0	0.0	0.0	0.0	0.0
1064852	7.0	160.0	2.0	0.0	9.0	20.0	57.0	4.0	2.0	2.0	643.0	9.0	0.0	40.0	47.0	1.0	73.0	77.0	9.0	4.0	3.0	5.0	4.0	3.0	26.0	0.0	4.0	281.0	40.0	108.0	18.0	110.0	22.0	110.0	17.0	17.0	19.0	3.0	8.0	8.0	109.0	422.0	37.0	1.0	54.0	3.0	17.0	6.0	12.0
279402	3.0	0.0	0.0	0.0	0.0	0.0	0.0	0.0	0.0	0.0	0.0	0.0	3.0	0.0	0.0	0.0	0.0	0.0	0.0	0.0	0.0	0.0	0.0	0.0	3.0	0.0	0.0	0.0	0.0	1.0	0.0	0.0	8.0	6.0	0.0	0.0	3.0	0.0	0.0	6.0	7.0	0.0	0.0	0.0	0.0	0.0	0.0	0.0	0.0
525171	0.0	0.0	0.0	4.0	0.0	0.0	6.0	0.0	12.0	4.0	1.0	2.0	0.0	0.0	0.0	0.0	0.0	0.0	0.0	0.0	0.0	0.0	0.0	0.0	1.0	0.0	0.0	1.0	0.0	0.0	0.0	0.0	4.0	11.0	0.0	0.0	0.0	0.0	0.0	0.0	0.0	3.0	1.0	3.0	0.0	0.0	0.0	1.0	0.0
2194873	4.0	3.0	0.0	0.0	5.0	3.0	1.0	1.0	5.0	1.0	2.0	1.0	2.0	0.0	1.0	1.0	0.0	2.0	0.0	1.0	3.0	1.0	16.0	2.0	4.0	2.0	0.0	1.0	0.0	2.0	0.0	2.0	1.0	1.0	3.0	4.0	3.0	1.0	2.0	4.0	0.0	1.0	3.0	0.0	3.0	3.0	0.0	0.0	2.0
881104	5.0	1.0	0.0	1.0	2.0	0.0	0.0	1.0	0.0	3.0	2.0	1.0	3.0	2.0	4.0	19.0	2.0	0.0	0.0	4.0	4.0	0.0	1.0	8.0	1.0	1.0	0.0	1.0	0.0	6.0	1.0	0.0	15.0	31.0	15.0	5.0	15.0	0.0	0.0	4.0	0.0	0.0	0.0	1.0	0.0	0.0	0.0	0.0	0.0
103802	11.0	19.0	6.0	2.0	3.0	9.0	1.0	10.0	3.0	1.0	219.0	1.0	4.0	4.0	32.0	5.0	7.0	1.0	3.0	1.0	9.0	2.0	5.0	11.0	44.0	0.0	9.0	14.0	10.0	16.0	1.0	1.0	18.0	7.0	94.0	1.0	68.0	4.0	8.0	13.0	6.0	33.0	9.0	9.0	21.0	2.0	5.0	20.0	12.0
26459	6.0	0.0	0.0	0.0	0.0	0.0	0.0	4.0	5.0	46.0	0.0	0.0	0.0	3.0	0.0	0.0	0.0	0.0	0.0	0.0	0.0	0.0	0.0	66.0	12.0	51.0	0.0	0.0	0.0	0.0	0.0	0.0	0.0	6.0	6.0	0.0	1.0	0.0	3.0	0.0	1.0	0.0	0.0	0.0	0.0	0.0	0.0	0.0	0.0
1753826	2.0	3.0	14.0	4.0	14.0	1.0	1.0	0.0	0.0	1.0	3.0	0.0	0.0	0.0	4.0	5.0	1.0	1.0	0.0	2.0	4.0	5.0	5.0	4.0	0.0	0.0	0.0	5.0	0.0	4.0	0.0	5.0	0.0	3.0	4.0	1.0	6.0	4.0	0.0	11.0	0.0	0.0	0.0	26.0	2.0	3.0	4.0	1.0	9.0
4375292	2.0	184.0	8.0	7.0	31.0	55.0	9.0	197.0	4.0	6.0	9.0	4.0	0.0	0.0	3.0	71.0	41.0	29.0	0.0	0.0	0.0	3.0	0.0	17.0	11.0	1.0	0.0	62.0	0.0	1.0	15.0	493.0	15.0	18.0	0.0	8.0	6.0	0.0	0.0	1.0	3.0	96.0	704.0	31.0	1.0	29.0	17.0	39.0	83.0
305406	23.0	23.0	14.0	15.0	22.0	5.0	1.0	2.0	31.0	10.0	26.0	0.0	1.0	0.0	1.0	4.0	3.0	1.0	0.0	3.0	7.0	0.0	2.0	4.0	13.0	4.0	1.0	4.0	1.0	0.0	0.0	0.0	17.0	2.0	1.0	0.0	5.0	19.0	8.0	23.0	6.0	14.0	13.0	29.0	23.0	4.0	4.0	4.0	5.0
813418	27.0	55.0	1.0	1.0	13.0	1.0	2.0	23.0	21.0	104.0	4.0	18.0	9.0	24.0	12.0	10.0	31.0	5.0	9.0	7.0	15.0	2.0	13.0	25.0	82.0	12.0	26.0	23.0	2.0	1.0	1.0	13.0	20.0	154.0	2.0	1.0	8.0	1.0	2.0	1.0	11.0	1.0	1.0	2.0	0.0	0.0	2.0	0.0	4.0
545460	3110.0	7813.0	2896.0	1744.0	3331.0	1854.0	2138.0	2417.0	2501.0	2795.0	612.0	103.0	1203.0	442.0	1081.0	1605.0	1433.0	862.0	244.0	229.0	1596.0	482.0	1010.0	1286.0	770.0	291.0	988.0	1623.0	989.0	4285.0	935.0	1644.0	906.0	1816.0	2777.0	886.0	2709.0	2414.0	3905.0	2457.0	53.0	4531.0	3400.0	3257.0	9811.0	711.0	655.0	2049.0	2006.0
670511	15.0	22.0	0.0	0.0	1.0	8.0	6.0	180.0	25.0	273.0	0.0	0.0	36.0	1.0	0.0	52.0	62.0	2.0	18.0	11.0	89.0	4.0	80.0	0.0	15.0	0.0	100.0	42.0	0.0	6.0	2.0	675.0	0.0	50.0	5.0	22.0	78.0	10.0	7.0	10.0	23.0	6.0	0.0	0.0	1.0	4.0	2.0	16.0	0.0
581056	78.0	35.0	23.0	21.0	31.0	1.0	3.0	0.0	0.0	0.0	2.0	0.0	0.0	0.0	2.0	4.0	3.0	3.0	3.0	1.0	6.0	14.0	8.0	18.0	0.0	6.0	0.0	0.0	0.0	4.0	3.0	2.0	5.0	5.0	9.0	13.0	10.0	24.0	10.0	31.0	0.0	6.0	6.0	22.0	7.0	7.0	14.0	8.0	15.0
846497	0.0	0.0	77.0	46.0	0.0	44.0	56.0	5.0	3.0	0.0	0.0	0.0	0.0	0.0	0.0	20.0	5.0	13.0	0.0	0.0	0.0	0.0	0.0	0.0	0.0	0.0	0.0	6.0	15.0	0.0	21.0	27.0	0.0	0.0	0.0	4.0	0.0	0.0	0.0	0.0	0.0	0.0	0.0	4.0	0.0	67.0	15.0	28.0	7.0
3480259	0.0	11.0	3.0	9.0	0.0	0.0	1.0	15.0	1832.0	31.0	56.0	3.0	45.0	2.0	22.0	0.0	24.0	2.0	8.0	5.0	89.0	3.0	35.0	2.0	25.0	0.0	4.0	0.0	5.0	10.0	15.0	6.0	9.0	8.0	144.0	0.0	249.0	0.0	1.0	1.0	48.0	9.0	0.0	1.0	0.0	1.0	0.0	0.0	0.0
194191	0.0	0.0	0.0	0.0	0.0	18.0	35.0	0.0	1.0	0.0	8.0	0.0	27.0	57.0	10.0	168.0	11.0	28.0	37.0	41.0	50.0	40.0	21.0	0.0	0.0	0.0	0.0	7.0	2.0	3.0	37.0	265.0	36.0	4.0	39.0	34.0	79.0	4.0	2.0	5.0	0.0	3.0	2.0	2.0	1.0	0.0	9.0	0.0	3.0
348675	8.0	9.0	4.0	6.0	5.0	0.0	0.0	0.0	449.0	17.0	17.0	2.0	21.0	8.0	27.0	2.0	2.0	1.0	1.0	5.0	63.0	4.0	49.0	9.0	8.0	3.0	5.0	6.0	0.0	13.0	0.0	2.0	11.0	2.0	68.0	2.0	55.0	4.0	2.0	2.0	1.0	0.0	0.0	6.0	4.0	0.0	0.0	4.0	1.0
83959	1.0	0.0	0.0	0.0	0.0	3.0	0.0	0.0	5.0	1.0	268.0	0.0	1.0	0.0	1.0	0.0	0.0	0.0	0.0	0.0	0.0	0.0	0.0	0.0	0.0	0.0	0.0	8.0	0.0	0.0	0.0	0.0	32.0	6.0	2.0	0.0	0.0	1.0	0.0	2.0	0.0	0.0	0.0	0.0	0.0	0.0	0.0	4.0	0.0
722441	0.0	2.0	55.0	7.0	7.0	0.0	18.0	1.0	0.0	1.0	17.0	1.0	0.0	0.0	0.0	2.0	0.0	0.0	0.0	1.0	0.0	0.0	5.0	0.0	1.0	0.0	0.0	9.0	0.0	0.0	0.0	32.0	11.0	14.0	0.0	5.0	1.0	0.0	0.0	0.0	0.0	0.0	0.0	24.0	0.0	26.0	1.0	1.0	0.0
2742266	0.0	3.0	3.0	0.0	4.0	1.0	0.0	0.0	7.0	3.0	0.0	0.0	0.0	0.0	0.0	0.0	0.0	1.0	0.0	2.0	0.0	0.0	0.0	0.0	0.0	0.0	2.0	47.0	14.0	0.0	0.0	1.0	27.0	62.0	0.0	0.0	0.0	0.0	0.0	0.0	1.0	0.0	0.0	2.0	0.0	0.0	0.0	1.0	0.0
84602	29.0	9.0	0.0	0.0	4.0	1.0	2.0	0.0	3.0	0.0	3.0	6.0	3.0	0.0	946.0	2.0	4.0	622.0	0.0	0.0	0.0	15.0	2.0	4.0	22.0	0.0	0.0	4.0	33.0	983.0	158.0	367.0	7.0	0.0	63.0	184.0	15.0	9.0	33.0	22.0	69.0	187.0	226.0	3.0	62.0	3.0	2.0	13.0	13.0
4468331	0.0	0.0	36.0	5.0	1.0	9.0	0.0	0.0	0.0	0.0	0.0	0.0	0.0	0.0	0.0	19.0	7.0	43.0	0.0	0.0	0.0	1.0	0.0	0.0	0.0	0.0	0.0	0.0	0.0	0.0	86.0	13.0	0.0	0.0	0.0	0.0	0.0	1.0	1.0	0.0	8.0	1.0	1.0	24.0	1.0	5.0	4.0	0.0	0.0
248998	0.0	31.0	21.0	50.0	49.0	0.0	0.0	0.0	0.0	0.0	0.0	0.0	0.0	0.0	0.0	0.0	0.0	0.0	0.0	0.0	0.0	0.0	0.0	0.0	0.0	0.0	0.0	0.0	0.0	0.0	0.0	0.0	0.0	0.0	0.0	0.0	0.0	0.0	0.0	0.0	0.0	7.0	7.0	25.0	0.0	13.0	7.0	5.0	0.0
946945	0.0	1.0	0.0	0.0	0.0	0.0	2.0	2.0	40.0	9.0	12.0	0.0	1.0	0.0	0.0	5.0	1.0	0.0	0.0	0.0	0.0	0.0	0.0	1.0	2.0	0.0	0.0	0.0	0.0	2.0	0.0	0.0	0.0	2.0	0.0	1.0	0.0	0.0	0.0	0.0	0.0	0.0	0.0	0.0	0.0	0.0	0.0	0.0	0.0
538428	6.0	20.0	5.0	0.0	12.0	2.0	4.0	22.0	77.0	94.0	1.0	0.0	5.0	17.0	4.0	107.0	16.0	6.0	12.0	6.0	2.0	4.0	0.0	7.0	13.0	7.0	23.0	0.0	0.0	3.0	13.0	21.0	9.0	6.0	3.0	7.0	5.0	0.0	0.0	14.0	0.0	0.0	0.0	2.0	0.0	0.0	0.0	0.0	0.0
425968	71.0	2.0	2.0	12.0	0.0	68.0	295.0	4.0	8.0	1.0	10.0	13.0	0.0	43.0	33.0	0.0	6.0	396.0	1.0	0.0	0.0	2.0	1.0	19.0	60.0	1.0	4.0	6.0	488.0	77.0	257.0	31.0	67.0	11.0	33.0	14.0	23.0	9.0	49.0	54.0	284.0	250.0	363.0	11.0	117.0	82.0	67.0	114.0	78.0
319316	0.0	0.0	0.0	0.0	0.0	0.0	0.0	0.0	63.0	1.0	11.0	0.0	0.0	0.0	0.0	0.0	0.0	0.0	0.0	0.0	0.0	0.0	0.0	0.0	0.0	0.0	0.0	0.0	3.0	0.0	0.0	0.0	0.0	0.0	0.0	0.0	0.0	0.0	0.0	0.0	0.0	0.0	0.0	0.0	0.0	0.0	0.0	0.0	0.0
136219	0.0	5.0	9.0	1.0	3.0	0.0	0.0	0.0	20.0	6.0	1.0	0.0	2.0	1.0	0.0	12.0	4.0	1.0	0.0	4.0	2.0	3.0	0.0	0.0	0.0	0.0	0.0	0.0	1.0	0.0	0.0	2.0	0.0	0.0	0.0	2.0	0.0	0.0	0.0	0.0	0.0	0.0	0.0	0.0	0.0	0.0	0.0	0.0	0.0
4413693	0.0	0.0	3.0	19.0	0.0	5.0	15.0	3.0	16.0	1.0	2.0	2.0	0.0	0.0	0.0	0.0	0.0	3.0	0.0	0.0	0.0	0.0	0.0	0.0	0.0	0.0	0.0	1.0	3.0	0.0	1.0	1.0	2.0	1.0	0.0	0.0	0.0	0.0	0.0	0.0	0.0	0.0	0.0	0.0	0.0	7.0	3.0	3.0	0.0
223126	5.0	40.0	5.0	7.0	3.0	12.0	1.0	3.0	9.0	5.0	0.0	48.0	0.0	2.0	2.0	6.0	2.0	6.0	1.0	0.0	0.0	4.0	5.0	0.0	0.0	0.0	1.0	7.0	0.0	8.0	8.0	6.0	17.0	1.0	19.0	2.0	2.0	2.0	2.0	4.0	0.0	5.0	6.0	8.0	0.0	1.0	3.0	5.0	10.0
568617	19.0	66.0	179.0	43.0	83.0	20.0	10.0	0.0	6.0	6.0	25.0	9.0	26.0	41.0	13.0	18.0	25.0	0.0	26.0	32.0	3.0	0.0	4.0	0.0	0.0	2.0	0.0	67.0	1.0	7.0	0.0	6.0	76.0	54.0	14.0	0.0	1.0	14.0	4.0	23.0	2.0	6.0	3.0	117.0	3.0	36.0	29.0	24.0	112.0
305099	0.0	3.0	0.0	0.0	0.0	0.0	0.0	0.0	72.0	1.0	6.0	0.0	0.0	0.0	0.0	0.0	0.0	0.0	0.0	0.0	0.0	0.0	0.0	0.0	0.0	0.0	0.0	0.0	0.0	0.0	0.0	0.0	0.0	0.0	0.0	0.0	0.0	0.0	0.0	0.0	0.0	0.0	0.0	3.0	0.0	0.0	0.0	0.0	0.0
586002	20.0	24.0	21.0	0.0	8.0	0.0	8.0	37.0	142.0	139.0	10.0	0.0	79.0	18.0	84.0	2.0	3.0	2.0	30.0	26.0	75.0	1.0	65.0	102.0	27.0	19.0	52.0	112.0	2.0	61.0	0.0	0.0	16.0	107.0	58.0	0.0	104.0	45.0	42.0	76.0	1.0	6.0	0.0	6.0	1.0	0.0	3.0	0.0	0.0
588530	66.0	343.0	224.0	120.0	271.0	82.0	35.0	22.0	5.0	43.0	5.0	0.0	5.0	6.0	4.0	27.0	15.0	10.0	0.0	0.0	3.0	6.0	0.0	1.0	7.0	0.0	5.0	4.0	2.0	6.0	11.0	125.0	8.0	7.0	5.0	35.0	21.0	17.0	8.0	26.0	22.0	126.0	84.0	186.0	37.0	98.0	15.0	73.0	170.0
717874	11.0	6.0	11.0	10.0	5.0	1.0	5.0	4.0	2.0	13.0	0.0	1.0	13.0	4.0	6.0	2.0	1.0	1.0	0.0	0.0	2.0	3.0	1.0	18.0	17.0	6.0	3.0	2.0	2.0	10.0	0.0	0.0	8.0	2.0	18.0	6.0	14.0	3.0	4.0	8.0	0.0	5.0	5.0	5.0	7.0	2.0	2.0	6.0	3.0
128347	15.0	9.0	3.0	2.0	2.0	3.0	1.0	0.0	10.0	5.0	5.0	0.0	13.0	1.0	5.0	1.0	4.0	0.0	1.0	1.0	13.0	1.0	9.0	7.0	2.0	0.0	3.0	0.0	2.0	10.0	0.0	4.0	19.0	2.0	15.0	3.0	12.0	4.0	8.0	4.0	1.0	1.0	0.0	3.0	10.0	1.0	0.0	4.0	1.0
203879	554.0	914.0	933.0	385.0	821.0	47.0	276.0	27.0	153.0	552.0	19.0	396.0	832.0	309.0	675.0	739.0	235.0	171.0	147.0	225.0	601.0	104.0	428.0	447.0	49.0	111.0	221.0	183.0	5.0	606.0	169.0	241.0	935.0	140.0	552.0	155.0	634.0	182.0	65.0	339.0	0.0	64.0	41.0	563.0	36.0	135.0	156.0	143.0	253.0
356574	0.0	4.0	1.0	4.0	9.0	0.0	0.0	0.0	0.0	0.0	16.0	0.0	0.0	2.0	3.0	1.0	1.0	1.0	3.0	2.0	0.0	0.0	0.0	0.0	0.0	0.0	0.0	0.0	0.0	2.0	15.0	1.0	0.0	4.0	1.0	2.0	0.0	0.0	3.0	0.0	28.0	3.0	0.0	0.0	2.0	0.0	0.0	0.0	2.0
53331	6.0	134.0	26.0	1.0	21.0	9.0	2.0	1.0	68.0	1.0	916.0	0.0	0.0	3.0	0.0	68.0	54.0	3.0	0.0	0.0	1.0	1.0	0.0	0.0	0.0	0.0	0.0	913.0	32.0	0.0	2.0	24.0	101.0	2000.0	0.0	0.0	0.0	1.0	1.0	1.0	35.0	3.0	3.0	4.0	1.0	0.0	2.0	3.0	5.0
536819	0.0	0.0	0.0	0.0	0.0	0.0	20.0	0.0	1.0	4.0	0.0	0.0	0.0	1.0	1.0	0.0	0.0	0.0	0.0	0.0	0.0	0.0	0.0	0.0	2.0	0.0	0.0	0.0	1.0	0.0	0.0	0.0	0.0	0.0	1.0	1.0	7.0	0.0	0.0	0.0	0.0	0.0	0.0	0.0	0.0	0.0	0.0	0.0	1.0
349828	4.0	5.0	3.0	0.0	1.0	5.0	5.0	0.0	1.0	0.0	0.0	2.0	9.0	1.0	11.0	1.0	4.0	3.0	7.0	12.0	5.0	1.0	1.0	0.0	121.0	2.0	2.0	3.0	1.0	9.0	7.0	4.0	2.0	1.0	2.0	3.0	2.0	14.0	19.0	2.0	2.0	11.0	8.0	3.0	24.0	3.0	3.0	16.0	19.0
540962	0.0	0.0	1.0	0.0	1.0	0.0	3.0	0.0	21.0	3.0	2.0	2.0	0.0	0.0	0.0	1.0	0.0	0.0	0.0	0.0	0.0	0.0	0.0	0.0	0.0	0.0	0.0	0.0	0.0	0.0	0.0	0.0	0.0	1.0	0.0	0.0	0.0	0.0	0.0	0.0	0.0	0.0	0.0	0.0	0.0	0.0	0.0	0.0	0.0
148878	639.0	243.0	538.0	607.0	268.0	878.0	714.0	379.0	411.0	264.0	439.0	131.0	44.0	54.0	95.0	407.0	137.0	108.0	68.0	86.0	64.0	81.0	48.0	223.0	237.0	26.0	334.0	428.0	96.0	184.0	215.0	80.0	273.0	386.0	259.0	79.0	299.0	256.0	242.0	424.0	99.0	439.0	95.0	386.0	214.0	230.0	161.0	824.0	484.0
616682	3.0	9.0	0.0	0.0	0.0	0.0	1.0	1.0	7.0	2.0	0.0	9.0	2.0	7.0	8.0	7.0	4.0	22.0	1.0	3.0	0.0	1.0	5.0	3.0	0.0	2.0	3.0	4.0	2.0	8.0	8.0	0.0	1.0	15.0	5.0	0.0	15.0	0.0	0.0	0.0	0.0	0.0	0.0	0.0	0.0	0.0	0.0	1.0	0.0
805676	48.0	43.0	132.0	85.0	119.0	12.0	18.0	0.0	0.0	5.0	6.0	14.0	12.0	25.0	36.0	34.0	30.0	2.0	10.0	4.0	29.0	29.0	33.0	9.0	2.0	0.0	0.0	48.0	2.0	37.0	13.0	33.0	24.0	30.0	22.0	59.0	31.0	91.0	25.0	176.0	0.0	4.0	3.0	149.0	5.0	13.0	38.0	32.0	79.0
2343601	0.0	0.0	0.0	0.0	0.0	1.0	0.0	2.0	1.0	1.0	1.0	0.0	1.0	0.0	0.0	0.0	1.0	0.0	0.0	0.0	0.0	0.0	0.0	0.0	0.0	0.0	1.0	18.0	9.0	7.0	0.0	1.0	33.0	60.0	5.0	3.0	0.0	1.0	0.0	2.0	8.0	0.0	4.0	1.0	2.0	5.0	0.0	11.0	3.0
44394	0.0	9.0	0.0	0.0	2.0	9.0	2.0	0.0	1.0	0.0	324.0	0.0	0.0	0.0	0.0	4.0	0.0	2.0	0.0	0.0	0.0	0.0	0.0	0.0	0.0	0.0	0.0	6.0	2.0	0.0	1.0	0.0	2.0	0.0	0.0	0.0	0.0	0.0	0.0	0.0	0.0	0.0	16.0	0.0	0.0	0.0	0.0	6.0	0.0
693971	0.0	2.0	0.0	3.0	0.0	0.0	0.0	3.0	0.0	6.0	0.0	11.0	0.0	1.0	0.0	1.0	0.0	0.0	0.0	0.0	4.0	0.0	0.0	0.0	0.0	0.0	0.0	0.0	0.0	0.0	0.0	0.0	32.0	3.0	0.0	1.0	0.0	0.0	0.0	0.0	0.0	0.0	0.0	0.0	2.0	1.0	0.0	0.0	1.0
940737	363.0	35.0	40.0	23.0	17.0	9.0	26.0	70.0	621.0	345.0	47.0	98.0	280.0	58.0	469.0	253.0	70.0	49.0	49.0	52.0	592.0	41.0	384.0	2130.0	125.0	212.0	123.0	79.0	16.0	406.0	73.0	59.0	1334.0	173.0	1223.0	64.0	1223.0	201.0	65.0	305.0	11.0	11.0	6.0	49.0	33.0	15.0	14.0	25.0	35.0
614583	0.0	5.0	65.0	34.0	19.0	395.0	10.0	142.0	10.0	39.0	0.0	3.0	0.0	7.0	2.0	7.0	8.0	3.0	0.0	0.0	0.0	0.0	0.0	14.0	113.0	4.0	80.0	48.0	516.0	8.0	2.0	43.0	0.0	26.0	3.0	5.0	0.0	11.0	11.0	14.0	0.0	10.0	35.0	55.0	10.0	3.0	63.0	102.0	5.0
691190	0.0	8.0	3.0	0.0	2.0	0.0	0.0	10.0	86.0	188.0	25.0	47.0	1.0	2.0	1.0	24.0	54.0	5.0	0.0	1.0	0.0	0.0	2.0	2.0	0.0	0.0	7.0	9.0	3.0	1.0	6.0	4.0	2.0	15.0	5.0	2.0	1.0	0.0	0.0	0.0	0.0	0.0	0.0	5.0	0.0	0.0	0.0	0.0	0.0
560147	5.0	17.0	0.0	2.0	2.0	0.0	0.0	19.0	33.0	212.0	0.0	0.0	17.0	1.0	16.0	3.0	0.0	1.0	2.0	0.0	2.0	0.0	5.0	12.0	19.0	9.0	44.0	2.0	6.0	17.0	1.0	0.0	5.0	1.0	7.0	0.0	8.0	0.0	1.0	6.0	0.0	1.0	0.0	3.0	0.0	0.0	0.0	1.0	0.0
738230	0.0	0.0	6.0	1.0	0.0	5.0	0.0	0.0	30.0	0.0	1.0	4.0	0.0	3.0	1.0	0.0	0.0	2.0	0.0	0.0	0.0	0.0	0.0	0.0	0.0	1.0	2.0	1.0	2.0	2.0	4.0	3.0	0.0	1.0	0.0	0.0	7.0	5.0	1.0	0.0	0.0	0.0	0.0	0.0	0.0	0.0	0.0	0.0	0.0
229803	5.0	6.0	14.0	8.0	20.0	0.0	0.0	0.0	0.0	30.0	0.0	15.0	0.0	8.0	8.0	21.0	3.0	4.0	6.0	0.0	4.0	1.0	1.0	10.0	0.0	7.0	0.0	8.0	0.0	1.0	26.0	2.0	13.0	4.0	9.0	5.0	0.0	3.0	0.0	5.0	0.0	1.0	0.0	9.0	0.0	1.0	5.0	1.0	13.0
4345059	642.0	1651.0	3946.0	953.0	2797.0	425.0	904.0	333.0	98.0	507.0	287.0	30.0	311.0	179.0	337.0	1445.0	155.0	168.0	73.0	63.0	66.0	22.0	53.0	153.0	94.0	201.0	146.0	1823.0	183.0	494.0	385.0	402.0	485.0	306.0	56.0	47.0	67.0	455.0	146.0	886.0	42.0	217.0	261.0	2344.0	146.0	423.0	455.0	287.0	598.0
100443	77.0	236.0	119.0	281.0	274.0	75.0	51.0	2.0	4.0	3.0	820.0	1.0	0.0	0.0	2.0	27.0	11.0	5.0	0.0	0.0	4.0	0.0	0.0	1.0	1.0	0.0	3.0	125.0	38.0	19.0	6.0	6.0	22.0	18.0	12.0	4.0	8.0	28.0	45.0	49.0	7.0	282.0	383.0	248.0	106.0	87.0	59.0	153.0	127.0
266148	2.0	0.0	0.0	0.0	0.0	1.0	11.0	0.0	0.0	0.0	0.0	4.0	0.0	4.0	1.0	0.0	0.0	9.0	0.0	0.0	0.0	0.0	0.0	0.0	0.0	0.0	1.0	0.0	0.0	6.0	1.0	0.0	0.0	0.0	0.0	1.0	3.0	0.0	37.0	3.0	191.0	194.0	36.0	0.0	45.0	1.0	2.0	3.0	5.0
553551	14.0	2.0	2.0	0.0	1.0	1.0	3.0	0.0	3.0	3.0	10.0	0.0	1.0	2.0	6.0	7.0	8.0	0.0	0.0	0.0	6.0	0.0	14.0	10.0	1.0	0.0	2.0	1.0	0.0	0.0	0.0	2.0	23.0	0.0	21.0	6.0	21.0	0.0	0.0	15.0	0.0	0.0	0.0	2.0	0.0	0.0	0.0	0.0	0.0
1954099	0.0	0.0	0.0	0.0	0.0	2.0	0.0	1708.0	3710.0	868.0	0.0	0.0	0.0	0.0	0.0	0.0	28.0	0.0	0.0	0.0	0.0	0.0	0.0	3.0	47.0	0.0	45.0	2.0	0.0	0.0	0.0	0.0	4.0	20.0	0.0	0.0	3.0	0.0	0.0	3.0	0.0	0.0	0.0	0.0	0.0	1.0	0.0	1.0	2.0
4476843	0.0	1.0	0.0	3.0	0.0	7.0	11.0	5.0	0.0	0.0	0.0	15.0	0.0	0.0	0.0	7.0	5.0	0.0	1.0	0.0	3.0	0.0	0.0	0.0	0.0	0.0	0.0	0.0	0.0	2.0	1.0	1.0	4.0	4.0	0.0	2.0	0.0	0.0	0.0	2.0	0.0	7.0	5.0	3.0	0.0	0.0	8.0	3.0	2.0
852722	0.0	0.0	0.0	2.0	0.0	3.0	0.0	4.0	0.0	1.0	5.0	0.0	0.0	0.0	0.0	1.0	0.0	0.0	0.0	0.0	0.0	0.0	0.0	0.0	0.0	0.0	0.0	18.0	6.0	0.0	0.0	0.0	0.0	12.0	0.0	0.0	0.0	0.0	0.0	0.0	0.0	0.0	0.0	0.0	0.0	4.0	2.0	2.0	3.0
827191	0.0	0.0	0.0	0.0	0.0	2.0	8.0	0.0	0.0	0.0	0.0	3.0	0.0	0.0	1.0	0.0	0.0	0.0	0.0	0.0	0.0	0.0	0.0	0.0	0.0	0.0	0.0	0.0	1.0	5.0	2.0	0.0	0.0	0.0	0.0	0.0	0.0	1.0	11.0	1.0	96.0	57.0	8.0	0.0	10.0	0.0	1.0	1.0	3.0
542548	0.0	0.0	59.0	21.0	1.0	0.0	5.0	38.0	19.0	70.0	0.0	0.0	0.0	0.0	0.0	3.0	4.0	1.0	0.0	1.0	0.0	0.0	0.0	0.0	0.0	0.0	0.0	5.0	0.0	0.0	0.0	39.0	0.0	2.0	0.0	3.0	0.0	0.0	0.0	0.0	0.0	0.0	0.0	13.0	0.0	2.0	1.0	1.0	0.0
974121	33.0	1.0	4.0	0.0	0.0	43.0	100.0	16.0	67.0	1.0	102.0	1338.0	6.0	207.0	44.0	17.0	8.0	366.0	1.0	5.0	0.0	7.0	1.0	18.0	187.0	0.0	839.0	12.0	288.0	247.0	103.0	275.0	122.0	356.0	35.0	27.0	27.0	10.0	70.0	44.0	33.0	56.0	26.0	2.0	14.0	11.0	8.0	14.0	51.0
573326	0.0	0.0	0.0	0.0	0.0	13.0	8.0	0.0	7.0	1.0	0.0	1.0	0.0	0.0	0.0	0.0	0.0	5.0	0.0	0.0	0.0	0.0	0.0	0.0	6.0	0.0	0.0	2.0	44.0	0.0	0.0	1.0	0.0	4.0	0.0	0.0	0.0	0.0	0.0	0.0	13.0	1.0	1.0	0.0	0.0	1.0	1.0	21.0	6.0
4253236	0.0	51.0	84.0	10.0	4.0	2.0	8.0	30.0	51.0	58.0	58.0	2.0	2.0	4.0	0.0	69.0	77.0	6.0	1.0	5.0	0.0	0.0	3.0	0.0	0.0	0.0	3.0	48.0	9.0	5.0	6.0	34.0	1.0	59.0	0.0	0.0	1.0	4.0	0.0	1.0	18.0	1.0	0.0	37.0	0.0	3.0	2.0	2.0	1.0
309285	0.0	0.0	0.0	0.0	2.0	0.0	0.0	0.0	60.0	0.0	5.0	0.0	0.0	0.0	0.0	0.0	0.0	0.0	0.0	0.0	0.0	0.0	0.0	0.0	0.0	0.0	0.0	0.0	0.0	0.0	0.0	0.0	0.0	0.0	0.0	0.0	0.0	0.0	0.0	0.0	0.0	0.0	0.0	0.0	0.0	0.0	0.0	0.0	0.0
1126475	0.0	0.0	0.0	0.0	0.0	0.0	0.0	0.0	33.0	14.0	5.0	0.0	0.0	0.0	3.0	0.0	0.0	0.0	1.0	0.0	0.0	0.0	0.0	0.0	0.0	0.0	0.0	0.0	0.0	0.0	1.0	0.0	0.0	38.0	2.0	0.0	0.0	0.0	0.0	0.0	1.0	0.0	0.0	0.0	0.0	0.0	0.0	2.0	0.0
657266	0.0	1.0	0.0	0.0	1.0	0.0	0.0	0.0	111.0	1.0	2.0	1.0	0.0	0.0	0.0	0.0	0.0	0.0	0.0	0.0	0.0	0.0	0.0	0.0	0.0	1.0	0.0	0.0	0.0	0.0	0.0	0.0	0.0	0.0	0.0	0.0	0.0	0.0	0.0	0.0	0.0	0.0	0.0	3.0	0.0	0.0	0.0	0.0	0.0
1110000	1.0	2.0	0.0	0.0	0.0	0.0	0.0	0.0	0.0	0.0	0.0	0.0	0.0	2.0	2.0	19.0	1.0	2.0	3.0	0.0	1.0	0.0	0.0	193.0	0.0	5.0	0.0	1.0	0.0	9.0	0.0	1.0	29.0	81.0	20.0	4.0	31.0	1.0	2.0	0.0	0.0	0.0	0.0	0.0	0.0	0.0	0.0	0.0	0.0
4295348	95.0	0.0	0.0	0.0	0.0	0.0	0.0	0.0	0.0	1.0	0.0	0.0	0.0	0.0	0.0	0.0	0.0	0.0	0.0	0.0	11.0	0.0	9.0	71.0	0.0	0.0	0.0	0.0	0.0	2.0	0.0	0.0	26.0	1.0	3.0	0.0	7.0	6.0	1.0	22.0	0.0	0.0	0.0	0.0	1.0	0.0	0.0	0.0	0.0
1105975	47.0	0.0	2.0	17.0	0.0	1362.0	249.0	0.0	0.0	1.0	21.0	2.0	0.0	0.0	0.0	0.0	0.0	0.0	0.0	0.0	0.0	0.0	0.0	0.0	0.0	0.0	0.0	798.0	23.0	1.0	0.0	3.0	27.0	699.0	0.0	0.0	0.0	7.0	19.0	67.0	15.0	4.0	10.0	0.0	12.0	330.0	487.0	312.0	44.0
560704	38.0	2.0	14.0	5.0	2.0	17.0	6.0	3.0	0.0	1.0	2.0	0.0	1.0	1.0	0.0	9.0	1.0	0.0	0.0	1.0	2.0	0.0	0.0	0.0	5.0	0.0	0.0	0.0	0.0	0.0	8.0	0.0	8.0	65.0	7.0	0.0	2.0	3.0	1.0	30.0	2.0	9.0	8.0	9.0	0.0	3.0	10.0	16.0	8.0
801568	45.0	4.0	4.0	0.0	1.0	2.0	13.0	6.0	0.0	0.0	4.0	59.0	1.0	210.0	16.0	4.0	6.0	79.0	0.0	2.0	2.0	3.0	3.0	9.0	3.0	3.0	1.0	0.0	21.0	32.0	35.0	2.0	120.0	11.0	32.0	5.0	37.0	2.0	52.0	42.0	5622.0	131.0	41.0	10.0	31.0	6.0	15.0	18.0	11.0
1694811	7.0	32.0	67.0	13.0	80.0	79.0	17.0	126.0	55.0	179.0	0.0	7.0	0.0	7.0	2.0	51.0	13.0	2.0	20.0	2.0	5.0	8.0	0.0	16.0	10.0	3.0	15.0	9.0	8.0	4.0	11.0	26.0	6.0	17.0	14.0	3.0	13.0	11.0	4.0	27.0	5.0	12.0	4.0	51.0	1.0	7.0	15.0	69.0	93.0
509575	10.0	31.0	22.0	20.0	29.0	8.0	7.0	1.0	0.0	1.0	23.0	1.0	5.0	5.0	2.0	13.0	15.0	11.0	4.0	7.0	4.0	2.0	1.0	1.0	13.0	0.0	1.0	23.0	10.0	6.0	13.0	2.0	10.0	12.0	5.0	6.0	16.0	14.0	11.0	9.0	16.0	37.0	27.0	24.0	28.0	10.0	7.0	18.0	21.0
388951	0.0	3.0	0.0	0.0	0.0	0.0	0.0	0.0	1.0	0.0	0.0	17.0	0.0	0.0	0.0	0.0	3.0	1.0	0.0	0.0	0.0	0.0	1.0	0.0	1.0	0.0	4.0	0.0	6.0	0.0	0.0	0.0	0.0	3.0	0.0	0.0	0.0	1.0	0.0	0.0	1.0	0.0	4.0	0.0	0.0	1.0	0.0	0.0	0.0
814832	4.0	1.0	0.0	0.0	0.0	1.0	3.0	0.0	0.0	0.0	15.0	1.0	0.0	3.0	3.0	0.0	2.0	10.0	0.0	0.0	1.0	0.0	0.0	1.0	4.0	0.0	0.0	1.0	12.0	3.0	2.0	4.0	4.0	1.0	0.0	1.0	6.0	1.0	1.0	0.0	14.0	12.0	2.0	0.0	5.0	0.0	0.0	0.0	0.0
160173	0.0	5.0	0.0	0.0	3.0	0.0	17.0	0.0	0.0	0.0	0.0	0.0	0.0	0.0	2.0	2.0	3.0	0.0	0.0	0.0	0.0	0.0	0.0	0.0	1.0	0.0	0.0	0.0	17.0	0.0	1.0	0.0	2.0	2.0	0.0	0.0	2.0	0.0	0.0	3.0	1.0	0.0	0.0	3.0	0.0	0.0	0.0	2.0	0.0
164668	0.0	1.0	1.0	0.0	0.0	0.0	1.0	195.0	128.0	210.0	1.0	7.0	26.0	46.0	18.0	44.0	38.0	10.0	5.0	5.0	11.0	5.0	7.0	243.0	107.0	37.0	94.0	92.0	8.0	27.0	26.0	14.0	23.0	115.0	23.0	17.0	16.0	0.0	0.0	0.0	0.0	2.0	0.0	1.0	0.0	0.0	0.0	1.0	0.0
1107152	0.0	0.0	1.0	0.0	0.0	0.0	1.0	0.0	0.0	0.0	0.0	0.0	0.0	0.0	0.0	0.0	0.0	5.0	0.0	0.0	0.0	0.0	0.0	0.0	0.0	0.0	0.0	0.0	0.0	0.0	0.0	0.0	3.0	0.0	0.0	0.0	0.0	0.0	0.0	0.0	200.0	7.0	3.0	0.0	0.0	1.0	1.0	0.0	0.0
33825	206.0	223.0	198.0	224.0	241.0	2.0	21.0	0.0	1.0	1.0	1.0	9.0	25.0	39.0	27.0	262.0	55.0	72.0	12.0	14.0	37.0	24.0	32.0	184.0	2.0	42.0	1.0	2.0	1.0	21.0	151.0	21.0	7.0	0.0	55.0	41.0	63.0	56.0	46.0	59.0	1.0	100.0	125.0	228.0	18.0	89.0	114.0	77.0	142.0
976441	7.0	0.0	0.0	0.0	0.0	0.0	0.0	3.0	0.0	0.0	3.0	3.0	0.0	2.0	0.0	0.0	1.0	1.0	1.0	0.0	0.0	0.0	0.0	0.0	30.0	2.0	0.0	2.0	0.0	1.0	0.0	0.0	16.0	53.0	1.0	0.0	9.0	5.0	3.0	1.0	0.0	0.0	1.0	0.0	0.0	0.0	0.0	0.0	1.0
1020921	1288.0	36.0	11.0	61.0	11.0	442.0	667.0	519.0	16.0	2.0	46.0	96.0	5.0	231.0	304.0	12.0	15.0	2633.0	1.0	1.0	4.0	28.0	6.0	349.0	604.0	8.0	177.0	18.0	823.0	610.0	1068.0	93.0	3291.0	164.0	359.0	79.0	460.0	251.0	813.0	929.0	781.0	1746.0	677.0	20.0	306.0	239.0	305.0	647.0	652.0
1640195	4.0	22.0	21.0	11.0	21.0	4.0	8.0	10.0	0.0	12.0	1.0	2.0	50.0	24.0	45.0	107.0	40.0	26.0	29.0	39.0	23.0	1.0	29.0	0.0	1.0	1.0	37.0	38.0	0.0	41.0	16.0	53.0	0.0	44.0	10.0	7.0	17.0	1.0	1.0	7.0	2.0	6.0	1.0	21.0	5.0	1.0	4.0	0.0	2.0
4421800	0.0	0.0	0.0	0.0	0.0	0.0	0.0	0.0	0.0	0.0	0.0	0.0	0.0	0.0	0.0	0.0	0.0	1.0	0.0	0.0	0.0	0.0	0.0	0.0	0.0	0.0	0.0	0.0	0.0	0.0	0.0	0.0	0.0	1.0	0.0	0.0	0.0	0.0	0.0	0.0	32.0	0.0	1.0	0.0	0.0	0.0	0.0	0.0	0.0
541046	34.0	745.0	413.0	144.0	357.0	68.0	43.0	3.0	0.0	35.0	4.0	1.0	31.0	18.0	17.0	11.0	54.0	3.0	15.0	7.0	3.0	0.0	1.0	53.0	11.0	8.0	40.0	39.0	4.0	21.0	0.0	0.0	3.0	3.0	17.0	0.0	48.0	4.0	19.0	21.0	96.0	513.0	270.0	300.0	24.0	72.0	116.0	88.0	107.0
1060549	0.0	0.0	0.0	0.0	0.0	0.0	0.0	0.0	0.0	0.0	0.0	0.0	5.0	0.0	16.0	0.0	0.0	0.0	0.0	0.0	20.0	0.0	16.0	0.0	1.0	0.0	0.0	3.0	1.0	1.0	0.0	0.0	28.0	28.0	49.0	0.0	95.0	2.0	0.0	6.0	0.0	0.0	0.0	0.0	0.0	0.0	0.0	0.0	0.0
819699	1.0	12.0	8.0	6.0	1.0	6.0	2.0	0.0	0.0	0.0	0.0	5.0	0.0	0.0	3.0	2.0	4.0	3.0	0.0	0.0	1.0	0.0	0.0	0.0	0.0	0.0	3.0	1.0	0.0	3.0	3.0	1.0	6.0	9.0	3.0	6.0	0.0	1.0	1.0	4.0	0.0	7.0	8.0	5.0	2.0	3.0	4.0	4.0	1.0
4372534	0.0	1.0	1.0	0.0	0.0	0.0	0.0	7.0	47.0	78.0	0.0	0.0	0.0	0.0	0.0	1.0	0.0	0.0	0.0	1.0	0.0	0.0	0.0	38.0	18.0	9.0	12.0	0.0	0.0	0.0	0.0	0.0	1.0	0.0	1.0	0.0	1.0	0.0	0.0	0.0	0.0	0.0	0.0	1.0	0.0	0.0	0.0	0.0	0.0
806380	7.0	1.0	6.0	1.0	2.0	135.0	111.0	1.0	5.0	5.0	25.0	0.0	17.0	338.0	26.0	1694.0	251.0	380.0	267.0	264.0	105.0	735.0	138.0	0.0	3.0	0.0	1.0	163.0	2.0	4.0	2401.0	300.0	1074.0	63.0	200.0	277.0	395.0	6.0	3.0	26.0	6.0	1.0	0.0	1.0	7.0	80.0	45.0	55.0	2.0
4253231	3.0	0.0	0.0	0.0	2.0	0.0	1.0	7.0	20.0	1.0	7.0	0.0	0.0	0.0	2.0	5.0	0.0	0.0	0.0	0.0	0.0	0.0	0.0	1.0	8.0	0.0	5.0	1.0	2.0	4.0	0.0	0.0	5.0	1.0	1.0	0.0	0.0	3.0	0.0	0.0	0.0	2.0	0.0	0.0	0.0	1.0	0.0	0.0	0.0
2896033	0.0	22.0	73.0	13.0	23.0	5.0	8.0	1.0	8.0	2.0	0.0	0.0	12.0	2.0	0.0	3.0	3.0	3.0	1.0	2.0	2.0	0.0	0.0	0.0	0.0	0.0	0.0	2.0	3.0	4.0	0.0	6.0	7.0	0.0	6.0	0.0	0.0	3.0	1.0	6.0	1.0	5.0	9.0	22.0	7.0	22.0	4.0	12.0	7.0
250206	0.0	0.0	0.0	0.0	0.0	0.0	0.0	6.0	0.0	0.0	0.0	2.0	0.0	2.0	2.0	0.0	2.0	0.0	0.0	0.0	0.0	1.0	2.0	5.0	1.0	0.0	20.0	29.0	12.0	0.0	0.0	1.0	4.0	69.0	0.0	0.0	0.0	3.0	0.0	0.0	0.0	0.0	1.0	0.0	0.0	0.0	0.0	0.0	1.0
141636	45.0	4.0	34.0	29.0	15.0	3.0	27.0	27.0	9.0	36.0	72.0	25.0	35.0	20.0	134.0	4.0	44.0	4.0	1.0	4.0	29.0	8.0	28.0	355.0	175.0	69.0	44.0	14.0	3.0	27.0	4.0	0.0	80.0	10.0	166.0	3.0	382.0	19.0	21.0	49.0	0.0	2.0	7.0	42.0	0.0	19.0	15.0	44.0	39.0
4316665	11.0	2.0	2.0	3.0	4.0	2.0	6.0	0.0	4.0	5.0	8.0	1.0	5.0	1.0	4.0	4.0	0.0	1.0	1.0	0.0	0.0	0.0	3.0	9.0	1.0	0.0	2.0	2.0	1.0	1.0	1.0	3.0	6.0	2.0	14.0	1.0	7.0	3.0	1.0	6.0	1.0	0.0	0.0	2.0	1.0	0.0	0.0	1.0	1.0
208315	0.0	0.0	3.0	0.0	4.0	0.0	0.0	0.0	2.0	0.0	0.0	0.0	0.0	0.0	0.0	0.0	0.0	0.0	0.0	0.0	0.0	1.0	0.0	0.0	0.0	0.0	0.0	452.0	5.0	0.0	0.0	31.0	45.0	148.0	0.0	3.0	0.0	0.0	0.0	0.0	0.0	0.0	0.0	0.0	0.0	0.0	0.0	0.0	0.0
329517	141.0	2.0	3.0	0.0	0.0	5.0	81.0	50.0	33.0	13.0	0.0	6.0	0.0	12.0	18.0	51.0	129.0	109.0	2.0	0.0	10.0	24.0	2.0	28.0	214.0	9.0	108.0	22.0	10.0	79.0	173.0	37.0	21.0	9.0	50.0	30.0	27.0	78.0	185.0	103.0	32.0	11.0	6.0	3.0	273.0	1.0	3.0	35.0	34.0
1107027	0.0	0.0	0.0	0.0	2.0	0.0	0.0	0.0	0.0	0.0	0.0	0.0	0.0	0.0	0.0	0.0	0.0	0.0	0.0	0.0	0.0	0.0	2.0	0.0	0.0	0.0	0.0	0.0	0.0	0.0	0.0	0.0	0.0	0.0	0.0	0.0	0.0	0.0	0.0	0.0	0.0	0.0	0.0	0.0	0.0	0.0	0.0	0.0	0.0
1084865	0.0	7.0	7.0	2.0	1.0	0.0	0.0	0.0	38.0	1.0	5.0	2.0	3.0	1.0	0.0	0.0	6.0	0.0	0.0	0.0	0.0	0.0	0.0	0.0	1.0	0.0	0.0	0.0	3.0	0.0	0.0	0.0	5.0	0.0	0.0	0.0	7.0	0.0	0.0	0.0	0.0	0.0	0.0	3.0	0.0	0.0	0.0	0.0	0.0
155812	21.0	11.0	6.0	1.0	11.0	1.0	0.0	6.0	0.0	6.0	8.0	0.0	2.0	1.0	2.0	7.0	0.0	0.0	7.0	2.0	2.0	0.0	4.0	11.0	2.0	0.0	2.0	24.0	3.0	4.0	0.0	0.0	161.0	26.0	10.0	1.0	22.0	1.0	2.0	9.0	0.0	10.0	0.0	2.0	1.0	1.0	0.0	0.0	0.0
4315319	2.0	121.0	151.0	108.0	282.0	55.0	281.0	10.0	22.0	3.0	227.0	201.0	0.0	8.0	3.0	38.0	4.0	87.0	0.0	0.0	0.0	1.0	0.0	1.0	11.0	0.0	74.0	6.0	440.0	10.0	26.0	279.0	6.0	55.0	2.0	4.0	2.0	8.0	78.0	14.0	41.0	27.0	77.0	312.0	19.0	25.0	15.0	80.0	61.0
242384	0.0	0.0	6.0	24.0	0.0	11.0	1.0	72.0	69.0	38.0	0.0	7.0	0.0	0.0	0.0	0.0	13.0	2.0	0.0	0.0	0.0	0.0	0.0	0.0	117.0	0.0	18.0	45.0	37.0	0.0	5.0	4.0	0.0	29.0	0.0	3.0	0.0	0.0	0.0	1.0	0.0	1.0	1.0	3.0	0.0	16.0	1.0	24.0	23.0
252788	0.0	20.0	16.0	0.0	6.0	6.0	1.0	0.0	1.0	3.0	0.0	0.0	1.0	0.0	2.0	1.0	1.0	3.0	1.0	0.0	0.0	3.0	1.0	0.0	2.0	0.0	2.0	0.0	2.0	1.0	0.0	4.0	1.0	14.0	0.0	0.0	2.0	0.0	0.0	8.0	2.0	1.0	0.0	5.0	1.0	0.0	0.0	3.0	5.0
1715185	0.0	0.0	0.0	0.0	0.0	5.0	3.0	0.0	3.0	0.0	2.0	0.0	0.0	0.0	0.0	10.0	2.0	0.0	0.0	0.0	0.0	0.0	0.0	0.0	0.0	0.0	0.0	29.0	2.0	0.0	2.0	74.0	3.0	41.0	3.0	0.0	0.0	0.0	0.0	0.0	1.0	0.0	0.0	0.0	0.0	1.0	5.0	6.0	0.0
1715188	357.0	124.0	71.0	157.0	119.0	191.0	119.0	242.0	68.0	312.0	205.0	20.0	9.0	70.0	72.0	64.0	180.0	69.0	40.0	43.0	35.0	35.0	21.0	228.0	181.0	148.0	217.0	147.0	54.0	60.0	85.0	105.0	113.0	32.0	141.0	102.0	202.0	131.0	94.0	254.0	12.0	183.0	326.0	173.0	92.0	37.0	28.0	333.0	337.0
706656	5.0	0.0	0.0	11.0	3.0	5.0	78.0	0.0	0.0	0.0	0.0	0.0	0.0	0.0	0.0	1.0	0.0	2.0	0.0	0.0	0.0	0.0	0.0	0.0	1.0	0.0	0.0	0.0	1.0	0.0	26.0	3.0	3.0	2.0	0.0	2.0	0.0	2.0	2.0	5.0	8.0	13.0	11.0	8.0	0.0	15.0	7.0	22.0	13.0
334185	4.0	1.0	1.0	0.0	2.0	0.0	0.0	0.0	3.0	2.0	176.0	0.0	2.0	0.0	1.0	0.0	0.0	0.0	0.0	3.0	6.0	0.0	0.0	0.0	7.0	0.0	0.0	1.0	3.0	1.0	0.0	1.0	0.0	6.0	1.0	0.0	0.0	0.0	0.0	0.0	0.0	0.0	1.0	0.0	2.0	0.0	0.0	0.0	1.0
987479	1.0	0.0	0.0	0.0	0.0	0.0	0.0	0.0	0.0	0.0	0.0	0.0	0.0	0.0	2.0	0.0	0.0	0.0	0.0	0.0	0.0	0.0	2.0	0.0	0.0	0.0	0.0	0.0	1.0	0.0	2.0	0.0	5.0	0.0	0.0	0.0	0.0	0.0	0.0	3.0	0.0	2.0	0.0	1.0	0.0	0.0	2.0	2.0	2.0
829851	4.0	1.0	2.0	0.0	1.0	12.0	8.0	1.0	37.0	1.0	3.0	2.0	0.0	0.0	0.0	0.0	0.0	7.0	0.0	0.0	3.0	2.0	2.0	6.0	0.0	0.0	16.0	1.0	0.0	3.0	2.0	0.0	0.0	8.0	3.0	0.0	0.0	4.0	0.0	5.0	1.0	4.0	3.0	0.0	1.0	3.0	6.0	1.0	4.0
4413099	3.0	0.0	8.0	1.0	0.0	0.0	0.0	0.0	0.0	6.0	0.0	16.0	3.0	0.0	0.0	9.0	7.0	0.0	0.0	1.0	0.0	0.0	0.0	0.0	1.0	0.0	0.0	0.0	1.0	0.0	5.0	2.0	2.0	4.0	0.0	0.0	2.0	0.0	0.0	0.0	0.0	0.0	0.0	18.0	0.0	0.0	7.0	0.0	0.0
4203053	0.0	1.0	2.0	2.0	15.0	2.0	3.0	0.0	13.0	0.0	1.0	0.0	0.0	2.0	1.0	0.0	0.0	0.0	0.0	0.0	0.0	0.0	0.0	7.0	2.0	1.0	4.0	10.0	0.0	1.0	0.0	0.0	1.0	1.0	1.0	0.0	4.0	0.0	0.0	0.0	0.0	0.0	13.0	4.0	0.0	0.0	0.0	3.0	1.0
825979	0.0	0.0	0.0	0.0	0.0	0.0	8.0	0.0	2.0	0.0	0.0	0.0	0.0	0.0	9.0	0.0	1.0	8.0	0.0	0.0	0.0	9.0	0.0	0.0	0.0	0.0	0.0	0.0	1.0	18.0	0.0	0.0	0.0	0.0	1.0	3.0	0.0	0.0	0.0	0.0	0.0	0.0	0.0	0.0	0.0	3.0	2.0	0.0	1.0
711843	20.0	1.0	1.0	0.0	0.0	0.0	2.0	0.0	0.0	0.0	2.0	11.0	0.0	1.0	5.0	0.0	0.0	4.0	0.0	0.0	0.0	0.0	0.0	0.0	33.0	0.0	0.0	0.0	5.0	3.0	0.0	0.0	29.0	5.0	3.0	2.0	6.0	2.0	5.0	5.0	7.0	8.0	1.0	2.0	1.0	1.0	1.0	6.0	5.0
207957	52.0	291.0	110.0	34.0	410.0	21.0	21.0	2.0	9.0	74.0	31.0	4.0	20.0	10.0	144.0	14.0	39.0	0.0	2.0	6.0	78.0	0.0	65.0	46.0	0.0	2.0	2.0	85.0	3.0	79.0	2.0	31.0	41.0	35.0	69.0	5.0	63.0	58.0	18.0	47.0	7.0	65.0	35.0	155.0	24.0	18.0	5.0	23.0	27.0
1074625	2.0	5.0	1.0	0.0	0.0	0.0	0.0	0.0	13.0	1.0	164.0	0.0	0.0	0.0	0.0	0.0	0.0	0.0	3.0	0.0	0.0	0.0	0.0	10.0	1.0	0.0	0.0	0.0	1.0	2.0	0.0	1.0	0.0	10.0	2.0	0.0	3.0	0.0	0.0	3.0	0.0	0.0	0.0	1.0	0.0	0.0	0.0	0.0	1.0
843585	0.0	0.0	0.0	0.0	1.0	1.0	0.0	0.0	1.0	0.0	32.0	0.0	0.0	0.0	0.0	1.0	0.0	0.0	0.0	0.0	0.0	0.0	0.0	0.0	0.0	0.0	0.0	7.0	0.0	0.0	0.0	0.0	0.0	57.0	0.0	0.0	0.0	0.0	0.0	0.0	0.0	0.0	0.0	0.0	0.0	0.0	0.0	0.0	0.0
145278	0.0	4.0	8.0	0.0	0.0	1.0	0.0	7.0	24.0	3.0	0.0	0.0	4.0	0.0	0.0	1.0	8.0	3.0	0.0	0.0	0.0	0.0	3.0	1.0	4.0	0.0	0.0	3.0	3.0	1.0	1.0	3.0	6.0	19.0	1.0	0.0	0.0	0.0	0.0	3.0	3.0	1.0	3.0	4.0	0.0	1.0	0.0	0.0	2.0
329876	121.0	94.0	42.0	42.0	28.0	44.0	15.0	47.0	42.0	178.0	16.0	3.0	27.0	11.0	23.0	73.0	38.0	4.0	8.0	10.0	45.0	18.0	25.0	61.0	34.0	12.0	6.0	79.0	4.0	36.0	29.0	36.0	196.0	35.0	65.0	21.0	107.0	77.0	68.0	101.0	9.0	33.0	36.0	59.0	99.0	19.0	9.0	32.0	42.0
4221743	0.0	0.0	0.0	0.0	0.0	0.0	2.0	45.0	22.0	64.0	0.0	1.0	7.0	1.0	2.0	0.0	0.0	1.0	0.0	0.0	1.0	0.0	0.0	788.0	13.0	13.0	386.0	0.0	0.0	3.0	0.0	1.0	10.0	2.0	6.0	0.0	0.0	0.0	0.0	0.0	0.0	0.0	1.0	0.0	0.0	0.0	2.0	0.0	0.0
230812	5.0	0.0	0.0	0.0	0.0	0.0	0.0	0.0	0.0	0.0	0.0	3.0	0.0	2.0	2.0	0.0	0.0	5.0	0.0	0.0	0.0	0.0	0.0	2.0	13.0	0.0	0.0	0.0	0.0	2.0	2.0	0.0	6.0	0.0	0.0	0.0	1.0	0.0	2.0	4.0	4.0	5.0	1.0	0.0	1.0	1.0	0.0	2.0	2.0
581900	0.0	0.0	0.0	0.0	0.0	0.0	0.0	0.0	0.0	0.0	0.0	0.0	0.0	27.0	7.0	24.0	12.0	9.0	3.0	8.0	1.0	2.0	0.0	0.0	0.0	0.0	1.0	0.0	0.0	5.0	25.0	0.0	0.0	12.0	3.0	0.0	0.0	2.0	0.0	0.0	0.0	0.0	0.0	0.0	0.0	0.0	0.0	0.0	0.0
3473409	12.0	3.0	5.0	0.0	1.0	0.0	1.0	0.0	3.0	6.0	7.0	0.0	2.0	0.0	2.0	0.0	0.0	3.0	0.0	0.0	1.0	0.0	3.0	9.0	0.0	1.0	3.0	2.0	0.0	2.0	0.0	2.0	10.0	2.0	10.0	0.0	22.0	1.0	1.0	7.0	1.0	1.0	1.0	3.0	2.0	1.0	1.0	5.0	2.0
589071	0.0	0.0	0.0	0.0	0.0	0.0	0.0	3.0	0.0	0.0	0.0	0.0	1.0	0.0	0.0	0.0	0.0	0.0	0.0	0.0	0.0	0.0	1.0	1.0	0.0	0.0	0.0	72.0	0.0	0.0	0.0	0.0	11.0	14.0	2.0	0.0	54.0	0.0	0.0	2.0	0.0	0.0	0.0	0.0	3.0	0.0	0.0	0.0	0.0
218005	10.0	2.0	2.0	3.0	0.0	0.0	0.0	2.0	8.0	16.0	1.0	1.0	0.0	11.0	2.0	4.0	2.0	2.0	0.0	6.0	5.0	0.0	0.0	30.0	12.0	2.0	0.0	0.0	3.0	4.0	6.0	1.0	2.0	8.0	0.0	1.0	13.0	0.0	2.0	2.0	0.0	2.0	1.0	12.0	1.0	4.0	2.0	9.0	3.0
3774028	4.0	1.0	2.0	0.0	1.0	0.0	0.0	0.0	10.0	38.0	0.0	4.0	11.0	7.0	20.0	29.0	9.0	3.0	13.0	9.0	20.0	4.0	11.0	8.0	8.0	8.0	3.0	37.0	0.0	9.0	4.0	1.0	12.0	10.0	8.0	0.0	14.0	0.0	0.0	1.0	0.0	0.0	0.0	2.0	0.0	2.0	3.0	1.0	0.0
50466	0.0	3.0	1.0	0.0	0.0	0.0	3.0	3.0	21.0	42.0	8.0	10.0	0.0	0.0	0.0	8.0	11.0	4.0	1.0	0.0	1.0	0.0	0.0	0.0	0.0	0.0	1.0	1.0	2.0	0.0	1.0	0.0	0.0	6.0	0.0	0.0	0.0	0.0	0.0	0.0	0.0	0.0	0.0	1.0	0.0	0.0	0.0	0.0	0.0
553957	101.0	17.0	110.0	112.0	25.0	11.0	48.0	9.0	102.0	101.0	9.0	28.0	14.0	21.0	21.0	71.0	11.0	22.0	5.0	21.0	63.0	10.0	42.0	60.0	26.0	33.0	36.0	16.0	94.0	33.0	20.0	31.0	129.0	19.0	33.0	30.0	53.0	20.0	17.0	78.0	1.0	8.0	14.0	62.0	9.0	97.0	20.0	28.0	42.0
4404464	55.0	442.0	78.0	30.0	99.0	6.0	6.0	0.0	0.0	0.0	5.0	44.0	33.0	2.0	80.0	84.0	4.0	7.0	5.0	1.0	40.0	29.0	23.0	0.0	0.0	0.0	0.0	0.0	0.0	263.0	24.0	83.0	22.0	3.0	150.0	73.0	122.0	13.0	20.0	20.0	139.0	132.0	41.0	145.0	158.0	16.0	7.0	7.0	3.0
510880	0.0	1.0	0.0	0.0	1.0	0.0	0.0	0.0	108.0	0.0	15.0	0.0	0.0	0.0	0.0	0.0	0.0	0.0	0.0	0.0	0.0	0.0	0.0	0.0	0.0	0.0	0.0	0.0	0.0	0.0	0.0	0.0	0.0	0.0	0.0	0.0	2.0	0.0	0.0	0.0	0.0	0.0	0.0	1.0	0.0	0.0	0.0	0.0	0.0
4392826	59.0	124.0	197.0	234.0	169.0	233.0	49.0	14.0	3.0	19.0	0.0	1.0	25.0	44.0	64.0	9.0	44.0	4.0	24.0	29.0	59.0	14.0	53.0	110.0	18.0	29.0	17.0	4.0	0.0	16.0	3.0	0.0	1.0	5.0	95.0	2.0	106.0	7.0	16.0	31.0	7.0	235.0	199.0	242.0	31.0	246.0	173.0	555.0	867.0
537643	92.0	27.0	13.0	13.0	17.0	8.0	11.0	5.0	58.0	16.0	39.0	2.0	13.0	1.0	13.0	15.0	11.0	2.0	5.0	6.0	51.0	2.0	48.0	41.0	3.0	6.0	7.0	10.0	6.0	8.0	4.0	9.0	91.0	5.0	128.0	11.0	151.0	19.0	15.0	87.0	6.0	8.0	5.0	14.0	13.0	3.0	1.0	6.0	10.0
1109588	3.0	20.0	10.0	4.0	10.0	0.0	1.0	0.0	2.0	4.0	3.0	0.0	0.0	0.0	1.0	2.0	3.0	4.0	0.0	1.0	0.0	3.0	0.0	0.0	0.0	1.0	0.0	1.0	0.0	0.0	0.0	3.0	0.0	0.0	0.0	4.0	2.0	0.0	0.0	0.0	0.0	3.0	14.0	15.0	0.0	6.0	6.0	1.0	6.0
996483	0.0	0.0	0.0	0.0	0.0	0.0	0.0	2.0	3.0	2.0	0.0	1.0	2.0	0.0	1.0	0.0	0.0	0.0	2.0	5.0	7.0	0.0	2.0	23.0	4.0	18.0	1.0	0.0	0.0	1.0	0.0	0.0	6.0	21.0	3.0	1.0	10.0	0.0	0.0	0.0	0.0	0.0	3.0	0.0	0.0	1.0	0.0	0.0	0.0
290186	0.0	4.0	0.0	0.0	0.0	0.0	0.0	0.0	1.0	0.0	0.0	8.0	0.0	0.0	0.0	0.0	0.0	0.0	0.0	0.0	0.0	0.0	0.0	0.0	0.0	1.0	2.0	0.0	25.0	1.0	0.0	0.0	0.0	0.0	0.0	0.0	6.0	0.0	0.0	0.0	0.0	1.0	0.0	0.0	0.0	0.0	0.0	0.0	0.0
1120116	39.0	66.0	87.0	36.0	133.0	26.0	23.0	222.0	568.0	130.0	27.0	28.0	43.0	11.0	54.0	72.0	118.0	47.0	7.0	7.0	24.0	17.0	30.0	378.0	39.0	15.0	55.0	13.0	35.0	255.0	58.0	94.0	33.0	37.0	20.0	49.0	34.0	30.0	10.0	29.0	2.0	14.0	14.0	61.0	0.0	19.0	48.0	27.0	42.0
720093	10.0	78.0	1.0	1.0	54.0	4.0	0.0	0.0	3126.0	37.0	380.0	12.0	0.0	0.0	0.0	2.0	0.0	0.0	0.0	0.0	0.0	0.0	0.0	5.0	0.0	1.0	0.0	0.0	18.0	0.0	0.0	0.0	0.0	3.0	0.0	0.0	30.0	0.0	0.0	0.0	0.0	0.0	0.0	59.0	0.0	0.0	0.0	0.0	0.0
37264	2.0	9.0	0.0	2.0	2.0	1.0	7.0	0.0	0.0	0.0	0.0	39.0	6.0	0.0	3.0	693.0	6.0	8.0	1.0	3.0	1.0	0.0	2.0	0.0	0.0	0.0	0.0	0.0	1.0	23.0	39.0	2.0	3.0	0.0	0.0	0.0	0.0	9.0	0.0	0.0	0.0	0.0	0.0	1.0	0.0	0.0	0.0	0.0	0.0
265873	9.0	6.0	6.0	51.0	8.0	14.0	22.0	0.0	0.0	0.0	0.0	1.0	2.0	1.0	3.0	4.0	2.0	0.0	2.0	0.0	0.0	1.0	0.0	2.0	0.0	0.0	0.0	0.0	0.0	0.0	2.0	0.0	1.0	0.0	1.0	3.0	2.0	0.0	0.0	1.0	0.0	4.0	11.0	12.0	3.0	30.0	38.0	87.0	204.0
2986479	0.0	29.0	14.0	0.0	13.0	1.0	0.0	0.0	0.0	21.0	60.0	1.0	0.0	0.0	0.0	1.0	0.0	0.0	0.0	0.0	0.0	1.0	0.0	0.0	0.0	0.0	0.0	2.0	0.0	0.0	0.0	1.0	7.0	0.0	0.0	0.0	0.0	7.0	4.0	24.0	1.0	1.0	3.0	27.0	1.0	0.0	0.0	0.0	0.0
232505	0.0	0.0	0.0	0.0	0.0	0.0	0.0	0.0	11.0	8.0	0.0	0.0	0.0	0.0	0.0	9.0	0.0	0.0	0.0	0.0	0.0	0.0	0.0	0.0	0.0	0.0	0.0	0.0	4.0	0.0	0.0	0.0	0.0	0.0	0.0	0.0	0.0	0.0	0.0	0.0	0.0	0.0	0.0	0.0	0.0	0.0	0.0	0.0	0.0
512485	0.0	1.0	1.0	1.0	2.0	1.0	0.0	0.0	17.0	0.0	6.0	2.0	3.0	0.0	5.0	0.0	0.0	2.0	0.0	2.0	0.0	0.0	0.0	0.0	0.0	1.0	0.0	1.0	7.0	0.0	3.0	0.0	0.0	10.0	1.0	0.0	0.0	2.0	0.0	0.0	0.0	0.0	0.0	0.0	1.0	0.0	0.0	0.0	0.0
225152	0.0	0.0	0.0	0.0	0.0	0.0	14.0	0.0	21.0	1.0	0.0	0.0	0.0	20.0	8.0	28.0	57.0	5.0	5.0	11.0	12.0	10.0	7.0	14.0	0.0	0.0	32.0	0.0	1.0	0.0	6.0	16.0	0.0	0.0	5.0	14.0	26.0	0.0	0.0	0.0	0.0	0.0	0.0	0.0	0.0	0.0	0.0	0.0	0.0
585360	0.0	0.0	3.0	2.0	0.0	0.0	0.0	0.0	11.0	0.0	21.0	2.0	0.0	0.0	0.0	0.0	0.0	0.0	0.0	0.0	0.0	1.0	0.0	0.0	0.0	0.0	0.0	2.0	17.0	0.0	1.0	0.0	6.0	3.0	0.0	0.0	0.0	0.0	1.0	0.0	2.0	0.0	0.0	2.0	1.0	0.0	0.0	0.0	0.0
225487	3.0	0.0	0.0	0.0	0.0	0.0	0.0	0.0	2.0	0.0	0.0	0.0	0.0	0.0	3.0	0.0	0.0	0.0	1.0	0.0	0.0	0.0	0.0	0.0	0.0	0.0	0.0	5.0	0.0	0.0	0.0	0.0	23.0	0.0	1.0	0.0	28.0	0.0	0.0	0.0	0.0	0.0	0.0	0.0	1.0	0.0	0.0	0.0	0.0
147648	0.0	3.0	0.0	2.0	0.0	0.0	1.0	2.0	12.0	3.0	3.0	2.0	1.0	0.0	0.0	7.0	0.0	0.0	1.0	0.0	0.0	0.0	1.0	0.0	0.0	0.0	0.0	4.0	0.0	0.0	0.0	1.0	2.0	13.0	1.0	0.0	0.0	0.0	0.0	0.0	0.0	0.0	0.0	0.0	0.0	0.0	0.0	0.0	0.0
1009894	0.0	1.0	0.0	0.0	3.0	0.0	0.0	0.0	0.0	0.0	0.0	15.0	0.0	0.0	0.0	0.0	0.0	0.0	0.0	0.0	0.0	0.0	0.0	0.0	0.0	0.0	0.0	0.0	12.0	0.0	0.0	1.0	1.0	1.0	0.0	0.0	2.0	0.0	0.0	0.0	0.0	2.0	0.0	0.0	0.0	0.0	1.0	0.0	0.0
1106267	0.0	0.0	0.0	0.0	2.0	0.0	0.0	0.0	0.0	0.0	0.0	1.0	0.0	0.0	2.0	3.0	0.0	1.0	0.0	0.0	0.0	0.0	0.0	0.0	2.0	0.0	0.0	0.0	0.0	0.0	0.0	0.0	0.0	0.0	0.0	0.0	0.0	0.0	0.0	0.0	2.0	0.0	0.0	0.0	0.0	0.0	0.0	0.0	0.0
1701846	0.0	0.0	0.0	0.0	0.0	0.0	0.0	11.0	0.0	0.0	0.0	0.0	0.0	0.0	0.0	0.0	0.0	0.0	0.0	0.0	0.0	0.0	0.0	0.0	2.0	0.0	0.0	2.0	0.0	0.0	0.0	0.0	0.0	195.0	0.0	0.0	0.0	0.0	0.0	0.0	0.0	0.0	0.0	0.0	0.0	0.0	0.0	0.0	1.0
882681	3.0	14.0	18.0	5.0	0.0	1.0	0.0	0.0	1.0	1.0	0.0	0.0	13.0	0.0	9.0	6.0	3.0	6.0	1.0	1.0	3.0	0.0	3.0	1.0	0.0	0.0	0.0	2.0	0.0	0.0	4.0	5.0	4.0	3.0	7.0	0.0	2.0	1.0	0.0	1.0	0.0	3.0	0.0	1.0	0.0	0.0	0.0	1.0	5.0
296726	0.0	7.0	0.0	0.0	3.0	0.0	0.0	0.0	105.0	0.0	22.0	0.0	0.0	0.0	0.0	0.0	0.0	0.0	0.0	0.0	0.0	0.0	0.0	0.0	0.0	0.0	0.0	0.0	2.0	0.0	0.0	0.0	0.0	0.0	0.0	0.0	0.0	0.0	0.0	0.0	0.0	0.0	0.0	1.0	0.0	0.0	0.0	0.0	0.0
873972	0.0	0.0	0.0	0.0	0.0	0.0	2.0	0.0	2.0	0.0	0.0	1.0	1.0	0.0	0.0	0.0	0.0	0.0	0.0	0.0	0.0	0.0	0.0	0.0	1.0	0.0	0.0	0.0	6.0	0.0	0.0	0.0	0.0	0.0	0.0	0.0	1.0	0.0	0.0	0.0	2.0	0.0	0.0	0.0	3.0	0.0	0.0	0.0	0.0
228500	0.0	2.0	1.0	0.0	0.0	0.0	11.0	12.0	20.0	27.0	0.0	28.0	0.0	2.0	0.0	0.0	3.0	39.0	0.0	0.0	0.0	1.0	0.0	0.0	64.0	0.0	8.0	12.0	0.0	0.0	10.0	23.0	13.0	0.0	0.0	12.0	2.0	0.0	0.0	0.0	0.0	0.0	0.0	2.0	0.0	0.0	1.0	2.0	6.0
170405	0.0	0.0	0.0	0.0	0.0	1.0	5.0	0.0	0.0	0.0	0.0	0.0	0.0	0.0	0.0	0.0	1.0	5.0	0.0	0.0	0.0	0.0	0.0	0.0	1.0	0.0	0.0	0.0	2.0	0.0	0.0	0.0	0.0	0.0	0.0	0.0	0.0	0.0	1.0	0.0	1.0	2.0	5.0	0.0	0.0	0.0	1.0	0.0	2.0
6602	402.0	305.0	270.0	399.0	333.0	6.0	47.0	1.0	2.0	0.0	2.0	36.0	9.0	43.0	26.0	379.0	81.0	81.0	14.0	18.0	35.0	28.0	23.0	93.0	3.0	12.0	0.0	20.0	1.0	25.0	151.0	8.0	111.0	3.0	76.0	46.0	83.0	88.0	63.0	210.0	1.0	88.0	114.0	327.0	29.0	162.0	155.0	72.0	151.0
532752	10.0	0.0	5.0	4.0	7.0	3.0	3.0	20.0	1.0	11.0	0.0	0.0	0.0	4.0	5.0	333.0	59.0	136.0	1.0	0.0	0.0	15.0	0.0	2.0	10.0	0.0	4.0	4.0	0.0	38.0	75.0	581.0	23.0	11.0	0.0	53.0	3.0	1.0	4.0	3.0	4.0	2.0	0.0	9.0	4.0	6.0	1.0	16.0	11.0
822419	27.0	4.0	0.0	5.0	0.0	1.0	13.0	0.0	3.0	0.0	0.0	0.0	0.0	2.0	8.0	3.0	0.0	11.0	0.0	2.0	9.0	0.0	8.0	14.0	7.0	0.0	0.0	3.0	7.0	8.0	12.0	0.0	85.0	170.0	12.0	5.0	22.0	16.0	11.0	65.0	5.0	9.0	0.0	1.0	2.0	0.0	0.0	0.0	11.0
4424705	18.0	10.0	10.0	6.0	2.0	3.0	1.0	0.0	5.0	3.0	0.0	0.0	7.0	0.0	10.0	1.0	0.0	0.0	2.0	1.0	3.0	0.0	2.0	2.0	1.0	1.0	1.0	4.0	1.0	1.0	0.0	4.0	9.0	1.0	6.0	2.0	14.0	8.0	12.0	18.0	0.0	0.0	3.0	4.0	7.0	1.0	0.0	2.0	3.0
1101282	0.0	0.0	4.0	1.0	0.0	1.0	0.0	0.0	0.0	0.0	0.0	0.0	1.0	2.0	2.0	0.0	14.0	4.0	0.0	0.0	0.0	3.0	0.0	0.0	0.0	0.0	0.0	5.0	0.0	1.0	3.0	2.0	3.0	4.0	0.0	5.0	4.0	0.0	0.0	0.0	0.0	0.0	0.0	0.0	0.0	1.0	5.0	1.0	0.0
4365027	3.0	3.0	1.0	0.0	3.0	0.0	2.0	0.0	0.0	0.0	0.0	3.0	0.0	0.0	0.0	7.0	9.0	0.0	3.0	3.0	0.0	0.0	1.0	0.0	0.0	0.0	0.0	0.0	0.0	0.0	2.0	15.0	49.0	1.0	0.0	5.0	0.0	2.0	0.0	3.0	0.0	0.0	0.0	1.0	0.0	1.0	4.0	4.0	0.0
1097359	32.0	1.0	2.0	0.0	0.0	5.0	4.0	0.0	58.0	0.0	0.0	283.0	0.0	10.0	6.0	0.0	2.0	0.0	5.0	24.0	3.0	4.0	0.0	121.0	24.0	20.0	0.0	2.0	21.0	4.0	0.0	16.0	54.0	121.0	5.0	7.0	308.0	11.0	465.0	93.0	9.0	3.0	1.0	0.0	13.0	1.0	0.0	0.0	0.0
570436	0.0	4.0	12.0	0.0	13.0	3.0	0.0	0.0	29.0	1.0	0.0	3.0	0.0	1.0	3.0	4.0	6.0	0.0	0.0	0.0	0.0	1.0	4.0	19.0	9.0	1.0	27.0	3.0	1.0	1.0	9.0	0.0	4.0	7.0	6.0	2.0	8.0	1.0	0.0	0.0	1.0	0.0	24.0	5.0	0.0	2.0	0.0	1.0	5.0
780555	1.0	0.0	0.0	0.0	0.0	2.0	13.0	3.0	6.0	0.0	4.0	93.0	0.0	27.0	3.0	1.0	4.0	55.0	0.0	0.0	0.0	4.0	0.0	2.0	18.0	0.0	14.0	1.0	10.0	13.0	3.0	27.0	7.0	29.0	7.0	0.0	8.0	1.0	6.0	0.0	60.0	13.0	0.0	0.0	2.0	2.0	1.0	2.0	5.0
4467414	0.0	0.0	0.0	5.0	0.0	13.0	14.0	0.0	0.0	0.0	9.0	0.0	0.0	0.0	0.0	0.0	1.0	34.0	0.0	0.0	0.0	0.0	0.0	0.0	1.0	0.0	0.0	0.0	2.0	1.0	7.0	0.0	0.0	1.0	0.0	0.0	0.0	0.0	0.0	1.0	7.0	21.0	36.0	1.0	0.0	8.0	30.0	25.0	13.0
156210	85.0	15.0	16.0	17.0	5.0	3.0	52.0	22.0	11.0	11.0	0.0	0.0	6.0	17.0	18.0	11.0	9.0	6.0	4.0	3.0	4.0	2.0	11.0	4.0	6.0	3.0	1.0	6.0	3.0	29.0	2.0	10.0	53.0	1.0	17.0	9.0	19.0	15.0	3.0	91.0	0.0	2.0	2.0	22.0	0.0	10.0	57.0	8.0	37.0
512542	0.0	0.0	0.0	0.0	0.0	0.0	0.0	0.0	259.0	6.0	10.0	0.0	1.0	1.0	0.0	0.0	0.0	0.0	0.0	0.0	0.0	0.0	0.0	0.0	0.0	0.0	0.0	0.0	0.0	0.0	0.0	0.0	0.0	5.0	1.0	0.0	1.0	0.0	0.0	0.0	0.0	0.0	0.0	0.0	0.0	0.0	0.0	0.0	0.0
1049927	329.0	918.0	159.0	102.0	254.0	0.0	6.0	0.0	1.0	0.0	0.0	0.0	5.0	7.0	35.0	50.0	36.0	7.0	13.0	23.0	35.0	6.0	27.0	11.0	0.0	0.0	0.0	0.0	0.0	9.0	22.0	0.0	84.0	5.0	57.0	2.0	79.0	157.0	192.0	387.0	14.0	191.0	157.0	264.0	60.0	58.0	56.0	19.0	21.0
326603	21.0	0.0	2.0	3.0	2.0	3.0	1.0	1.0	0.0	4.0	1.0	1.0	4.0	2.0	2.0	6.0	1.0	0.0	3.0	6.0	5.0	0.0	6.0	5.0	11.0	2.0	2.0	5.0	0.0	4.0	6.0	3.0	23.0	0.0	13.0	0.0	14.0	11.0	6.0	10.0	0.0	3.0	3.0	5.0	4.0	0.0	0.0	4.0	5.0
781203	20448.0	2548.0	3039.0	5226.0	3560.0	5952.0	5109.0	8077.0	5641.0	6807.0	6181.0	599.0	557.0	1507.0	3762.0	2590.0	4291.0	2329.0	145.0	276.0	1124.0	1123.0	754.0	13940.0	7521.0	1657.0	3425.0	6883.0	5132.0	7141.0	2662.0	3076.0	14692.0	508.0	12784.0	2917.0	11580.0	14994.0	21429.0	20594.0	1045.0	7672.0	7193.0	4479.0	14280.0	3762.0	4103.0	8810.0	9697.0
541299	0.0	0.0	0.0	0.0	0.0	1.0	0.0	1.0	0.0	2.0	1.0	3.0	0.0	0.0	0.0	1.0	0.0	0.0	0.0	2.0	1.0	0.0	0.0	15.0	3.0	0.0	3.0	7.0	9.0	0.0	4.0	2.0	2.0	47.0	0.0	0.0	0.0	3.0	0.0	2.0	0.0	0.0	0.0	0.0	0.0	0.0	0.0	0.0	0.0
1104642	0.0	0.0	49.0	8.0	10.0	7.0	16.0	135.0	36.0	58.0	0.0	0.0	0.0	1.0	0.0	1.0	22.0	2.0	0.0	0.0	0.0	0.0	0.0	0.0	1.0	0.0	13.0	2.0	0.0	0.0	3.0	0.0	0.0	0.0	0.0	0.0	0.0	0.0	0.0	0.0	0.0	0.0	0.0	11.0	0.0	9.0	16.0	6.0	15.0
580077	0.0	1.0	8.0	84.0	2.0	223.0	81.0	0.0	0.0	0.0	1.0	0.0	0.0	0.0	0.0	0.0	0.0	30.0	0.0	0.0	0.0	0.0	0.0	0.0	0.0	0.0	0.0	0.0	1.0	0.0	5.0	0.0	0.0	1.0	0.0	0.0	1.0	0.0	0.0	0.0	56.0	148.0	485.0	29.0	14.0	289.0	557.0	514.0	136.0
2720386	4.0	2.0	5.0	4.0	6.0	0.0	2.0	1.0	0.0	4.0	0.0	0.0	2.0	3.0	3.0	6.0	0.0	8.0	1.0	2.0	0.0	0.0	0.0	1.0	0.0	1.0	2.0	4.0	0.0	8.0	3.0	7.0	4.0	1.0	3.0	1.0	4.0	2.0	1.0	3.0	0.0	1.0	0.0	10.0	0.0	1.0	0.0	3.0	2.0
4401161	0.0	0.0	0.0	3.0	5.0	3.0	0.0	35.0	4.0	0.0	0.0	0.0	0.0	0.0	0.0	0.0	0.0	0.0	0.0	0.0	0.0	0.0	0.0	0.0	18.0	0.0	0.0	9.0	0.0	0.0	0.0	0.0	6.0	3.0	0.0	2.0	0.0	0.0	0.0	1.0	0.0	0.0	1.0	0.0	0.0	3.0	0.0	5.0	8.0
522371	0.0	0.0	0.0	0.0	1.0	0.0	0.0	0.0	136.0	9.0	13.0	0.0	0.0	0.0	0.0	0.0	0.0	0.0	0.0	0.0	0.0	0.0	0.0	0.0	0.0	0.0	0.0	0.0	0.0	0.0	0.0	0.0	0.0	0.0	0.0	0.0	0.0	0.0	0.0	0.0	0.0	0.0	0.0	3.0	0.0	0.0	0.0	0.0	0.0
256955	44.0	23.0	11.0	24.0	42.0	17.0	64.0	70.0	19.0	24.0	270.0	30.0	0.0	1.0	6.0	11.0	11.0	21.0	0.0	0.0	0.0	14.0	0.0	2.0	17.0	1.0	30.0	15.0	66.0	10.0	7.0	48.0	13.0	16.0	2.0	27.0	13.0	8.0	5.0	38.0	30.0	80.0	22.0	63.0	18.0	14.0	33.0	23.0	29.0
509124	0.0	1.0	1.0	0.0	0.0	161.0	18.0	4.0	2.0	0.0	0.0	4.0	0.0	0.0	0.0	0.0	0.0	0.0	0.0	0.0	0.0	0.0	0.0	0.0	0.0	0.0	0.0	0.0	5.0	0.0	0.0	43.0	0.0	0.0	0.0	1.0	1.0	0.0	1.0	0.0	0.0	0.0	2.0	0.0	0.0	4.0	14.0	48.0	3.0
161398	123.0	234.0	75.0	56.0	141.0	103.0	69.0	259.0	41.0	100.0	187.0	69.0	22.0	24.0	17.0	97.0	73.0	27.0	2.0	3.0	9.0	26.0	5.0	122.0	395.0	14.0	122.0	195.0	13.0	95.0	62.0	247.0	55.0	90.0	52.0	73.0	70.0	23.0	17.0	66.0	58.0	351.0	101.0	77.0	295.0	21.0	22.0	151.0	177.0
3087737	2.0	0.0	0.0	0.0	0.0	0.0	0.0	0.0	0.0	0.0	0.0	0.0	0.0	4.0	0.0	39.0	21.0	7.0	0.0	0.0	0.0	4.0	0.0	0.0	0.0	0.0	0.0	0.0	0.0	2.0	10.0	4.0	8.0	0.0	3.0	9.0	0.0	1.0	0.0	0.0	0.0	0.0	0.0	0.0	0.0	0.0	0.0	0.0	0.0
545997	116.0	67.0	50.0	36.0	76.0	10.0	15.0	5.0	23.0	5.0	43.0	0.0	13.0	0.0	15.0	4.0	3.0	1.0	2.0	1.0	25.0	2.0	6.0	15.0	7.0	3.0	8.0	12.0	2.0	10.0	2.0	1.0	69.0	6.0	31.0	1.0	22.0	61.0	50.0	103.0	11.0	52.0	36.0	60.0	47.0	11.0	10.0	5.0	20.0
321793	70.0	311.0	137.0	89.0	131.0	50.0	23.0	17.0	577.0	486.0	31.0	8.0	67.0	42.0	109.0	284.0	106.0	61.0	28.0	58.0	218.0	36.0	137.0	431.0	72.0	87.0	83.0	105.0	80.0	348.0	50.0	52.0	99.0	72.0	489.0	41.0	402.0	51.0	57.0	42.0	1.0	167.0	185.0	222.0	170.0	25.0	29.0	37.0	38.0
574920	0.0	26.0	9.0	6.0	19.0	0.0	0.0	2.0	3.0	72.0	31.0	0.0	3.0	0.0	0.0	6.0	9.0	0.0	0.0	0.0	0.0	0.0	0.0	0.0	0.0	0.0	2.0	11.0	5.0	0.0	1.0	0.0	6.0	31.0	0.0	0.0	0.0	7.0	1.0	10.0	8.0	0.0	2.0	47.0	5.0	1.0	0.0	1.0	0.0
396244	31.0	209.0	52.0	137.0	197.0	275.0	145.0	2.0	0.0	0.0	106.0	3.0	1.0	9.0	1.0	105.0	36.0	44.0	0.0	0.0	1.0	6.0	2.0	1.0	0.0	0.0	0.0	9.0	1.0	0.0	69.0	89.0	53.0	2.0	0.0	59.0	2.0	8.0	5.0	7.0	5.0	656.0	473.0	115.0	17.0	89.0	68.0	431.0	493.0
358538	186.0	0.0	0.0	0.0	0.0	0.0	0.0	0.0	0.0	0.0	0.0	0.0	16.0	0.0	79.0	0.0	0.0	0.0	0.0	0.0	18.0	0.0	6.0	2.0	0.0	0.0	0.0	0.0	0.0	5.0	0.0	0.0	44.0	0.0	61.0	0.0	30.0	91.0	46.0	416.0	0.0	1.0	0.0	0.0	7.0	0.0	0.0	0.0	0.0
3542602	0.0	0.0	0.0	0.0	0.0	0.0	0.0	13.0	2.0	0.0	0.0	0.0	0.0	0.0	0.0	0.0	0.0	0.0	0.0	0.0	0.0	0.0	0.0	2.0	2.0	0.0	1.0	4.0	8.0	0.0	0.0	0.0	9.0	7.0	8.0	0.0	0.0	0.0	0.0	0.0	0.0	0.0	0.0	0.0	0.0	0.0	0.0	0.0	1.0
135933	0.0	8.0	24.0	23.0	0.0	11.0	2.0	0.0	0.0	0.0	0.0	0.0	0.0	0.0	0.0	12.0	7.0	3.0	0.0	1.0	0.0	0.0	2.0	5.0	0.0	0.0	4.0	2.0	0.0	4.0	0.0	0.0	6.0	1.0	0.0	0.0	2.0	0.0	0.0	4.0	0.0	3.0	5.0	28.0	0.0	19.0	11.0	8.0	5.0
724988	0.0	0.0	0.0	0.0	0.0	1.0	0.0	0.0	0.0	0.0	0.0	0.0	1.0	0.0	0.0	0.0	0.0	0.0	0.0	0.0	0.0	0.0	0.0	0.0	0.0	0.0	0.0	0.0	0.0	2.0	0.0	0.0	0.0	9.0	0.0	0.0	0.0	0.0	0.0	0.0	0.0	0.0	0.0	0.0	0.0	0.0	0.0	0.0	0.0
797608	0.0	1.0	1.0	1.0	2.0	1.0	0.0	3.0	1207.0	31.0	948.0	8.0	0.0	0.0	0.0	1.0	0.0	0.0	0.0	0.0	3.0	0.0	0.0	0.0	0.0	0.0	0.0	0.0	22.0	4.0	0.0	0.0	4.0	1.0	3.0	1.0	2.0	0.0	0.0	0.0	0.0	0.0	0.0	12.0	0.0	1.0	0.0	0.0	0.0
1862310	0.0	0.0	0.0	0.0	0.0	0.0	0.0	0.0	97.0	48.0	0.0	0.0	0.0	1.0	1.0	0.0	0.0	0.0	0.0	1.0	0.0	0.0	0.0	134.0	21.0	25.0	9.0	0.0	0.0	0.0	0.0	0.0	5.0	0.0	0.0	0.0	1.0	1.0	0.0	0.0	0.0	0.0	2.0	0.0	0.0	0.0	0.0	0.0	0.0
237550	0.0	0.0	0.0	0.0	0.0	0.0	1.0	11.0	0.0	0.0	0.0	0.0	0.0	0.0	0.0	0.0	0.0	0.0	1.0	0.0	2.0	0.0	0.0	1.0	29.0	0.0	0.0	0.0	0.0	0.0	0.0	0.0	12.0	50.0	0.0	0.0	0.0	0.0	0.0	5.0	1.0	0.0	0.0	0.0	0.0	0.0	0.0	0.0	1.0
1138568	12.0	0.0	0.0	0.0	0.0	0.0	2.0	0.0	0.0	0.0	0.0	0.0	0.0	2.0	0.0	1.0	0.0	23.0	0.0	0.0	0.0	0.0	0.0	0.0	0.0	0.0	1.0	0.0	3.0	0.0	4.0	0.0	2.0	2.0	0.0	2.0	1.0	0.0	0.0	1.0	8.0	3.0	4.0	0.0	1.0	1.0	2.0	5.0	2.0
4021961	0.0	0.0	4.0	3.0	0.0	0.0	1.0	3.0	2.0	44.0	0.0	2.0	0.0	0.0	0.0	0.0	1.0	0.0	0.0	1.0	1.0	0.0	0.0	4.0	3.0	1.0	4.0	0.0	1.0	0.0	0.0	1.0	6.0	6.0	4.0	4.0	27.0	0.0	0.0	0.0	0.0	2.0	0.0	0.0	0.0	0.0	3.0	2.0	2.0
1121662	0.0	0.0	4.0	0.0	0.0	4.0	9.0	0.0	4.0	18.0	0.0	4.0	0.0	0.0	0.0	5.0	0.0	0.0	0.0	0.0	0.0	0.0	0.0	0.0	0.0	0.0	0.0	5.0	4.0	6.0	4.0	0.0	0.0	5.0	0.0	0.0	4.0	0.0	5.0	0.0	2.0	4.0	3.0	1.0	24.0	3.0	31.0	3.0	0.0
3447865	10.0	0.0	4.0	3.0	3.0	2.0	6.0	6.0	0.0	0.0	2.0	0.0	0.0	4.0	7.0	0.0	5.0	1.0	1.0	0.0	3.0	2.0	4.0	4.0	5.0	2.0	4.0	16.0	9.0	2.0	2.0	2.0	97.0	1.0	28.0	1.0	47.0	8.0	7.0	9.0	5.0	11.0	14.0	7.0	0.0	12.0	7.0	5.0	8.0
3447869	38.0	4.0	3.0	4.0	9.0	0.0	6.0	29.0	2159.0	204.0	1375.0	2.0	8.0	10.0	13.0	29.0	61.0	5.0	11.0	5.0	20.0	16.0	14.0	47.0	24.0	6.0	29.0	90.0	220.0	71.0	5.0	157.0	42.0	19.0	36.0	53.0	36.0	11.0	5.0	13.0	0.0	1.0	2.0	9.0	0.0	0.0	0.0	3.0	0.0
4447909	5.0	2.0	7.0	9.0	1.0	0.0	1.0	1.0	39.0	1.0	2.0	19.0	4.0	0.0	6.0	3.0	2.0	1.0	0.0	1.0	0.0	2.0	0.0	3.0	0.0	0.0	0.0	3.0	3.0	4.0	11.0	0.0	1.0	1.0	7.0	1.0	6.0	1.0	2.0	1.0	0.0	4.0	3.0	5.0	2.0	5.0	4.0	1.0	2.0
569335	10.0	21.0	146.0	1274.0	51.0	3317.0	2781.0	0.0	0.0	0.0	20.0	21.0	0.0	0.0	2.0	5.0	0.0	382.0	1.0	0.0	0.0	0.0	0.0	0.0	0.0	0.0	0.0	0.0	26.0	1.0	152.0	2.0	2.0	5.0	0.0	2.0	7.0	0.0	6.0	4.0	582.0	1812.0	5428.0	302.0	159.0	4518.0	9404.0	5849.0	1538.0
913174	0.0	0.0	3.0	4.0	0.0	0.0	0.0	0.0	0.0	0.0	0.0	1.0	5.0	0.0	9.0	2.0	11.0	1.0	4.0	5.0	4.0	2.0	6.0	1.0	0.0	0.0	0.0	1.0	2.0	5.0	0.0	0.0	20.0	46.0	58.0	5.0	25.0	1.0	4.0	3.0	1.0	0.0	0.0	3.0	0.0	0.0	0.0	0.0	6.0
334370	4.0	0.0	0.0	0.0	0.0	1.0	1.0	0.0	1.0	0.0	0.0	1.0	0.0	1.0	0.0	0.0	0.0	7.0	0.0	0.0	0.0	0.0	0.0	1.0	0.0	1.0	0.0	0.0	0.0	2.0	1.0	0.0	9.0	1.0	1.0	0.0	1.0	0.0	3.0	2.0	3.0	0.0	6.0	0.0	2.0	0.0	0.0	2.0	0.0
469382	0.0	0.0	0.0	1.0	0.0	14.0	15.0	2.0	0.0	0.0	0.0	2.0	0.0	1.0	6.0	1.0	0.0	4.0	0.0	0.0	2.0	3.0	0.0	0.0	3.0	0.0	1.0	0.0	59.0	0.0	1.0	6.0	4.0	7.0	10.0	1.0	4.0	0.0	2.0	1.0	5.0	4.0	2.0	0.0	0.0	16.0	7.0	12.0	2.0
2921820	0.0	0.0	1.0	0.0	0.0	0.0	0.0	0.0	1.0	12.0	7.0	0.0	0.0	0.0	2.0	6.0	1.0	3.0	0.0	0.0	0.0	0.0	0.0	0.0	3.0	0.0	0.0	8.0	6.0	23.0	1.0	0.0	1.0	3.0	0.0	0.0	0.0	0.0	0.0	0.0	0.0	0.0	0.0	4.0	0.0	0.0	1.0	3.0	1.0
2360704	8.0	2.0	0.0	3.0	1.0	1.0	1.0	0.0	15.0	4.0	1.0	0.0	2.0	1.0	3.0	4.0	0.0	0.0	0.0	0.0	6.0	1.0	9.0	2.0	0.0	2.0	0.0	0.0	1.0	3.0	2.0	0.0	8.0	3.0	4.0	2.0	13.0	2.0	0.0	3.0	1.0	0.0	1.0	2.0	1.0	3.0	0.0	0.0	0.0
2801322	2594.0	5522.0	10411.0	3300.0	9169.0	942.0	854.0	3208.0	355.0	2702.0	1180.0	3444.0	404.0	1141.0	285.0	6069.0	617.0	789.0	691.0	758.0	478.0	546.0	385.0	3040.0	1775.0	1015.0	678.0	1287.0	182.0	848.0	643.0	2714.0	2553.0	1242.0	756.0	1093.0	939.0	472.0	542.0	1741.0	173.0	1653.0	965.0	9069.0	431.0	800.0	1642.0	2261.0	4430.0
304212	45.0	3.0	9.0	4.0	3.0	19.0	4.0	75.0	53.0	96.0	7.0	40.0	253.0	44.0	153.0	159.0	19.0	74.0	21.0	21.0	47.0	11.0	41.0	301.0	30.0	41.0	15.0	100.0	82.0	59.0	63.0	11.0	128.0	140.0	181.0	6.0	116.0	14.0	6.0	20.0	0.0	0.0	0.0	3.0	2.0	2.0	0.0	5.0	10.0
50624	16.0	3.0	12.0	4.0	8.0	0.0	3.0	2.0	0.0	0.0	0.0	0.0	1.0	0.0	0.0	9.0	2.0	0.0	3.0	1.0	0.0	0.0	1.0	12.0	0.0	0.0	0.0	0.0	0.0	0.0	0.0	3.0	10.0	0.0	7.0	1.0	2.0	2.0	1.0	15.0	0.0	0.0	1.0	4.0	0.0	0.0	2.0	2.0	5.0
82683	0.0	3.0	0.0	0.0	0.0	0.0	0.0	0.0	0.0	0.0	189.0	0.0	0.0	0.0	1.0	0.0	0.0	0.0	0.0	0.0	0.0	0.0	0.0	0.0	0.0	0.0	0.0	1.0	0.0	2.0	0.0	0.0	0.0	0.0	2.0	0.0	0.0	0.0	1.0	0.0	0.0	2.0	0.0	0.0	0.0	0.0	0.0	0.0	0.0
141365	3.0	0.0	0.0	0.0	0.0	0.0	0.0	0.0	12.0	0.0	1.0	21.0	0.0	1.0	0.0	0.0	1.0	3.0	0.0	0.0	0.0	1.0	0.0	0.0	5.0	0.0	2.0	0.0	0.0	1.0	0.0	0.0	2.0	1.0	1.0	0.0	0.0	0.0	1.0	2.0	2.0	4.0	0.0	0.0	0.0	0.0	0.0	0.0	3.0
813553	8.0	13.0	23.0	102.0	5.0	21.0	30.0	10.0	7.0	5.0	16.0	1.0	1.0	8.0	0.0	21.0	44.0	22.0	4.0	0.0	2.0	1.0	2.0	43.0	0.0	19.0	0.0	5.0	1.0	9.0	11.0	1.0	28.0	38.0	2.0	3.0	14.0	8.0	1.0	12.0	1.0	1.0	1.0	8.0	0.0	16.0	51.0	29.0	17.0
813557	13.0	66.0	28.0	4.0	42.0	27.0	64.0	6.0	7.0	7.0	0.0	0.0	0.0	2.0	1.0	6.0	26.0	0.0	2.0	3.0	2.0	0.0	0.0	2.0	1.0	0.0	1.0	2.0	0.0	4.0	2.0	9.0	0.0	0.0	0.0	3.0	1.0	12.0	5.0	14.0	0.0	30.0	8.0	53.0	1.0	1.0	6.0	23.0	23.0
90465	2.0	0.0	0.0	0.0	0.0	0.0	0.0	11.0	0.0	6.0	5.0	0.0	0.0	0.0	0.0	0.0	0.0	0.0	0.0	0.0	0.0	0.0	1.0	0.0	4.0	0.0	0.0	5.0	1.0	0.0	0.0	1.0	8.0	130.0	0.0	0.0	3.0	2.0	2.0	2.0	8.0	0.0	0.0	6.0	0.0	0.0	0.0	0.0	0.0
710745	342.0	12.0	1.0	1.0	1.0	31.0	476.0	17.0	52.0	6.0	88.0	8.0	2.0	12.0	70.0	1.0	19.0	28.0	7.0	2.0	6.0	21.0	7.0	9.0	10.0	0.0	39.0	7.0	12.0	45.0	10.0	73.0	289.0	0.0	31.0	25.0	64.0	70.0	224.0	153.0	113.0	262.0	74.0	0.0	155.0	7.0	22.0	47.0	28.0
923105	12.0	0.0	0.0	0.0	0.0	0.0	1.0	0.0	0.0	0.0	0.0	0.0	0.0	2.0	2.0	0.0	0.0	31.0	0.0	0.0	0.0	0.0	0.0	0.0	0.0	0.0	0.0	0.0	2.0	3.0	0.0	0.0	19.0	0.0	0.0	0.0	1.0	1.0	6.0	10.0	12.0	3.0	0.0	0.0	5.0	0.0	0.0	0.0	0.0
328680	33.0	7.0	9.0	3.0	4.0	1.0	3.0	4.0	24.0	21.0	14.0	1.0	17.0	2.0	8.0	5.0	4.0	1.0	1.0	10.0	84.0	3.0	37.0	15.0	5.0	3.0	9.0	4.0	5.0	14.0	1.0	12.0	23.0	6.0	59.0	7.0	37.0	10.0	4.0	11.0	1.0	7.0	1.0	4.0	10.0	3.0	7.0	4.0	4.0
592129	90.0	138.0	69.0	29.0	54.0	30.0	46.0	89.0	31.0	93.0	45.0	8.0	105.0	53.0	128.0	89.0	98.0	46.0	28.0	18.0	52.0	20.0	43.0	64.0	56.0	8.0	30.0	130.0	29.0	258.0	46.0	219.0	82.0	12.0	78.0	71.0	122.0	65.0	89.0	106.0	0.0	51.0	16.0	70.0	26.0	21.0	46.0	8.0	44.0
1054065	329.0	222.0	156.0	91.0	120.0	628.0	395.0	275.0	173.0	256.0	125.0	19.0	929.0	70.0	2346.0	135.0	73.0	93.0	48.0	24.0	192.0	17.0	182.0	1825.0	586.0	404.0	84.0	476.0	98.0	3111.0	246.0	308.0	337.0	87.0	489.0	52.0	739.0	403.0	602.0	519.0	156.0	1014.0	223.0	107.0	928.0	64.0	95.0	133.0	204.0
102911	0.0	5.0	8.0	5.0	5.0	4.0	1.0	1.0	104.0	6.0	22.0	7.0	0.0	0.0	0.0	6.0	5.0	0.0	0.0	0.0	3.0	0.0	0.0	0.0	0.0	0.0	1.0	0.0	3.0	0.0	0.0	3.0	0.0	0.0	0.0	4.0	10.0	0.0	0.0	0.0	0.0	6.0	4.0	4.0	0.0	0.0	3.0	0.0	14.0
704462	2.0	0.0	1.0	0.0	4.0	1.0	0.0	0.0	7.0	0.0	1.0	0.0	3.0	1.0	3.0	1.0	0.0	1.0	0.0	0.0	10.0	0.0	2.0	5.0	2.0	0.0	0.0	1.0	0.0	1.0	1.0	0.0	10.0	0.0	12.0	0.0	15.0	2.0	1.0	0.0	1.0	0.0	0.0	0.0	0.0	0.0	0.0	0.0	0.0
837482	7.0	67.0	17.0	3.0	87.0	13.0	19.0	17.0	29.0	181.0	0.0	12.0	7.0	20.0	24.0	9.0	2.0	22.0	3.0	4.0	15.0	7.0	10.0	3.0	24.0	3.0	115.0	21.0	5.0	38.0	9.0	131.0	0.0	13.0	5.0	5.0	1.0	0.0	0.0	3.0	16.0	15.0	19.0	43.0	0.0	2.0	8.0	14.0	22.0
655364	0.0	0.0	0.0	0.0	0.0	0.0	0.0	0.0	0.0	0.0	1.0	0.0	0.0	0.0	0.0	0.0	0.0	0.0	0.0	0.0	0.0	0.0	0.0	0.0	0.0	0.0	0.0	14.0	2.0	0.0	0.0	0.0	45.0	5.0	0.0	0.0	0.0	0.0	0.0	0.0	0.0	0.0	0.0	0.0	0.0	0.0	0.0	0.0	0.0
808256	26.0	11.0	16.0	38.0	25.0	0.0	7.0	0.0	0.0	0.0	0.0	0.0	5.0	0.0	4.0	18.0	3.0	1.0	1.0	0.0	0.0	7.0	2.0	60.0	1.0	21.0	0.0	0.0	0.0	4.0	2.0	1.0	3.0	0.0	10.0	9.0	6.0	2.0	7.0	16.0	0.0	5.0	8.0	32.0	1.0	5.0	9.0	7.0	17.0
316341	58.0	61.0	29.0	17.0	14.0	9.0	2.0	0.0	7.0	2.0	12.0	3.0	11.0	3.0	11.0	26.0	35.0	7.0	5.0	32.0	93.0	5.0	43.0	3.0	4.0	3.0	1.0	40.0	30.0	7.0	11.0	4.0	59.0	33.0	26.0	4.0	52.0	24.0	19.0	30.0	11.0	62.0	35.0	28.0	40.0	17.0	18.0	8.0	11.0
107738	3.0	21.0	18.0	6.0	10.0	1.0	2.0	1.0	69.0	40.0	8.0	2.0	12.0	3.0	14.0	33.0	7.0	6.0	4.0	5.0	20.0	1.0	10.0	42.0	13.0	3.0	12.0	9.0	9.0	35.0	5.0	6.0	7.0	12.0	46.0	2.0	32.0	2.0	3.0	6.0	0.0	11.0	9.0	20.0	15.0	2.0	1.0	5.0	2.0
333489	14.0	12.0	44.0	40.0	66.0	15.0	33.0	3.0	106.0	203.0	2.0	11.0	3.0	31.0	126.0	100.0	13.0	47.0	11.0	7.0	27.0	19.0	25.0	36.0	24.0	8.0	12.0	36.0	24.0	160.0	85.0	60.0	7.0	24.0	32.0	30.0	39.0	4.0	2.0	17.0	0.0	3.0	20.0	77.0	2.0	19.0	29.0	18.0	29.0
557368	2.0	12.0	23.0	416.0	12.0	784.0	475.0	3.0	0.0	0.0	2.0	11.0	0.0	1.0	0.0	1.0	1.0	148.0	0.0	0.0	0.0	1.0	0.0	7.0	0.0	0.0	0.0	1.0	14.0	0.0	41.0	1.0	0.0	4.0	0.0	0.0	4.0	0.0	1.0	1.0	202.0	527.0	1688.0	108.0	49.0	876.0	1673.0	1714.0	460.0
245345	937.0	30.0	37.0	49.0	37.0	9.0	126.0	0.0	0.0	5.0	0.0	1.0	32.0	17.0	198.0	92.0	179.0	22.0	12.0	15.0	179.0	57.0	106.0	53.0	0.0	7.0	0.0	2.0	0.0	34.0	72.0	78.0	330.0	7.0	417.0	90.0	655.0	235.0	103.0	599.0	11.0	65.0	46.0	65.0	42.0	20.0	38.0	38.0	31.0
815406	0.0	0.0	0.0	0.0	1.0	0.0	0.0	0.0	0.0	1.0	10.0	1.0	0.0	1.0	0.0	0.0	0.0	0.0	2.0	1.0	0.0	0.0	0.0	7.0	0.0	0.0	0.0	0.0	0.0	0.0	0.0	0.0	0.0	9.0	0.0	0.0	1.0	0.0	0.0	1.0	19.0	2.0	0.0	0.0	0.0	0.0	0.0	0.0	0.0
4418266	0.0	0.0	0.0	0.0	0.0	3.0	1.0	0.0	4.0	0.0	0.0	0.0	0.0	0.0	1.0	0.0	0.0	0.0	0.0	0.0	0.0	0.0	0.0	0.0	0.0	0.0	0.0	0.0	5.0	1.0	0.0	0.0	0.0	1.0	0.0	0.0	0.0	0.0	0.0	0.0	5.0	2.0	0.0	0.0	0.0	0.0	0.0	0.0	0.0
417101	189.0	95.0	162.0	91.0	315.0	17.0	100.0	7.0	49.0	308.0	0.0	16.0	44.0	59.0	319.0	62.0	44.0	54.0	14.0	21.0	60.0	18.0	50.0	151.0	43.0	51.0	65.0	17.0	4.0	351.0	49.0	9.0	133.0	81.0	139.0	9.0	269.0	89.0	30.0	152.0	0.0	11.0	23.0	339.0	2.0	48.0	56.0	11.0	24.0
320892	1.0	0.0	0.0	0.0	0.0	1.0	7.0	0.0	0.0	0.0	0.0	1.0	0.0	8.0	1.0	0.0	0.0	0.0	0.0	1.0	0.0	3.0	0.0	0.0	29.0	0.0	0.0	4.0	79.0	0.0	1.0	0.0	35.0	93.0	0.0	6.0	0.0	2.0	3.0	12.0	14.0	0.0	0.0	0.0	0.0	0.0	0.0	0.0	8.0
866836	1.0	0.0	0.0	0.0	0.0	0.0	0.0	0.0	61.0	39.0	0.0	0.0	0.0	2.0	0.0	0.0	0.0	0.0	0.0	0.0	0.0	1.0	0.0	421.0	1.0	1.0	0.0	1.0	3.0	0.0	1.0	1.0	1.0	1.0	1.0	1.0	8.0	0.0	0.0	0.0	2.0	0.0	0.0	0.0	0.0	0.0	1.0	1.0	0.0
1029922	143.0	86.0	135.0	45.0	176.0	8.0	91.0	42.0	177.0	603.0	0.0	17.0	36.0	131.0	582.0	97.0	68.0	124.0	6.0	46.0	160.0	16.0	104.0	215.0	45.0	66.0	76.0	45.0	3.0	526.0	87.0	29.0	62.0	33.0	106.0	15.0	174.0	39.0	10.0	95.0	0.0	24.0	15.0	175.0	4.0	23.0	20.0	10.0	11.0
1039594	51.0	38.0	21.0	24.0	17.0	18.0	37.0	12.0	95.0	57.0	66.0	6.0	31.0	7.0	21.0	29.0	11.0	91.0	9.0	8.0	42.0	2.0	31.0	30.0	22.0	7.0	27.0	17.0	100.0	26.0	34.0	70.0	43.0	34.0	56.0	2.0	75.0	31.0	22.0	46.0	55.0	15.0	17.0	44.0	27.0	15.0	19.0	20.0	13.0
777498	12.0	3.0	0.0	0.0	0.0	0.0	0.0	1.0	7.0	0.0	0.0	0.0	13.0	3.0	24.0	0.0	3.0	0.0	1.0	3.0	20.0	0.0	17.0	20.0	1.0	0.0	0.0	3.0	0.0	13.0	0.0	0.0	27.0	1.0	34.0	2.0	46.0	1.0	6.0	7.0	0.0	0.0	0.0	0.0	0.0	0.0	1.0	1.0	5.0
807860	0.0	0.0	0.0	0.0	0.0	0.0	0.0	0.0	0.0	0.0	0.0	0.0	0.0	0.0	0.0	0.0	0.0	0.0	0.0	0.0	0.0	0.0	0.0	0.0	0.0	0.0	0.0	0.0	2.0	0.0	0.0	0.0	3.0	17.0	6.0	0.0	2.0	0.0	0.0	0.0	1.0	0.0	0.0	0.0	0.0	0.0	0.0	0.0	0.0
320797	205.0	1751.0	899.0	329.0	1040.0	300.0	121.0	1462.0	427.0	2136.0	13.0	7.0	88.0	53.0	68.0	403.0	157.0	46.0	7.0	4.0	56.0	31.0	29.0	131.0	471.0	37.0	327.0	130.0	64.0	226.0	119.0	479.0	66.0	83.0	177.0	82.0	164.0	62.0	37.0	46.0	125.0	933.0	771.0	814.0	142.0	278.0	121.0	286.0	676.0
745157	26.0	31.0	10.0	10.0	17.0	23.0	11.0	2.0	8.0	21.0	16.0	1.0	4.0	0.0	7.0	18.0	1.0	4.0	0.0	1.0	9.0	4.0	7.0	16.0	5.0	0.0	0.0	8.0	4.0	8.0	4.0	5.0	43.0	22.0	5.0	4.0	7.0	9.0	8.0	18.0	1.0	13.0	18.0	41.0	5.0	6.0	6.0	9.0	14.0
250187	0.0	0.0	0.0	0.0	0.0	1.0	0.0	6.0	0.0	1.0	6.0	0.0	0.0	1.0	1.0	0.0	0.0	0.0	2.0	0.0	6.0	0.0	5.0	7.0	3.0	0.0	10.0	7.0	0.0	0.0	0.0	0.0	1.0	72.0	14.0	0.0	6.0	0.0	1.0	0.0	0.0	1.0	0.0	0.0	0.0	0.0	0.0	0.0	0.0
510591	8.0	41.0	3.0	8.0	2.0	266.0	222.0	34.0	0.0	0.0	0.0	15.0	0.0	0.0	0.0	28.0	21.0	36.0	0.0	1.0	0.0	0.0	1.0	0.0	9.0	0.0	0.0	233.0	3.0	1.0	98.0	27.0	5.0	9.0	2.0	8.0	0.0	2.0	1.0	0.0	0.0	4.0	2.0	11.0	2.0	24.0	42.0	307.0	134.0
353271	26537.0	8762.0	5267.0	6657.0	5816.0	2806.0	2757.0	6692.0	4851.0	18652.0	2580.0	1396.0	7262.0	2532.0	7638.0	9724.0	7064.0	1794.0	3192.0	4391.0	21307.0	4038.0	13260.0	12164.0	4661.0	2140.0	1412.0	10115.0	901.0	5788.0	4214.0	4455.0	43708.0	4255.0	21546.0	5043.0	34049.0	13266.0	9574.0	22712.0	740.0	3669.0	2853.0	7315.0	8172.0	3144.0	2816.0	4795.0	7243.0
141423	20.0	38.0	20.0	1.0	3.0	3.0	4.0	22.0	2.0	28.0	0.0	2.0	4.0	3.0	1.0	17.0	19.0	1.0	8.0	3.0	26.0	9.0	3.0	13.0	11.0	1.0	7.0	4.0	0.0	1.0	10.0	3.0	20.0	40.0	33.0	3.0	22.0	9.0	4.0	3.0	2.0	6.0	4.0	13.0	0.0	3.0	3.0	3.0	10.0
274794	0.0	5.0	280.0	158.0	9.0	1.0	11.0	1.0	0.0	0.0	0.0	0.0	0.0	0.0	0.0	1.0	0.0	0.0	0.0	0.0	0.0	0.0	0.0	0.0	0.0	0.0	0.0	7.0	3.0	0.0	0.0	0.0	0.0	1.0	0.0	0.0	0.0	0.0	0.0	0.0	0.0	0.0	4.0	182.0	0.0	54.0	11.0	2.0	0.0
528782	0.0	13.0	0.0	1.0	7.0	5.0	0.0	0.0	529.0	6.0	55.0	0.0	0.0	0.0	0.0	0.0	0.0	0.0	0.0	1.0	0.0	0.0	0.0	1.0	0.0	0.0	0.0	0.0	1.0	0.0	0.0	0.0	0.0	0.0	0.0	0.0	0.0	0.0	0.0	0.0	0.0	0.0	0.0	2.0	0.0	0.0	0.0	0.0	0.0
278075	0.0	6.0	0.0	0.0	0.0	1.0	0.0	0.0	0.0	0.0	2.0	0.0	0.0	0.0	0.0	0.0	0.0	0.0	0.0	0.0	0.0	0.0	0.0	2.0	0.0	1.0	0.0	4.0	0.0	0.0	0.0	0.0	0.0	5.0	0.0	0.0	0.0	1.0	0.0	0.0	0.0	0.0	2.0	0.0	2.0	0.0	0.0	0.0	1.0
236952	1110.0	4.0	9.0	4.0	4.0	2.0	30.0	7.0	0.0	0.0	0.0	103.0	77.0	19.0	730.0	12.0	9.0	0.0	12.0	7.0	64.0	2.0	69.0	601.0	1.0	28.0	0.0	5.0	0.0	622.0	2.0	0.0	207.0	15.0	1503.0	7.0	1567.0	170.0	101.0	546.0	0.0	0.0	4.0	11.0	9.0	10.0	1.0	1.0	0.0
334592	5.0	3.0	0.0	0.0	0.0	0.0	0.0	0.0	54.0	1.0	11.0	0.0	0.0	0.0	0.0	0.0	0.0	0.0	0.0	0.0	0.0	0.0	0.0	0.0	0.0	0.0	0.0	0.0	0.0	0.0	0.0	0.0	0.0	0.0	0.0	0.0	0.0	0.0	0.0	0.0	0.0	0.0	0.0	2.0	0.0	0.0	0.0	0.0	0.0
695055	33.0	70.0	140.0	72.0	65.0	22.0	8.0	2.0	2.0	12.0	55.0	24.0	3.0	5.0	0.0	129.0	14.0	10.0	3.0	3.0	3.0	9.0	1.0	5.0	8.0	1.0	0.0	46.0	1.0	1.0	16.0	30.0	24.0	27.0	3.0	4.0	2.0	10.0	3.0	15.0	11.0	27.0	34.0	131.0	20.0	26.0	22.0	21.0	40.0
2912622	0.0	0.0	0.0	0.0	0.0	1.0	0.0	0.0	0.0	0.0	0.0	0.0	0.0	0.0	0.0	0.0	0.0	0.0	0.0	0.0	0.0	0.0	0.0	0.0	0.0	0.0	0.0	0.0	15.0	0.0	0.0	0.0	0.0	0.0	0.0	0.0	0.0	0.0	0.0	0.0	0.0	0.0	0.0	0.0	0.0	0.0	0.0	0.0	0.0
325947	58.0	4.0	1.0	7.0	6.0	73.0	42.0	4.0	68.0	5.0	1.0	8.0	1.0	1.0	9.0	6.0	4.0	174.0	0.0	1.0	24.0	3.0	7.0	13.0	60.0	1.0	7.0	5.0	2580.0	41.0	91.0	6.0	227.0	14.0	16.0	22.0	16.0	20.0	63.0	64.0	30.0	40.0	127.0	21.0	32.0	13.0	19.0	177.0	79.0
1140085	0.0	0.0	0.0	0.0	0.0	0.0	0.0	0.0	0.0	0.0	0.0	0.0	5.0	0.0	0.0	0.0	2.0	0.0	4.0	2.0	1.0	6.0	8.0	13.0	2.0	0.0	0.0	13.0	0.0	1.0	0.0	0.0	1.0	12.0	12.0	2.0	42.0	0.0	0.0	2.0	0.0	0.0	0.0	0.0	0.0	0.0	0.0	0.0	1.0
516292	0.0	0.0	0.0	0.0	0.0	3.0	2.0	0.0	0.0	0.0	0.0	3.0	0.0	3.0	0.0	1.0	0.0	5.0	0.0	0.0	0.0	0.0	0.0	0.0	0.0	0.0	1.0	0.0	4.0	2.0	1.0	3.0	0.0	2.0	0.0	0.0	0.0	0.0	0.0	0.0	0.0	1.0	0.0	0.0	0.0	0.0	0.0	0.0	0.0
561647	4.0	0.0	3.0	5.0	1.0	2.0	1.0	0.0	4.0	1.0	0.0	4.0	2.0	0.0	2.0	3.0	0.0	9.0	0.0	0.0	4.0	0.0	0.0	1.0	3.0	1.0	0.0	0.0	42.0	8.0	6.0	1.0	12.0	0.0	1.0	0.0	2.0	5.0	6.0	2.0	4.0	2.0	4.0	4.0	5.0	2.0	1.0	3.0	1.0
1108960	3.0	0.0	0.0	0.0	1.0	0.0	0.0	4.0	4.0	0.0	0.0	44.0	2.0	0.0	11.0	0.0	2.0	0.0	2.0	1.0	0.0	0.0	1.0	4.0	3.0	0.0	11.0	4.0	4.0	0.0	0.0	0.0	5.0	177.0	1.0	2.0	0.0	0.0	0.0	5.0	0.0	0.0	0.0	0.0	0.0	5.0	0.0	1.0	0.0
580222	0.0	0.0	0.0	0.0	0.0	0.0	0.0	0.0	1.0	0.0	0.0	1.0	0.0	0.0	2.0	0.0	0.0	3.0	0.0	0.0	0.0	0.0	0.0	44.0	28.0	0.0	19.0	0.0	22.0	2.0	0.0	0.0	6.0	6.0	0.0	2.0	1.0	0.0	0.0	0.0	4.0	0.0	0.0	0.0	0.0	0.0	0.0	0.0	0.0
141301	16.0	71.0	91.0	11.0	20.0	0.0	6.0	5.0	19.0	148.0	0.0	0.0	0.0	1.0	10.0	96.0	0.0	9.0	0.0	1.0	0.0	0.0	0.0	1.0	0.0	0.0	0.0	0.0	0.0	14.0	9.0	0.0	0.0	0.0	1.0	0.0	0.0	0.0	8.0	24.0	4.0	5.0	2.0	52.0	2.0	2.0	10.0	0.0	2.0
141302	7.0	0.0	1.0	0.0	0.0	1.0	2.0	0.0	3.0	0.0	1.0	7.0	0.0	1.0	1.0	0.0	0.0	4.0	1.0	0.0	0.0	0.0	0.0	10.0	0.0	0.0	0.0	1.0	7.0	18.0	4.0	0.0	46.0	5.0	2.0	3.0	0.0	3.0	9.0	17.0	6.0	4.0	4.0	2.0	8.0	4.0	0.0	1.0	2.0
141304	200.0	0.0	0.0	2.0	3.0	0.0	2.0	0.0	0.0	0.0	0.0	26.0	15.0	61.0	30.0	140.0	118.0	52.0	36.0	33.0	51.0	5.0	14.0	75.0	0.0	1.0	0.0	0.0	1.0	78.0	37.0	3.0	42.0	18.0	176.0	17.0	160.0	31.0	26.0	145.0	0.0	0.0	0.0	4.0	1.0	0.0	1.0	1.0	3.0
551438	51.0	33.0	26.0	25.0	19.0	6.0	3.0	35.0	37.0	70.0	2.0	7.0	6.0	4.0	6.0	22.0	15.0	3.0	6.0	1.0	17.0	0.0	5.0	29.0	19.0	6.0	8.0	10.0	5.0	15.0	4.0	4.0	39.0	12.0	13.0	4.0	15.0	20.0	16.0	28.0	0.0	7.0	15.0	26.0	39.0	10.0	6.0	8.0	9.0
741310	19.0	0.0	0.0	0.0	0.0	0.0	0.0	0.0	0.0	0.0	0.0	0.0	0.0	0.0	0.0	0.0	0.0	0.0	0.0	0.0	0.0	0.0	0.0	18.0	0.0	0.0	0.0	0.0	0.0	0.0	0.0	0.0	4.0	0.0	0.0	0.0	139.0	0.0	0.0	0.0	0.0	0.0	0.0	0.0	0.0	0.0	0.0	0.0	0.0
514041	5.0	4.0	4.0	7.0	1.0	0.0	0.0	0.0	0.0	0.0	0.0	0.0	8.0	4.0	47.0	36.0	20.0	13.0	1.0	4.0	10.0	3.0	12.0	0.0	1.0	0.0	0.0	3.0	0.0	61.0	11.0	61.0	2.0	5.0	19.0	13.0	16.0	1.0	1.0	2.0	0.0	0.0	0.0	3.0	0.0	0.0	0.0	0.0	3.0
578572	17.0	18.0	34.0	15.0	9.0	4.0	7.0	3.0	58.0	26.0	70.0	4.0	20.0	1.0	15.0	29.0	13.0	7.0	3.0	10.0	20.0	0.0	17.0	18.0	27.0	2.0	4.0	23.0	15.0	13.0	15.0	7.0	45.0	19.0	43.0	4.0	34.0	13.0	19.0	20.0	12.0	5.0	4.0	26.0	5.0	5.0	8.0	9.0	10.0
832784	0.0	0.0	0.0	4.0	0.0	0.0	0.0	0.0	1.0	0.0	0.0	2.0	0.0	0.0	0.0	0.0	0.0	4.0	0.0	0.0	0.0	0.0	0.0	0.0	0.0	0.0	0.0	0.0	4.0	0.0	1.0	3.0	0.0	0.0	0.0	1.0	0.0	0.0	0.0	0.0	0.0	0.0	1.0	1.0	0.0	0.0	0.0	2.0	0.0
575993	0.0	0.0	0.0	0.0	0.0	1.0	6.0	34.0	0.0	0.0	0.0	0.0	0.0	0.0	2.0	1.0	1.0	0.0	0.0	0.0	0.0	1.0	0.0	0.0	0.0	0.0	0.0	8.0	2.0	0.0	0.0	2.0	0.0	0.0	0.0	2.0	0.0	0.0	0.0	0.0	0.0	2.0	0.0	0.0	4.0	2.0	4.0	6.0	3.0
371510	6489.0	777.0	1257.0	1459.0	1690.0	519.0	209.0	3.0	3.0	13.0	17.0	107.0	42.0	230.0	383.0	140.0	357.0	103.0	43.0	40.0	130.0	22.0	126.0	115.0	3.0	20.0	0.0	43.0	8.0	752.0	152.0	24.0	2308.0	57.0	1143.0	20.0	1509.0	2098.0	1395.0	4813.0	23.0	1454.0	1098.0	2075.0	405.0	971.0	1180.0	1373.0	2759.0
821956	0.0	0.0	0.0	0.0	0.0	0.0	0.0	0.0	0.0	0.0	0.0	1.0	1.0	0.0	0.0	0.0	0.0	7.0	0.0	0.0	0.0	0.0	0.0	0.0	35.0	0.0	0.0	0.0	22.0	0.0	1.0	1.0	0.0	1.0	0.0	0.0	0.0	0.0	1.0	0.0	0.0	0.0	0.0	0.0	0.0	0.0	0.0	0.0	0.0
670656	1208.0	2279.0	2075.0	1698.0	1759.0	392.0	590.0	1374.0	1225.0	3016.0	136.0	87.0	971.0	217.0	901.0	975.0	599.0	255.0	163.0	202.0	1329.0	251.0	842.0	3181.0	859.0	618.0	630.0	1078.0	280.0	2243.0	334.0	309.0	1745.0	270.0	2224.0	419.0	2358.0	785.0	961.0	915.0	4.0	1089.0	1585.0	2363.0	1400.0	507.0	477.0	505.0	809.0
4482563	43.0	549.0	354.0	137.0	166.0	96.0	31.0	87.0	9.0	85.0	64.0	4.0	135.0	16.0	56.0	47.0	10.0	6.0	13.0	22.0	30.0	2.0	32.0	2.0	17.0	5.0	5.0	54.0	2.0	209.0	5.0	17.0	7.0	23.0	67.0	12.0	28.0	20.0	14.0	34.0	24.0	140.0	283.0	206.0	14.0	35.0	48.0	143.0	258.0
826904	44.0	229.0	61.0	18.0	115.0	27.0	116.0	75.0	25.0	90.0	11.0	2.0	57.0	43.0	79.0	208.0	30.0	65.0	22.0	26.0	15.0	2.0	3.0	51.0	47.0	3.0	301.0	10.0	3.0	132.0	111.0	114.0	2.0	26.0	26.0	12.0	44.0	16.0	20.0	54.0	71.0	106.0	35.0	136.0	27.0	43.0	39.0	16.0	19.0
343266	0.0	9.0	0.0	0.0	3.0	0.0	0.0	0.0	63.0	0.0	7.0	0.0	0.0	0.0	0.0	0.0	0.0	0.0	0.0	0.0	0.0	0.0	0.0	0.0	0.0	0.0	0.0	0.0	0.0	0.0	0.0	0.0	0.0	0.0	0.0	0.0	0.0	0.0	0.0	0.0	0.0	0.0	0.0	0.0	0.0	0.0	0.0	0.0	0.0
3431050	0.0	0.0	0.0	0.0	0.0	0.0	0.0	0.0	0.0	0.0	0.0	0.0	0.0	0.0	0.0	0.0	0.0	0.0	0.0	0.0	0.0	0.0	0.0	0.0	1.0	0.0	0.0	0.0	1.0	0.0	0.0	0.0	2.0	82.0	0.0	0.0	1.0	0.0	0.0	0.0	0.0	0.0	0.0	0.0	0.0	0.0	0.0	0.0	0.0
783863	258.0	89.0	6.0	57.0	48.0	39.0	15.0	0.0	0.0	0.0	4.0	0.0	3.0	9.0	67.0	3.0	8.0	1.0	0.0	1.0	3.0	70.0	10.0	0.0	0.0	0.0	0.0	0.0	0.0	52.0	17.0	0.0	0.0	0.0	395.0	59.0	561.0	73.0	41.0	226.0	0.0	198.0	148.0	26.0	75.0	15.0	12.0	44.0	115.0
331407	13.0	2.0	16.0	8.0	17.0	13.0	14.0	46.0	18.0	13.0	8.0	5.0	6.0	3.0	2.0	15.0	3.0	1.0	1.0	0.0	9.0	10.0	7.0	19.0	12.0	0.0	2.0	17.0	11.0	7.0	2.0	8.0	27.0	27.0	17.0	21.0	23.0	5.0	3.0	11.0	5.0	3.0	2.0	15.0	93.0	9.0	1.0	4.0	20.0
587648	4.0	53.0	27.0	2.0	39.0	2.0	0.0	2.0	0.0	11.0	120.0	0.0	1.0	0.0	0.0	3.0	0.0	0.0	1.0	0.0	0.0	0.0	0.0	0.0	2.0	0.0	0.0	5.0	0.0	0.0	0.0	0.0	20.0	9.0	1.0	0.0	0.0	24.0	2.0	39.0	8.0	1.0	0.0	59.0	4.0	0.0	0.0	0.0	2.0
346376	0.0	0.0	0.0	0.0	0.0	4.0	3.0	0.0	1.0	1.0	1.0	2.0	5.0	0.0	2.0	0.0	3.0	1.0	3.0	9.0	0.0	0.0	2.0	0.0	51.0	3.0	2.0	7.0	1.0	7.0	2.0	0.0	0.0	4.0	0.0	0.0	1.0	13.0	17.0	0.0	1.0	6.0	4.0	0.0	14.0	3.0	5.0	3.0	11.0
533246	0.0	0.0	0.0	0.0	0.0	0.0	0.0	0.0	1.0	0.0	1.0	27.0	0.0	2.0	0.0	0.0	0.0	0.0	0.0	0.0	0.0	0.0	0.0	0.0	1.0	0.0	3.0	0.0	1.0	1.0	0.0	2.0	3.0	5.0	3.0	0.0	0.0	0.0	2.0	4.0	0.0	0.0	0.0	0.0	0.0	1.0	0.0	0.0	0.0
711776	26.0	244.0	26.0	11.0	66.0	5.0	38.0	145.0	69.0	89.0	3.0	0.0	84.0	17.0	81.0	0.0	5.0	12.0	7.0	4.0	10.0	4.0	9.0	31.0	37.0	8.0	19.0	13.0	14.0	31.0	2.0	21.0	2.0	8.0	10.0	3.0	26.0	17.0	14.0	19.0	4.0	51.0	17.0	49.0	10.0	4.0	4.0	10.0	12.0
228936	188.0	433.0	260.0	110.0	241.0	121.0	332.0	457.0	2051.0	1263.0	56.0	72.0	3166.0	301.0	2625.0	172.0	119.0	269.0	45.0	93.0	334.0	127.0	283.0	793.0	175.0	153.0	184.0	241.0	212.0	1155.0	187.0	410.0	285.0	369.0	887.0	137.0	790.0	49.0	29.0	144.0	1.0	79.0	41.0	161.0	8.0	107.0	85.0	60.0	132.0
312417	1.0	0.0	1.0	1.0	0.0	0.0	0.0	0.0	10.0	16.0	0.0	0.0	4.0	0.0	9.0	1.0	0.0	2.0	0.0	2.0	59.0	1.0	17.0	4.0	0.0	0.0	0.0	0.0	0.0	5.0	2.0	1.0	1.0	2.0	12.0	0.0	11.0	2.0	1.0	0.0	0.0	0.0	0.0	0.0	0.0	0.0	2.0	0.0	0.0
1044436	0.0	15.0	7.0	2.0	8.0	1.0	4.0	0.0	0.0	0.0	0.0	55.0	4.0	1.0	0.0	19.0	10.0	0.0	0.0	1.0	1.0	0.0	4.0	0.0	0.0	0.0	0.0	1.0	1.0	0.0	0.0	4.0	0.0	8.0	8.0	1.0	0.0	0.0	0.0	0.0	0.0	0.0	3.0	8.0	1.0	0.0	0.0	0.0	0.0
351352	115.0	47.0	21.0	16.0	18.0	135.0	30.0	11.0	22.0	24.0	11.0	0.0	2.0	8.0	10.0	42.0	8.0	54.0	1.0	4.0	11.0	2.0	7.0	0.0	18.0	0.0	3.0	31.0	8.0	55.0	44.0	41.0	4.0	4.0	32.0	7.0	17.0	32.0	7.0	61.0	5.0	53.0	66.0	23.0	21.0	3.0	9.0	101.0	45.0
859945	5.0	11.0	174.0	17.0	261.0	1453.0	31.0	2.0	10.0	0.0	182.0	19.0	0.0	3.0	1.0	5.0	1.0	341.0	0.0	1.0	2.0	7.0	2.0	3.0	6.0	0.0	3.0	6.0	169.0	28.0	7.0	45.0	2.0	31.0	4.0	6.0	2.0	1.0	3.0	1.0	1127.0	55.0	94.0	245.0	2.0	6.0	20.0	192.0	41.0
583925	0.0	0.0	0.0	0.0	0.0	448.0	486.0	0.0	0.0	0.0	0.0	0.0	0.0	0.0	0.0	0.0	0.0	1.0	0.0	0.0	0.0	0.0	0.0	0.0	0.0	0.0	0.0	0.0	0.0	0.0	0.0	1.0	0.0	0.0	0.0	0.0	0.0	0.0	0.0	0.0	0.0	0.0	0.0	0.0	0.0	3.0	57.0	971.0	517.0
4337739	97.0	248.0	55.0	38.0	64.0	50.0	41.0	92.0	95.0	61.0	43.0	2.0	42.0	18.0	49.0	55.0	40.0	14.0	3.0	13.0	46.0	9.0	18.0	22.0	10.0	13.0	25.0	45.0	36.0	144.0	22.0	42.0	31.0	61.0	112.0	22.0	94.0	46.0	93.0	65.0	3.0	112.0	85.0	81.0	190.0	11.0	26.0	64.0	70.0
537622	0.0	0.0	0.0	0.0	3.0	0.0	0.0	0.0	136.0	0.0	1.0	0.0	0.0	0.0	0.0	0.0	0.0	0.0	0.0	0.0	0.0	0.0	0.0	0.0	0.0	0.0	0.0	0.0	0.0	0.0	0.0	0.0	0.0	0.0	0.0	0.0	0.0	0.0	0.0	0.0	0.0	0.0	0.0	3.0	0.0	0.0	0.0	0.0	0.0
317794	0.0	9.0	3.0	4.0	6.0	0.0	0.0	0.0	0.0	0.0	29.0	0.0	0.0	0.0	0.0	0.0	0.0	0.0	0.0	0.0	0.0	0.0	0.0	0.0	0.0	0.0	0.0	0.0	0.0	0.0	0.0	0.0	0.0	5.0	1.0	0.0	0.0	3.0	0.0	1.0	0.0	0.0	0.0	7.0	0.0	1.0	0.0	0.0	0.0
836783	353.0	0.0	0.0	34.0	2.0	397.0	1168.0	13.0	119.0	3.0	40.0	949.0	15.0	373.0	473.0	6.0	18.0	823.0	4.0	0.0	1.0	15.0	0.0	14.0	43.0	1.0	13.0	13.0	132.0	878.0	228.0	55.0	47.0	69.0	67.0	78.0	19.0	128.0	5160.0	487.0	29569.0	16656.0	2827.0	2.0	2430.0	129.0	83.0	602.0	410.0
1104592	4.0	0.0	0.0	0.0	0.0	0.0	0.0	10.0	0.0	0.0	0.0	2.0	0.0	2.0	0.0	0.0	3.0	8.0	2.0	1.0	0.0	1.0	0.0	0.0	1.0	0.0	2.0	7.0	10.0	0.0	1.0	0.0	12.0	68.0	2.0	0.0	9.0	0.0	2.0	4.0	4.0	0.0	0.0	0.0	0.0	0.0	0.0	0.0	2.0
4443003	0.0	0.0	24.0	4.0	3.0	0.0	12.0	3.0	0.0	0.0	2.0	0.0	0.0	0.0	0.0	36.0	0.0	1.0	0.0	0.0	0.0	1.0	0.0	0.0	0.0	0.0	0.0	0.0	6.0	0.0	3.0	41.0	0.0	16.0	0.0	1.0	0.0	0.0	0.0	0.0	0.0	0.0	0.0	19.0	0.0	1.0	5.0	5.0	0.0
4348892	0.0	0.0	56.0	29.0	0.0	0.0	1.0	43.0	221.0	1297.0	0.0	0.0	5.0	2.0	0.0	28.0	13.0	9.0	9.0	7.0	2.0	16.0	5.0	5.0	4.0	2.0	11.0	14.0	1.0	0.0	1.0	75.0	0.0	26.0	1.0	12.0	5.0	0.0	0.0	0.0	0.0	1.0	0.0	5.0	0.0	9.0	5.0	0.0	0.0
1127748	4.0	8.0	2.0	2.0	5.0	1.0	0.0	0.0	9.0	2.0	6.0	0.0	10.0	2.0	4.0	0.0	1.0	0.0	0.0	1.0	3.0	0.0	0.0	0.0	0.0	0.0	3.0	0.0	0.0	3.0	1.0	2.0	4.0	0.0	12.0	6.0	10.0	4.0	3.0	8.0	0.0	1.0	1.0	0.0	2.0	0.0	0.0	1.0	2.0
814257	6.0	23.0	29.0	20.0	32.0	6.0	5.0	0.0	0.0	0.0	5.0	3.0	0.0	0.0	0.0	9.0	1.0	0.0	0.0	0.0	2.0	3.0	1.0	1.0	1.0	0.0	0.0	23.0	2.0	0.0	3.0	12.0	18.0	1.0	0.0	8.0	1.0	0.0	1.0	1.0	4.0	9.0	9.0	27.0	4.0	12.0	9.0	23.0	13.0
242136	98.0	47.0	314.0	657.0	106.0	132.0	301.0	286.0	147.0	430.0	29.0	273.0	17.0	7.0	56.0	134.0	73.0	41.0	3.0	9.0	23.0	5.0	18.0	79.0	106.0	1.0	89.0	60.0	18.0	18.0	72.0	21.0	22.0	119.0	76.0	18.0	98.0	23.0	11.0	56.0	153.0	322.0	363.0	173.0	6.0	858.0	440.0	291.0	583.0
326348	0.0	6.0	0.0	0.0	3.0	0.0	0.0	0.0	96.0	1.0	14.0	0.0	0.0	0.0	0.0	0.0	0.0	0.0	0.0	0.0	0.0	0.0	0.0	0.0	0.0	0.0	0.0	0.0	0.0	0.0	0.0	0.0	0.0	0.0	0.0	0.0	0.0	0.0	0.0	0.0	0.0	0.0	0.0	0.0	0.0	0.0	0.0	0.0	0.0
725727	5.0	0.0	0.0	4.0	1.0	4.0	18.0	6.0	6.0	1.0	0.0	12.0	0.0	2.0	0.0	0.0	1.0	0.0	0.0	1.0	0.0	0.0	0.0	0.0	6.0	0.0	0.0	10.0	2.0	0.0	0.0	0.0	2.0	24.0	0.0	0.0	0.0	0.0	0.0	1.0	1.0	0.0	0.0	1.0	0.0	6.0	4.0	3.0	2.0
325694	35.0	107.0	69.0	60.0	41.0	105.0	129.0	460.0	39.0	4.0	230.0	5.0	53.0	56.0	273.0	30.0	101.0	10.0	18.0	23.0	85.0	6.0	43.0	24.0	220.0	1.0	162.0	58.0	15.0	933.0	10.0	45.0	35.0	33.0	475.0	6.0	178.0	20.0	18.0	31.0	25.0	246.0	190.0	108.0	45.0	47.0	21.0	118.0	62.0
3719109	73.0	124.0	245.0	41.0	139.0	17.0	73.0	272.0	32.0	654.0	9.0	0.0	90.0	37.0	137.0	483.0	17.0	27.0	14.0	9.0	4.0	0.0	8.0	283.0	122.0	139.0	184.0	167.0	7.0	220.0	84.0	21.0	26.0	7.0	9.0	1.0	4.0	74.0	34.0	180.0	8.0	14.0	26.0	144.0	21.0	46.0	36.0	13.0	21.0
4300564	0.0	0.0	0.0	0.0	0.0	0.0	0.0	2.0	0.0	0.0	0.0	0.0	1.0	0.0	0.0	0.0	0.0	0.0	0.0	1.0	4.0	0.0	2.0	7.0	4.0	0.0	0.0	5.0	5.0	0.0	0.0	0.0	15.0	68.0	0.0	0.0	0.0	0.0	0.0	2.0	0.0	0.0	0.0	0.0	0.0	0.0	0.0	0.0	0.0
896098	16.0	0.0	0.0	0.0	0.0	34.0	0.0	1.0	0.0	0.0	0.0	16.0	0.0	6.0	0.0	0.0	0.0	1.0	0.0	0.0	0.0	0.0	0.0	3.0	65.0	0.0	0.0	2.0	8.0	1.0	0.0	0.0	20.0	33.0	5.0	0.0	3.0	2.0	3.0	9.0	27.0	5.0	5.0	0.0	1.0	0.0	2.0	0.0	2.0
835236	9.0	2.0	17.0	10.0	11.0	2.0	2.0	1.0	17.0	38.0	0.0	1.0	1.0	3.0	4.0	9.0	4.0	2.0	0.0	2.0	5.0	0.0	1.0	16.0	4.0	7.0	2.0	3.0	0.0	5.0	1.0	7.0	10.0	1.0	9.0	5.0	10.0	3.0	3.0	7.0	0.0	0.0	0.0	21.0	0.0	3.0	5.0	11.0	3.0
307581	22.0	0.0	0.0	0.0	2.0	2.0	0.0	10.0	102.0	122.0	0.0	9.0	0.0	5.0	2.0	65.0	59.0	69.0	2.0	1.0	1.0	52.0	1.0	88.0	33.0	3.0	141.0	13.0	19.0	1.0	124.0	192.0	33.0	1.0	9.0	100.0	6.0	5.0	10.0	32.0	0.0	0.0	0.0	0.0	1.0	1.0	1.0	0.0	2.0
567333	0.0	0.0	2.0	0.0	4.0	2.0	13.0	0.0	98.0	68.0	0.0	0.0	0.0	0.0	0.0	0.0	0.0	0.0	0.0	0.0	0.0	0.0	1.0	0.0	0.0	0.0	0.0	0.0	0.0	0.0	0.0	0.0	0.0	0.0	0.0	0.0	0.0	0.0	0.0	2.0	0.0	0.0	0.0	3.0	0.0	0.0	1.0	2.0	0.0
558848	0.0	215.0	165.0	80.0	13.0	18.0	32.0	0.0	25.0	17.0	0.0	0.0	0.0	0.0	2.0	8.0	0.0	9.0	0.0	0.0	0.0	0.0	0.0	0.0	0.0	0.0	0.0	1.0	23.0	0.0	10.0	0.0	0.0	1.0	0.0	0.0	0.0	0.0	0.0	0.0	1.0	0.0	130.0	160.0	0.0	20.0	13.0	9.0	14.0
854930	3.0	0.0	0.0	0.0	0.0	0.0	2.0	2.0	2.0	0.0	0.0	1.0	0.0	14.0	0.0	0.0	0.0	0.0	0.0	0.0	2.0	0.0	0.0	0.0	27.0	0.0	0.0	3.0	1.0	0.0	0.0	0.0	4.0	304.0	2.0	1.0	6.0	1.0	0.0	0.0	1.0	0.0	0.0	0.0	0.0	0.0	0.0	0.0	3.0
646549	314.0	118.0	187.0	106.0	127.0	352.0	671.0	73.0	1588.0	126.0	759.0	7923.0	113.0	617.0	393.0	105.0	41.0	581.0	35.0	35.0	18.0	36.0	9.0	190.0	673.0	37.0	2076.0	60.0	451.0	986.0	276.0	354.0	537.0	428.0	280.0	74.0	164.0	222.0	712.0	551.0	1183.0	846.0	269.0	92.0	215.0	141.0	93.0	126.0	219.0
581409	1517.0	97.0	173.0	206.0	79.0	233.0	388.0	47.0	1701.0	178.0	88.0	606.0	29.0	98.0	309.0	130.0	151.0	2446.0	5.0	26.0	336.0	15.0	165.0	356.0	733.0	19.0	197.0	41.0	9075.0	1081.0	801.0	363.0	3073.0	70.0	425.0	47.0	352.0	228.0	656.0	926.0	317.0	404.0	479.0	327.0	404.0	182.0	260.0	369.0	260.0
246425	0.0	0.0	0.0	0.0	0.0	2.0	3.0	14.0	1.0	6.0	0.0	0.0	0.0	0.0	1.0	11.0	2.0	1.0	0.0	0.0	0.0	5.0	0.0	1.0	10.0	0.0	1.0	1.0	0.0	8.0	2.0	0.0	2.0	2.0	0.0	0.0	0.0	0.0	0.0	0.0	0.0	1.0	1.0	0.0	7.0	2.0	7.0	1.0	3.0
141856	0.0	7.0	1.0	1.0	2.0	17.0	19.0	2.0	1.0	1.0	5.0	1.0	0.0	4.0	0.0	6.0	3.0	2.0	0.0	0.0	0.0	0.0	0.0	0.0	3.0	0.0	2.0	4.0	1.0	3.0	14.0	0.0	3.0	0.0	1.0	1.0	8.0	0.0	0.0	0.0	1.0	14.0	11.0	9.0	0.0	2.0	3.0	40.0	38.0
587804	10.0	1.0	1.0	1.0	1.0	2.0	2.0	0.0	9.0	4.0	8.0	0.0	0.0	1.0	5.0	0.0	0.0	1.0	2.0	0.0	2.0	1.0	2.0	1.0	2.0	2.0	2.0	3.0	2.0	3.0	2.0	1.0	12.0	2.0	10.0	0.0	2.0	4.0	3.0	5.0	0.0	2.0	0.0	2.0	3.0	1.0	4.0	1.0	4.0
352485	0.0	4.0	0.0	1.0	0.0	0.0	0.0	0.0	0.0	0.0	0.0	11.0	0.0	0.0	0.0	0.0	0.0	0.0	0.0	0.0	0.0	2.0	2.0	0.0	0.0	0.0	0.0	0.0	0.0	0.0	1.0	1.0	0.0	4.0	0.0	1.0	0.0	1.0	0.0	0.0	2.0	1.0	0.0	0.0	0.0	1.0	1.0	1.0	1.0
545306	26.0	15.0	33.0	18.0	20.0	8.0	9.0	13.0	21.0	8.0	0.0	118.0	4.0	6.0	5.0	51.0	16.0	40.0	2.0	11.0	11.0	4.0	6.0	1.0	6.0	2.0	28.0	19.0	0.0	3.0	46.0	34.0	86.0	11.0	2.0	7.0	14.0	7.0	0.0	14.0	0.0	1.0	2.0	20.0	0.0	2.0	10.0	9.0	12.0
1119107	23.0	0.0	10.0	24.0	28.0	0.0	15.0	0.0	0.0	0.0	0.0	8.0	0.0	7.0	4.0	14.0	0.0	0.0	0.0	0.0	1.0	0.0	0.0	3.0	0.0	0.0	0.0	6.0	1.0	23.0	0.0	4.0	10.0	1.0	3.0	1.0	1.0	5.0	0.0	6.0	0.0	0.0	0.0	20.0	0.0	6.0	7.0	2.0	0.0
137191	0.0	5.0	0.0	0.0	0.0	0.0	0.0	0.0	1.0	1.0	16.0	3.0	0.0	0.0	0.0	0.0	0.0	0.0	1.0	1.0	0.0	2.0	10.0	0.0	0.0	0.0	0.0	8.0	0.0	0.0	0.0	0.0	0.0	22.0	7.0	0.0	16.0	0.0	1.0	0.0	0.0	0.0	1.0	6.0	0.0	0.0	0.0	2.0	0.0
319921	2.0	3.0	0.0	3.0	0.0	1.0	3.0	0.0	46.0	10.0	1.0	128.0	1.0	0.0	18.0	1.0	0.0	5.0	1.0	1.0	5.0	0.0	5.0	7.0	15.0	0.0	2.0	0.0	9.0	23.0	0.0	1.0	212.0	90.0	40.0	0.0	37.0	3.0	0.0	3.0	2.0	2.0	3.0	0.0	0.0	3.0	0.0	0.0	0.0
692284	0.0	1.0	3.0	0.0	4.0	0.0	0.0	0.0	0.0	5.0	1.0	3.0	0.0	0.0	0.0	0.0	12.0	4.0	2.0	0.0	0.0	0.0	0.0	0.0	0.0	0.0	0.0	0.0	1.0	0.0	0.0	0.0	0.0	0.0	0.0	7.0	0.0	0.0	0.0	0.0	0.0	0.0	0.0	2.0	0.0	0.0	1.0	0.0	0.0
589956	39.0	119.0	7.0	1.0	2.0	3.0	2.0	3.0	4.0	10.0	4.0	0.0	2.0	0.0	0.0	0.0	5.0	12.0	0.0	0.0	0.0	7.0	0.0	0.0	2.0	0.0	0.0	3.0	2.0	31.0	13.0	52.0	1.0	5.0	0.0	66.0	0.0	14.0	38.0	25.0	4.0	72.0	15.0	6.0	6.0	4.0	0.0	0.0	1.0
143403	0.0	1.0	0.0	1.0	0.0	1.0	0.0	4.0	16.0	2.0	258.0	0.0	4.0	0.0	2.0	2.0	2.0	6.0	0.0	0.0	2.0	0.0	0.0	0.0	0.0	0.0	0.0	74.0	19.0	0.0	9.0	0.0	57.0	40.0	7.0	5.0	0.0	1.0	1.0	2.0	0.0	0.0	0.0	0.0	0.0	0.0	0.0	0.0	4.0
225631	11.0	18.0	23.0	12.0	5.0	4.0	4.0	4.0	8.0	15.0	16.0	28.0	20.0	4.0	7.0	33.0	14.0	7.0	4.0	13.0	17.0	10.0	15.0	22.0	8.0	3.0	0.0	5.0	0.0	4.0	5.0	4.0	3.0	13.0	58.0	6.0	49.0	0.0	0.0	4.0	4.0	4.0	0.0	24.0	1.0	12.0	7.0	10.0	3.0
1701855	4.0	0.0	6.0	0.0	0.0	0.0	0.0	0.0	0.0	0.0	0.0	0.0	0.0	2.0	0.0	0.0	2.0	7.0	0.0	0.0	0.0	0.0	0.0	0.0	0.0	0.0	0.0	7.0	0.0	0.0	17.0	0.0	0.0	3.0	0.0	0.0	3.0	0.0	0.0	0.0	0.0	0.0	0.0	1.0	0.0	0.0	2.0	0.0	2.0
819002	11.0	19.0	20.0	7.0	17.0	11.0	2.0	0.0	8.0	21.0	62.0	8.0	11.0	8.0	28.0	11.0	3.0	2.0	6.0	3.0	7.0	0.0	7.0	11.0	1.0	1.0	12.0	7.0	5.0	26.0	7.0	1.0	33.0	1.0	36.0	1.0	16.0	3.0	3.0	12.0	1.0	5.0	8.0	14.0	5.0	3.0	1.0	12.0	36.0
22253	1.0	8.0	0.0	4.0	4.0	2.0	1.0	8.0	1.0	1.0	17.0	0.0	6.0	0.0	6.0	1.0	0.0	0.0	2.0	3.0	12.0	0.0	2.0	6.0	1.0	1.0	2.0	0.0	0.0	1.0	3.0	0.0	9.0	38.0	20.0	1.0	23.0	0.0	0.0	0.0	0.0	3.0	0.0	9.0	0.0	5.0	0.0	0.0	0.0
839235	19.0	18.0	518.0	2424.0	66.0	1301.0	7076.0	84.0	3522.0	479.0	1207.0	6942.0	4.0	1578.0	271.0	599.0	87.0	15157.0	1.0	0.0	2.0	22.0	1.0	52.0	173.0	0.0	1509.0	30.0	4222.0	1517.0	4631.0	28039.0	61.0	269.0	41.0	466.0	125.0	27.0	1608.0	79.0	2863.0	1944.0	1173.0	287.0	436.0	88.0	87.0	502.0	141.0
807173	304.0	160.0	207.0	47.0	90.0	1.0	21.0	0.0	14.0	1.0	88.0	104.0	16.0	3.0	36.0	433.0	9.0	22.0	7.0	8.0	28.0	6.0	24.0	102.0	2.0	1.0	1.0	14.0	17.0	52.0	53.0	4.0	241.0	6.0	68.0	13.0	107.0	60.0	75.0	225.0	9.0	13.0	3.0	75.0	28.0	4.0	38.0	25.0	35.0
407742	0.0	0.0	7.0	0.0	0.0	0.0	0.0	74.0	456.0	623.0	0.0	0.0	11.0	7.0	137.0	6.0	2.0	5.0	1.0	4.0	16.0	3.0	11.0	149.0	118.0	8.0	134.0	2.0	0.0	177.0	14.0	7.0	2.0	1.0	8.0	2.0	20.0	1.0	0.0	0.0	0.0	0.0	0.0	3.0	0.0	0.0	0.0	0.0	0.0
576671	8.0	3.0	0.0	0.0	2.0	0.0	2.0	17.0	0.0	0.0	0.0	1.0	23.0	1.0	7.0	5.0	7.0	5.0	12.0	11.0	20.0	4.0	14.0	16.0	15.0	1.0	0.0	29.0	4.0	2.0	2.0	0.0	10.0	144.0	32.0	4.0	56.0	1.0	0.0	6.0	0.0	0.0	0.0	1.0	1.0	0.0	0.0	1.0	0.0
583949	1.0	0.0	0.0	1.0	0.0	2.0	0.0	0.0	0.0	0.0	8.0	2.0	1.0	0.0	0.0	0.0	2.0	0.0	1.0	2.0	2.0	2.0	2.0	16.0	5.0	1.0	4.0	9.0	0.0	2.0	0.0	0.0	1.0	2.0	15.0	0.0	3.0	3.0	0.0	0.0	0.0	0.0	0.0	0.0	0.0	0.0	1.0	0.0	0.0
333173	12.0	13.0	16.0	10.0	5.0	0.0	2.0	16.0	25.0	25.0	83.0	5.0	47.0	7.0	95.0	42.0	5.0	10.0	11.0	14.0	172.0	1.0	78.0	52.0	21.0	12.0	5.0	3.0	17.0	82.0	6.0	1.0	33.0	7.0	290.0	1.0	108.0	5.0	10.0	26.0	0.0	4.0	3.0	14.0	8.0	1.0	1.0	1.0	3.0
580411	6.0	0.0	0.0	0.0	3.0	0.0	2.0	0.0	0.0	0.0	3.0	0.0	1.0	0.0	0.0	0.0	0.0	0.0	2.0	0.0	0.0	0.0	0.0	0.0	0.0	0.0	0.0	0.0	0.0	0.0	0.0	0.0	0.0	4.0	1.0	0.0	0.0	0.0	0.0	7.0	0.0	0.0	0.0	0.0	0.0	0.0	0.0	6.0	0.0
423830	0.0	1.0	3.0	0.0	0.0	0.0	0.0	0.0	92.0	3.0	130.0	0.0	0.0	0.0	0.0	0.0	0.0	0.0	0.0	0.0	0.0	0.0	0.0	0.0	0.0	0.0	0.0	0.0	0.0	0.0	0.0	0.0	0.0	0.0	0.0	1.0	0.0	0.0	0.0	0.0	0.0	0.0	0.0	0.0	0.0	0.0	0.0	0.0	0.0
4312443	0.0	3.0	2.0	1.0	5.0	0.0	0.0	0.0	6.0	6.0	4.0	0.0	1.0	0.0	1.0	0.0	0.0	1.0	0.0	0.0	3.0	0.0	1.0	4.0	2.0	1.0	2.0	3.0	0.0	2.0	2.0	0.0	3.0	1.0	3.0	0.0	4.0	0.0	1.0	3.0	0.0	0.0	0.0	1.0	0.0	0.0	0.0	0.0	0.0
2775220	396.0	20.0	115.0	97.0	39.0	83.0	107.0	118.0	94.0	129.0	2.0	6.0	20.0	166.0	108.0	466.0	379.0	266.0	59.0	64.0	37.0	40.0	22.0	972.0	382.0	94.0	177.0	456.0	2.0	161.0	267.0	84.0	12.0	125.0	93.0	109.0	204.0	100.0	35.0	367.0	2.0	5.0	2.0	83.0	1.0	103.0	135.0	307.0	280.0
260790	1.0	0.0	1.0	0.0	2.0	0.0	0.0	0.0	5.0	1.0	2.0	12.0	0.0	2.0	1.0	1.0	0.0	0.0	0.0	0.0	0.0	0.0	0.0	0.0	0.0	0.0	5.0	0.0	0.0	1.0	0.0	0.0	2.0	0.0	0.0	0.0	0.0	0.0	0.0	0.0	2.0	1.0	0.0	0.0	0.0	0.0	0.0	0.0	0.0
153856	34.0	6.0	7.0	0.0	1.0	30.0	17.0	0.0	0.0	11.0	0.0	0.0	2.0	7.0	5.0	9.0	4.0	3.0	0.0	18.0	6.0	1.0	9.0	0.0	5.0	0.0	3.0	24.0	1.0	28.0	3.0	0.0	0.0	2.0	5.0	1.0	16.0	14.0	3.0	30.0	0.0	13.0	12.0	6.0	4.0	0.0	7.0	45.0	25.0
85662	8.0	49.0	34.0	11.0	12.0	2.0	47.0	9.0	86.0	2.0	2443.0	14.0	3.0	0.0	107.0	8.0	10.0	13.0	3.0	2.0	14.0	2.0	9.0	1.0	8.0	0.0	17.0	50.0	468.0	630.0	12.0	14.0	26.0	23.0	59.0	3.0	19.0	15.0	40.0	14.0	474.0	548.0	41.0	47.0	1008.0	3.0	2.0	0.0	1.0
84396	1.0	0.0	0.0	0.0	0.0	1.0	1.0	1.0	0.0	0.0	0.0	0.0	0.0	0.0	0.0	0.0	0.0	0.0	0.0	0.0	0.0	0.0	0.0	0.0	0.0	0.0	2.0	0.0	2.0	0.0	0.0	0.0	12.0	0.0	0.0	0.0	0.0	1.0	1.0	0.0	2.0	1.0	0.0	0.0	7.0	2.0	0.0	1.0	0.0
4389006	0.0	0.0	0.0	0.0	0.0	0.0	0.0	0.0	0.0	1.0	48.0	0.0	0.0	0.0	0.0	0.0	0.0	2.0	0.0	0.0	0.0	0.0	0.0	0.0	2.0	0.0	0.0	31.0	54.0	0.0	0.0	2.0	0.0	19.0	0.0	0.0	0.0	0.0	0.0	0.0	0.0	0.0	0.0	1.0	0.0	0.0	0.0	1.0	1.0
167411	5.0	25.0	7.0	4.0	38.0	17.0	4.0	1.0	0.0	1.0	5.0	0.0	1.0	2.0	0.0	1.0	3.0	0.0	0.0	0.0	1.0	0.0	0.0	0.0	0.0	0.0	0.0	75.0	2.0	0.0	0.0	16.0	6.0	3.0	0.0	0.0	0.0	1.0	4.0	11.0	2.0	12.0	17.0	13.0	5.0	3.0	6.0	9.0	3.0
1049393	45.0	131.0	3186.0	1995.0	1071.0	44.0	51.0	4.0	104.0	59.0	15.0	277.0	100.0	120.0	5.0	84.0	144.0	67.0	63.0	62.0	155.0	30.0	145.0	103.0	6.0	319.0	178.0	134.0	16.0	3.0	15.0	651.0	2.0	220.0	80.0	88.0	173.0	6.0	9.0	30.0	1.0	0.0	8.0	610.0	2.0	177.0	38.0	89.0	369.0
538751	0.0	0.0	2.0	0.0	0.0	345.0	95.0	0.0	0.0	0.0	0.0	0.0	0.0	0.0	0.0	0.0	0.0	0.0	0.0	0.0	0.0	0.0	0.0	0.0	0.0	0.0	0.0	0.0	0.0	0.0	0.0	0.0	0.0	0.0	0.0	0.0	0.0	0.0	0.0	0.0	0.0	0.0	6.0	0.0	0.0	89.0	88.0	103.0	7.0
536916	28.0	4.0	4.0	4.0	0.0	2.0	4.0	0.0	0.0	1.0	0.0	3.0	0.0	0.0	4.0	2.0	0.0	7.0	0.0	0.0	1.0	0.0	1.0	10.0	56.0	0.0	1.0	0.0	12.0	24.0	7.0	3.0	85.0	2.0	5.0	0.0	1.0	3.0	17.0	15.0	3.0	3.0	4.0	11.0	8.0	4.0	4.0	3.0	2.0
2440017	134.0	12.0	158.0	357.0	105.0	41.0	135.0	247.0	13.0	135.0	7.0	20.0	21.0	48.0	280.0	387.0	62.0	71.0	12.0	8.0	87.0	79.0	73.0	89.0	495.0	110.0	85.0	35.0	14.0	188.0	159.0	82.0	16.0	78.0	326.0	110.0	483.0	19.0	24.0	66.0	6.0	17.0	33.0	136.0	8.0	76.0	135.0	190.0	278.0
2440548	5.0	10.0	4.0	1.0	3.0	1.0	0.0	5.0	7.0	1.0	5.0	0.0	11.0	1.0	0.0	2.0	1.0	0.0	1.0	0.0	0.0	0.0	0.0	3.0	0.0	0.0	4.0	0.0	0.0	2.0	0.0	3.0	2.0	1.0	11.0	0.0	3.0	0.0	1.0	2.0	0.0	2.0	0.0	0.0	0.0	0.0	0.0	2.0	4.0
1110462	8.0	6.0	5.0	1.0	2.0	4.0	3.0	0.0	0.0	0.0	3.0	7.0	0.0	5.0	0.0	10.0	6.0	5.0	0.0	1.0	1.0	6.0	0.0	4.0	0.0	0.0	0.0	3.0	1.0	1.0	9.0	4.0	12.0	11.0	7.0	5.0	2.0	0.0	6.0	5.0	0.0	12.0	6.0	3.0	0.0	1.0	11.0	8.0	2.0
530612	4.0	0.0	23.0	4.0	5.0	0.0	2.0	3.0	1.0	5.0	2.0	0.0	10.0	6.0	3.0	1.0	18.0	2.0	4.0	2.0	4.0	12.0	6.0	2.0	0.0	0.0	1.0	7.0	0.0	0.0	6.0	3.0	30.0	9.0	29.0	12.0	23.0	5.0	0.0	4.0	0.0	0.0	0.0	19.0	0.0	2.0	1.0	1.0	0.0
564487	16.0	0.0	3.0	2.0	0.0	7.0	8.0	23.0	3.0	0.0	0.0	6.0	0.0	7.0	0.0	0.0	2.0	1.0	0.0	0.0	3.0	1.0	2.0	10.0	284.0	0.0	5.0	4.0	47.0	9.0	20.0	3.0	85.0	632.0	8.0	6.0	27.0	0.0	4.0	33.0	9.0	3.0	0.0	1.0	0.0	0.0	0.0	0.0	13.0
557002	0.0	1.0	0.0	0.0	1.0	3.0	83.0	0.0	0.0	0.0	0.0	0.0	0.0	0.0	0.0	3.0	0.0	0.0	0.0	0.0	0.0	0.0	0.0	0.0	0.0	0.0	0.0	1.0	0.0	0.0	0.0	30.0	0.0	0.0	0.0	3.0	0.0	0.0	0.0	0.0	0.0	2.0	0.0	1.0	0.0	0.0	0.0	6.0	6.0
321621	0.0	1.0	0.0	0.0	2.0	2.0	0.0	0.0	235.0	1.0	39.0	0.0	0.0	0.0	0.0	1.0	0.0	0.0	0.0	0.0	0.0	0.0	0.0	0.0	0.0	0.0	0.0	0.0	2.0	0.0	0.0	0.0	0.0	0.0	0.0	0.0	0.0	0.0	0.0	0.0	0.0	0.0	0.0	4.0	0.0	0.0	0.0	0.0	0.0
876714	0.0	0.0	0.0	0.0	0.0	1.0	1.0	0.0	0.0	0.0	0.0	3.0	0.0	1.0	0.0	0.0	0.0	3.0	0.0	0.0	0.0	0.0	0.0	2.0	6.0	0.0	16.0	0.0	5.0	2.0	0.0	0.0	0.0	5.0	0.0	1.0	0.0	0.0	0.0	2.0	2.0	1.0	1.0	0.0	0.0	0.0	0.0	1.0	0.0
4443429	0.0	0.0	0.0	0.0	0.0	21.0	0.0	0.0	0.0	4.0	0.0	0.0	0.0	0.0	0.0	0.0	0.0	0.0	0.0	0.0	0.0	0.0	0.0	0.0	0.0	0.0	0.0	0.0	0.0	0.0	0.0	0.0	0.0	0.0	0.0	0.0	0.0	0.0	0.0	0.0	2.0	0.0	0.0	0.0	0.0	0.0	3.0	0.0	0.0
532928	40.0	15.0	8.0	16.0	19.0	8.0	7.0	9.0	13.0	42.0	3.0	4.0	25.0	4.0	27.0	17.0	19.0	7.0	8.0	8.0	20.0	13.0	13.0	17.0	80.0	9.0	1.0	26.0	1.0	13.0	9.0	17.0	74.0	4.0	51.0	8.0	76.0	34.0	20.0	41.0	1.0	8.0	5.0	13.0	14.0	11.0	7.0	15.0	15.0
155186	40.0	157.0	169.0	31.0	72.0	5.0	5.0	0.0	1.0	0.0	12.0	5.0	10.0	5.0	9.0	135.0	15.0	8.0	16.0	12.0	7.0	9.0	6.0	0.0	0.0	1.0	0.0	8.0	2.0	7.0	36.0	2.0	85.0	3.0	43.0	8.0	39.0	22.0	16.0	8.0	6.0	13.0	9.0	92.0	7.0	110.0	19.0	11.0	28.0
4360322	0.0	1.0	1.0	0.0	0.0	0.0	0.0	3.0	0.0	3.0	1.0	100.0	0.0	4.0	3.0	12.0	13.0	1.0	2.0	0.0	1.0	2.0	1.0	0.0	0.0	0.0	1.0	1.0	2.0	0.0	15.0	2.0	5.0	2.0	2.0	2.0	12.0	0.0	0.0	0.0	0.0	0.0	2.0	0.0	0.0	0.0	3.0	0.0	0.0
580773	0.0	0.0	0.0	0.0	0.0	0.0	0.0	0.0	73.0	0.0	3.0	0.0	0.0	0.0	0.0	0.0	0.0	0.0	0.0	0.0	0.0	0.0	0.0	0.0	0.0	0.0	0.0	0.0	0.0	0.0	0.0	0.0	0.0	0.0	0.0	0.0	0.0	0.0	0.0	0.0	0.0	0.0	0.0	0.0	0.0	0.0	0.0	0.0	0.0
279948	0.0	0.0	1.0	0.0	0.0	2.0	2.0	0.0	3.0	2.0	1.0	18.0	0.0	0.0	1.0	0.0	0.0	0.0	0.0	0.0	0.0	0.0	0.0	1.0	1.0	0.0	0.0	0.0	1.0	1.0	2.0	0.0	1.0	0.0	1.0	0.0	1.0	0.0	2.0	1.0	1.0	1.0	0.0	0.0	1.0	0.0	0.0	0.0	0.0
625362	6.0	1.0	5.0	1.0	0.0	9.0	14.0	3.0	0.0	1.0	4.0	1.0	0.0	0.0	12.0	31.0	19.0	15.0	0.0	0.0	0.0	10.0	0.0	0.0	11.0	0.0	6.0	19.0	10.0	69.0	44.0	3.0	1.0	4.0	0.0	0.0	0.0	19.0	25.0	5.0	75.0	12.0	6.0	4.0	7.0	5.0	1.0	0.0	6.0
160200	37.0	0.0	0.0	0.0	0.0	0.0	0.0	33.0	0.0	0.0	0.0	0.0	2.0	1.0	0.0	0.0	1.0	0.0	2.0	0.0	0.0	2.0	1.0	7.0	6.0	0.0	15.0	0.0	0.0	0.0	0.0	0.0	10.0	1.0	3.0	0.0	10.0	0.0	0.0	14.0	0.0	0.0	0.0	0.0	0.0	0.0	0.0	0.0	1.0
101054	4.0	3.0	10.0	2.0	1.0	2.0	1.0	0.0	8.0	0.0	2.0	3.0	0.0	0.0	0.0	0.0	0.0	0.0	0.0	0.0	0.0	0.0	0.0	0.0	0.0	0.0	0.0	1.0	0.0	0.0	0.0	0.0	1.0	1.0	0.0	0.0	0.0	5.0	0.0	1.0	0.0	1.0	0.0	4.0	1.0	1.0	8.0	7.0	10.0
51154	1764.0	637.0	1452.0	3558.0	1941.0	43.0	1854.0	4.0	16.0	0.0	278.0	2734.0	27.0	148.0	16.0	221.0	305.0	123.0	106.0	59.0	15.0	19.0	36.0	10.0	7.0	3.0	2.0	1155.0	234.0	24.0	129.0	10.0	5674.0	98.0	32.0	11.0	55.0	799.0	378.0	1471.0	18.0	90.0	63.0	2371.0	222.0	636.0	761.0	229.0	326.0
148456	0.0	2.0	4.0	0.0	0.0	0.0	0.0	12.0	2.0	108.0	0.0	0.0	0.0	0.0	2.0	7.0	0.0	0.0	0.0	0.0	0.0	1.0	0.0	0.0	0.0	0.0	3.0	0.0	0.0	0.0	0.0	8.0	0.0	1.0	0.0	4.0	0.0	0.0	0.0	2.0	1.0	0.0	0.0	0.0	1.0	0.0	0.0	0.0	0.0
791566	64.0	20.0	7.0	9.0	26.0	20.0	10.0	14.0	56.0	696.0	14.0	9.0	0.0	3.0	15.0	9.0	20.0	22.0	3.0	3.0	7.0	12.0	4.0	45.0	18.0	2.0	12.0	10.0	72.0	5.0	25.0	26.0	82.0	97.0	21.0	7.0	26.0	13.0	9.0	33.0	2.0	17.0	14.0	14.0	2.0	17.0	13.0	9.0	9.0
4455516	0.0	0.0	0.0	0.0	0.0	0.0	0.0	0.0	0.0	0.0	0.0	0.0	0.0	0.0	0.0	0.0	0.0	0.0	0.0	0.0	0.0	0.0	0.0	0.0	0.0	0.0	0.0	0.0	0.0	0.0	0.0	0.0	0.0	0.0	0.0	0.0	0.0	0.0	0.0	0.0	0.0	0.0	0.0	0.0	0.0	0.0	0.0	0.0	0.0
4460355	14.0	19.0	18.0	2.0	6.0	2.0	2.0	0.0	7.0	13.0	0.0	3.0	1.0	3.0	6.0	28.0	1.0	4.0	1.0	2.0	15.0	1.0	21.0	14.0	1.0	4.0	1.0	1.0	12.0	7.0	5.0	6.0	8.0	4.0	14.0	6.0	5.0	3.0	3.0	2.0	2.0	3.0	4.0	26.0	2.0	9.0	12.0	0.0	3.0
812851	1.0	0.0	0.0	1.0	0.0	1.0	1.0	0.0	6.0	0.0	0.0	24.0	0.0	2.0	0.0	0.0	0.0	0.0	0.0	0.0	0.0	0.0	0.0	0.0	2.0	0.0	4.0	0.0	0.0	0.0	0.0	0.0	0.0	0.0	0.0	0.0	1.0	0.0	1.0	0.0	4.0	2.0	0.0	0.0	0.0	2.0	0.0	0.0	0.0
1952751	4.0	4.0	0.0	0.0	0.0	0.0	0.0	2.0	0.0	0.0	6.0	3.0	7.0	0.0	4.0	15.0	1.0	0.0	0.0	2.0	7.0	1.0	0.0	0.0	1.0	0.0	0.0	7.0	1.0	4.0	2.0	0.0	1.0	20.0	13.0	0.0	12.0	3.0	1.0	2.0	0.0	0.0	0.0	1.0	0.0	0.0	0.0	0.0	0.0
4345462	13.0	21.0	67.0	9.0	46.0	3.0	4.0	6.0	6.0	7.0	3.0	0.0	5.0	2.0	9.0	20.0	2.0	2.0	0.0	2.0	2.0	0.0	1.0	0.0	2.0	0.0	1.0	25.0	0.0	9.0	4.0	3.0	5.0	3.0	0.0	0.0	0.0	7.0	1.0	10.0	4.0	5.0	1.0	37.0	3.0	7.0	7.0	5.0	5.0
4347727	2.0	0.0	2.0	42.0	11.0	1.0	2.0	0.0	0.0	0.0	0.0	6.0	2.0	0.0	0.0	1.0	2.0	1.0	1.0	0.0	2.0	0.0	1.0	0.0	2.0	0.0	1.0	7.0	1.0	0.0	0.0	13.0	5.0	6.0	1.0	0.0	2.0	5.0	3.0	4.0	0.0	0.0	2.0	1.0	4.0	0.0	2.0	1.0	1.0
419180	0.0	5.0	3.0	1.0	1.0	0.0	0.0	0.0	0.0	1.0	0.0	0.0	5.0	2.0	1.0	0.0	0.0	1.0	1.0	2.0	6.0	1.0	6.0	13.0	2.0	0.0	0.0	2.0	1.0	0.0	2.0	0.0	10.0	22.0	17.0	2.0	28.0	0.0	0.0	0.0	0.0	2.0	1.0	1.0	0.0	1.0	0.0	0.0	1.0
663562	14.0	16.0	29.0	8.0	51.0	13.0	26.0	305.0	11.0	33.0	86.0	0.0	0.0	0.0	11.0	14.0	24.0	16.0	3.0	1.0	5.0	2.0	3.0	24.0	33.0	3.0	57.0	2.0	9.0	11.0	18.0	63.0	2.0	6.0	32.0	19.0	30.0	2.0	5.0	13.0	5.0	3.0	7.0	28.0	10.0	9.0	2.0	32.0	40.0
317507	0.0	0.0	11.0	36.0	1.0	43.0	24.0	8.0	75.0	86.0	0.0	0.0	0.0	17.0	0.0	2.0	71.0	7.0	3.0	0.0	0.0	0.0	0.0	0.0	4.0	0.0	2.0	492.0	7.0	0.0	2.0	0.0	48.0	63.0	0.0	0.0	0.0	0.0	0.0	0.0	0.0	0.0	1.0	3.0	0.0	24.0	24.0	63.0	45.0
551999	0.0	0.0	29.0	9.0	12.0	6.0	3.0	1.0	0.0	0.0	0.0	0.0	0.0	1.0	0.0	9.0	18.0	27.0	2.0	0.0	3.0	3.0	0.0	0.0	0.0	0.0	0.0	0.0	0.0	0.0	26.0	3.0	3.0	5.0	0.0	10.0	1.0	0.0	0.0	0.0	0.0	0.0	0.0	11.0	0.0	0.0	2.0	1.0	0.0
569210	0.0	4.0	0.0	0.0	3.0	1.0	0.0	0.0	112.0	3.0	9.0	0.0	0.0	0.0	0.0	0.0	0.0	0.0	0.0	0.0	0.0	0.0	0.0	0.0	0.0	0.0	0.0	0.0	1.0	0.0	0.0	0.0	0.0	0.0	0.0	0.0	2.0	0.0	0.0	0.0	0.0	0.0	0.0	3.0	0.0	0.0	0.0	0.0	0.0
584083	0.0	2.0	0.0	0.0	1.0	0.0	0.0	0.0	41.0	0.0	4.0	0.0	0.0	0.0	0.0	0.0	0.0	0.0	0.0	0.0	0.0	0.0	0.0	0.0	0.0	0.0	0.0	2.0	0.0	0.0	0.0	0.0	0.0	0.0	0.0	0.0	0.0	0.0	0.0	0.0	0.0	0.0	0.0	0.0	0.0	0.0	0.0	0.0	0.0
353491	9.0	0.0	3.0	0.0	1.0	6.0	2.0	2.0	7.0	1.0	5.0	0.0	7.0	1.0	2.0	1.0	0.0	1.0	1.0	3.0	1.0	1.0	1.0	9.0	28.0	0.0	0.0	4.0	3.0	9.0	2.0	1.0	22.0	4.0	11.0	1.0	9.0	10.0	0.0	10.0	0.0	2.0	1.0	3.0	5.0	2.0	2.0	4.0	3.0
540746	2.0	2.0	11.0	0.0	6.0	1.0	3.0	0.0	2.0	1.0	2.0	1.0	0.0	0.0	1.0	4.0	1.0	4.0	0.0	0.0	0.0	0.0	0.0	2.0	0.0	1.0	2.0	0.0	0.0	0.0	6.0	0.0	0.0	0.0	0.0	0.0	8.0	0.0	0.0	2.0	0.0	0.0	5.0	11.0	0.0	10.0	0.0	3.0	4.0
230687	41.0	147.0	61.0	45.0	21.0	20.0	62.0	301.0	392.0	79.0	23.0	94.0	191.0	43.0	173.0	366.0	176.0	152.0	64.0	31.0	27.0	15.0	26.0	119.0	260.0	84.0	109.0	235.0	72.0	154.0	243.0	69.0	163.0	98.0	265.0	44.0	208.0	29.0	47.0	86.0	62.0	87.0	23.0	60.0	25.0	6.0	25.0	37.0	83.0
662742	2.0	27.0	1.0	7.0	25.0	75.0	85.0	1.0	0.0	0.0	0.0	1.0	0.0	3.0	2.0	8.0	1.0	117.0	0.0	0.0	0.0	0.0	0.0	0.0	0.0	0.0	0.0	6.0	2.0	0.0	22.0	0.0	0.0	2.0	4.0	4.0	14.0	0.0	0.0	9.0	113.0	361.0	217.0	19.0	13.0	26.0	60.0	88.0	84.0
792574	50.0	0.0	1.0	6.0	0.0	2.0	0.0	1.0	3.0	2.0	3.0	0.0	1.0	64.0	2.0	0.0	31.0	27.0	7.0	7.0	0.0	3.0	2.0	484.0	13.0	78.0	37.0	0.0	0.0	0.0	5.0	8.0	135.0	0.0	0.0	15.0	2.0	5.0	1.0	26.0	0.0	0.0	0.0	0.0	0.0	0.0	0.0	5.0	0.0
319272	27.0	13.0	28.0	34.0	22.0	75.0	31.0	0.0	0.0	0.0	0.0	0.0	0.0	1.0	0.0	0.0	0.0	0.0	0.0	0.0	0.0	0.0	0.0	0.0	0.0	0.0	0.0	4.0	0.0	0.0	0.0	0.0	0.0	3.0	2.0	0.0	0.0	16.0	27.0	13.0	0.0	22.0	56.0	25.0	26.0	23.0	31.0	82.0	82.0
253292	0.0	0.0	0.0	0.0	0.0	0.0	3.0	8.0	6.0	6.0	2.0	19.0	0.0	1.0	0.0	23.0	7.0	1.0	0.0	0.0	1.0	1.0	0.0	4.0	1.0	0.0	0.0	2.0	3.0	0.0	5.0	0.0	0.0	9.0	2.0	0.0	12.0	0.0	0.0	0.0	0.0	0.0	0.0	0.0	3.0	0.0	0.0	5.0	0.0
737337	2.0	1.0	0.0	0.0	0.0	35.0	17.0	0.0	0.0	0.0	0.0	1.0	0.0	0.0	0.0	0.0	0.0	0.0	0.0	0.0	0.0	0.0	0.0	0.0	0.0	0.0	0.0	0.0	0.0	0.0	0.0	0.0	0.0	0.0	0.0	0.0	0.0	0.0	3.0	10.0	0.0	8.0	9.0	0.0	2.0	1.0	1.0	34.0	19.0
2217346	9.0	1.0	0.0	1.0	1.0	2.0	0.0	2.0	250.0	279.0	0.0	29.0	1.0	64.0	27.0	17.0	62.0	45.0	3.0	2.0	1.0	8.0	1.0	92.0	4.0	25.0	0.0	30.0	0.0	69.0	33.0	2.0	120.0	2.0	50.0	23.0	21.0	2.0	0.0	3.0	0.0	0.0	0.0	0.0	2.0	3.0	3.0	0.0	8.0
708851	840.0	0.0	1.0	2.0	3.0	6.0	3.0	11.0	6.0	3.0	20.0	1.0	56.0	1.0	59.0	28.0	1.0	29.0	6.0	2.0	66.0	19.0	64.0	1.0	1.0	2.0	0.0	83.0	0.0	2.0	96.0	4.0	1745.0	2.0	41.0	10.0	53.0	396.0	74.0	1021.0	0.0	1.0	9.0	3.0	5.0	1.0	7.0	8.0	34.0
776787	12.0	6.0	3.0	1.0	5.0	2.0	3.0	0.0	0.0	4.0	9.0	0.0	21.0	1.0	12.0	0.0	3.0	1.0	2.0	2.0	27.0	0.0	30.0	12.0	1.0	3.0	0.0	3.0	3.0	5.0	1.0	0.0	37.0	5.0	44.0	0.0	42.0	5.0	6.0	4.0	2.0	7.0	2.0	2.0	5.0	3.0	2.0	0.0	1.0
591464	0.0	6.0	0.0	0.0	3.0	0.0	0.0	0.0	276.0	5.0	20.0	0.0	0.0	0.0	0.0	0.0	0.0	0.0	2.0	0.0	0.0	0.0	0.0	0.0	0.0	0.0	0.0	0.0	0.0	0.0	0.0	0.0	0.0	3.0	0.0	0.0	3.0	0.0	0.0	0.0	0.0	0.0	0.0	7.0	0.0	0.0	0.0	0.0	0.0
4353943	0.0	0.0	0.0	0.0	0.0	0.0	0.0	0.0	0.0	0.0	0.0	0.0	7.0	0.0	3.0	0.0	0.0	0.0	0.0	3.0	6.0	0.0	1.0	13.0	7.0	0.0	0.0	0.0	0.0	0.0	5.0	0.0	10.0	23.0	13.0	0.0	37.0	0.0	2.0	0.0	0.0	0.0	3.0	0.0	0.0	0.0	0.0	0.0	0.0
889025	0.0	1.0	0.0	7.0	1.0	1.0	8.0	1.0	20.0	0.0	2.0	11.0	4.0	0.0	4.0	0.0	3.0	4.0	0.0	2.0	0.0	1.0	0.0	6.0	0.0	6.0	0.0	2.0	14.0	1.0	7.0	2.0	0.0	39.0	0.0	0.0	1.0	8.0	1.0	0.0	2.0	1.0	3.0	2.0	3.0	1.0	1.0	1.0	0.0
307622	16.0	66.0	73.0	4.0	124.0	0.0	0.0	25.0	27.0	28.0	14.0	3.0	17.0	0.0	21.0	96.0	15.0	8.0	1.0	5.0	24.0	1.0	28.0	18.0	4.0	31.0	7.0	2.0	2.0	26.0	12.0	28.0	0.0	0.0	6.0	16.0	13.0	15.0	3.0	36.0	0.0	0.0	4.0	27.0	0.0	0.0	3.0	2.0	0.0
85393	56.0	9.0	0.0	20.0	20.0	92.0	112.0	28.0	0.0	10.0	0.0	14.0	2.0	36.0	12.0	64.0	220.0	122.0	4.0	8.0	11.0	65.0	6.0	8.0	6.0	1.0	2.0	9.0	0.0	6.0	121.0	167.0	4.0	2.0	15.0	231.0	22.0	13.0	3.0	44.0	2.0	0.0	135.0	19.0	0.0	30.0	37.0	169.0	108.0
703741	0.0	0.0	0.0	0.0	0.0	0.0	0.0	0.0	3.0	0.0	0.0	0.0	0.0	0.0	0.0	0.0	0.0	0.0	0.0	1.0	0.0	0.0	0.0	0.0	29.0	0.0	0.0	0.0	0.0	0.0	0.0	0.0	0.0	0.0	0.0	2.0	0.0	0.0	0.0	0.0	0.0	0.0	0.0	0.0	0.0	0.0	0.0	0.0	0.0
4415092	2.0	204.0	214.0	206.0	224.0	7.0	9.0	0.0	0.0	0.0	0.0	0.0	0.0	0.0	0.0	0.0	0.0	0.0	0.0	0.0	0.0	0.0	0.0	0.0	0.0	0.0	0.0	0.0	0.0	0.0	0.0	0.0	0.0	0.0	0.0	0.0	0.0	0.0	0.0	1.0	0.0	1.0	6.0	198.0	4.0	0.0	0.0	2.0	2.0
514940	2.0	0.0	0.0	0.0	0.0	1.0	0.0	2.0	33.0	0.0	0.0	5.0	0.0	0.0	0.0	0.0	2.0	0.0	0.0	0.0	1.0	0.0	0.0	13.0	0.0	2.0	0.0	30.0	1.0	0.0	0.0	0.0	4.0	8.0	0.0	0.0	39.0	0.0	0.0	0.0	0.0	0.0	0.0	0.0	1.0	0.0	0.0	0.0	0.0
708680	0.0	6.0	0.0	0.0	2.0	0.0	0.0	21.0	52.0	3.0	8.0	0.0	0.0	0.0	2.0	0.0	5.0	0.0	0.0	1.0	0.0	0.0	2.0	10.0	1.0	0.0	0.0	33.0	1.0	0.0	0.0	0.0	21.0	23.0	1.0	0.0	32.0	0.0	0.0	4.0	0.0	0.0	0.0	1.0	2.0	0.0	0.0	0.0	0.0
976338	2.0	0.0	0.0	0.0	0.0	0.0	0.0	0.0	1.0	9.0	0.0	0.0	0.0	0.0	0.0	0.0	0.0	2.0	0.0	1.0	0.0	0.0	0.0	29.0	4.0	0.0	0.0	0.0	1.0	0.0	0.0	0.0	0.0	6.0	9.0	0.0	9.0	0.0	1.0	1.0	21.0	0.0	0.0	0.0	2.0	0.0	1.0	0.0	0.0
106691	1027.0	293.0	1134.0	116.0	780.0	123.0	0.0	4.0	4.0	1.0	6.0	0.0	4.0	5.0	16.0	7.0	2.0	0.0	1.0	0.0	21.0	0.0	7.0	0.0	0.0	0.0	1.0	420.0	0.0	8.0	0.0	0.0	6601.0	546.0	90.0	0.0	13.0	1642.0	132.0	3486.0	24.0	7.0	5.0	533.0	122.0	32.0	35.0	38.0	111.0
146138	0.0	0.0	0.0	0.0	0.0	0.0	0.0	25.0	236.0	18.0	0.0	0.0	0.0	0.0	0.0	0.0	2.0	0.0	0.0	0.0	0.0	0.0	0.0	13.0	52.0	1.0	51.0	0.0	0.0	0.0	1.0	0.0	0.0	0.0	0.0	0.0	0.0	0.0	0.0	0.0	2.0	0.0	0.0	0.0	0.0	0.0	0.0	0.0	0.0
426919	7.0	0.0	2.0	10.0	2.0	2.0	13.0	5.0	4.0	0.0	4.0	19.0	0.0	4.0	2.0	1.0	3.0	88.0	0.0	0.0	0.0	0.0	0.0	5.0	0.0	0.0	2.0	1.0	2.0	4.0	45.0	71.0	11.0	4.0	0.0	1.0	5.0	0.0	6.0	0.0	82.0	3.0	6.0	1.0	4.0	1.0	0.0	2.0	1.0
325735	14.0	12.0	15.0	8.0	12.0	6.0	16.0	31.0	3.0	8.0	12.0	3.0	1.0	2.0	11.0	11.0	8.0	9.0	1.0	4.0	2.0	3.0	1.0	4.0	14.0	2.0	6.0	7.0	7.0	4.0	1.0	8.0	10.0	11.0	3.0	4.0	7.0	3.0	1.0	13.0	3.0	17.0	5.0	21.0	9.0	5.0	6.0	10.0	9.0
1006099	7.0	0.0	1.0	2.0	0.0	9.0	0.0	23.0	4.0	15.0	7.0	15.0	0.0	3.0	2.0	4.0	7.0	7.0	2.0	0.0	5.0	7.0	1.0	17.0	1.0	2.0	0.0	5.0	3.0	0.0	3.0	0.0	3.0	71.0	11.0	1.0	6.0	6.0	4.0	10.0	0.0	3.0	0.0	1.0	0.0	4.0	0.0	13.0	9.0
550926	83.0	640.0	126.0	71.0	218.0	163.0	124.0	0.0	10.0	0.0	1.0	0.0	95.0	16.0	42.0	228.0	96.0	26.0	1.0	10.0	35.0	28.0	16.0	0.0	0.0	0.0	0.0	159.0	16.0	77.0	17.0	442.0	57.0	129.0	90.0	142.0	63.0	35.0	37.0	75.0	154.0	312.0	69.0	271.0	168.0	42.0	43.0	223.0	272.0
2193695	1.0	29.0	8.0	0.0	4.0	0.0	2.0	9.0	153.0	13.0	36.0	2.0	4.0	3.0	3.0	7.0	1.0	0.0	0.0	3.0	0.0	0.0	1.0	1.0	1.0	1.0	1.0	2.0	1.0	6.0	3.0	0.0	0.0	2.0	1.0	0.0	4.0	1.0	0.0	3.0	2.0	5.0	2.0	14.0	2.0	0.0	0.0	0.0	0.0
326382	0.0	0.0	0.0	0.0	2.0	0.0	0.0	0.0	135.0	4.0	27.0	0.0	0.0	0.0	0.0	1.0	0.0	0.0	0.0	0.0	0.0	0.0	0.0	0.0	0.0	0.0	0.0	0.0	3.0	0.0	0.0	0.0	0.0	0.0	0.0	0.0	0.0	0.0	0.0	0.0	0.0	0.0	0.0	2.0	0.0	0.0	0.0	0.0	0.0
4337171	0.0	0.0	0.0	0.0	0.0	0.0	4.0	0.0	0.0	0.0	1.0	3.0	0.0	0.0	1.0	1.0	0.0	0.0	0.0	0.0	0.0	0.0	0.0	0.0	0.0	0.0	0.0	0.0	0.0	2.0	1.0	0.0	2.0	0.0	0.0	0.0	0.0	0.0	7.0	0.0	86.0	41.0	6.0	0.0	6.0	0.0	0.0	2.0	1.0
1028953	92.0	33.0	14.0	2.0	15.0	6.0	1.0	2.0	30.0	97.0	688.0	17.0	4.0	0.0	11.0	1.0	6.0	1.0	1.0	0.0	2.0	0.0	0.0	0.0	2.0	0.0	0.0	23.0	15.0	11.0	0.0	0.0	13.0	189.0	4.0	9.0	0.0	28.0	690.0	93.0	24.0	11.0	6.0	8.0	126.0	2.0	2.0	1.0	3.0
576829	3.0	0.0	1.0	2.0	2.0	1.0	3.0	0.0	0.0	0.0	0.0	0.0	1.0	1.0	2.0	1.0	0.0	1.0	0.0	0.0	0.0	0.0	0.0	10.0	2.0	13.0	0.0	0.0	0.0	1.0	1.0	1.0	0.0	0.0	1.0	0.0	0.0	1.0	2.0	2.0	0.0	0.0	1.0	1.0	0.0	1.0	0.0	0.0	4.0
339773	0.0	0.0	0.0	0.0	0.0	1.0	1.0	5.0	0.0	0.0	0.0	2.0	8.0	4.0	10.0	0.0	5.0	0.0	1.0	6.0	0.0	2.0	0.0	0.0	226.0	11.0	0.0	5.0	6.0	12.0	1.0	1.0	0.0	2.0	0.0	1.0	0.0	3.0	4.0	0.0	0.0	3.0	0.0	0.0	3.0	1.0	1.0	2.0	6.0
225284	0.0	0.0	1.0	0.0	0.0	11.0	10.0	0.0	11.0	2.0	49.0	3.0	0.0	0.0	0.0	0.0	0.0	1.0	0.0	0.0	0.0	0.0	0.0	0.0	0.0	0.0	0.0	2.0	1.0	0.0	0.0	1.0	0.0	0.0	0.0	0.0	2.0	0.0	1.0	0.0	16.0	46.0	3.0	1.0	3.0	0.0	0.0	3.0	2.0
106997	2.0	0.0	0.0	0.0	0.0	2.0	0.0	12.0	0.0	0.0	0.0	1.0	0.0	0.0	1.0	0.0	0.0	0.0	0.0	0.0	0.0	0.0	0.0	0.0	18.0	0.0	3.0	2.0	0.0	0.0	0.0	0.0	47.0	122.0	0.0	0.0	7.0	0.0	1.0	9.0	0.0	0.0	1.0	0.0	0.0	0.0	0.0	0.0	10.0
811263	7.0	16.0	9.0	0.0	10.0	1.0	12.0	2.0	119.0	1.0	0.0	2.0	0.0	2.0	1.0	6.0	1.0	0.0	0.0	0.0	0.0	0.0	0.0	0.0	0.0	0.0	0.0	0.0	0.0	0.0	6.0	0.0	0.0	2.0	0.0	0.0	0.0	3.0	0.0	7.0	0.0	0.0	0.0	13.0	0.0	1.0	1.0	0.0	2.0
1108275	19.0	36.0	21.0	4.0	12.0	15.0	12.0	34.0	115.0	47.0	81.0	5.0	15.0	3.0	10.0	13.0	13.0	13.0	2.0	5.0	17.0	2.0	10.0	24.0	10.0	3.0	31.0	19.0	79.0	21.0	3.0	7.0	30.0	111.0	18.0	2.0	62.0	8.0	6.0	9.0	68.0	3.0	25.0	21.0	6.0	12.0	9.0	3.0	10.0
291434	0.0	2.0	0.0	0.0	8.0	0.0	0.0	0.0	167.0	0.0	8.0	0.0	0.0	0.0	0.0	0.0	0.0	0.0	0.0	0.0	0.0	0.0	0.0	0.0	0.0	0.0	0.0	0.0	0.0	0.0	0.0	0.0	0.0	0.0	0.0	0.0	0.0	0.0	0.0	0.0	0.0	0.0	0.0	3.0	0.0	0.0	0.0	0.0	0.0
973942	70.0	398.0	2.0	6.0	19.0	0.0	2.0	37.0	87.0	71.0	6.0	0.0	3.0	0.0	0.0	6.0	10.0	4.0	0.0	0.0	0.0	0.0	0.0	0.0	22.0	0.0	0.0	7.0	1.0	0.0	2.0	77.0	2.0	35.0	4.0	7.0	0.0	329.0	640.0	173.0	10.0	85.0	44.0	5.0	92.0	0.0	2.0	0.0	0.0
839556	1.0	0.0	0.0	0.0	0.0	0.0	3.0	0.0	0.0	0.0	2.0	3.0	0.0	0.0	1.0	0.0	0.0	2.0	0.0	0.0	0.0	0.0	0.0	0.0	0.0	0.0	0.0	0.0	0.0	4.0	1.0	0.0	0.0	0.0	0.0	0.0	0.0	2.0	11.0	0.0	73.0	38.0	7.0	0.0	6.0	0.0	0.0	3.0	0.0
809894	2.0	0.0	0.0	0.0	0.0	0.0	1.0	0.0	0.0	0.0	0.0	0.0	0.0	7.0	0.0	0.0	0.0	0.0	0.0	0.0	0.0	0.0	0.0	0.0	6.0	0.0	0.0	3.0	5.0	0.0	0.0	0.0	33.0	79.0	2.0	0.0	0.0	0.0	0.0	0.0	0.0	0.0	0.0	0.0	0.0	0.0	0.0	0.0	0.0
541661	0.0	0.0	0.0	0.0	0.0	2.0	0.0	0.0	0.0	0.0	0.0	0.0	0.0	0.0	0.0	0.0	0.0	5.0	0.0	0.0	0.0	0.0	0.0	0.0	0.0	0.0	0.0	1.0	65.0	1.0	7.0	0.0	0.0	0.0	0.0	1.0	0.0	0.0	2.0	0.0	2.0	1.0	3.0	0.0	0.0	0.0	0.0	3.0	1.0
550329	0.0	0.0	0.0	0.0	0.0	0.0	0.0	0.0	39.0	28.0	0.0	0.0	0.0	0.0	4.0	0.0	0.0	0.0	0.0	1.0	3.0	0.0	0.0	2.0	0.0	0.0	0.0	3.0	0.0	0.0	3.0	0.0	0.0	0.0	4.0	0.0	3.0	0.0	0.0	0.0	0.0	0.0	0.0	0.0	0.0	0.0	0.0	0.0	0.0
251664	0.0	1.0	0.0	0.0	0.0	0.0	4.0	1.0	0.0	0.0	0.0	0.0	7.0	6.0	0.0	0.0	2.0	0.0	14.0	1.0	16.0	5.0	9.0	7.0	4.0	2.0	1.0	11.0	0.0	1.0	0.0	1.0	9.0	55.0	39.0	0.0	47.0	0.0	0.0	2.0	0.0	0.0	0.0	0.0	0.0	0.0	0.0	0.0	0.0
1126662	0.0	0.0	0.0	0.0	0.0	0.0	0.0	0.0	0.0	2.0	0.0	2.0	0.0	0.0	0.0	0.0	0.0	0.0	0.0	0.0	0.0	0.0	0.0	1.0	0.0	0.0	5.0	0.0	5.0	2.0	0.0	0.0	0.0	6.0	0.0	0.0	3.0	0.0	0.0	0.0	0.0	0.0	0.0	0.0	0.0	0.0	0.0	0.0	0.0
205209	12.0	3.0	4.0	5.0	0.0	0.0	1.0	6.0	0.0	2.0	4.0	0.0	5.0	1.0	4.0	9.0	5.0	1.0	2.0	6.0	10.0	3.0	12.0	53.0	17.0	3.0	0.0	10.0	2.0	0.0	3.0	1.0	28.0	63.0	41.0	8.0	77.0	0.0	0.0	7.0	0.0	2.0	3.0	12.0	0.0	3.0	4.0	0.0	6.0
517884	0.0	0.0	0.0	0.0	0.0	0.0	0.0	0.0	0.0	1.0	0.0	0.0	0.0	0.0	0.0	1.0	0.0	0.0	1.0	0.0	0.0	0.0	0.0	0.0	0.0	1.0	0.0	0.0	0.0	0.0	1.0	0.0	0.0	0.0	0.0	0.0	2.0	0.0	0.0	0.0	0.0	0.0	1.0	0.0	1.0	0.0	0.0	0.0	0.0
693574	1.0	3.0	0.0	0.0	0.0	2.0	0.0	80.0	0.0	0.0	8.0	0.0	0.0	0.0	0.0	0.0	2.0	0.0	0.0	0.0	0.0	0.0	0.0	0.0	8.0	0.0	5.0	12.0	0.0	1.0	0.0	0.0	16.0	8.0	1.0	0.0	10.0	0.0	0.0	10.0	0.0	0.0	0.0	0.0	0.0	0.0	0.0	0.0	0.0
550142	0.0	24.0	4.0	0.0	3.0	0.0	5.0	2.0	1.0	10.0	22.0	4.0	0.0	0.0	0.0	0.0	6.0	0.0	0.0	1.0	0.0	2.0	3.0	0.0	5.0	0.0	0.0	3.0	1.0	1.0	6.0	0.0	2.0	11.0	0.0	0.0	6.0	2.0	0.0	0.0	0.0	8.0	0.0	17.0	0.0	2.0	0.0	0.0	0.0
1106545	0.0	5.0	2.0	0.0	1.0	0.0	14.0	0.0	2.0	4.0	0.0	22.0	2.0	1.0	0.0	16.0	4.0	0.0	4.0	0.0	0.0	0.0	0.0	0.0	0.0	0.0	0.0	1.0	2.0	0.0	0.0	24.0	0.0	17.0	0.0	1.0	0.0	0.0	0.0	2.0	0.0	0.0	1.0	5.0	0.0	4.0	0.0	2.0	0.0
582749	0.0	135.0	21.0	2.0	35.0	3.0	9.0	2.0	0.0	58.0	0.0	12.0	3.0	10.0	3.0	40.0	5.0	8.0	1.0	0.0	0.0	0.0	0.0	1.0	0.0	0.0	0.0	3.0	0.0	0.0	2.0	2.0	5.0	8.0	0.0	8.0	0.0	0.0	3.0	0.0	0.0	1.0	0.0	13.0	0.0	1.0	1.0	1.0	1.0
4459206	1.0	0.0	0.0	0.0	0.0	0.0	1.0	0.0	0.0	0.0	1.0	4.0	0.0	2.0	3.0	0.0	1.0	4.0	0.0	0.0	0.0	0.0	0.0	0.0	3.0	0.0	3.0	0.0	3.0	3.0	1.0	0.0	3.0	0.0	0.0	0.0	0.0	0.0	3.0	7.0	4.0	10.0	2.0	0.0	1.0	2.0	0.0	0.0	5.0
222088	46.0	3.0	12.0	4.0	12.0	2.0	32.0	15.0	33.0	171.0	0.0	1.0	7.0	10.0	13.0	80.0	10.0	36.0	7.0	4.0	6.0	2.0	3.0	22.0	28.0	0.0	39.0	0.0	0.0	20.0	19.0	20.0	14.0	20.0	4.0	5.0	8.0	3.0	0.0	4.0	0.0	0.0	0.0	14.0	1.0	10.0	12.0	8.0	0.0
547268	11.0	0.0	0.0	0.0	0.0	0.0	0.0	0.0	0.0	0.0	0.0	0.0	0.0	0.0	0.0	0.0	0.0	0.0	0.0	0.0	0.0	0.0	0.0	22.0	0.0	0.0	0.0	0.0	0.0	0.0	0.0	0.0	13.0	0.0	0.0	0.0	142.0	0.0	0.0	0.0	0.0	0.0	0.0	0.0	0.0	0.0	0.0	0.0	0.0
352699	3.0	2.0	5.0	1.0	3.0	1.0	7.0	0.0	0.0	0.0	84.0	0.0	0.0	0.0	0.0	8.0	4.0	2.0	0.0	0.0	0.0	0.0	0.0	18.0	0.0	0.0	3.0	5.0	0.0	0.0	3.0	5.0	0.0	17.0	0.0	1.0	0.0	2.0	5.0	11.0	4.0	3.0	0.0	3.0	3.0	3.0	0.0	3.0	5.0
843811	0.0	1.0	6.0	18.0	4.0	0.0	9.0	43.0	11.0	30.0	16.0	0.0	0.0	0.0	0.0	5.0	0.0	0.0	0.0	0.0	0.0	0.0	0.0	0.0	0.0	0.0	0.0	0.0	3.0	0.0	1.0	0.0	0.0	0.0	0.0	0.0	0.0	0.0	0.0	0.0	0.0	0.0	0.0	6.0	0.0	1.0	1.0	0.0	4.0
254938	2.0	7.0	1.0	0.0	0.0	0.0	5.0	0.0	7.0	3.0	3.0	1.0	0.0	1.0	0.0	4.0	2.0	2.0	0.0	0.0	4.0	1.0	2.0	2.0	0.0	0.0	0.0	1.0	4.0	0.0	1.0	2.0	7.0	17.0	2.0	0.0	3.0	0.0	3.0	4.0	0.0	2.0	1.0	3.0	0.0	1.0	0.0	1.0	1.0
1051459	249.0	78.0	92.0	101.0	98.0	71.0	96.0	79.0	299.0	361.0	337.0	18.0	123.0	25.0	126.0	81.0	72.0	13.0	19.0	13.0	148.0	16.0	94.0	123.0	37.0	20.0	90.0	72.0	55.0	139.0	33.0	133.0	399.0	82.0	291.0	35.0	312.0	96.0	114.0	207.0	12.0	38.0	22.0	157.0	68.0	34.0	32.0	88.0	121.0
592846	1602.0	633.0	674.0	1035.0	526.0	902.0	942.0	1071.0	555.0	1345.0	336.0	99.0	18.0	106.0	152.0	161.0	389.0	199.0	13.0	18.0	77.0	94.0	54.0	594.0	857.0	157.0	389.0	448.0	95.0	141.0	205.0	227.0	200.0	242.0	260.0	203.0	363.0	705.0	443.0	1432.0	57.0	1774.0	825.0	1251.0	480.0	863.0	626.0	1619.0	1729.0
253814	15.0	0.0	0.0	0.0	0.0	0.0	0.0	1.0	0.0	0.0	2.0	0.0	0.0	0.0	1.0	0.0	0.0	1.0	0.0	0.0	0.0	0.0	0.0	78.0	0.0	0.0	0.0	1.0	1.0	2.0	0.0	0.0	34.0	0.0	12.0	0.0	3.0	28.0	6.0	43.0	11.0	2.0	3.0	0.0	0.0	0.0	0.0	0.0	2.0
1083194	2.0	0.0	2.0	5.0	0.0	0.0	0.0	0.0	48.0	1.0	11.0	12.0	0.0	0.0	0.0	1.0	0.0	0.0	0.0	0.0	0.0	0.0	0.0	2.0	0.0	0.0	0.0	0.0	4.0	2.0	0.0	1.0	4.0	0.0	2.0	0.0	2.0	0.0	0.0	5.0	0.0	0.0	0.0	0.0	1.0	2.0	0.0	0.0	0.0
57759	0.0	0.0	1.0	4.0	0.0	0.0	2.0	1.0	0.0	0.0	4.0	0.0	0.0	0.0	0.0	0.0	2.0	0.0	0.0	0.0	0.0	0.0	0.0	0.0	1.0	0.0	0.0	0.0	1.0	0.0	5.0	1.0	0.0	1.0	0.0	0.0	0.0	0.0	0.0	1.0	0.0	0.0	4.0	2.0	0.0	1.0	2.0	1.0	1.0
670156	3.0	8.0	9.0	3.0	8.0	1.0	1.0	8.0	4.0	7.0	1.0	0.0	3.0	0.0	1.0	3.0	1.0	0.0	1.0	4.0	3.0	0.0	1.0	6.0	1.0	1.0	2.0	3.0	1.0	6.0	1.0	2.0	4.0	2.0	2.0	1.0	3.0	6.0	4.0	8.0	0.0	9.0	4.0	8.0	9.0	0.0	7.0	6.0	8.0
350458	5086.0	5709.0	6843.0	6495.0	5381.0	5818.0	5195.0	0.0	8.0	1.0	3.0	21.0	0.0	15.0	17.0	4.0	0.0	1.0	1.0	0.0	0.0	2.0	0.0	0.0	1.0	2.0	1.0	429.0	172.0	1.0	3.0	4.0	240.0	184.0	10.0	0.0	0.0	2067.0	2542.0	3265.0	20.0	2114.0	4578.0	6834.0	4302.0	2190.0	2303.0	5887.0	6091.0
824606	0.0	0.0	0.0	0.0	0.0	11.0	8.0	41.0	3.0	0.0	0.0	2.0	1.0	9.0	1.0	0.0	0.0	0.0	0.0	0.0	0.0	0.0	0.0	0.0	119.0	0.0	6.0	2.0	60.0	2.0	0.0	5.0	20.0	533.0	0.0	1.0	0.0	0.0	0.0	5.0	2.0	4.0	0.0	0.0	0.0	0.0	0.0	2.0	7.0
349901	42.0	88.0	96.0	24.0	38.0	4.0	4.0	64.0	2.0	7.0	0.0	37.0	62.0	5.0	27.0	38.0	20.0	12.0	39.0	23.0	50.0	11.0	58.0	104.0	55.0	23.0	7.0	60.0	3.0	14.0	19.0	6.0	100.0	589.0	102.0	2.0	90.0	13.0	24.0	33.0	0.0	8.0	10.0	90.0	20.0	19.0	19.0	27.0	22.0
808459	0.0	0.0	1.0	2.0	0.0	0.0	0.0	3.0	10.0	3.0	0.0	1.0	0.0	1.0	1.0	1.0	4.0	3.0	0.0	3.0	2.0	0.0	1.0	6.0	10.0	1.0	0.0	1.0	4.0	2.0	6.0	0.0	0.0	3.0	4.0	3.0	3.0	0.0	0.0	2.0	0.0	0.0	0.0	1.0	0.0	4.0	2.0	0.0	0.0
278562	32.0	6.0	0.0	3.0	1.0	0.0	2.0	0.0	0.0	1.0	5.0	0.0	0.0	0.0	1.0	27.0	0.0	9.0	0.0	0.0	0.0	3.0	3.0	5.0	1.0	0.0	0.0	0.0	0.0	8.0	25.0	0.0	17.0	3.0	0.0	0.0	4.0	13.0	3.0	61.0	2.0	3.0	0.0	9.0	0.0	4.0	0.0	1.0	1.0
820277	0.0	0.0	0.0	0.0	0.0	0.0	0.0	0.0	0.0	0.0	0.0	0.0	0.0	1.0	17.0	4.0	0.0	0.0	0.0	0.0	3.0	0.0	2.0	3.0	0.0	0.0	0.0	0.0	0.0	16.0	0.0	0.0	2.0	0.0	26.0	7.0	35.0	0.0	0.0	0.0	1.0	4.0	1.0	0.0	3.0	0.0	0.0	0.0	0.0
27877	0.0	0.0	0.0	0.0	0.0	0.0	0.0	12.0	1.0	7.0	0.0	0.0	0.0	1.0	0.0	0.0	4.0	0.0	2.0	0.0	0.0	2.0	0.0	52.0	18.0	28.0	2.0	0.0	0.0	0.0	0.0	0.0	6.0	0.0	1.0	3.0	3.0	0.0	0.0	0.0	0.0	0.0	0.0	0.0	0.0	0.0	0.0	0.0	0.0
787865	2.0	0.0	0.0	0.0	0.0	0.0	1.0	1.0	0.0	0.0	0.0	8.0	0.0	0.0	0.0	0.0	2.0	0.0	0.0	0.0	0.0	0.0	0.0	1.0	6.0	0.0	0.0	1.0	2.0	0.0	0.0	0.0	0.0	6.0	1.0	0.0	5.0	0.0	0.0	1.0	0.0	0.0	0.0	0.0	0.0	0.0	0.0	0.0	1.0
833174	0.0	0.0	0.0	0.0	0.0	0.0	0.0	0.0	3.0	2.0	5.0	11.0	0.0	0.0	0.0	0.0	0.0	0.0	0.0	0.0	0.0	0.0	0.0	0.0	0.0	1.0	3.0	0.0	0.0	1.0	3.0	1.0	1.0	0.0	0.0	0.0	2.0	0.0	0.0	0.0	5.0	1.0	1.0	1.0	0.0	1.0	0.0	0.0	0.0
364780	0.0	1.0	7.0	2.0	2.0	7.0	7.0	3.0	0.0	33.0	0.0	0.0	7.0	7.0	9.0	12.0	0.0	9.0	4.0	0.0	3.0	0.0	1.0	12.0	6.0	1.0	2.0	1.0	1.0	2.0	4.0	5.0	0.0	4.0	6.0	0.0	3.0	2.0	0.0	1.0	0.0	0.0	0.0	1.0	0.0	0.0	0.0	3.0	8.0
591188	20.0	0.0	43.0	603.0	0.0	3.0	31.0	1.0	15.0	160.0	0.0	0.0	0.0	9.0	0.0	12.0	2.0	0.0	15.0	2.0	0.0	9.0	0.0	32.0	350.0	5.0	33.0	1.0	0.0	0.0	5.0	8.0	0.0	0.0	0.0	4.0	0.0	1.0	0.0	10.0	0.0	0.0	5.0	8.0	0.0	210.0	118.0	16.0	119.0
1120593	7.0	4.0	1.0	0.0	4.0	0.0	0.0	0.0	2.0	0.0	12.0	0.0	0.0	0.0	2.0	1.0	2.0	0.0	1.0	0.0	6.0	0.0	2.0	4.0	1.0	1.0	0.0	4.0	1.0	3.0	2.0	2.0	13.0	0.0	4.0	2.0	8.0	4.0	8.0	13.0	4.0	12.0	1.0	1.0	5.0	0.0	1.0	3.0	9.0
769643	2.0	0.0	2.0	2.0	4.0	29.0	34.0	3.0	19.0	3.0	12.0	31.0	0.0	9.0	12.0	5.0	1.0	34.0	1.0	0.0	0.0	0.0	0.0	4.0	30.0	1.0	34.0	1.0	10.0	19.0	12.0	6.0	5.0	2.0	1.0	3.0	4.0	1.0	17.0	13.0	54.0	33.0	8.0	0.0	16.0	11.0	3.0	9.0	5.0
591986	0.0	0.0	0.0	0.0	0.0	0.0	0.0	5.0	1.0	0.0	5.0	0.0	0.0	0.0	0.0	1.0	8.0	0.0	0.0	0.0	0.0	0.0	0.0	23.0	2.0	0.0	0.0	3.0	4.0	0.0	0.0	0.0	1.0	2.0	0.0	0.0	33.0	0.0	1.0	0.0	0.0	0.0	0.0	0.0	0.0	0.0	1.0	0.0	0.0
558969	211.0	166.0	75.0	29.0	144.0	9.0	52.0	0.0	3.0	0.0	6.0	0.0	46.0	15.0	134.0	11.0	18.0	18.0	1.0	9.0	65.0	1.0	52.0	0.0	0.0	0.0	0.0	0.0	1.0	54.0	15.0	8.0	0.0	0.0	76.0	8.0	93.0	129.0	59.0	139.0	2.0	53.0	27.0	100.0	19.0	8.0	19.0	9.0	20.0
322360	0.0	5.0	0.0	0.0	3.0	0.0	0.0	0.0	78.0	0.0	45.0	0.0	0.0	0.0	0.0	0.0	0.0	0.0	0.0	0.0	0.0	0.0	0.0	0.0	0.0	0.0	0.0	0.0	0.0	0.0	0.0	0.0	0.0	0.0	0.0	0.0	0.0	0.0	0.0	0.0	0.0	0.0	0.0	3.0	0.0	0.0	0.0	0.0	0.0
979941	0.0	1.0	3.0	1.0	6.0	2.0	0.0	83.0	24.0	2.0	32.0	0.0	3.0	0.0	1.0	1.0	0.0	1.0	0.0	0.0	1.0	2.0	0.0	1.0	22.0	1.0	1.0	10.0	3.0	1.0	0.0	43.0	0.0	25.0	0.0	10.0	0.0	0.0	0.0	5.0	0.0	1.0	0.0	2.0	0.0	0.0	0.0	0.0	0.0
1065350	9.0	6.0	108.0	226.0	56.0	10.0	60.0	3.0	10.0	4.0	26.0	10.0	2.0	17.0	23.0	12.0	20.0	7.0	0.0	1.0	4.0	1.0	3.0	77.0	139.0	6.0	46.0	0.0	6.0	1.0	18.0	11.0	15.0	0.0	34.0	0.0	34.0	2.0	5.0	6.0	0.0	5.0	15.0	222.0	0.0	24.0	10.0	57.0	58.0
589277	19.0	0.0	0.0	0.0	1.0	0.0	0.0	13.0	1.0	0.0	0.0	0.0	0.0	1.0	0.0	0.0	5.0	0.0	0.0	0.0	1.0	1.0	1.0	11.0	6.0	0.0	0.0	140.0	0.0	0.0	0.0	0.0	60.0	19.0	6.0	3.0	98.0	1.0	0.0	3.0	0.0	0.0	0.0	0.0	2.0	0.0	0.0	0.0	0.0
825183	790.0	410.0	190.0	332.0	410.0	35.0	34.0	138.0	116.0	224.0	365.0	13.0	30.0	33.0	238.0	56.0	37.0	23.0	10.0	19.0	133.0	24.0	116.0	2999.0	257.0	183.0	137.0	60.0	6.0	224.0	14.0	27.0	588.0	23.0	1163.0	28.0	1275.0	310.0	423.0	627.0	12.0	458.0	241.0	357.0	668.0	133.0	124.0	101.0	180.0
1123812	0.0	2.0	16.0	2.0	0.0	3.0	5.0	7.0	66.0	170.0	1.0	0.0	8.0	2.0	0.0	32.0	35.0	13.0	5.0	2.0	3.0	0.0	2.0	10.0	1.0	1.0	7.0	14.0	5.0	1.0	10.0	17.0	0.0	13.0	0.0	14.0	0.0	0.0	0.0	0.0	0.0	0.0	0.0	2.0	0.0	3.0	3.0	3.0	3.0
842422	38.0	53.0	27.0	20.0	7.0	0.0	77.0	88.0	15.0	20.0	12.0	1.0	130.0	30.0	42.0	91.0	98.0	22.0	15.0	31.0	87.0	25.0	38.0	39.0	65.0	15.0	64.0	11.0	13.0	19.0	19.0	14.0	58.0	20.0	491.0	11.0	577.0	18.0	13.0	37.0	1.0	1.0	0.0	39.0	16.0	8.0	4.0	2.0	4.0
510182	2.0	0.0	0.0	0.0	0.0	0.0	1.0	0.0	0.0	0.0	1.0	1.0	0.0	4.0	0.0	1.0	0.0	1.0	0.0	0.0	1.0	0.0	0.0	0.0	2.0	0.0	0.0	2.0	17.0	4.0	4.0	1.0	8.0	4.0	0.0	0.0	0.0	2.0	3.0	18.0	1.0	5.0	6.0	1.0	6.0	1.0	0.0	1.0	0.0
326466	0.0	9.0	56.0	133.0	157.0	0.0	14.0	0.0	0.0	0.0	0.0	2.0	0.0	0.0	0.0	0.0	0.0	0.0	0.0	0.0	0.0	0.0	0.0	0.0	0.0	0.0	0.0	5.0	0.0	0.0	0.0	0.0	0.0	3.0	0.0	0.0	0.0	0.0	0.0	0.0	0.0	5.0	33.0	55.0	0.0	28.0	19.0	21.0	35.0
679689	14.0	3.0	1.0	5.0	3.0	4.0	0.0	2.0	2.0	5.0	9.0	0.0	0.0	0.0	0.0	1.0	0.0	0.0	2.0	1.0	0.0	1.0	2.0	3.0	5.0	1.0	2.0	4.0	2.0	0.0	0.0	0.0	5.0	9.0	3.0	1.0	1.0	5.0	0.0	0.0	0.0	2.0	1.0	3.0	0.0	1.0	7.0	2.0	2.0
550168	0.0	138.0	72.0	11.0	115.0	18.0	6.0	6.0	109.0	2.0	39509.0	139.0	2.0	1.0	2.0	49.0	22.0	5.0	1.0	2.0	1.0	0.0	4.0	4.0	0.0	0.0	10.0	2156.0	167.0	0.0	2.0	78.0	289.0	3276.0	0.0	1.0	1.0	5.0	4.0	1.0	1.0	2.0	5.0	28.0	1.0	5.0	0.0	4.0	5.0
3607907	0.0	0.0	0.0	0.0	0.0	0.0	0.0	0.0	73.0	0.0	1.0	0.0	0.0	0.0	0.0	0.0	0.0	0.0	0.0	0.0	0.0	0.0	0.0	0.0	0.0	0.0	0.0	0.0	0.0	0.0	0.0	0.0	0.0	0.0	0.0	0.0	14.0	0.0	0.0	0.0	0.0	0.0	0.0	4.0	0.0	0.0	0.0	0.0	0.0
349024	0.0	0.0	0.0	0.0	7.0	0.0	1.0	0.0	7.0	0.0	0.0	0.0	2.0	0.0	0.0	0.0	0.0	0.0	0.0	0.0	3.0	0.0	1.0	0.0	0.0	1.0	0.0	0.0	0.0	0.0	0.0	0.0	4.0	0.0	1.0	0.0	2.0	0.0	0.0	0.0	0.0	0.0	0.0	0.0	0.0	0.0	0.0	0.0	0.0
187488	50.0	188.0	45.0	212.0	86.0	82.0	61.0	0.0	0.0	6.0	0.0	2.0	1.0	39.0	15.0	12.0	159.0	24.0	4.0	0.0	14.0	104.0	3.0	7.0	3.0	1.0	0.0	2.0	0.0	10.0	77.0	47.0	17.0	6.0	89.0	170.0	122.0	22.0	24.0	19.0	1.0	263.0	145.0	40.0	30.0	67.0	30.0	117.0	268.0
810672	22.0	114.0	56.0	40.0	115.0	34.0	139.0	190.0	466.0	82.0	888.0	3.0	13.0	12.0	51.0	72.0	43.0	6.0	8.0	6.0	20.0	9.0	18.0	37.0	26.0	2.0	74.0	61.0	167.0	102.0	12.0	155.0	19.0	84.0	51.0	25.0	56.0	15.0	23.0	29.0	44.0	47.0	48.0	71.0	35.0	15.0	7.0	29.0	35.0
929489	0.0	0.0	3.0	1.0	0.0	1.0	4.0	0.0	13.0	0.0	0.0	9.0	0.0	0.0	1.0	0.0	4.0	0.0	0.0	0.0	2.0	1.0	0.0	1.0	6.0	0.0	0.0	8.0	5.0	0.0	5.0	0.0	9.0	20.0	6.0	1.0	10.0	0.0	0.0	1.0	0.0	1.0	0.0	1.0	0.0	0.0	0.0	2.0	0.0
626519	6.0	0.0	0.0	0.0	0.0	1.0	129.0	2.0	2.0	0.0	4.0	2.0	0.0	5.0	1.0	0.0	0.0	22.0	0.0	0.0	0.0	0.0	0.0	0.0	25.0	0.0	5.0	0.0	29.0	3.0	10.0	0.0	11.0	7.0	1.0	3.0	4.0	0.0	6.0	9.0	10.0	16.0	3.0	0.0	5.0	0.0	0.0	6.0	22.0
931708	2355.0	260.0	142.0	509.0	366.0	8.0	52.0	1.0	3.0	1.0	2.0	7.0	155.0	487.0	2523.0	141.0	339.0	59.0	31.0	95.0	575.0	309.0	467.0	10.0	2.0	0.0	0.0	65.0	0.0	1561.0	375.0	78.0	1805.0	18.0	8997.0	464.0	7012.0	1083.0	464.0	2552.0	1.0	190.0	124.0	163.0	337.0	151.0	130.0	96.0	236.0
234802	0.0	1.0	0.0	0.0	0.0	1.0	0.0	2.0	0.0	0.0	0.0	0.0	5.0	0.0	8.0	0.0	2.0	0.0	1.0	2.0	0.0	0.0	0.0	0.0	2.0	3.0	1.0	3.0	2.0	5.0	1.0	0.0	0.0	2.0	0.0	0.0	1.0	7.0	3.0	0.0	2.0	1.0	0.0	1.0	4.0	1.0	1.0	2.0	1.0
705270	0.0	1.0	2.0	6.0	0.0	0.0	1.0	0.0	13.0	4.0	1.0	4.0	0.0	0.0	0.0	0.0	0.0	0.0	0.0	0.0	0.0	0.0	0.0	9.0	0.0	0.0	0.0	1.0	2.0	0.0	0.0	0.0	9.0	1.0	2.0	0.0	2.0	1.0	1.0	4.0	0.0	2.0	0.0	0.0	0.0	0.0	0.0	1.0	2.0
548576	0.0	0.0	0.0	0.0	0.0	0.0	0.0	0.0	0.0	0.0	0.0	0.0	0.0	0.0	0.0	0.0	0.0	0.0	0.0	1.0	0.0	0.0	0.0	44.0	0.0	1.0	0.0	0.0	0.0	1.0	0.0	0.0	15.0	0.0	2.0	0.0	94.0	3.0	3.0	2.0	0.0	0.0	0.0	0.0	0.0	0.0	0.0	0.0	0.0
660633	327.0	35.0	31.0	4.0	72.0	22.0	25.0	14.0	18.0	8.0	0.0	31.0	11.0	15.0	168.0	225.0	189.0	372.0	23.0	27.0	19.0	23.0	20.0	14.0	221.0	5.0	16.0	261.0	2.0	80.0	510.0	80.0	45.0	61.0	74.0	68.0	81.0	276.0	303.0	358.0	2.0	92.0	106.0	43.0	187.0	12.0	0.0	19.0	144.0
347310	7.0	0.0	0.0	0.0	0.0	2.0	0.0	18.0	2.0	21.0	0.0	0.0	0.0	0.0	0.0	2.0	0.0	5.0	0.0	0.0	0.0	7.0	0.0	0.0	3.0	0.0	1.0	3.0	10.0	0.0	7.0	2.0	2.0	6.0	0.0	14.0	0.0	12.0	12.0	15.0	0.0	0.0	0.0	0.0	1.0	1.0	0.0	2.0	5.0
511461	19.0	0.0	0.0	1.0	0.0	0.0	0.0	0.0	0.0	0.0	4.0	0.0	1.0	6.0	2.0	0.0	1.0	0.0	0.0	1.0	0.0	0.0	0.0	5.0	0.0	0.0	0.0	0.0	8.0	2.0	3.0	0.0	11.0	0.0	2.0	1.0	1.0	18.0	30.0	13.0	19.0	6.0	0.0	0.0	12.0	0.0	0.0	2.0	0.0
1034645	0.0	1.0	0.0	0.0	0.0	0.0	3.0	0.0	1.0	0.0	7.0	0.0	0.0	4.0	8.0	1.0	1.0	2.0	0.0	0.0	0.0	0.0	0.0	0.0	2.0	0.0	0.0	5.0	8.0	2.0	3.0	2.0	3.0	1.0	9.0	0.0	9.0	0.0	1.0	0.0	59.0	1.0	5.0	0.0	1.0	0.0	3.0	2.0	0.0
1106324	169.0	97.0	84.0	47.0	53.0	98.0	147.0	49.0	248.0	217.0	221.0	23.0	20.0	12.0	28.0	115.0	26.0	408.0	13.0	7.0	167.0	3.0	97.0	112.0	73.0	7.0	142.0	40.0	791.0	38.0	109.0	46.0	199.0	94.0	240.0	4.0	275.0	20.0	16.0	154.0	91.0	39.0	93.0	134.0	16.0	43.0	101.0	42.0	49.0
4296691	1.0	9.0	10.0	4.0	14.0	10.0	5.0	11.0	1.0	4.0	0.0	1.0	0.0	2.0	0.0	22.0	1.0	1.0	1.0	2.0	0.0	3.0	0.0	4.0	1.0	0.0	0.0	1.0	5.0	0.0	6.0	2.0	3.0	7.0	4.0	2.0	5.0	2.0	0.0	2.0	1.0	0.0	0.0	8.0	0.0	4.0	4.0	12.0	10.0
7722	7.0	3.0	1.0	0.0	0.0	0.0	3.0	0.0	69.0	0.0	5.0	0.0	0.0	0.0	0.0	0.0	0.0	0.0	0.0	0.0	5.0	4.0	34.0	4.0	0.0	0.0	8.0	0.0	0.0	0.0	0.0	1.0	16.0	0.0	0.0	0.0	14.0	0.0	0.0	7.0	0.0	0.0	0.0	0.0	0.0	0.0	0.0	0.0	0.0
552685	45.0	19.0	43.0	11.0	22.0	2.0	10.0	1.0	24.0	10.0	19.0	9.0	8.0	7.0	14.0	31.0	1.0	2.0	1.0	3.0	0.0	3.0	6.0	11.0	1.0	1.0	3.0	0.0	1.0	20.0	17.0	4.0	16.0	5.0	18.0	3.0	13.0	19.0	10.0	38.0	0.0	1.0	1.0	26.0	5.0	11.0	8.0	0.0	10.0
358068	11.0	7.0	6.0	4.0	7.0	3.0	5.0	5.0	33.0	11.0	5.0	0.0	11.0	2.0	6.0	4.0	5.0	0.0	2.0	1.0	32.0	0.0	11.0	3.0	0.0	2.0	4.0	4.0	0.0	11.0	1.0	4.0	31.0	39.0	30.0	3.0	28.0	4.0	4.0	15.0	3.0	2.0	3.0	15.0	5.0	0.0	3.0	5.0	7.0
816408	249.0	0.0	0.0	0.0	0.0	0.0	0.0	4.0	7.0	9.0	35.0	0.0	0.0	0.0	13.0	0.0	6.0	0.0	0.0	1.0	19.0	1.0	7.0	15.0	0.0	0.0	6.0	48.0	1.0	1.0	1.0	0.0	196.0	4.0	46.0	0.0	18.0	118.0	13.0	466.0	0.0	0.0	0.0	0.0	1.0	0.0	0.0	0.0	0.0
32083	4.0	7.0	6.0	8.0	1.0	3.0	8.0	0.0	16.0	10.0	15.0	3.0	10.0	1.0	3.0	7.0	1.0	1.0	0.0	1.0	3.0	1.0	1.0	9.0	0.0	2.0	1.0	1.0	3.0	3.0	4.0	4.0	19.0	4.0	10.0	1.0	9.0	4.0	6.0	13.0	4.0	1.0	3.0	5.0	4.0	0.0	2.0	0.0	4.0
962736	0.0	18.0	7.0	2.0	0.0	2.0	0.0	4.0	0.0	3.0	37.0	0.0	1.0	0.0	0.0	6.0	2.0	0.0	2.0	0.0	0.0	0.0	0.0	0.0	0.0	0.0	0.0	1.0	0.0	0.0	0.0	0.0	0.0	3.0	4.0	0.0	0.0	0.0	0.0	0.0	0.0	0.0	0.0	3.0	0.0	0.0	0.0	0.0	0.0
578307	3172.0	3121.0	3920.0	3927.0	2529.0	430.0	695.0	1293.0	1754.0	6694.0	393.0	844.0	743.0	468.0	451.0	3807.0	796.0	512.0	297.0	441.0	1661.0	272.0	1122.0	3420.0	723.0	701.0	440.0	1511.0	275.0	1279.0	575.0	1333.0	3798.0	658.0	1849.0	520.0	2535.0	877.0	940.0	1826.0	14.0	762.0	1238.0	3853.0	1143.0	1221.0	1160.0	811.0	1210.0
894654	7.0	9.0	11.0	5.0	0.0	0.0	0.0	6.0	0.0	3.0	1.0	0.0	5.0	0.0	0.0	3.0	0.0	0.0	1.0	2.0	3.0	3.0	0.0	12.0	2.0	5.0	0.0	2.0	0.0	1.0	0.0	0.0	27.0	30.0	30.0	1.0	14.0	7.0	2.0	10.0	0.0	0.0	0.0	6.0	0.0	0.0	0.0	1.0	0.0
753656	5.0	34.0	22.0	42.0	52.0	13.0	25.0	0.0	0.0	0.0	0.0	0.0	0.0	8.0	0.0	10.0	75.0	55.0	1.0	0.0	1.0	59.0	0.0	0.0	0.0	0.0	0.0	14.0	0.0	0.0	72.0	307.0	3.0	3.0	2.0	114.0	1.0	2.0	0.0	1.0	2.0	3.0	18.0	32.0	0.0	31.0	30.0	20.0	51.0
152432	0.0	0.0	0.0	0.0	0.0	0.0	0.0	0.0	67.0	20.0	0.0	0.0	3.0	0.0	3.0	0.0	2.0	0.0	3.0	0.0	7.0	0.0	0.0	107.0	4.0	5.0	0.0	3.0	0.0	2.0	0.0	0.0	11.0	1.0	5.0	1.0	14.0	0.0	0.0	3.0	0.0	0.0	0.0	0.0	0.0	0.0	0.0	0.0	0.0
4315253	0.0	0.0	2.0	0.0	3.0	0.0	1.0	0.0	1.0	6.0	3.0	0.0	1.0	2.0	7.0	0.0	2.0	0.0	0.0	0.0	3.0	0.0	0.0	12.0	9.0	4.0	0.0	3.0	0.0	0.0	5.0	0.0	2.0	1.0	3.0	0.0	16.0	2.0	0.0	2.0	2.0	0.0	0.0	8.0	0.0	0.0	2.0	0.0	1.0
309648	12.0	37.0	23.0	19.0	28.0	6.0	7.0	93.0	40.0	22.0	17.0	34.0	65.0	17.0	32.0	14.0	13.0	9.0	16.0	27.0	10.0	1.0	7.0	25.0	12.0	14.0	15.0	19.0	1.0	38.0	9.0	20.0	14.0	28.0	25.0	8.0	12.0	20.0	39.0	12.0	43.0	69.0	18.0	12.0	20.0	11.0	13.0	9.0	16.0
633243	16.0	34.0	13.0	6.0	15.0	12.0	13.0	221.0	478.0	68.0	3283.0	1.0	1.0	2.0	4.0	52.0	5.0	10.0	0.0	1.0	8.0	0.0	5.0	4.0	34.0	1.0	11.0	51.0	261.0	28.0	31.0	38.0	30.0	65.0	4.0	3.0	3.0	16.0	20.0	26.0	13.0	14.0	14.0	13.0	44.0	8.0	7.0	26.0	4.0
312144	0.0	0.0	4.0	0.0	31.0	0.0	32.0	20.0	4.0	38.0	0.0	0.0	0.0	0.0	0.0	2.0	3.0	2.0	0.0	0.0	0.0	0.0	0.0	0.0	1.0	0.0	0.0	1.0	0.0	0.0	18.0	0.0	0.0	2.0	0.0	0.0	0.0	0.0	0.0	0.0	0.0	0.0	0.0	2.0	0.0	2.0	2.0	3.0	3.0
340558	0.0	8.0	1.0	0.0	0.0	0.0	0.0	1.0	2.0	1.0	5.0	0.0	7.0	0.0	6.0	0.0	0.0	0.0	0.0	4.0	55.0	1.0	22.0	10.0	1.0	2.0	1.0	0.0	0.0	5.0	0.0	0.0	9.0	6.0	27.0	1.0	24.0	1.0	0.0	0.0	0.0	7.0	0.0	1.0	0.0	2.0	0.0	0.0	0.0
163061	7.0	0.0	0.0	0.0	0.0	0.0	0.0	0.0	0.0	0.0	0.0	0.0	0.0	0.0	0.0	0.0	0.0	0.0	1.0	0.0	0.0	0.0	0.0	0.0	0.0	0.0	0.0	0.0	0.0	0.0	0.0	0.0	4.0	0.0	0.0	0.0	0.0	0.0	6.0	0.0	0.0	0.0	0.0	0.0	0.0	0.0	0.0	0.0	0.0
210236	13.0	1.0	9.0	7.0	2.0	3.0	3.0	1.0	4.0	2.0	0.0	0.0	0.0	0.0	0.0	1.0	2.0	0.0	0.0	0.0	0.0	0.0	0.0	18.0	5.0	1.0	0.0	8.0	2.0	0.0	8.0	0.0	22.0	2.0	10.0	1.0	12.0	8.0	1.0	17.0	0.0	5.0	4.0	15.0	0.0	3.0	7.0	2.0	8.0
512172	2.0	0.0	0.0	0.0	0.0	0.0	0.0	2.0	4.0	3.0	20.0	0.0	0.0	0.0	0.0	1.0	0.0	0.0	1.0	0.0	0.0	0.0	0.0	29.0	0.0	0.0	0.0	4.0	0.0	0.0	0.0	0.0	0.0	4.0	1.0	0.0	1.0	0.0	0.0	0.0	0.0	1.0	0.0	1.0	0.0	0.0	0.0	1.0	0.0
583489	1621.0	832.0	1177.0	1003.0	856.0	185.0	381.0	238.0	2766.0	4100.0	75.0	861.0	2547.0	621.0	1994.0	1921.0	559.0	666.0	374.0	541.0	2617.0	385.0	2274.0	4569.0	591.0	543.0	863.0	454.0	24.0	2275.0	1084.0	1020.0	2782.0	129.0	4055.0	872.0	3471.0	663.0	248.0	1038.0	4.0	132.0	115.0	825.0	81.0	496.0	453.0	353.0	461.0
204219	1034.0	794.0	2913.0	1678.0	1095.0	71.0	492.0	10.0	21.0	92.0	210.0	1175.0	523.0	954.0	282.0	3846.0	1100.0	148.0	255.0	378.0	476.0	367.0	422.0	301.0	9.0	38.0	3.0	292.0	17.0	706.0	449.0	353.0	1663.0	144.0	1264.0	336.0	1257.0	242.0	203.0	688.0	16.0	143.0	120.0	1455.0	183.0	806.0	1017.0	679.0	1866.0
591747	0.0	1.0	1.0	0.0	0.0	0.0	0.0	0.0	309.0	10.0	0.0	0.0	0.0	0.0	0.0	0.0	0.0	0.0	0.0	0.0	0.0	0.0	0.0	0.0	0.0	0.0	0.0	0.0	0.0	0.0	0.0	0.0	0.0	0.0	0.0	0.0	0.0	0.0	0.0	0.0	0.0	0.0	0.0	0.0	0.0	0.0	0.0	0.0	0.0
195168	0.0	1.0	0.0	0.0	0.0	0.0	0.0	81.0	0.0	13.0	6.0	0.0	0.0	0.0	0.0	0.0	0.0	0.0	0.0	0.0	0.0	0.0	0.0	0.0	7.0	0.0	44.0	8.0	3.0	0.0	1.0	4.0	2.0	7.0	0.0	0.0	0.0	0.0	1.0	0.0	21.0	0.0	1.0	2.0	0.0	0.0	0.0	0.0	1.0
236754	0.0	0.0	0.0	0.0	0.0	0.0	0.0	0.0	0.0	1.0	0.0	0.0	0.0	0.0	0.0	0.0	0.0	0.0	0.0	0.0	0.0	0.0	0.0	0.0	0.0	0.0	0.0	4.0	0.0	0.0	0.0	0.0	0.0	0.0	0.0	0.0	0.0	0.0	0.0	0.0	0.0	0.0	0.0	0.0	0.0	0.0	0.0	0.0	0.0
1115406	9.0	5.0	9.0	0.0	10.0	3.0	37.0	857.0	0.0	3.0	5.0	3.0	0.0	3.0	0.0	0.0	5.0	0.0	8.0	9.0	6.0	0.0	4.0	4.0	52.0	5.0	92.0	4.0	1.0	0.0	0.0	1.0	10.0	4.0	0.0	6.0	0.0	0.0	0.0	0.0	0.0	0.0	0.0	5.0	0.0	5.0	0.0	6.0	46.0
335454	5.0	28.0	17.0	10.0	18.0	6.0	0.0	18.0	25.0	46.0	2.0	2.0	10.0	5.0	13.0	22.0	9.0	6.0	4.0	5.0	0.0	0.0	3.0	3.0	2.0	5.0	0.0	12.0	4.0	8.0	9.0	2.0	3.0	14.0	3.0	2.0	3.0	14.0	34.0	7.0	0.0	9.0	22.0	27.0	50.0	4.0	5.0	12.0	16.0
876519	0.0	2.0	0.0	0.0	0.0	2.0	0.0	0.0	215.0	8.0	1.0	0.0	2.0	0.0	1.0	0.0	0.0	0.0	0.0	4.0	0.0	0.0	0.0	0.0	1.0	0.0	0.0	0.0	0.0	0.0	0.0	0.0	0.0	5.0	6.0	0.0	0.0	0.0	0.0	0.0	0.0	1.0	0.0	0.0	0.0	3.0	0.0	0.0	0.0
783224	0.0	12.0	1.0	0.0	3.0	0.0	0.0	2.0	1.0	1.0	1.0	0.0	3.0	1.0	3.0	1.0	0.0	0.0	2.0	1.0	0.0	0.0	0.0	0.0	0.0	0.0	0.0	1.0	0.0	0.0	0.0	6.0	0.0	6.0	0.0	6.0	0.0	0.0	0.0	0.0	44.0	6.0	0.0	0.0	0.0	0.0	0.0	0.0	0.0
1852120	5.0	1118.0	79.0	440.0	2.0	174.0	7.0	1.0	1487.0	47.0	89.0	303.0	0.0	1.0	6.0	37.0	0.0	1.0	0.0	2.0	2.0	2.0	0.0	1.0	1.0	0.0	0.0	3.0	424.0	1.0	0.0	0.0	25.0	11.0	2.0	1.0	0.0	6.0	10.0	1.0	5.0	3.0	0.0	15.0	0.0	7.0	0.0	9.0	2.0
585702	14.0	2.0	15.0	16.0	6.0	1.0	5.0	0.0	0.0	0.0	0.0	0.0	0.0	6.0	4.0	84.0	19.0	8.0	0.0	0.0	0.0	15.0	0.0	10.0	0.0	4.0	0.0	0.0	0.0	0.0	14.0	0.0	0.0	0.0	5.0	4.0	5.0	1.0	1.0	2.0	0.0	1.0	1.0	23.0	0.0	5.0	10.0	6.0	6.0
252003	7.0	13.0	27.0	3.0	10.0	5.0	1.0	21.0	0.0	1.0	16.0	7.0	7.0	3.0	9.0	6.0	6.0	4.0	11.0	3.0	8.0	2.0	9.0	9.0	12.0	4.0	0.0	3.0	2.0	0.0	5.0	2.0	16.0	70.0	13.0	1.0	13.0	4.0	3.0	0.0	0.0	0.0	3.0	24.0	0.0	4.0	2.0	25.0	8.0
811449	3.0	2.0	0.0	0.0	1.0	0.0	3.0	2.0	5.0	6.0	5.0	6.0	0.0	3.0	2.0	2.0	1.0	2.0	1.0	1.0	1.0	0.0	1.0	11.0	3.0	0.0	3.0	3.0	13.0	0.0	1.0	2.0	3.0	62.0	6.0	0.0	1.0	2.0	1.0	2.0	4.0	0.0	0.0	5.0	2.0	0.0	0.0	0.0	1.0
353731	11.0	2.0	10.0	6.0	0.0	0.0	0.0	14.0	0.0	0.0	5.0	2.0	10.0	1.0	16.0	1.0	8.0	2.0	10.0	0.0	24.0	2.0	10.0	28.0	21.0	0.0	9.0	12.0	1.0	9.0	0.0	0.0	8.0	51.0	47.0	3.0	26.0	0.0	0.0	0.0	0.0	0.0	0.0	3.0	0.0	0.0	0.0	0.0	2.0
529635	0.0	39.0	6.0	17.0	12.0	6.0	0.0	17.0	15.0	33.0	2.0	1.0	5.0	0.0	1.0	10.0	18.0	1.0	0.0	3.0	5.0	6.0	4.0	2.0	2.0	2.0	3.0	10.0	0.0	3.0	8.0	4.0	9.0	34.0	3.0	8.0	0.0	0.0	0.0	0.0	0.0	0.0	0.0	3.0	0.0	3.0	2.0	1.0	2.0
4380638	26.0	6.0	2.0	1.0	8.0	14.0	13.0	15.0	3.0	29.0	28.0	0.0	0.0	0.0	0.0	1.0	5.0	1.0	1.0	0.0	0.0	0.0	0.0	5.0	4.0	1.0	4.0	1.0	25.0	0.0	3.0	0.0	6.0	5.0	0.0	0.0	2.0	13.0	6.0	25.0	5.0	17.0	13.0	15.0	6.0	2.0	0.0	0.0	9.0
572010	7.0	0.0	0.0	0.0	0.0	0.0	0.0	38.0	0.0	0.0	0.0	0.0	0.0	0.0	0.0	0.0	10.0	0.0	0.0	0.0	0.0	0.0	0.0	0.0	0.0	0.0	0.0	16.0	0.0	1.0	0.0	0.0	3.0	27.0	0.0	0.0	22.0	1.0	0.0	0.0	0.0	0.0	0.0	0.0	0.0	0.0	0.0	0.0	0.0
840914	0.0	0.0	0.0	0.0	0.0	0.0	0.0	0.0	7.0	0.0	0.0	0.0	0.0	0.0	0.0	0.0	0.0	0.0	0.0	0.0	2.0	0.0	0.0	4.0	1.0	0.0	0.0	29.0	0.0	0.0	0.0	0.0	13.0	3.0	3.0	0.0	16.0	0.0	0.0	0.0	0.0	0.0	0.0	0.0	0.0	0.0	0.0	0.0	0.0
361264	64.0	109.0	131.0	95.0	182.0	3.0	61.0	17.0	29.0	123.0	0.0	99.0	19.0	49.0	111.0	117.0	84.0	64.0	29.0	31.0	21.0	29.0	33.0	54.0	3.0	24.0	1.0	88.0	0.0	64.0	133.0	64.0	226.0	20.0	36.0	70.0	43.0	33.0	5.0	85.0	0.0	10.0	8.0	165.0	6.0	54.0	37.0	33.0	86.0
103210	185.0	3796.0	2158.0	1237.0	2745.0	306.0	304.0	1.0	2.0	0.0	16.0	14.0	0.0	19.0	1.0	11.0	160.0	2.0	14.0	16.0	3.0	3.0	0.0	1.0	0.0	0.0	0.0	172.0	3.0	0.0	0.0	31.0	178.0	58.0	5.0	15.0	2.0	91.0	62.0	114.0	10.0	372.0	650.0	2202.0	65.0	270.0	134.0	365.0	375.0
357721	5.0	0.0	0.0	5.0	1.0	0.0	0.0	0.0	2.0	3.0	0.0	8.0	0.0	0.0	1.0	0.0	4.0	2.0	1.0	0.0	3.0	0.0	0.0	11.0	6.0	0.0	1.0	3.0	0.0	0.0	3.0	0.0	5.0	14.0	13.0	4.0	10.0	1.0	0.0	9.0	0.0	0.0	2.0	8.0	0.0	0.0	1.0	4.0	0.0
873036	2.0	3.0	31.0	7.0	86.0	0.0	1.0	0.0	0.0	0.0	0.0	2.0	0.0	1.0	1.0	4.0	3.0	3.0	0.0	0.0	0.0	0.0	0.0	0.0	1.0	0.0	0.0	0.0	0.0	0.0	0.0	0.0	7.0	5.0	0.0	0.0	1.0	0.0	2.0	3.0	0.0	2.0	5.0	31.0	3.0	23.0	8.0	8.0	9.0
559352	12.0	53.0	30.0	23.0	101.0	65.0	42.0	0.0	2.0	13.0	9.0	3.0	1.0	2.0	2.0	11.0	12.0	4.0	0.0	1.0	3.0	1.0	0.0	0.0	0.0	0.0	1.0	156.0	5.0	1.0	1.0	38.0	7.0	23.0	3.0	2.0	0.0	5.0	2.0	22.0	0.0	17.0	39.0	39.0	9.0	9.0	13.0	31.0	7.0
149375	2.0	0.0	0.0	5.0	0.0	15.0	22.0	0.0	0.0	5.0	21.0	4.0	1.0	0.0	0.0	1.0	1.0	0.0	0.0	0.0	0.0	0.0	0.0	0.0	0.0	0.0	3.0	13.0	2.0	0.0	7.0	0.0	8.0	14.0	0.0	0.0	0.0	0.0	0.0	0.0	0.0	0.0	0.0	0.0	0.0	9.0	14.0	24.0	22.0
4324041	5.0	30.0	2.0	0.0	6.0	2.0	0.0	0.0	820.0	20.0	95.0	0.0	0.0	0.0	0.0	0.0	0.0	0.0	0.0	0.0	0.0	0.0	0.0	0.0	0.0	0.0	0.0	0.0	1.0	0.0	0.0	0.0	4.0	0.0	0.0	0.0	1.0	0.0	0.0	0.0	0.0	0.0	0.0	37.0	0.0	0.0	0.0	0.0	0.0
1139946	0.0	0.0	0.0	0.0	0.0	8.0	20.0	16.0	0.0	0.0	0.0	0.0	0.0	4.0	1.0	0.0	0.0	0.0	0.0	0.0	0.0	0.0	0.0	8.0	19.0	0.0	0.0	2.0	32.0	0.0	0.0	0.0	1.0	29.0	0.0	0.0	0.0	0.0	0.0	2.0	33.0	4.0	0.0	0.0	0.0	1.0	0.0	1.0	0.0
402252	528.0	1198.0	465.0	300.0	691.0	316.0	552.0	1280.0	124.0	22.0	534.0	402.0	22.0	131.0	216.0	565.0	914.0	575.0	20.0	25.0	24.0	249.0	41.0	9.0	364.0	4.0	223.0	1203.0	240.0	2001.0	1063.0	1649.0	566.0	364.0	175.0	572.0	138.0	541.0	1554.0	523.0	89.0	1131.0	951.0	700.0	1563.0	242.0	175.0	512.0	660.0
4203048	2.0	3.0	2.0	0.0	3.0	0.0	0.0	0.0	0.0	5.0	5.0	0.0	0.0	0.0	1.0	4.0	1.0	0.0	0.0	0.0	0.0	0.0	0.0	11.0	5.0	3.0	1.0	0.0	0.0	4.0	0.0	0.0	8.0	0.0	5.0	0.0	8.0	3.0	2.0	3.0	0.0	3.0	3.0	1.0	1.0	2.0	2.0	2.0	1.0
12290	0.0	10.0	4.0	1.0	2.0	0.0	0.0	3.0	3.0	5.0	29.0	0.0	9.0	1.0	13.0	1.0	1.0	1.0	1.0	2.0	3.0	0.0	2.0	0.0	8.0	0.0	1.0	0.0	0.0	10.0	2.0	0.0	0.0	0.0	16.0	0.0	2.0	0.0	0.0	2.0	0.0	0.0	0.0	9.0	0.0	0.0	0.0	0.0	0.0
154342	12.0	16.0	9.0	6.0	8.0	0.0	12.0	1.0	2.0	3.0	0.0	6.0	8.0	3.0	16.0	17.0	0.0	7.0	1.0	1.0	0.0	6.0	0.0	12.0	4.0	2.0	0.0	0.0	0.0	5.0	2.0	7.0	0.0	0.0	3.0	4.0	21.0	7.0	7.0	5.0	2.0	1.0	1.0	5.0	1.0	4.0	2.0	4.0	5.0
683891	9.0	45.0	29.0	8.0	49.0	0.0	1.0	0.0	1.0	1.0	13.0	2.0	3.0	0.0	1.0	5.0	1.0	2.0	0.0	0.0	2.0	3.0	0.0	1.0	0.0	0.0	0.0	0.0	4.0	1.0	3.0	4.0	15.0	2.0	0.0	0.0	1.0	1.0	1.0	2.0	8.0	17.0	6.0	12.0	1.0	9.0	1.0	2.0	1.0
142681	559.0	353.0	422.0	340.0	372.0	68.0	90.0	1167.0	781.0	2481.0	588.0	177.0	326.0	157.0	188.0	922.0	228.0	112.0	108.0	162.0	404.0	108.0	246.0	702.0	203.0	150.0	370.0	499.0	46.0	433.0	182.0	458.0	551.0	106.0	550.0	233.0	482.0	220.0	244.0	393.0	10.0	58.0	39.0	467.0	148.0	129.0	109.0	126.0	231.0
291800	0.0	3.0	0.0	0.0	0.0	3.0	0.0	0.0	92.0	6.0	7.0	0.0	0.0	0.0	0.0	0.0	0.0	0.0	0.0	0.0	0.0	0.0	0.0	0.0	0.0	0.0	0.0	0.0	1.0	0.0	0.0	0.0	1.0	0.0	0.0	0.0	0.0	0.0	0.0	0.0	0.0	0.0	0.0	0.0	0.0	0.0	0.0	0.0	0.0
554981	35.0	44.0	23.0	5.0	35.0	10.0	11.0	0.0	34.0	19.0	2.0	1.0	3.0	1.0	16.0	29.0	5.0	12.0	0.0	0.0	14.0	4.0	13.0	0.0	0.0	0.0	0.0	0.0	0.0	9.0	24.0	0.0	0.0	0.0	13.0	1.0	12.0	29.0	15.0	27.0	1.0	4.0	7.0	17.0	2.0	6.0	15.0	2.0	17.0
1110303	2.0	3.0	6.0	1.0	0.0	4.0	1.0	25.0	1264.0	446.0	1.0	0.0	0.0	0.0	0.0	0.0	0.0	1.0	0.0	0.0	0.0	0.0	0.0	5.0	21.0	4.0	55.0	1.0	0.0	0.0	1.0	0.0	6.0	7.0	0.0	0.0	5.0	0.0	0.0	0.0	0.0	0.0	1.0	3.0	0.0	2.0	0.0	0.0	0.0
332714	29.0	24.0	64.0	37.0	21.0	4.0	4.0	35.0	8.0	18.0	47.0	20.0	12.0	3.0	22.0	33.0	31.0	15.0	5.0	0.0	0.0	20.0	3.0	2.0	20.0	0.0	26.0	12.0	7.0	6.0	4.0	148.0	11.0	33.0	6.0	53.0	5.0	9.0	2.0	23.0	1.0	8.0	5.0	43.0	19.0	3.0	8.0	1.0	9.0
4425629	1.0	0.0	0.0	0.0	0.0	2.0	2.0	0.0	4.0	1.0	1.0	1.0	0.0	5.0	0.0	0.0	1.0	3.0	2.0	0.0	0.0	0.0	0.0	1.0	7.0	0.0	1.0	0.0	34.0	4.0	1.0	0.0	11.0	4.0	0.0	0.0	0.0	0.0	3.0	3.0	0.0	1.0	0.0	0.0	0.0	0.0	0.0	0.0	2.0
300691	0.0	3.0	0.0	0.0	3.0	0.0	0.0	0.0	122.0	1.0	23.0	0.0	0.0	0.0	0.0	0.0	0.0	0.0	0.0	0.0	0.0	0.0	0.0	0.0	0.0	0.0	0.0	0.0	0.0	0.0	0.0	0.0	0.0	0.0	0.0	0.0	0.0	0.0	0.0	0.0	0.0	0.0	0.0	0.0	0.0	0.0	0.0	0.0	0.0
584392	4.0	12.0	6.0	10.0	5.0	11.0	2.0	4.0	9.0	0.0	0.0	4.0	0.0	2.0	10.0	0.0	7.0	1.0	0.0	2.0	3.0	6.0	0.0	13.0	8.0	1.0	0.0	4.0	1.0	3.0	11.0	6.0	3.0	9.0	6.0	5.0	20.0	3.0	3.0	4.0	0.0	5.0	9.0	16.0	6.0	25.0	19.0	14.0	3.0
786086	63.0	226.0	5.0	0.0	9.0	3.0	12.0	13.0	50.0	62.0	130.0	4.0	53.0	19.0	150.0	4.0	13.0	1.0	15.0	4.0	151.0	14.0	79.0	34.0	12.0	4.0	17.0	32.0	2.0	10.0	13.0	1.0	7.0	21.0	243.0	6.0	163.0	4.0	0.0	50.0	21.0	195.0	207.0	4.0	0.0	6.0	0.0	9.0	7.0
238109	0.0	16.0	56.0	44.0	20.0	54.0	1.0	8.0	894.0	97.0	466.0	59.0	0.0	1.0	0.0	118.0	5.0	1.0	2.0	0.0	2.0	1.0	3.0	14.0	2.0	3.0	16.0	0.0	80.0	1.0	1.0	0.0	4.0	8.0	0.0	1.0	6.0	0.0	1.0	6.0	7.0	0.0	2.0	25.0	0.0	5.0	0.0	0.0	2.0
511627	0.0	0.0	0.0	0.0	0.0	0.0	8.0	0.0	5.0	0.0	0.0	0.0	37.0	42.0	20.0	16.0	1.0	39.0	3.0	11.0	6.0	10.0	1.0	6.0	0.0	0.0	0.0	0.0	0.0	49.0	50.0	21.0	23.0	2.0	10.0	4.0	7.0	0.0	0.0	0.0	0.0	0.0	0.0	0.0	0.0	0.0	0.0	0.0	0.0
308759	0.0	2.0	0.0	0.0	8.0	1.0	0.0	0.0	185.0	1.0	15.0	0.0	0.0	0.0	0.0	0.0	0.0	0.0	0.0	0.0	0.0	0.0	0.0	0.0	0.0	0.0	0.0	0.0	0.0	0.0	0.0	0.0	0.0	0.0	0.0	0.0	0.0	0.0	0.0	0.0	0.0	0.0	0.0	5.0	0.0	0.0	0.0	0.0	0.0
4330604	0.0	1.0	0.0	1.0	3.0	13.0	12.0	20.0	207.0	168.0	1011.0	0.0	2.0	0.0	1.0	0.0	2.0	0.0	0.0	0.0	0.0	0.0	0.0	1.0	1.0	0.0	20.0	6.0	306.0	7.0	1.0	8.0	0.0	46.0	0.0	0.0	0.0	0.0	0.0	0.0	0.0	0.0	0.0	0.0	0.0	2.0	1.0	5.0	0.0
354554	124.0	50.0	35.0	9.0	16.0	6.0	2.0	80.0	94.0	259.0	74.0	7.0	139.0	34.0	220.0	190.0	73.0	16.0	54.0	183.0	2507.0	39.0	1187.0	162.0	67.0	25.0	13.0	22.0	6.0	199.0	26.0	10.0	361.0	22.0	975.0	13.0	1091.0	46.0	37.0	107.0	5.0	27.0	8.0	34.0	18.0	15.0	9.0	6.0	11.0
336493	8.0	2.0	7.0	0.0	4.0	10.0	16.0	0.0	66.0	8.0	0.0	0.0	11.0	0.0	3.0	150.0	15.0	46.0	2.0	0.0	10.0	21.0	1.0	0.0	0.0	0.0	0.0	39.0	0.0	3.0	331.0	6.0	0.0	3.0	5.0	84.0	21.0	11.0	7.0	16.0	0.0	0.0	3.0	9.0	0.0	8.0	11.0	43.0	27.0
813109	8.0	9.0	5.0	15.0	4.0	1.0	0.0	0.0	0.0	1.0	27.0	0.0	0.0	0.0	0.0	1.0	0.0	0.0	0.0	0.0	0.0	0.0	0.0	0.0	0.0	0.0	0.0	3.0	3.0	1.0	0.0	0.0	2.0	0.0	1.0	0.0	1.0	2.0	4.0	2.0	0.0	23.0	24.0	8.0	5.0	9.0	4.0	1.0	3.0
4455962	40.0	0.0	0.0	10.0	11.0	5.0	24.0	61.0	0.0	0.0	0.0	2.0	0.0	3.0	2.0	3.0	57.0	121.0	0.0	0.0	0.0	3.0	2.0	30.0	175.0	1.0	0.0	7.0	13.0	7.0	65.0	15.0	96.0	66.0	6.0	9.0	147.0	7.0	12.0	41.0	26.0	0.0	8.0	2.0	16.0	5.0	8.0	11.0	18.0
589010	0.0	0.0	2.0	12.0	0.0	9.0	16.0	0.0	96.0	11.0	0.0	0.0	0.0	0.0	0.0	5.0	0.0	38.0	0.0	0.0	0.0	0.0	0.0	0.0	0.0	0.0	0.0	0.0	138.0	0.0	3.0	0.0	0.0	0.0	0.0	0.0	0.0	0.0	0.0	0.0	6.0	0.0	3.0	4.0	0.0	2.0	17.0	5.0	0.0
866255	0.0	0.0	0.0	0.0	0.0	3.0	0.0	0.0	0.0	0.0	0.0	0.0	0.0	0.0	0.0	0.0	0.0	0.0	0.0	0.0	0.0	0.0	0.0	0.0	0.0	0.0	0.0	0.0	0.0	0.0	0.0	0.0	0.0	126.0	0.0	0.0	0.0	0.0	0.0	0.0	15.0	0.0	0.0	0.0	0.0	0.0	0.0	0.0	0.0
220193	12.0	13.0	5.0	13.0	6.0	3.0	1.0	0.0	0.0	0.0	6.0	8.0	0.0	0.0	0.0	0.0	0.0	0.0	0.0	0.0	3.0	0.0	2.0	0.0	1.0	0.0	0.0	1.0	2.0	0.0	0.0	0.0	13.0	1.0	0.0	1.0	0.0	5.0	0.0	10.0	0.0	0.0	1.0	12.0	1.0	3.0	6.0	2.0	7.0
57713	13.0	56.0	101.0	25.0	32.0	1.0	38.0	11.0	27.0	117.0	12.0	35.0	0.0	0.0	0.0	3.0	0.0	0.0	2.0	0.0	3.0	0.0	0.0	23.0	7.0	0.0	5.0	2.0	4.0	0.0	0.0	8.0	25.0	31.0	0.0	7.0	0.0	0.0	8.0	2.0	0.0	1.0	0.0	61.0	2.0	8.0	1.0	0.0	0.0
828546	9.0	219.0	102.0	15.0	111.0	13.0	2.0	125.0	143.0	152.0	357.0	6.0	9.0	10.0	15.0	60.0	14.0	3.0	6.0	11.0	14.0	4.0	6.0	18.0	16.0	4.0	43.0	13.0	181.0	30.0	9.0	9.0	22.0	36.0	44.0	6.0	22.0	9.0	10.0	1.0	19.0	56.0	29.0	83.0	20.0	23.0	6.0	11.0	19.0
98258	1.0	0.0	14.0	3.0	5.0	2.0	0.0	10.0	9.0	5.0	11.0	1.0	2.0	1.0	0.0	0.0	0.0	0.0	0.0	0.0	0.0	0.0	0.0	0.0	0.0	0.0	0.0	2.0	1.0	0.0	7.0	0.0	0.0	0.0	0.0	0.0	0.0	0.0	0.0	2.0	0.0	0.0	0.0	3.0	2.0	0.0	0.0	0.0	0.0
97567	6.0	22.0	17.0	11.0	9.0	5.0	3.0	3.0	17.0	20.0	7.0	0.0	4.0	1.0	3.0	13.0	4.0	1.0	1.0	4.0	4.0	2.0	1.0	29.0	0.0	4.0	8.0	8.0	1.0	28.0	4.0	3.0	5.0	5.0	20.0	2.0	18.0	2.0	2.0	6.0	0.0	13.0	26.0	22.0	19.0	6.0	5.0	5.0	6.0
810865	9.0	9.0	26.0	24.0	2.0	5.0	10.0	4.0	7.0	9.0	7.0	0.0	5.0	3.0	5.0	10.0	13.0	5.0	1.0	3.0	13.0	5.0	3.0	21.0	3.0	5.0	1.0	1.0	0.0	9.0	8.0	1.0	4.0	7.0	24.0	4.0	12.0	1.0	4.0	8.0	0.0	3.0	2.0	24.0	3.0	7.0	10.0	12.0	12.0
4295230	0.0	0.0	0.0	0.0	0.0	0.0	1.0	0.0	1.0	3.0	0.0	0.0	0.0	0.0	0.0	0.0	0.0	0.0	0.0	0.0	0.0	0.0	0.0	0.0	0.0	0.0	0.0	0.0	2.0	0.0	0.0	1.0	0.0	1.0	0.0	0.0	0.0	0.0	0.0	0.0	0.0	0.0	0.0	0.0	0.0	0.0	0.0	7.0	1.0
644938	1750.0	4953.0	2716.0	895.0	2698.0	219.0	240.0	2854.0	1497.0	1374.0	1913.0	631.0	3458.0	633.0	1748.0	1931.0	520.0	344.0	763.0	1033.0	3172.0	193.0	2215.0	2404.0	611.0	388.0	578.0	659.0	62.0	1897.0	257.0	617.0	2617.0	1004.0	5148.0	318.0	3031.0	1212.0	896.0	1486.0	385.0	1387.0	636.0	1585.0	886.0	314.0	532.0	383.0	907.0
805022	0.0	0.0	2.0	1.0	0.0	2.0	6.0	0.0	7.0	1.0	5.0	20.0	0.0	3.0	0.0	0.0	0.0	22.0	0.0	0.0	0.0	0.0	0.0	0.0	0.0	0.0	8.0	0.0	7.0	0.0	8.0	47.0	0.0	0.0	0.0	1.0	0.0	0.0	4.0	0.0	3.0	1.0	0.0	1.0	0.0	0.0	0.0	0.0	0.0
845765	25.0	0.0	0.0	0.0	0.0	0.0	0.0	1.0	0.0	0.0	0.0	0.0	2.0	5.0	30.0	0.0	6.0	0.0	0.0	5.0	3.0	11.0	6.0	1.0	2.0	1.0	0.0	2.0	3.0	8.0	1.0	0.0	3.0	2.0	221.0	3.0	219.0	4.0	24.0	32.0	61.0	0.0	3.0	0.0	8.0	0.0	0.0	0.0	0.0
546186	14.0	0.0	0.0	0.0	8.0	1.0	0.0	9.0	0.0	0.0	0.0	0.0	3.0	0.0	0.0	0.0	11.0	1.0	0.0	0.0	0.0	0.0	2.0	1.0	0.0	0.0	0.0	0.0	0.0	0.0	0.0	0.0	42.0	2.0	2.0	2.0	92.0	0.0	3.0	26.0	0.0	0.0	3.0	0.0	9.0	3.0	0.0	0.0	4.0
667570	0.0	0.0	0.0	1.0	2.0	0.0	1.0	0.0	2703.0	49.0	21.0	0.0	0.0	0.0	0.0	1.0	0.0	0.0	0.0	0.0	0.0	2.0	0.0	0.0	0.0	0.0	2.0	0.0	2.0	0.0	0.0	1.0	0.0	4.0	0.0	0.0	0.0	1.0	0.0	0.0	0.0	0.0	0.0	2.0	0.0	1.0	0.0	0.0	2.0
780788	0.0	10.0	3.0	8.0	3.0	0.0	0.0	0.0	2.0	1.0	6.0	6.0	0.0	2.0	0.0	8.0	0.0	0.0	3.0	4.0	0.0	0.0	0.0	0.0	9.0	3.0	0.0	0.0	0.0	0.0	0.0	0.0	2.0	8.0	0.0	0.0	0.0	0.0	0.0	0.0	2.0	0.0	0.0	2.0	0.0	0.0	0.0	0.0	0.0
1898675	12.0	2.0	0.0	0.0	6.0	2.0	2.0	0.0	3.0	2.0	6.0	0.0	2.0	0.0	0.0	0.0	0.0	1.0	0.0	0.0	2.0	0.0	1.0	2.0	0.0	0.0	1.0	0.0	0.0	2.0	0.0	3.0	5.0	1.0	6.0	3.0	5.0	2.0	3.0	5.0	2.0	0.0	2.0	0.0	5.0	0.0	0.0	2.0	0.0
695365	2.0	3.0	0.0	2.0	1.0	0.0	0.0	2.0	1.0	1.0	2.0	1.0	2.0	1.0	0.0	0.0	0.0	0.0	0.0	0.0	0.0	0.0	0.0	0.0	1.0	0.0	0.0	1.0	1.0	1.0	0.0	1.0	5.0	0.0	3.0	0.0	2.0	7.0	5.0	9.0	0.0	0.0	0.0	1.0	4.0	0.0	0.0	5.0	3.0
40351	2043.0	30.0	33.0	44.0	59.0	31.0	69.0	19.0	37.0	7.0	687.0	19.0	9.0	47.0	74.0	18.0	36.0	30.0	13.0	12.0	10.0	8.0	20.0	705.0	75.0	34.0	6.0	18.0	20.0	53.0	31.0	0.0	281.0	6.0	215.0	1.0	238.0	1163.0	943.0	1605.0	36.0	162.0	91.0	91.0	782.0	80.0	98.0	163.0	174.0
555917	0.0	0.0	0.0	1.0	0.0	0.0	0.0	0.0	77.0	3.0	12.0	0.0	0.0	0.0	0.0	0.0	0.0	0.0	0.0	0.0	0.0	0.0	0.0	0.0	0.0	0.0	0.0	0.0	0.0	0.0	0.0	0.0	0.0	0.0	0.0	0.0	0.0	0.0	0.0	0.0	0.0	0.0	0.0	2.0	0.0	0.0	0.0	0.0	0.0
521792	0.0	10.0	0.0	0.0	0.0	0.0	0.0	0.0	137.0	1.0	10.0	0.0	0.0	0.0	0.0	0.0	0.0	0.0	0.0	0.0	0.0	0.0	0.0	0.0	0.0	0.0	0.0	0.0	0.0	0.0	0.0	0.0	0.0	0.0	0.0	0.0	0.0	0.0	0.0	0.0	0.0	0.0	0.0	0.0	0.0	0.0	0.0	0.0	0.0
1068470	45.0	0.0	0.0	0.0	0.0	8.0	22.0	94.0	31.0	3.0	0.0	41.0	1.0	44.0	3.0	0.0	11.0	18.0	0.0	0.0	0.0	0.0	2.0	53.0	698.0	0.0	0.0	20.0	513.0	5.0	17.0	1.0	433.0	1576.0	18.0	12.0	66.0	15.0	26.0	57.0	23.0	2.0	0.0	0.0	3.0	0.0	2.0	7.0	54.0
222900	0.0	0.0	0.0	0.0	0.0	3.0	2.0	3.0	0.0	1.0	38.0	13.0	0.0	0.0	1.0	1.0	2.0	0.0	0.0	0.0	0.0	1.0	0.0	0.0	7.0	0.0	0.0	0.0	0.0	4.0	0.0	0.0	6.0	0.0	0.0	1.0	0.0	0.0	0.0	0.0	1.0	0.0	2.0	1.0	0.0	0.0	0.0	0.0	0.0
3594973	2.0	0.0	0.0	0.0	0.0	2.0	2.0	5.0	19.0	0.0	27.0	0.0	0.0	0.0	0.0	8.0	1.0	18.0	0.0	0.0	1.0	0.0	0.0	0.0	0.0	3.0	0.0	4.0	10.0	8.0	50.0	4.0	2.0	23.0	0.0	9.0	6.0	0.0	0.0	0.0	9.0	4.0	0.0	0.0	0.0	0.0	0.0	2.0	0.0
3235430	5.0	5.0	2.0	3.0	1.0	2.0	4.0	0.0	3.0	5.0	8.0	0.0	5.0	6.0	8.0	4.0	2.0	0.0	0.0	0.0	2.0	2.0	0.0	2.0	0.0	2.0	7.0	1.0	2.0	3.0	2.0	10.0	1.0	0.0	0.0	8.0	1.0	15.0	9.0	5.0	1.0	2.0	3.0	1.0	14.0	0.0	0.0	9.0	5.0
4318042	7.0	0.0	0.0	0.0	0.0	0.0	0.0	4.0	0.0	0.0	0.0	0.0	2.0	0.0	1.0	11.0	0.0	1.0	1.0	1.0	3.0	0.0	0.0	148.0	12.0	2.0	0.0	2.0	2.0	3.0	0.0	0.0	36.0	197.0	14.0	0.0	7.0	0.0	1.0	5.0	0.0	0.0	0.0	0.0	0.0	0.0	0.0	0.0	2.0
22594	9.0	2.0	25.0	15.0	8.0	3.0	1.0	7.0	16.0	11.0	4.0	0.0	1.0	2.0	25.0	5.0	23.0	22.0	1.0	1.0	3.0	4.0	5.0	144.0	16.0	6.0	5.0	5.0	9.0	8.0	34.0	0.0	31.0	16.0	17.0	5.0	36.0	5.0	3.0	18.0	0.0	3.0	1.0	23.0	1.0	15.0	9.0	7.0	7.0
737649	91.0	173.0	190.0	112.0	112.0	46.0	15.0	3.0	51.0	131.0	88.0	4.0	2.0	43.0	14.0	160.0	47.0	20.0	13.0	29.0	32.0	31.0	26.0	48.0	32.0	15.0	13.0	59.0	25.0	39.0	27.0	68.0	68.0	21.0	55.0	30.0	64.0	28.0	36.0	45.0	4.0	67.0	55.0	269.0	44.0	58.0	46.0	42.0	74.0
563065	0.0	2.0	0.0	0.0	0.0	0.0	0.0	13.0	16.0	4.0	35.0	1.0	0.0	0.0	0.0	0.0	3.0	0.0	0.0	0.0	0.0	0.0	0.0	0.0	0.0	0.0	3.0	18.0	3.0	0.0	0.0	3.0	0.0	11.0	0.0	0.0	0.0	0.0	0.0	1.0	2.0	0.0	0.0	0.0	0.0	0.0	0.0	0.0	0.0
554086	0.0	0.0	0.0	0.0	0.0	0.0	0.0	0.0	0.0	9.0	0.0	0.0	0.0	0.0	5.0	0.0	0.0	0.0	0.0	0.0	4.0	0.0	1.0	36.0	0.0	0.0	0.0	0.0	0.0	0.0	0.0	0.0	0.0	0.0	11.0	0.0	21.0	0.0	0.0	0.0	0.0	0.0	0.0	0.0	0.0	0.0	0.0	0.0	0.0
1023267	0.0	0.0	0.0	0.0	1.0	0.0	5.0	0.0	0.0	0.0	19.0	27.0	3.0	1.0	6.0	3.0	4.0	0.0	0.0	0.0	2.0	0.0	3.0	0.0	1.0	0.0	0.0	6.0	0.0	1.0	0.0	1.0	0.0	0.0	5.0	4.0	5.0	0.0	0.0	0.0	0.0	2.0	0.0	0.0	2.0	0.0	0.0	1.0	0.0
4365533	0.0	8.0	0.0	0.0	5.0	7.0	0.0	1.0	0.0	1.0	0.0	0.0	0.0	0.0	0.0	23.0	4.0	9.0	0.0	0.0	2.0	0.0	0.0	0.0	0.0	0.0	0.0	21.0	0.0	0.0	49.0	11.0	0.0	0.0	0.0	2.0	0.0	0.0	0.0	0.0	0.0	0.0	12.0	6.0	0.0	0.0	2.0	2.0	2.0
820313	14.0	2.0	5.0	7.0	1.0	0.0	4.0	1.0	19.0	41.0	0.0	0.0	6.0	6.0	33.0	1.0	4.0	0.0	7.0	4.0	23.0	0.0	34.0	36.0	16.0	21.0	8.0	5.0	0.0	11.0	0.0	0.0	1.0	67.0	4.0	0.0	2.0	0.0	0.0	3.0	6.0	0.0	0.0	2.0	0.0	3.0	1.0	1.0	3.0
765455	13.0	0.0	0.0	0.0	0.0	0.0	0.0	2.0	0.0	0.0	0.0	0.0	0.0	0.0	2.0	0.0	0.0	0.0	1.0	2.0	6.0	0.0	1.0	0.0	0.0	0.0	0.0	8.0	7.0	0.0	0.0	0.0	25.0	25.0	3.0	1.0	0.0	0.0	2.0	5.0	1.0	0.0	1.0	0.0	0.0	0.0	0.0	0.0	0.0
556480	2.0	35.0	19.0	4.0	9.0	0.0	1.0	1.0	0.0	0.0	0.0	1.0	15.0	2.0	9.0	10.0	11.0	1.0	1.0	1.0	2.0	1.0	3.0	14.0	2.0	0.0	0.0	0.0	0.0	1.0	7.0	0.0	0.0	2.0	23.0	0.0	63.0	1.0	2.0	7.0	0.0	3.0	0.0	28.0	0.0	3.0	6.0	3.0	5.0
211089	1.0	2.0	1.0	0.0	1.0	2.0	4.0	0.0	1.0	2.0	9.0	0.0	0.0	0.0	2.0	2.0	1.0	0.0	1.0	2.0	0.0	0.0	0.0	0.0	11.0	0.0	1.0	4.0	8.0	5.0	0.0	0.0	14.0	13.0	1.0	7.0	0.0	0.0	0.0	0.0	3.0	0.0	0.0	7.0	4.0	1.0	1.0	5.0	0.0
546425	4.0	117.0	59.0	22.0	86.0	12.0	5.0	0.0	0.0	0.0	2.0	0.0	0.0	3.0	0.0	0.0	1.0	0.0	0.0	0.0	0.0	0.0	0.0	0.0	0.0	0.0	0.0	1.0	0.0	0.0	0.0	0.0	10.0	1.0	0.0	0.0	0.0	0.0	0.0	6.0	1.0	5.0	16.0	38.0	2.0	3.0	2.0	6.0	6.0
569835	13.0	84.0	331.0	31.0	203.0	5.0	3.0	3.0	77.0	3957.0	64.0	8.0	3.0	1.0	2.0	49.0	9.0	1.0	0.0	0.0	0.0	1.0	0.0	0.0	0.0	0.0	110.0	8.0	9.0	2.0	0.0	11.0	32.0	98.0	0.0	15.0	13.0	130.0	67.0	86.0	118.0	11.0	0.0	760.0	168.0	8.0	0.0	2.0	24.0
705182	0.0	14.0	27.0	21.0	25.0	9.0	1.0	1.0	0.0	5.0	13.0	12.0	0.0	6.0	1.0	21.0	1.0	5.0	0.0	1.0	0.0	1.0	0.0	0.0	0.0	0.0	0.0	14.0	1.0	1.0	8.0	7.0	0.0	8.0	0.0	0.0	0.0	2.0	1.0	4.0	3.0	11.0	12.0	33.0	4.0	9.0	8.0	4.0	16.0
570344	4.0	36.0	38.0	24.0	33.0	22.0	28.0	7.0	241.0	18.0	23.0	43.0	1.0	1.0	3.0	6.0	3.0	4.0	0.0	0.0	0.0	0.0	3.0	8.0	14.0	4.0	4.0	6.0	23.0	5.0	3.0	1.0	12.0	69.0	8.0	0.0	34.0	1.0	3.0	11.0	0.0	6.0	3.0	35.0	1.0	8.0	2.0	5.0	13.0
3067471	13.0	3.0	7.0	4.0	2.0	2.0	0.0	0.0	3.0	7.0	0.0	5.0	1.0	3.0	3.0	16.0	2.0	7.0	1.0	1.0	10.0	3.0	0.0	10.0	2.0	1.0	0.0	0.0	1.0	3.0	6.0	0.0	3.0	0.0	3.0	2.0	8.0	5.0	0.0	3.0	0.0	1.0	0.0	3.0	0.0	2.0	1.0	2.0	0.0
155925	1.0	0.0	3.0	0.0	0.0	0.0	0.0	7.0	0.0	0.0	3.0	0.0	16.0	0.0	6.0	8.0	2.0	2.0	1.0	3.0	16.0	0.0	3.0	8.0	3.0	0.0	0.0	17.0	0.0	9.0	6.0	0.0	1.0	0.0	44.0	0.0	44.0	0.0	0.0	0.0	0.0	0.0	0.0	2.0	0.0	0.0	0.0	2.0	0.0
591337	1.0	1.0	3.0	4.0	0.0	2.0	5.0	5.0	3.0	15.0	5.0	2.0	1.0	0.0	0.0	1.0	2.0	2.0	0.0	0.0	0.0	0.0	2.0	2.0	16.0	0.0	0.0	1.0	0.0	0.0	3.0	0.0	2.0	0.0	0.0	0.0	0.0	0.0	0.0	0.0	0.0	1.0	0.0	1.0	0.0	8.0	7.0	4.0	10.0
792868	56.0	31.0	34.0	31.0	13.0	8.0	13.0	4.0	11.0	14.0	36.0	3.0	4.0	7.0	25.0	103.0	16.0	11.0	4.0	6.0	50.0	12.0	21.0	90.0	16.0	34.0	1.0	8.0	11.0	24.0	14.0	10.0	57.0	33.0	45.0	14.0	38.0	6.0	10.0	21.0	0.0	28.0	25.0	50.0	0.0	19.0	16.0	11.0	38.0
1116492	1.0	158.0	45.0	5.0	28.0	6.0	0.0	16.0	0.0	6.0	68.0	2.0	1.0	1.0	0.0	8.0	0.0	16.0	0.0	0.0	0.0	0.0	0.0	28.0	1.0	11.0	1.0	1.0	1.0	0.0	18.0	289.0	6.0	2.0	0.0	2.0	0.0	2.0	5.0	3.0	66.0	23.0	50.0	56.0	6.0	2.0	0.0	1.0	31.0
532888	0.0	39.0	104.0	12.0	63.0	1.0	1.0	9.0	30.0	1086.0	38.0	8.0	0.0	0.0	0.0	19.0	3.0	1.0	1.0	0.0	0.0	0.0	0.0	0.0	0.0	0.0	9.0	5.0	8.0	1.0	1.0	5.0	4.0	29.0	0.0	1.0	0.0	40.0	15.0	40.0	37.0	1.0	0.0	234.0	44.0	2.0	0.0	0.0	2.0
4367455	0.0	0.0	0.0	0.0	0.0	0.0	0.0	1.0	0.0	0.0	4.0	0.0	0.0	0.0	0.0	0.0	0.0	2.0	0.0	0.0	1.0	0.0	0.0	1.0	3.0	0.0	2.0	0.0	2.0	4.0	1.0	0.0	1.0	4.0	2.0	0.0	2.0	0.0	0.0	0.0	17.0	3.0	0.0	1.0	5.0	0.0	0.0	0.0	0.0
586562	3.0	13.0	0.0	0.0	29.0	3.0	0.0	0.0	1089.0	10.0	179.0	0.0	0.0	0.0	0.0	0.0	0.0	0.0	2.0	0.0	0.0	0.0	3.0	0.0	0.0	0.0	0.0	0.0	5.0	0.0	0.0	0.0	0.0	1.0	0.0	0.0	9.0	0.0	0.0	0.0	0.0	0.0	0.0	15.0	0.0	0.0	0.0	0.0	0.0
658707	44.0	32.0	27.0	0.0	18.0	0.0	8.0	47.0	173.0	227.0	0.0	0.0	112.0	19.0	138.0	3.0	13.0	2.0	81.0	48.0	180.0	1.0	179.0	185.0	45.0	14.0	144.0	205.0	6.0	87.0	0.0	0.0	36.0	154.0	109.0	0.0	147.0	82.0	70.0	137.0	0.0	9.0	1.0	16.0	9.0	0.0	8.0	0.0	0.0
4305126	0.0	10.0	1.0	1.0	0.0	0.0	1.0	0.0	0.0	0.0	0.0	0.0	0.0	4.0	2.0	80.0	38.0	24.0	0.0	8.0	0.0	0.0	0.0	0.0	0.0	0.0	1.0	0.0	0.0	2.0	45.0	0.0	0.0	2.0	1.0	0.0	0.0	2.0	0.0	2.0	0.0	0.0	0.0	3.0	0.0	0.0	1.0	0.0	1.0
585063	103.0	39.0	68.0	25.0	19.0	13.0	25.0	4.0	32.0	15.0	27.0	8.0	22.0	12.0	33.0	58.0	14.0	8.0	8.0	6.0	2.0	16.0	7.0	63.0	2.0	6.0	6.0	4.0	0.0	33.0	33.0	21.0	26.0	10.0	52.0	14.0	23.0	37.0	9.0	64.0	1.0	5.0	2.0	41.0	11.0	13.0	8.0	14.0	42.0
216828	516.0	226.0	276.0	169.0	301.0	77.0	195.0	6.0	49.0	308.0	16.0	55.0	16.0	84.0	80.0	181.0	107.0	81.0	14.0	11.0	47.0	29.0	44.0	170.0	24.0	9.0	6.0	94.0	8.0	346.0	153.0	70.0	567.0	15.0	84.0	153.0	120.0	259.0	159.0	498.0	2.0	224.0	66.0	312.0	83.0	186.0	239.0	100.0	346.0
735693	9322.0	1979.0	1479.0	703.0	471.0	322.0	197.0	234.0	157.0	242.0	262.0	63.0	209.0	54.0	665.0	286.0	1118.0	1308.0	29.0	27.0	95.0	321.0	96.0	1.0	84.0	0.0	378.0	3246.0	132.0	772.0	1688.0	1890.0	2907.0	1645.0	661.0	969.0	433.0	17359.0	12219.0	13409.0	281.0	2753.0	417.0	908.0	5145.0	1108.0	994.0	328.0	735.0
892000	36.0	1.0	3.0	0.0	4.0	0.0	0.0	0.0	38.0	26.0	0.0	7.0	0.0	0.0	2.0	10.0	2.0	1.0	0.0	0.0	0.0	0.0	0.0	11.0	2.0	1.0	1.0	1.0	1.0	0.0	0.0	1.0	43.0	0.0	0.0	0.0	0.0	5.0	1.0	35.0	0.0	0.0	0.0	1.0	0.0	1.0	6.0	1.0	5.0
151126	0.0	0.0	17.0	0.0	0.0	0.0	0.0	4.0	57.0	9.0	0.0	0.0	0.0	0.0	0.0	0.0	0.0	0.0	1.0	0.0	1.0	0.0	4.0	0.0	8.0	0.0	0.0	0.0	0.0	0.0	0.0	0.0	1.0	14.0	0.0	0.0	5.0	0.0	0.0	0.0	0.0	0.0	0.0	2.0	0.0	2.0	0.0	0.0	0.0
843251	130.0	117.0	33.0	18.0	14.0	1.0	15.0	1.0	35.0	0.0	22.0	89.0	213.0	12.0	422.0	85.0	23.0	16.0	13.0	15.0	158.0	64.0	176.0	0.0	1.0	0.0	0.0	105.0	31.0	1258.0	63.0	92.0	286.0	21.0	448.0	139.0	588.0	55.0	30.0	113.0	4.0	13.0	6.0	65.0	25.0	9.0	6.0	17.0	6.0
3189294	13.0	0.0	0.0	0.0	1.0	48.0	17.0	17.0	107.0	12.0	70.0	0.0	0.0	4.0	0.0	2.0	35.0	15.0	0.0	0.0	0.0	0.0	1.0	0.0	39.0	3.0	16.0	8.0	15.0	3.0	8.0	84.0	0.0	4.0	1.0	5.0	16.0	3.0	3.0	7.0	0.0	1.0	1.0	0.0	0.0	10.0	9.0	69.0	221.0
587965	326.0	2.0	2.0	0.0	0.0	6.0	6.0	100.0	25.0	4.0	11.0	0.0	11.0	2.0	16.0	31.0	64.0	2.0	0.0	0.0	14.0	42.0	9.0	0.0	11.0	1.0	8.0	167.0	0.0	3.0	14.0	7.0	1605.0	69.0	27.0	12.0	32.0	232.0	85.0	1222.0	1.0	0.0	0.0	0.0	10.0	0.0	2.0	21.0	35.0
613227	95.0	50.0	93.0	42.0	76.0	42.0	27.0	1.0	5.0	12.0	42.0	24.0	2.0	10.0	0.0	116.0	17.0	38.0	1.0	3.0	0.0	11.0	1.0	5.0	1.0	2.0	6.0	44.0	8.0	3.0	33.0	89.0	32.0	37.0	6.0	21.0	8.0	13.0	5.0	9.0	33.0	48.0	23.0	84.0	6.0	49.0	38.0	52.0	51.0
25107	1707.0	1.0	7.0	5.0	0.0	31.0	10.0	0.0	0.0	0.0	8.0	2.0	120.0	6.0	116.0	48.0	18.0	66.0	35.0	23.0	219.0	140.0	193.0	45.0	0.0	0.0	0.0	177.0	0.0	9.0	190.0	11.0	3499.0	4.0	103.0	73.0	124.0	1053.0	215.0	2001.0	1.0	1.0	9.0	2.0	9.0	13.0	9.0	18.0	139.0
49023	1001.0	680.0	201.0	41.0	128.0	2.0	1018.0	0.0	7.0	15.0	13.0	14.0	1501.0	473.0	895.0	556.0	52.0	262.0	497.0	766.0	163.0	20.0	89.0	66.0	0.0	26.0	0.0	2.0	2.0	2338.0	285.0	77.0	14.0	0.0	282.0	33.0	304.0	386.0	435.0	688.0	76.0	113.0	51.0	142.0	189.0	32.0	46.0	18.0	32.0
669978	107.0	0.0	0.0	0.0	0.0	2.0	4.0	1.0	2.0	0.0	11.0	0.0	1.0	1.0	3.0	0.0	0.0	9.0	0.0	0.0	0.0	1.0	0.0	7.0	0.0	0.0	3.0	2.0	10.0	23.0	5.0	0.0	3.0	0.0	5.0	0.0	8.0	15.0	7.0	36.0	100.0	8.0	3.0	0.0	8.0	1.0	0.0	0.0	4.0
427028	0.0	1.0	0.0	0.0	4.0	0.0	1.0	1.0	16.0	2.0	0.0	1.0	2.0	4.0	6.0	2.0	4.0	2.0	1.0	0.0	1.0	2.0	3.0	16.0	3.0	0.0	11.0	1.0	0.0	1.0	1.0	1.0	4.0	13.0	6.0	0.0	23.0	1.0	0.0	0.0	0.0	0.0	14.0	3.0	0.0	0.0	0.0	0.0	0.0
152386	1.0	4.0	1.0	0.0	4.0	3.0	2.0	14.0	3.0	4.0	0.0	0.0	0.0	1.0	0.0	3.0	0.0	0.0	0.0	0.0	0.0	0.0	0.0	0.0	2.0	0.0	3.0	11.0	8.0	0.0	0.0	0.0	1.0	5.0	0.0	0.0	0.0	2.0	0.0	0.0	0.0	0.0	2.0	4.0	1.0	4.0	0.0	0.0	2.0
335772	0.0	2.0	0.0	0.0	2.0	2.0	0.0	0.0	0.0	0.0	0.0	0.0	0.0	1.0	1.0	0.0	0.0	0.0	0.0	0.0	0.0	0.0	0.0	0.0	1.0	0.0	0.0	0.0	0.0	0.0	0.0	0.0	4.0	0.0	0.0	0.0	0.0	0.0	0.0	2.0	0.0	0.0	5.0	0.0	0.0	0.0	0.0	0.0	0.0
619348	12.0	1.0	0.0	15.0	0.0	2.0	2.0	1.0	42.0	18.0	0.0	6.0	0.0	1.0	0.0	2.0	0.0	0.0	0.0	0.0	0.0	1.0	0.0	119.0	35.0	54.0	5.0	0.0	0.0	0.0	1.0	0.0	3.0	3.0	3.0	0.0	0.0	1.0	0.0	6.0	0.0	1.0	0.0	5.0	0.0	7.0	2.0	2.0	1.0
891664	0.0	3.0	5.0	3.0	3.0	0.0	1.0	6.0	1.0	5.0	1.0	2.0	0.0	1.0	1.0	3.0	1.0	1.0	2.0	1.0	4.0	2.0	3.0	0.0	3.0	0.0	1.0	3.0	4.0	1.0	0.0	0.0	13.0	34.0	1.0	3.0	0.0	0.0	0.0	4.0	0.0	4.0	6.0	0.0	0.0	0.0	0.0	2.0	5.0
137097	53.0	42.0	14.0	12.0	9.0	8.0	23.0	2.0	30.0	3.0	25.0	57.0	3.0	3.0	5.0	22.0	1.0	29.0	1.0	0.0	3.0	2.0	0.0	5.0	15.0	0.0	35.0	3.0	293.0	32.0	16.0	35.0	137.0	35.0	17.0	4.0	1.0	7.0	317.0	99.0	23.0	13.0	14.0	7.0	21.0	16.0	2.0	9.0	8.0
588929	8.0	0.0	0.0	0.0	0.0	0.0	0.0	21.0	20.0	0.0	0.0	0.0	0.0	0.0	0.0	0.0	1.0	0.0	0.0	0.0	1.0	0.0	4.0	24.0	1.0	1.0	0.0	53.0	0.0	0.0	0.0	0.0	19.0	10.0	4.0	0.0	67.0	0.0	0.0	4.0	0.0	0.0	0.0	0.0	3.0	0.0	0.0	0.0	0.0
786420	0.0	0.0	0.0	4.0	0.0	0.0	0.0	45.0	45.0	335.0	31.0	1.0	4.0	1.0	0.0	2.0	0.0	0.0	2.0	1.0	10.0	4.0	8.0	29.0	46.0	1.0	13.0	36.0	61.0	0.0	0.0	26.0	6.0	55.0	6.0	7.0	15.0	0.0	0.0	0.0	0.0	0.0	0.0	0.0	0.0	2.0	0.0	0.0	0.0
607922	43.0	31.0	92.0	34.0	69.0	14.0	12.0	0.0	3.0	7.0	8.0	11.0	10.0	8.0	20.0	15.0	15.0	5.0	2.0	6.0	17.0	11.0	6.0	5.0	0.0	1.0	0.0	27.0	0.0	30.0	6.0	15.0	12.0	12.0	11.0	33.0	35.0	42.0	12.0	74.0	0.0	2.0	4.0	98.0	0.0	10.0	15.0	17.0	37.0
342450	0.0	0.0	0.0	0.0	0.0	0.0	0.0	0.0	0.0	0.0	0.0	0.0	0.0	0.0	0.0	4.0	0.0	0.0	0.0	0.0	0.0	0.0	0.0	0.0	0.0	0.0	0.0	0.0	0.0	0.0	11.0	0.0	0.0	3.0	0.0	2.0	0.0	0.0	0.0	0.0	0.0	0.0	0.0	0.0	0.0	0.0	0.0	0.0	0.0
736985	2.0	2.0	0.0	9.0	0.0	2.0	0.0	6.0	0.0	0.0	25.0	4.0	0.0	0.0	5.0	0.0	1.0	2.0	1.0	0.0	0.0	0.0	1.0	20.0	0.0	0.0	0.0	2.0	1.0	1.0	1.0	0.0	7.0	16.0	0.0	0.0	3.0	1.0	4.0	0.0	0.0	0.0	1.0	0.0	0.0	0.0	0.0	2.0	4.0
719367	3156.0	1028.0	1325.0	804.0	882.0	574.0	1217.0	395.0	1835.0	1834.0	3638.0	251.0	968.0	303.0	1409.0	1318.0	486.0	497.0	152.0	210.0	1798.0	165.0	1173.0	3102.0	452.0	204.0	628.0	929.0	743.0	1147.0	682.0	1009.0	3884.0	1519.0	3772.0	398.0	3799.0	958.0	1133.0	2217.0	476.0	273.0	347.0	1956.0	624.0	417.0	504.0	376.0	425.0
1062909	0.0	0.0	0.0	0.0	0.0	1.0	2.0	0.0	3.0	0.0	16.0	3.0	0.0	0.0	0.0	0.0	2.0	1.0	0.0	0.0	0.0	0.0	0.0	1.0	16.0	0.0	1.0	1.0	15.0	0.0	3.0	0.0	0.0	19.0	0.0	5.0	0.0	0.0	4.0	0.0	13.0	0.0	2.0	2.0	0.0	0.0	0.0	0.0	0.0
514449	8.0	16.0	21.0	1.0	6.0	0.0	0.0	11.0	3.0	12.0	4.0	0.0	20.0	3.0	8.0	3.0	5.0	2.0	10.0	16.0	40.0	1.0	10.0	14.0	15.0	6.0	2.0	5.0	3.0	8.0	0.0	0.0	67.0	64.0	65.0	3.0	71.0	2.0	1.0	2.0	0.0	3.0	1.0	3.0	0.0	0.0	0.0	0.0	7.0
788548	40.0	0.0	0.0	0.0	0.0	0.0	0.0	0.0	0.0	0.0	0.0	0.0	0.0	0.0	0.0	0.0	0.0	0.0	0.0	0.0	0.0	0.0	0.0	87.0	0.0	0.0	0.0	0.0	0.0	0.0	0.0	0.0	39.0	0.0	0.0	0.0	341.0	0.0	0.0	0.0	0.0	0.0	0.0	0.0	0.0	0.0	0.0	0.0	0.0
339084	10.0	1.0	0.0	0.0	0.0	1.0	8.0	0.0	0.0	1.0	1.0	2.0	0.0	0.0	40.0	1.0	0.0	0.0	1.0	0.0	2.0	0.0	4.0	61.0	12.0	10.0	3.0	0.0	32.0	8.0	1.0	1.0	7.0	2.0	20.0	0.0	22.0	4.0	1.0	15.0	4.0	6.0	6.0	0.0	2.0	3.0	0.0	2.0	0.0
746799	0.0	17.0	15.0	4.0	4.0	4.0	3.0	4.0	6.0	3.0	101.0	4.0	21.0	0.0	7.0	8.0	2.0	0.0	1.0	3.0	4.0	0.0	1.0	4.0	3.0	1.0	3.0	0.0	1.0	2.0	5.0	14.0	4.0	33.0	4.0	3.0	12.0	3.0	2.0	4.0	6.0	5.0	2.0	0.0	5.0	0.0	0.0	0.0	0.0
1126147	5.0	0.0	0.0	0.0	0.0	19.0	9.0	0.0	0.0	0.0	2.0	33.0	0.0	10.0	1.0	0.0	0.0	0.0	0.0	0.0	0.0	1.0	0.0	0.0	18.0	1.0	0.0	0.0	4.0	0.0	3.0	0.0	0.0	10.0	0.0	10.0	8.0	1.0	9.0	17.0	22.0	15.0	7.0	0.0	4.0	1.0	0.0	6.0	35.0
369028	0.0	0.0	0.0	0.0	0.0	0.0	0.0	1.0	0.0	1.0	0.0	0.0	0.0	0.0	0.0	0.0	0.0	0.0	0.0	0.0	0.0	0.0	0.0	1.0	0.0	0.0	0.0	0.0	0.0	0.0	0.0	4.0	0.0	0.0	0.0	0.0	0.0	0.0	0.0	0.0	0.0	0.0	0.0	0.0	0.0	0.0	0.0	0.0	0.0
252045	0.0	17.0	17.0	6.0	2.0	0.0	1.0	3.0	5.0	18.0	15.0	4.0	1.0	0.0	1.0	19.0	1.0	1.0	0.0	0.0	0.0	0.0	1.0	1.0	0.0	0.0	2.0	1.0	0.0	0.0	2.0	10.0	0.0	1.0	1.0	0.0	0.0	0.0	0.0	2.0	0.0	2.0	1.0	7.0	0.0	1.0	2.0	3.0	7.0
540464	3.0	6.0	0.0	0.0	0.0	0.0	0.0	0.0	0.0	0.0	1.0	0.0	0.0	0.0	0.0	0.0	0.0	0.0	0.0	0.0	0.0	0.0	0.0	0.0	0.0	0.0	0.0	5.0	4.0	0.0	0.0	18.0	32.0	20.0	0.0	1.0	0.0	7.0	40.0	3.0	0.0	0.0	0.0	0.0	1.0	0.0	0.0	0.0	0.0
712582	2.0	0.0	0.0	0.0	0.0	0.0	0.0	3.0	0.0	0.0	0.0	0.0	0.0	582.0	1.0	466.0	43.0	126.0	292.0	462.0	7.0	0.0	3.0	5170.0	0.0	69.0	1.0	3.0	0.0	3.0	130.0	0.0	136.0	56.0	12.0	0.0	51.0	0.0	0.0	1.0	0.0	0.0	0.0	0.0	0.0	0.0	0.0	0.0	0.0
308302	59.0	28.0	150.0	61.0	19.0	1.0	6.0	0.0	0.0	0.0	0.0	102.0	0.0	5.0	0.0	4.0	13.0	1.0	1.0	0.0	0.0	0.0	0.0	0.0	0.0	0.0	0.0	2.0	0.0	0.0	0.0	0.0	11.0	4.0	0.0	0.0	0.0	34.0	5.0	86.0	0.0	0.0	4.0	47.0	5.0	39.0	99.0	63.0	120.0
4417850	381.0	742.0	1793.0	397.0	1237.0	167.0	338.0	137.0	83.0	449.0	144.0	8.0	106.0	38.0	101.0	607.0	61.0	69.0	26.0	20.0	34.0	14.0	16.0	150.0	46.0	126.0	46.0	671.0	53.0	159.0	181.0	119.0	274.0	113.0	36.0	31.0	53.0	187.0	48.0	513.0	16.0	62.0	112.0	1017.0	51.0	175.0	179.0	118.0	254.0
869513	5351.0	2258.0	2258.0	2069.0	3554.0	1028.0	866.0	4704.0	203.0	718.0	687.0	319.0	815.0	462.0	3054.0	1153.0	1945.0	1184.0	693.0	568.0	1749.0	1594.0	1375.0	680.0	5875.0	703.0	1119.0	3151.0	1336.0	4101.0	1748.0	3508.0	5617.0	696.0	4879.0	1963.0	5052.0	2382.0	2109.0	4738.0	220.0	2751.0	1017.0	4999.0	1867.0	898.0	701.0	3872.0	6383.0
153978	42.0	4.0	2.0	0.0	0.0	10.0	4.0	0.0	19.0	4.0	0.0	4.0	0.0	1.0	0.0	1.0	0.0	9.0	1.0	0.0	4.0	14.0	8.0	13.0	0.0	1.0	0.0	0.0	3.0	0.0	6.0	1.0	17.0	1.0	13.0	5.0	14.0	2.0	1.0	6.0	3.0	6.0	12.0	0.0	0.0	3.0	5.0	2.0	1.0
1111582	0.0	0.0	0.0	0.0	0.0	0.0	0.0	0.0	0.0	0.0	1.0	0.0	0.0	0.0	0.0	0.0	0.0	0.0	0.0	1.0	1.0	0.0	0.0	0.0	0.0	3.0	0.0	0.0	0.0	0.0	0.0	0.0	0.0	1.0	0.0	0.0	1.0	0.0	0.0	0.0	0.0	0.0	0.0	0.0	1.0	0.0	0.0	0.0	0.0
4427676	137.0	2.0	8.0	14.0	9.0	2.0	3.0	166.0	1309.0	1706.0	3.0	0.0	3.0	9.0	0.0	0.0	5.0	3.0	0.0	0.0	0.0	1.0	1.0	768.0	537.0	146.0	285.0	5.0	1.0	1.0	1.0	0.0	93.0	4.0	2.0	0.0	0.0	64.0	26.0	171.0	0.0	2.0	4.0	17.0	1.0	7.0	11.0	45.0	14.0
305304	0.0	7.0	0.0	0.0	10.0	0.0	0.0	0.0	247.0	7.0	49.0	0.0	0.0	0.0	0.0	0.0	0.0	0.0	0.0	0.0	0.0	0.0	0.0	0.0	0.0	0.0	0.0	0.0	0.0	0.0	0.0	0.0	0.0	0.0	0.0	0.0	0.0	0.0	0.0	0.0	0.0	0.0	0.0	0.0	0.0	0.0	0.0	0.0	0.0
231172	0.0	0.0	0.0	0.0	0.0	0.0	0.0	138.0	156.0	182.0	0.0	9.0	0.0	2.0	1.0	2.0	1.0	1.0	4.0	0.0	6.0	0.0	1.0	26.0	31.0	6.0	42.0	6.0	9.0	1.0	0.0	2.0	16.0	6.0	4.0	1.0	6.0	0.0	0.0	0.0	0.0	0.0	0.0	0.0	0.0	1.0	0.0	0.0	0.0
105395	66.0	135.0	109.0	86.0	101.0	21.0	37.0	107.0	65.0	255.0	3.0	10.0	193.0	40.0	148.0	173.0	108.0	65.0	53.0	43.0	212.0	33.0	130.0	169.0	92.0	71.0	33.0	58.0	2.0	302.0	110.0	21.0	54.0	18.0	286.0	47.0	270.0	72.0	84.0	48.0	0.0	65.0	71.0	173.0	107.0	17.0	28.0	19.0	45.0
4471434	624.0	82.0	41.0	8.0	17.0	1.0	1.0	0.0	0.0	1.0	4.0	1.0	8.0	15.0	24.0	54.0	14.0	54.0	41.0	26.0	10.0	6.0	9.0	0.0	0.0	0.0	0.0	0.0	4.0	21.0	45.0	1.0	3.0	3.0	25.0	7.0	42.0	185.0	95.0	454.0	2.0	24.0	12.0	22.0	10.0	3.0	11.0	2.0	0.0
1117187	0.0	0.0	4.0	11.0	0.0	1.0	20.0	0.0	14.0	3.0	4.0	12.0	0.0	3.0	0.0	2.0	1.0	23.0	0.0	0.0	0.0	0.0	0.0	0.0	0.0	0.0	2.0	1.0	9.0	2.0	13.0	45.0	0.0	0.0	0.0	1.0	0.0	0.0	3.0	0.0	3.0	2.0	6.0	3.0	0.0	0.0	0.0	1.0	0.0
820370	119.0	147.0	117.0	290.0	384.0	88.0	42.0	38.0	32.0	241.0	102.0	15.0	11.0	92.0	58.0	73.0	88.0	10.0	5.0	4.0	5.0	20.0	4.0	111.0	45.0	6.0	34.0	78.0	65.0	50.0	46.0	7.0	123.0	4.0	134.0	26.0	108.0	55.0	37.0	95.0	42.0	825.0	3893.0	402.0	99.0	142.0	90.0	203.0	256.0
2400246	628.0	23.0	30.0	55.0	43.0	9.0	66.0	32.0	13.0	104.0	1.0	208.0	1.0	3.0	2.0	2.0	29.0	6.0	1.0	1.0	3.0	22.0	2.0	125.0	20.0	38.0	14.0	19.0	3.0	3.0	22.0	11.0	69.0	15.0	2.0	21.0	12.0	148.0	104.0	370.0	1.0	1.0	2.0	111.0	9.0	148.0	174.0	162.0	174.0
2400243	576.0	13.0	500.0	2182.0	68.0	100.0	639.0	6.0	8.0	72.0	155.0	36.0	8.0	106.0	13.0	933.0	523.0	393.0	14.0	28.0	42.0	351.0	23.0	1954.0	42.0	707.0	17.0	159.0	3.0	35.0	563.0	353.0	2382.0	21.0	93.0	430.0	136.0	136.0	38.0	354.0	0.0	4.0	26.0	299.0	6.0	1529.0	1381.0	1017.0	1446.0
572889	0.0	0.0	0.0	0.0	4.0	0.0	0.0	0.0	0.0	0.0	0.0	0.0	0.0	0.0	0.0	0.0	0.0	0.0	0.0	4.0	3.0	2.0	0.0	0.0	0.0	1.0	0.0	2.0	0.0	0.0	0.0	0.0	7.0	0.0	0.0	0.0	0.0	0.0	0.0	0.0	0.0	0.0	1.0	0.0	0.0	0.0	0.0	0.0	2.0
812921	0.0	0.0	0.0	0.0	0.0	0.0	0.0	0.0	0.0	0.0	0.0	10.0	0.0	0.0	0.0	0.0	0.0	0.0	0.0	0.0	0.0	0.0	0.0	0.0	0.0	0.0	0.0	1.0	0.0	0.0	0.0	0.0	0.0	1.0	0.0	0.0	0.0	0.0	0.0	0.0	2.0	0.0	0.0	0.0	0.0	0.0	0.0	0.0	1.0
805785	0.0	1.0	21.0	5.0	3.0	3.0	6.0	1.0	27.0	19.0	11.0	0.0	0.0	2.0	0.0	10.0	8.0	5.0	0.0	2.0	0.0	0.0	5.0	2.0	8.0	0.0	0.0	0.0	0.0	0.0	10.0	1.0	5.0	17.0	4.0	1.0	0.0	3.0	0.0	2.0	0.0	1.0	0.0	4.0	0.0	1.0	4.0	0.0	5.0
798634	14.0	6.0	2.0	1.0	7.0	4.0	5.0	0.0	7.0	8.0	5.0	0.0	13.0	4.0	7.0	1.0	1.0	1.0	5.0	2.0	9.0	1.0	4.0	6.0	19.0	5.0	5.0	1.0	1.0	7.0	3.0	8.0	18.0	3.0	11.0	1.0	17.0	11.0	2.0	9.0	8.0	4.0	4.0	3.0	11.0	0.0	4.0	3.0	1.0
4323575	4.0	7.0	0.0	0.0	11.0	8.0	0.0	2.0	0.0	0.0	0.0	0.0	0.0	1.0	0.0	7.0	2.0	1.0	0.0	0.0	1.0	0.0	6.0	2.0	0.0	0.0	0.0	1.0	0.0	0.0	8.0	2.0	13.0	1.0	3.0	4.0	23.0	0.0	0.0	0.0	0.0	0.0	3.0	4.0	1.0	1.0	0.0	6.0	4.0
1135458	0.0	0.0	0.0	0.0	0.0	1.0	0.0	0.0	0.0	0.0	0.0	0.0	0.0	0.0	0.0	0.0	0.0	0.0	0.0	0.0	0.0	0.0	0.0	0.0	0.0	0.0	0.0	0.0	0.0	0.0	0.0	0.0	0.0	0.0	0.0	0.0	0.0	0.0	0.0	0.0	0.0	0.0	0.0	0.0	0.0	0.0	0.0	0.0	0.0
616053	0.0	0.0	0.0	0.0	0.0	13.0	19.0	0.0	0.0	0.0	0.0	0.0	0.0	0.0	0.0	0.0	0.0	0.0	0.0	0.0	0.0	1.0	1.0	0.0	0.0	0.0	0.0	4.0	3.0	0.0	0.0	4.0	4.0	3.0	0.0	13.0	0.0	1.0	0.0	1.0	0.0	0.0	0.0	5.0	0.0	2.0	20.0	4.0	0.0
235064	32.0	44.0	25.0	11.0	47.0	69.0	73.0	39.0	8.0	32.0	35.0	6.0	7.0	3.0	16.0	51.0	8.0	6.0	4.0	4.0	1.0	0.0	0.0	25.0	18.0	7.0	26.0	64.0	12.0	32.0	22.0	53.0	86.0	50.0	11.0	9.0	27.0	7.0	5.0	40.0	2.0	11.0	16.0	72.0	6.0	24.0	4.0	19.0	46.0
327512	0.0	0.0	0.0	0.0	0.0	0.0	5.0	0.0	1.0	0.0	0.0	1.0	0.0	3.0	0.0	0.0	5.0	2.0	0.0	0.0	0.0	0.0	0.0	3.0	12.0	0.0	0.0	1.0	3.0	0.0	1.0	0.0	0.0	30.0	10.0	2.0	1.0	0.0	4.0	2.0	573.0	2.0	0.0	0.0	0.0	0.0	2.0	0.0	0.0
555423	113.0	1.0	0.0	0.0	33.0	11.0	0.0	347.0	0.0	0.0	0.0	23.0	6.0	0.0	0.0	0.0	173.0	0.0	6.0	16.0	6.0	5.0	3.0	218.0	1.0	13.0	0.0	58.0	5.0	6.0	0.0	2.0	139.0	353.0	13.0	8.0	1225.0	5.0	4.0	2.0	0.0	0.0	4.0	0.0	37.0	0.0	0.0	0.0	9.0
309847	1.0	3.0	0.0	0.0	0.0	0.0	0.0	0.0	0.0	0.0	1.0	0.0	10.0	0.0	55.0	0.0	3.0	1.0	3.0	2.0	84.0	0.0	41.0	13.0	4.0	0.0	0.0	0.0	0.0	45.0	0.0	0.0	4.0	2.0	95.0	0.0	71.0	0.0	2.0	3.0	0.0	3.0	0.0	1.0	0.0	0.0	0.0	0.0	0.0
553643	0.0	15.0	3.0	6.0	10.0	0.0	8.0	7.0	26.0	45.0	0.0	0.0	1.0	1.0	5.0	6.0	2.0	6.0	0.0	1.0	4.0	0.0	1.0	3.0	3.0	0.0	9.0	1.0	1.0	2.0	3.0	4.0	0.0	14.0	2.0	0.0	0.0	0.0	0.0	11.0	0.0	0.0	0.0	2.0	0.0	1.0	0.0	0.0	0.0
553648	5.0	0.0	1.0	0.0	0.0	8.0	7.0	0.0	64.0	4.0	19.0	192.0	0.0	8.0	3.0	1.0	1.0	27.0	0.0	2.0	1.0	0.0	0.0	6.0	16.0	2.0	40.0	0.0	8.0	10.0	2.0	7.0	3.0	19.0	2.0	0.0	0.0	1.0	6.0	16.0	43.0	23.0	3.0	1.0	6.0	2.0	0.0	2.0	6.0
73276	0.0	7.0	15.0	8.0	2.0	16.0	3.0	0.0	137.0	11.0	952.0	0.0	1.0	0.0	0.0	12.0	3.0	3.0	0.0	2.0	0.0	8.0	1.0	0.0	0.0	0.0	0.0	59.0	9.0	0.0	12.0	6.0	60.0	82.0	6.0	1.0	1.0	0.0	0.0	0.0	1.0	0.0	0.0	12.0	0.0	6.0	1.0	0.0	0.0
654212	1.0	1.0	4.0	0.0	0.0	0.0	0.0	0.0	0.0	0.0	0.0	0.0	0.0	0.0	5.0	0.0	3.0	0.0	3.0	0.0	3.0	0.0	2.0	3.0	5.0	0.0	0.0	5.0	0.0	2.0	0.0	0.0	1.0	3.0	3.0	0.0	2.0	3.0	0.0	7.0	0.0	0.0	0.0	0.0	2.0	0.0	0.0	0.0	5.0
773008	0.0	0.0	0.0	0.0	0.0	6.0	4.0	2.0	2.0	0.0	0.0	0.0	0.0	0.0	0.0	0.0	0.0	0.0	0.0	0.0	0.0	0.0	0.0	0.0	0.0	0.0	2.0	3.0	27.0	0.0	0.0	0.0	0.0	2.0	0.0	0.0	0.0	0.0	0.0	0.0	0.0	0.0	0.0	0.0	1.0	0.0	1.0	5.0	1.0
574686	21.0	0.0	1.0	0.0	2.0	6.0	10.0	22.0	19.0	17.0	0.0	2.0	1.0	5.0	3.0	0.0	2.0	9.0	0.0	0.0	5.0	0.0	0.0	4.0	69.0	1.0	0.0	0.0	5.0	10.0	9.0	0.0	30.0	13.0	3.0	3.0	11.0	15.0	20.0	65.0	10.0	153.0	12.0	1.0	16.0	0.0	2.0	1.0	12.0
990864	0.0	2.0	0.0	4.0	4.0	0.0	0.0	0.0	21.0	2.0	1.0	5.0	0.0	1.0	4.0	2.0	2.0	0.0	0.0	2.0	0.0	0.0	0.0	0.0	2.0	0.0	0.0	0.0	0.0	0.0	5.0	1.0	5.0	0.0	0.0	0.0	10.0	6.0	0.0	9.0	0.0	0.0	0.0	3.0	0.0	1.0	3.0	0.0	2.0
153019	1.0	47.0	19.0	1.0	24.0	0.0	0.0	0.0	0.0	0.0	6.0	3.0	11.0	1.0	7.0	18.0	2.0	1.0	3.0	4.0	2.0	0.0	0.0	0.0	0.0	0.0	0.0	0.0	0.0	4.0	4.0	4.0	0.0	1.0	6.0	3.0	1.0	6.0	4.0	10.0	2.0	1.0	0.0	10.0	2.0	3.0	0.0	0.0	2.0
888396	790.0	393.0	228.0	100.0	335.0	132.0	255.0	178.0	255.0	362.0	162.0	43.0	369.0	127.0	605.0	174.0	110.0	83.0	70.0	59.0	422.0	70.0	407.0	420.0	121.0	60.0	141.0	360.0	73.0	447.0	148.0	297.0	761.0	263.0	1020.0	171.0	1071.0	325.0	197.0	506.0	20.0	171.0	103.0	230.0	250.0	59.0	52.0	93.0	198.0
783719	1.0	1.0	0.0	0.0	1.0	1.0	1.0	0.0	1.0	1.0	3.0	0.0	2.0	0.0	0.0	2.0	0.0	4.0	0.0	0.0	2.0	0.0	1.0	1.0	2.0	0.0	0.0	0.0	12.0	0.0	1.0	1.0	0.0	4.0	0.0	0.0	0.0	0.0	0.0	0.0	2.0	0.0	1.0	1.0	0.0	1.0	1.0	0.0	0.0
581763	0.0	0.0	0.0	0.0	0.0	0.0	0.0	2.0	2.0	5.0	0.0	0.0	0.0	0.0	2.0	0.0	0.0	0.0	0.0	0.0	1.0	0.0	0.0	0.0	4.0	0.0	0.0	0.0	0.0	0.0	0.0	0.0	0.0	9.0	0.0	0.0	0.0	0.0	0.0	0.0	0.0	0.0	0.0	0.0	0.0	0.0	0.0	0.0	0.0
791738	570.0	543.0	136.0	54.0	258.0	57.0	108.0	15.0	100.0	104.0	609.0	6.0	1021.0	55.0	737.0	59.0	44.0	20.0	53.0	60.0	1752.0	11.0	1256.0	1794.0	31.0	34.0	29.0	101.0	80.0	371.0	19.0	83.0	1735.0	214.0	2569.0	27.0	3161.0	251.0	291.0	462.0	97.0	232.0	113.0	174.0	273.0	36.0	42.0	33.0	54.0
251499	1.0	2.0	100.0	53.0	23.0	0.0	1.0	0.0	3.0	2.0	0.0	5.0	0.0	1.0	0.0	3.0	6.0	4.0	3.0	1.0	1.0	0.0	1.0	3.0	0.0	11.0	0.0	1.0	0.0	0.0	0.0	9.0	0.0	8.0	0.0	0.0	3.0	0.0	0.0	0.0	0.0	0.0	0.0	25.0	0.0	3.0	3.0	2.0	5.0
766113	0.0	1.0	0.0	0.0	2.0	0.0	0.0	0.0	102.0	1.0	7.0	0.0	0.0	0.0	0.0	1.0	0.0	0.0	0.0	0.0	0.0	0.0	0.0	0.0	0.0	0.0	0.0	0.0	0.0	0.0	0.0	0.0	0.0	0.0	0.0	0.0	0.0	0.0	0.0	0.0	0.0	0.0	0.0	2.0	0.0	0.0	0.0	0.0	0.0
389854	0.0	0.0	1.0	6.0	0.0	1.0	0.0	7.0	1.0	0.0	1.0	3.0	0.0	0.0	0.0	5.0	1.0	0.0	0.0	0.0	0.0	0.0	0.0	0.0	0.0	0.0	0.0	0.0	7.0	0.0	0.0	0.0	2.0	11.0	2.0	0.0	0.0	0.0	0.0	0.0	0.0	0.0	0.0	0.0	0.0	2.0	0.0	0.0	4.0
142010	84.0	315.0	103.0	42.0	80.0	43.0	70.0	110.0	35.0	69.0	82.0	10.0	180.0	110.0	406.0	156.0	29.0	49.0	54.0	42.0	99.0	16.0	98.0	100.0	108.0	53.0	103.0	166.0	33.0	153.0	44.0	111.0	200.0	53.0	94.0	70.0	128.0	34.0	33.0	79.0	2.0	206.0	83.0	168.0	4.0	23.0	28.0	22.0	16.0
586230	9.0	20.0	18.0	35.0	16.0	4.0	25.0	3.0	23.0	8.0	12.0	1.0	3.0	0.0	1.0	14.0	4.0	0.0	2.0	0.0	7.0	1.0	4.0	48.0	11.0	1.0	0.0	7.0	8.0	2.0	0.0	18.0	23.0	24.0	5.0	4.0	13.0	2.0	2.0	10.0	0.0	2.0	1.0	15.0	1.0	3.0	0.0	7.0	6.0
870421	6.0	14.0	3.0	0.0	7.0	0.0	0.0	0.0	400.0	5.0	85.0	1.0	0.0	0.0	0.0	2.0	0.0	0.0	0.0	0.0	0.0	0.0	0.0	14.0	0.0	0.0	0.0	0.0	1.0	0.0	0.0	0.0	2.0	2.0	0.0	0.0	6.0	0.0	1.0	0.0	0.0	0.0	0.0	8.0	0.0	0.0	0.0	0.0	0.0
331274	115.0	36.0	27.0	37.0	25.0	13.0	13.0	47.0	37.0	100.0	16.0	10.0	68.0	12.0	56.0	71.0	43.0	17.0	26.0	24.0	55.0	28.0	37.0	61.0	29.0	13.0	4.0	67.0	2.0	43.0	45.0	20.0	184.0	34.0	115.0	17.0	143.0	109.0	62.0	114.0	2.0	21.0	22.0	38.0	60.0	23.0	11.0	40.0	50.0
551895	14.0	44.0	10.0	6.0	15.0	302.0	466.0	0.0	5.0	5.0	3.0	18.0	1.0	0.0	0.0	12.0	11.0	27.0	0.0	0.0	1.0	4.0	3.0	9.0	0.0	2.0	0.0	12.0	5.0	0.0	49.0	10.0	1.0	13.0	0.0	9.0	0.0	5.0	0.0	1.0	0.0	6.0	10.0	17.0	2.0	39.0	65.0	337.0	162.0
96894	138.0	57.0	29.0	13.0	36.0	26.0	9.0	916.0	627.0	294.0	460.0	3.0	71.0	4.0	96.0	96.0	22.0	20.0	1.0	4.0	28.0	3.0	16.0	13.0	84.0	17.0	125.0	73.0	95.0	292.0	36.0	85.0	59.0	49.0	97.0	9.0	62.0	196.0	260.0	165.0	8.0	26.0	10.0	27.0	165.0	10.0	18.0	20.0	18.0
661793	54.0	706.0	283.0	236.0	708.0	10.0	29.0	0.0	0.0	0.0	83.0	4.0	0.0	1.0	4.0	30.0	27.0	24.0	1.0	0.0	0.0	0.0	0.0	0.0	0.0	0.0	0.0	5.0	0.0	4.0	35.0	2.0	0.0	0.0	13.0	2.0	16.0	28.0	36.0	28.0	102.0	744.0	700.0	326.0	113.0	72.0	56.0	35.0	27.0
4366206	3.0	1.0	3.0	0.0	0.0	0.0	0.0	2.0	4.0	5.0	0.0	0.0	1.0	6.0	8.0	23.0	3.0	20.0	7.0	6.0	2.0	0.0	0.0	3.0	0.0	1.0	0.0	0.0	0.0	8.0	6.0	0.0	0.0	0.0	2.0	1.0	2.0	1.0	1.0	2.0	0.0	0.0	0.0	7.0	0.0	1.0	1.0	0.0	0.0
628639	0.0	0.0	5.0	0.0	0.0	0.0	0.0	0.0	0.0	0.0	5.0	0.0	0.0	1.0	0.0	0.0	4.0	0.0	0.0	0.0	1.0	1.0	0.0	1.0	0.0	0.0	0.0	6.0	8.0	0.0	0.0	0.0	25.0	25.0	0.0	0.0	14.0	0.0	0.0	0.0	0.0	0.0	0.0	1.0	0.0	0.0	0.0	0.0	0.0
89772	88.0	58.0	18.0	33.0	33.0	105.0	163.0	0.0	0.0	0.0	0.0	1.0	0.0	0.0	0.0	58.0	1.0	5.0	0.0	0.0	0.0	4.0	0.0	0.0	0.0	0.0	1.0	1.0	0.0	0.0	11.0	22.0	0.0	2.0	0.0	6.0	0.0	31.0	19.0	54.0	2.0	59.0	68.0	48.0	22.0	21.0	15.0	131.0	135.0
385507	3.0	62.0	102.0	31.0	27.0	1.0	5.0	48.0	6.0	65.0	12.0	1.0	37.0	9.0	4.0	79.0	22.0	4.0	14.0	6.0	63.0	0.0	51.0	10.0	4.0	8.0	8.0	0.0	0.0	5.0	10.0	37.0	2.0	16.0	11.0	8.0	8.0	1.0	2.0	3.0	0.0	7.0	0.0	24.0	0.0	7.0	0.0	5.0	18.0
544313	4.0	2.0	0.0	13.0	5.0	193.0	830.0	1.0	9.0	0.0	25.0	48.0	2.0	58.0	8.0	6.0	6.0	554.0	0.0	0.0	0.0	1.0	1.0	12.0	20.0	0.0	183.0	12.0	162.0	23.0	31.0	30.0	6.0	9.0	15.0	5.0	32.0	0.0	1.0	2.0	205.0	83.0	211.0	0.0	18.0	40.0	83.0	66.0	174.0
4464192	2393.0	101.0	2151.0	6484.0	664.0	50.0	61.0	0.0	0.0	0.0	4.0	1.0	37.0	5.0	189.0	19.0	0.0	0.0	1.0	0.0	113.0	41.0	59.0	3.0	0.0	0.0	0.0	2.0	5.0	213.0	1.0	36.0	659.0	2.0	476.0	87.0	575.0	603.0	166.0	1674.0	2.0	78.0	125.0	1857.0	40.0	3912.0	3043.0	802.0	940.0
807137	87.0	48.0	181.0	86.0	112.0	13.0	41.0	2.0	308.0	442.0	0.0	39.0	18.0	50.0	93.0	112.0	58.0	49.0	9.0	27.0	41.0	21.0	24.0	213.0	10.0	24.0	54.0	46.0	0.0	128.0	59.0	52.0	268.0	5.0	67.0	41.0	43.0	42.0	21.0	92.0	0.0	0.0	4.0	162.0	5.0	37.0	43.0	34.0	39.0
1689895	0.0	0.0	0.0	0.0	0.0	0.0	0.0	15.0	0.0	0.0	0.0	0.0	7.0	0.0	0.0	0.0	0.0	0.0	2.0	0.0	0.0	0.0	0.0	0.0	6.0	0.0	0.0	0.0	0.0	0.0	0.0	0.0	0.0	122.0	9.0	0.0	0.0	1.0	0.0	0.0	1.0	0.0	0.0	0.0	0.0	0.0	0.0	0.0	0.0
279450	12.0	1.0	2.0	6.0	4.0	0.0	1.0	1.0	14.0	8.0	5.0	0.0	2.0	0.0	0.0	0.0	2.0	0.0	0.0	2.0	1.0	2.0	0.0	5.0	1.0	1.0	4.0	0.0	0.0	2.0	1.0	6.0	25.0	6.0	12.0	2.0	17.0	6.0	0.0	1.0	0.0	3.0	0.0	1.0	0.0	0.0	0.0	1.0	3.0
279180	8.0	10.0	4.0	6.0	0.0	0.0	1.0	12.0	1.0	11.0	17.0	2.0	10.0	5.0	8.0	2.0	5.0	2.0	5.0	4.0	28.0	8.0	10.0	12.0	6.0	0.0	0.0	4.0	0.0	5.0	0.0	3.0	38.0	47.0	46.0	7.0	68.0	3.0	2.0	0.0	0.0	0.0	0.0	3.0	0.0	0.0	3.0	0.0	0.0
46548	9.0	17.0	25.0	9.0	4.0	0.0	0.0	0.0	0.0	1.0	37.0	19.0	0.0	1.0	0.0	45.0	2.0	2.0	0.0	0.0	0.0	2.0	2.0	0.0	0.0	0.0	0.0	4.0	0.0	0.0	2.0	3.0	15.0	1.0	1.0	4.0	0.0	3.0	1.0	5.0	1.0	0.0	0.0	14.0	2.0	3.0	4.0	1.0	0.0
357743	0.0	32.0	19.0	2.0	12.0	2.0	1.0	0.0	98.0	7.0	4.0	11.0	0.0	3.0	1.0	7.0	6.0	2.0	3.0	3.0	3.0	0.0	3.0	0.0	0.0	0.0	2.0	1.0	0.0	7.0	10.0	3.0	7.0	15.0	3.0	1.0	1.0	1.0	1.0	4.0	0.0	0.0	0.0	14.0	0.0	0.0	0.0	0.0	5.0
1134918	10.0	0.0	0.0	0.0	0.0	3.0	8.0	5.0	28.0	0.0	0.0	7.0	0.0	6.0	7.0	0.0	0.0	31.0	0.0	0.0	0.0	3.0	0.0	0.0	11.0	0.0	1.0	1.0	75.0	3.0	3.0	1.0	22.0	9.0	2.0	0.0	3.0	0.0	6.0	5.0	109.0	16.0	4.0	0.0	1.0	0.0	0.0	3.0	4.0
813287	883.0	1383.0	258.0	156.0	428.0	449.0	250.0	1912.0	246.0	1277.0	1821.0	260.0	639.0	195.0	278.0	879.0	175.0	98.0	22.0	48.0	215.0	121.0	128.0	599.0	1216.0	137.0	816.0	1113.0	107.0	677.0	102.0	1211.0	813.0	704.0	805.0	446.0	765.0	476.0	424.0	599.0	404.0	856.0	198.0	480.0	1277.0	124.0	101.0	491.0	746.0
1108830	168.0	524.0	159.0	67.0	299.0	54.0	62.0	169.0	215.0	414.0	24.0	15.0	741.0	78.0	402.0	58.0	34.0	63.0	20.0	41.0	124.0	10.0	98.0	54.0	26.0	5.0	37.0	26.0	11.0	370.0	50.0	66.0	81.0	93.0	231.0	18.0	214.0	61.0	50.0	65.0	73.0	257.0	76.0	131.0	85.0	40.0	29.0	27.0	58.0
1088120	94.0	19.0	2.0	3.0	5.0	3.0	4.0	5.0	0.0	0.0	7.0	1.0	2.0	1.0	2.0	0.0	0.0	26.0	4.0	0.0	2.0	0.0	2.0	16.0	35.0	0.0	0.0	9.0	9.0	0.0	5.0	0.0	82.0	288.0	13.0	0.0	14.0	19.0	27.0	97.0	75.0	22.0	10.0	11.0	7.0	0.0	0.0	5.0	3.0
249034	0.0	0.0	0.0	6.0	0.0	0.0	1.0	0.0	12.0	0.0	8.0	1.0	0.0	0.0	0.0	0.0	0.0	0.0	0.0	0.0	0.0	0.0	1.0	0.0	0.0	0.0	0.0	0.0	9.0	0.0	0.0	0.0	8.0	8.0	1.0	0.0	0.0	0.0	0.0	0.0	0.0	0.0	0.0	0.0	0.0	0.0	0.0	0.0	1.0
257891	25.0	19.0	25.0	3.0	33.0	2.0	6.0	3.0	26.0	85.0	0.0	12.0	4.0	11.0	53.0	22.0	8.0	26.0	0.0	8.0	8.0	2.0	10.0	20.0	11.0	9.0	9.0	7.0	1.0	54.0	17.0	6.0	30.0	3.0	20.0	1.0	15.0	4.0	1.0	27.0	0.0	1.0	2.0	28.0	0.0	2.0	4.0	4.0	3.0
4326875	9.0	2.0	12.0	1.0	5.0	0.0	0.0	8.0	6.0	6.0	0.0	8.0	40.0	4.0	21.0	24.0	4.0	8.0	14.0	16.0	39.0	9.0	28.0	60.0	11.0	13.0	12.0	20.0	0.0	13.0	9.0	0.0	31.0	70.0	114.0	1.0	72.0	0.0	0.0	4.0	0.0	0.0	1.0	6.0	0.0	0.0	0.0	0.0	1.0
1107749	3.0	0.0	0.0	4.0	0.0	0.0	0.0	4.0	0.0	0.0	0.0	0.0	0.0	6.0	1.0	0.0	0.0	5.0	0.0	0.0	0.0	0.0	0.0	0.0	2.0	0.0	0.0	0.0	1.0	1.0	0.0	0.0	4.0	0.0	0.0	0.0	3.0	1.0	0.0	2.0	180.0	3.0	1.0	0.0	0.0	2.0	0.0	0.0	3.0
833876	1.0	0.0	0.0	0.0	0.0	4.0	4.0	0.0	0.0	0.0	0.0	29.0	0.0	4.0	2.0	0.0	0.0	124.0	0.0	0.0	0.0	0.0	0.0	0.0	5.0	0.0	0.0	0.0	20.0	5.0	7.0	7.0	0.0	0.0	0.0	0.0	0.0	0.0	9.0	0.0	16.0	5.0	2.0	0.0	1.0	0.0	0.0	1.0	0.0
570385	0.0	0.0	0.0	0.0	0.0	2.0	4.0	11.0	0.0	0.0	0.0	6.0	0.0	1.0	0.0	0.0	0.0	0.0	1.0	2.0	0.0	0.0	2.0	0.0	9.0	0.0	1.0	3.0	1.0	0.0	0.0	0.0	6.0	195.0	0.0	0.0	0.0	0.0	0.0	1.0	7.0	0.0	0.0	0.0	0.0	0.0	0.0	0.0	0.0
619602	1.0	31.0	2.0	5.0	9.0	8.0	1.0	10.0	11.0	14.0	2.0	0.0	5.0	0.0	1.0	3.0	6.0	1.0	0.0	4.0	0.0	1.0	2.0	3.0	8.0	1.0	1.0	9.0	1.0	2.0	2.0	4.0	4.0	6.0	2.0	1.0	6.0	1.0	0.0	5.0	3.0	9.0	1.0	5.0	0.0	2.0	2.0	1.0	6.0
2651002	3.0	1.0	11.0	9.0	7.0	0.0	0.0	0.0	0.0	0.0	0.0	1.0	1.0	1.0	1.0	3.0	0.0	1.0	0.0	0.0	2.0	3.0	2.0	1.0	0.0	0.0	0.0	3.0	0.0	3.0	1.0	1.0	3.0	0.0	3.0	2.0	4.0	4.0	3.0	14.0	0.0	1.0	0.0	14.0	0.0	1.0	4.0	1.0	5.0
1087462	19.0	0.0	4.0	5.0	0.0	3.0	0.0	4.0	0.0	0.0	62.0	0.0	0.0	0.0	1.0	6.0	0.0	2.0	1.0	0.0	7.0	0.0	0.0	11.0	17.0	0.0	0.0	4.0	4.0	1.0	0.0	0.0	53.0	231.0	5.0	0.0	17.0	3.0	0.0	10.0	0.0	0.0	1.0	0.0	0.0	0.0	1.0	1.0	4.0
564163	1.0	19.0	1.0	4.0	0.0	2.0	0.0	0.0	0.0	1.0	0.0	1.0	0.0	0.0	0.0	0.0	0.0	0.0	0.0	0.0	0.0	0.0	0.0	0.0	0.0	0.0	0.0	4.0	4.0	0.0	0.0	0.0	2.0	3.0	0.0	0.0	0.0	3.0	4.0	4.0	91.0	8.0	6.0	7.0	6.0	0.0	0.0	0.0	1.0
231447	0.0	1.0	1.0	0.0	0.0	0.0	0.0	2.0	3.0	15.0	5.0	0.0	1.0	3.0	8.0	0.0	0.0	0.0	0.0	1.0	0.0	0.0	0.0	45.0	0.0	3.0	0.0	0.0	0.0	2.0	0.0	0.0	7.0	4.0	1.0	2.0	1.0	0.0	0.0	2.0	0.0	0.0	0.0	1.0	0.0	0.0	0.0	0.0	0.0
331048	2.0	72.0	45.0	10.0	14.0	0.0	1.0	2.0	1.0	5.0	40.0	0.0	0.0	0.0	0.0	39.0	3.0	2.0	0.0	1.0	0.0	1.0	0.0	0.0	0.0	0.0	0.0	0.0	0.0	3.0	5.0	2.0	3.0	0.0	0.0	7.0	0.0	2.0	0.0	0.0	0.0	3.0	3.0	20.0	2.0	0.0	1.0	0.0	1.0
107275	0.0	14.0	7.0	0.0	4.0	0.0	0.0	0.0	1.0	5.0	5.0	2.0	0.0	0.0	0.0	5.0	0.0	0.0	0.0	0.0	0.0	0.0	0.0	0.0	3.0	0.0	0.0	1.0	0.0	0.0	1.0	0.0	0.0	1.0	0.0	0.0	0.0	1.0	0.0	4.0	0.0	1.0	2.0	17.0	2.0	0.0	0.0	4.0	0.0
551717	0.0	33.0	31.0	1.0	9.0	1.0	2.0	25.0	164.0	121.0	293.0	6.0	5.0	2.0	1.0	76.0	41.0	8.0	3.0	5.0	2.0	1.0	3.0	0.0	0.0	0.0	6.0	146.0	27.0	1.0	5.0	11.0	2.0	275.0	0.0	2.0	0.0	1.0	0.0	0.0	4.0	1.0	1.0	21.0	1.0	3.0	1.0	0.0	0.0
577657	34.0	7.0	6.0	4.0	3.0	1.0	9.0	3.0	38.0	20.0	22.0	2.0	5.0	2.0	6.0	6.0	1.0	0.0	5.0	0.0	11.0	1.0	11.0	20.0	102.0	5.0	2.0	7.0	0.0	2.0	2.0	9.0	79.0	5.0	39.0	2.0	52.0	3.0	4.0	14.0	1.0	4.0	6.0	6.0	1.0	1.0	3.0	1.0	7.0
729513	0.0	8.0	0.0	0.0	0.0	23.0	17.0	1.0	39.0	7.0	425.0	7.0	28.0	54.0	7.0	131.0	41.0	174.0	36.0	32.0	17.0	23.0	6.0	0.0	1.0	1.0	0.0	61.0	81.0	8.0	96.0	160.0	52.0	70.0	22.0	28.0	71.0	4.0	3.0	1.0	86.0	32.0	9.0	3.0	3.0	3.0	4.0	13.0	17.0
352838	244.0	69.0	43.0	25.0	23.0	7.0	3.0	123.0	131.0	347.0	100.0	20.0	209.0	46.0	342.0	392.0	93.0	26.0	101.0	312.0	3460.0	28.0	1380.0	269.0	142.0	46.0	10.0	20.0	26.0	362.0	42.0	6.0	507.0	30.0	1281.0	11.0	1418.0	61.0	64.0	145.0	3.0	21.0	7.0	38.0	36.0	15.0	23.0	8.0	11.0
614872	1.0	1.0	5.0	5.0	0.0	9.0	1.0	0.0	0.0	0.0	0.0	0.0	0.0	0.0	0.0	0.0	10.0	7.0	1.0	3.0	1.0	0.0	3.0	0.0	0.0	1.0	0.0	1.0	0.0	0.0	0.0	0.0	0.0	1.0	3.0	0.0	5.0	0.0	0.0	0.0	546.0	2.0	2.0	8.0	0.0	6.0	6.0	24.0	11.0
1033018	3.0	0.0	0.0	0.0	0.0	3.0	29.0	1.0	2.0	0.0	0.0	0.0	0.0	3.0	4.0	0.0	0.0	3.0	0.0	0.0	0.0	0.0	1.0	5.0	10.0	0.0	3.0	2.0	8.0	4.0	0.0	17.0	7.0	41.0	6.0	0.0	0.0	1.0	0.0	10.0	3.0	0.0	0.0	0.0	0.0	0.0	0.0	0.0	3.0
1013464	0.0	0.0	0.0	0.0	0.0	0.0	0.0	2.0	0.0	0.0	0.0	0.0	0.0	0.0	0.0	0.0	4.0	0.0	1.0	0.0	1.0	2.0	0.0	5.0	7.0	0.0	0.0	10.0	1.0	0.0	0.0	0.0	7.0	12.0	1.0	0.0	7.0	0.0	0.0	0.0	0.0	0.0	0.0	0.0	0.0	0.0	0.0	0.0	6.0
757873	0.0	0.0	0.0	0.0	0.0	0.0	0.0	0.0	128.0	3.0	0.0	0.0	0.0	0.0	0.0	0.0	0.0	1.0	0.0	0.0	0.0	0.0	0.0	0.0	0.0	0.0	0.0	0.0	3.0	0.0	0.0	0.0	0.0	0.0	0.0	0.0	0.0	0.0	0.0	0.0	0.0	0.0	0.0	0.0	0.0	0.0	0.0	0.0	0.0
776657	0.0	0.0	0.0	4.0	0.0	1.0	13.0	0.0	9.0	1.0	3.0	11.0	0.0	5.0	0.0	0.0	0.0	21.0	0.0	0.0	0.0	1.0	0.0	0.0	1.0	0.0	3.0	0.0	6.0	8.0	8.0	34.0	0.0	1.0	0.0	2.0	0.0	1.0	5.0	0.0	4.0	4.0	1.0	0.0	1.0	0.0	0.0	2.0	0.0
579129	4.0	1.0	0.0	0.0	0.0	20.0	8.0	32.0	194.0	10.0	2.0	0.0	0.0	4.0	0.0	5.0	2.0	0.0	2.0	0.0	0.0	0.0	0.0	0.0	19.0	1.0	1.0	13.0	13.0	0.0	5.0	7.0	2.0	18.0	0.0	6.0	0.0	0.0	0.0	8.0	0.0	1.0	0.0	3.0	2.0	4.0	4.0	15.0	16.0
4156015	0.0	0.0	0.0	7.0	0.0	2.0	0.0	3.0	1.0	3.0	33.0	0.0	0.0	0.0	0.0	9.0	0.0	4.0	0.0	0.0	0.0	0.0	0.0	1.0	1.0	0.0	0.0	23.0	12.0	0.0	0.0	7.0	0.0	15.0	0.0	2.0	0.0	0.0	0.0	3.0	1.0	0.0	0.0	1.0	1.0	3.0	1.0	4.0	15.0
1055322	112.0	5.0	6.0	4.0	3.0	21.0	35.0	17.0	90.0	1.0	22.0	25.0	0.0	41.0	47.0	2.0	8.0	144.0	0.0	0.0	0.0	2.0	1.0	16.0	119.0	1.0	27.0	3.0	227.0	75.0	44.0	9.0	253.0	21.0	30.0	9.0	48.0	18.0	73.0	112.0	142.0	104.0	59.0	5.0	69.0	15.0	18.0	34.0	48.0
546165	1.0	0.0	1.0	0.0	2.0	1.0	13.0	7.0	12.0	21.0	5.0	2.0	0.0	1.0	0.0	0.0	13.0	3.0	3.0	0.0	0.0	2.0	0.0	0.0	0.0	0.0	0.0	3.0	6.0	1.0	3.0	3.0	1.0	27.0	5.0	0.0	5.0	0.0	5.0	0.0	19.0	6.0	90.0	0.0	0.0	7.0	0.0	0.0	0.0
1111241	1.0	0.0	0.0	0.0	0.0	0.0	7.0	0.0	0.0	0.0	0.0	0.0	0.0	0.0	0.0	0.0	0.0	2.0	0.0	0.0	0.0	0.0	0.0	0.0	0.0	0.0	2.0	0.0	35.0	0.0	0.0	0.0	0.0	0.0	0.0	0.0	0.0	0.0	0.0	0.0	0.0	0.0	0.0	0.0	0.0	0.0	0.0	0.0	1.0
202440	0.0	0.0	0.0	1.0	0.0	1.0	0.0	0.0	1.0	0.0	0.0	2.0	0.0	0.0	0.0	2.0	0.0	0.0	0.0	0.0	0.0	0.0	0.0	0.0	0.0	0.0	0.0	0.0	1.0	1.0	0.0	0.0	0.0	0.0	0.0	0.0	0.0	0.0	0.0	0.0	107.0	2.0	3.0	2.0	1.0	0.0	0.0	0.0	3.0
931643	39.0	11.0	9.0	4.0	11.0	13.0	10.0	8.0	88.0	51.0	22.0	8.0	22.0	5.0	25.0	27.0	2.0	21.0	5.0	3.0	38.0	2.0	35.0	69.0	16.0	10.0	30.0	10.0	58.0	26.0	16.0	42.0	16.0	33.0	85.0	22.0	87.0	8.0	4.0	20.0	21.0	5.0	17.0	15.0	4.0	0.0	10.0	7.0	2.0
143746	6.0	4.0	4.0	8.0	1.0	0.0	0.0	4.0	4.0	1.0	9.0	2.0	0.0	1.0	0.0	3.0	1.0	2.0	0.0	0.0	1.0	1.0	0.0	1.0	0.0	0.0	0.0	2.0	2.0	5.0	2.0	0.0	7.0	4.0	0.0	0.0	5.0	3.0	1.0	4.0	0.0	7.0	3.0	8.0	3.0	1.0	0.0	0.0	0.0
588961	0.0	0.0	23.0	37.0	1.0	4.0	6.0	5.0	1.0	31.0	0.0	8.0	1.0	1.0	0.0	0.0	0.0	2.0	0.0	1.0	2.0	0.0	1.0	102.0	0.0	0.0	0.0	4.0	0.0	5.0	0.0	0.0	0.0	18.0	2.0	0.0	1.0	0.0	0.0	0.0	0.0	0.0	2.0	21.0	0.0	7.0	1.0	0.0	0.0
587788	0.0	0.0	0.0	0.0	0.0	0.0	0.0	54.0	22.0	1.0	62.0	0.0	0.0	0.0	0.0	0.0	0.0	0.0	0.0	0.0	0.0	0.0	0.0	0.0	7.0	0.0	5.0	0.0	26.0	0.0	0.0	0.0	0.0	0.0	0.0	0.0	0.0	0.0	0.0	0.0	0.0	0.0	0.0	0.0	0.0	0.0	0.0	0.0	3.0
543739	1.0	0.0	8.0	1.0	4.0	0.0	0.0	0.0	0.0	0.0	0.0	0.0	10.0	0.0	2.0	6.0	1.0	0.0	4.0	2.0	9.0	1.0	5.0	11.0	5.0	0.0	0.0	0.0	0.0	1.0	1.0	0.0	7.0	22.0	12.0	0.0	10.0	5.0	0.0	3.0	0.0	1.0	0.0	2.0	0.0	2.0	1.0	0.0	2.0
547348	0.0	19.0	0.0	0.0	5.0	0.0	0.0	0.0	142.0	0.0	21.0	0.0	0.0	0.0	0.0	1.0	0.0	0.0	0.0	0.0	0.0	0.0	0.0	0.0	0.0	0.0	0.0	0.0	0.0	0.0	0.0	0.0	0.0	0.0	0.0	0.0	3.0	0.0	0.0	0.0	0.0	0.0	0.0	0.0	0.0	0.0	0.0	0.0	0.0
315805	234.0	701.0	348.0	250.0	381.0	68.0	34.0	12.0	12.0	2.0	368.0	33.0	28.0	38.0	51.0	169.0	118.0	43.0	25.0	47.0	107.0	14.0	48.0	35.0	25.0	6.0	14.0	205.0	85.0	53.0	78.0	41.0	155.0	175.0	75.0	20.0	81.0	117.0	113.0	165.0	126.0	343.0	307.0	498.0	279.0	126.0	109.0	167.0	156.0
136015	27.0	18.0	5.0	8.0	6.0	17.0	24.0	38.0	350.0	250.0	83.0	4.0	41.0	14.0	50.0	15.0	24.0	3.0	16.0	18.0	87.0	17.0	59.0	154.0	46.0	12.0	33.0	1.0	166.0	111.0	2.0	168.0	41.0	7.0	56.0	39.0	50.0	9.0	5.0	22.0	7.0	4.0	6.0	7.0	5.0	0.0	1.0	15.0	17.0
243166	0.0	0.0	0.0	0.0	0.0	0.0	0.0	11.0	121.0	618.0	0.0	0.0	0.0	0.0	1.0	5.0	0.0	0.0	0.0	1.0	2.0	0.0	0.0	0.0	0.0	0.0	3.0	0.0	0.0	0.0	1.0	0.0	0.0	0.0	0.0	0.0	0.0	0.0	0.0	0.0	0.0	0.0	0.0	0.0	0.0	0.0	0.0	0.0	0.0
4421336	1.0	0.0	0.0	0.0	1.0	0.0	2.0	0.0	14.0	0.0	0.0	8.0	0.0	2.0	1.0	0.0	0.0	0.0	0.0	0.0	0.0	0.0	0.0	0.0	0.0	0.0	0.0	0.0	0.0	0.0	0.0	11.0	1.0	6.0	0.0	2.0	5.0	0.0	0.0	0.0	9.0	0.0	1.0	0.0	1.0	0.0	0.0	1.0	0.0
4345060	86.0	14.0	7.0	1.0	9.0	1.0	5.0	17.0	2.0	28.0	1.0	8.0	9.0	1.0	30.0	7.0	2.0	13.0	2.0	5.0	26.0	1.0	8.0	15.0	18.0	2.0	1.0	11.0	3.0	26.0	1.0	2.0	44.0	10.0	13.0	4.0	96.0	85.0	36.0	69.0	3.0	8.0	3.0	0.0	16.0	4.0	4.0	25.0	26.0
1085646	1.0	0.0	0.0	0.0	0.0	0.0	0.0	0.0	0.0	0.0	0.0	0.0	0.0	0.0	2.0	0.0	0.0	0.0	0.0	0.0	4.0	1.0	1.0	0.0	0.0	0.0	0.0	0.0	0.0	0.0	0.0	0.0	0.0	0.0	3.0	0.0	11.0	0.0	0.0	0.0	0.0	0.0	0.0	0.0	0.0	0.0	0.0	0.0	0.0
286874	8.0	2.0	4.0	1.0	1.0	0.0	0.0	2.0	0.0	2.0	2.0	1.0	4.0	0.0	13.0	4.0	0.0	2.0	1.0	2.0	6.0	0.0	4.0	6.0	2.0	1.0	1.0	0.0	3.0	2.0	0.0	2.0	4.0	4.0	4.0	3.0	11.0	27.0	7.0	9.0	0.0	2.0	2.0	0.0	3.0	2.0	0.0	7.0	3.0
318243	468.0	504.0	478.0	320.0	534.0	109.0	82.0	213.0	38.0	218.0	395.0	169.0	21.0	52.0	23.0	706.0	64.0	42.0	9.0	15.0	9.0	47.0	11.0	33.0	69.0	5.0	133.0	159.0	18.0	78.0	123.0	386.0	247.0	104.0	44.0	106.0	111.0	203.0	177.0	285.0	90.0	342.0	219.0	387.0	264.0	259.0	158.0	145.0	392.0
331849	81.0	87.0	116.0	42.0	56.0	16.0	9.0	22.0	324.0	392.0	4.0	60.0	173.0	53.0	138.0	251.0	55.0	110.0	30.0	55.0	256.0	40.0	168.0	252.0	67.0	62.0	55.0	51.0	0.0	191.0	121.0	68.0	149.0	16.0	285.0	32.0	215.0	47.0	27.0	58.0	1.0	23.0	12.0	101.0	9.0	35.0	29.0	20.0	40.0
305348	0.0	4.0	0.0	0.0	1.0	0.0	0.0	0.0	79.0	0.0	28.0	0.0	0.0	0.0	0.0	0.0	0.0	0.0	0.0	0.0	0.0	0.0	0.0	0.0	0.0	0.0	0.0	0.0	0.0	0.0	0.0	0.0	0.0	0.0	0.0	0.0	0.0	0.0	0.0	0.0	0.0	0.0	0.0	5.0	0.0	0.0	0.0	0.0	0.0
423264	0.0	0.0	0.0	0.0	0.0	0.0	0.0	0.0	1.0	0.0	0.0	0.0	0.0	0.0	0.0	0.0	0.0	0.0	3.0	0.0	0.0	0.0	0.0	0.0	0.0	0.0	0.0	1.0	0.0	0.0	0.0	0.0	0.0	0.0	0.0	0.0	0.0	0.0	0.0	0.0	0.0	0.0	0.0	3.0	0.0	0.0	0.0	0.0	0.0
348395	10.0	0.0	1.0	0.0	4.0	2.0	1.0	0.0	4.0	4.0	3.0	2.0	5.0	1.0	3.0	2.0	4.0	0.0	0.0	2.0	0.0	1.0	1.0	0.0	1.0	0.0	2.0	3.0	1.0	4.0	3.0	0.0	9.0	2.0	8.0	0.0	0.0	7.0	3.0	3.0	0.0	5.0	2.0	3.0	2.0	1.0	2.0	1.0	2.0
524439	0.0	13.0	0.0	0.0	3.0	0.0	0.0	0.0	341.0	7.0	64.0	0.0	0.0	0.0	0.0	0.0	0.0	0.0	0.0	1.0	0.0	0.0	1.0	0.0	0.0	0.0	0.0	0.0	2.0	0.0	0.0	0.0	0.0	3.0	0.0	0.0	1.0	0.0	0.0	0.0	0.0	0.0	0.0	1.0	0.0	0.0	0.0	0.0	0.0
4365229	3.0	1.0	0.0	0.0	0.0	0.0	1.0	0.0	16.0	8.0	3.0	0.0	0.0	0.0	3.0	1.0	2.0	4.0	0.0	0.0	0.0	1.0	0.0	36.0	5.0	1.0	18.0	7.0	90.0	13.0	2.0	4.0	64.0	21.0	0.0	2.0	5.0	0.0	1.0	6.0	0.0	0.0	3.0	0.0	1.0	0.0	0.0	0.0	0.0
684965	4736.0	1657.0	371.0	233.0	347.0	364.0	224.0	963.0	40.0	30.0	584.0	38.0	198.0	291.0	715.0	636.0	281.0	81.0	115.0	108.0	198.0	96.0	191.0	65.0	898.0	24.0	91.0	1819.0	55.0	3154.0	181.0	835.0	291.0	277.0	826.0	244.0	766.0	2851.0	1912.0	4848.0	122.0	1162.0	252.0	447.0	3326.0	85.0	48.0	534.0	956.0
846011	399.0	295.0	301.0	329.0	267.0	292.0	289.0	204.0	429.0	157.0	1466.0	38.0	27.0	18.0	28.0	151.0	119.0	58.0	2.0	13.0	17.0	106.0	11.0	75.0	34.0	1.0	45.0	830.0	725.0	54.0	42.0	1003.0	246.0	528.0	52.0	301.0	96.0	60.0	37.0	189.0	48.0	157.0	164.0	390.0	56.0	85.0	136.0	233.0	280.0
4334052	0.0	0.0	1.0	10.0	0.0	2.0	18.0	0.0	6.0	0.0	4.0	15.0	0.0	3.0	1.0	1.0	0.0	31.0	0.0	0.0	0.0	0.0	0.0	0.0	0.0	0.0	4.0	0.0	6.0	2.0	5.0	57.0	0.0	0.0	0.0	2.0	0.0	0.0	3.0	0.0	6.0	9.0	4.0	2.0	0.0	0.0	0.0	0.0	1.0
489457	0.0	0.0	0.0	0.0	5.0	0.0	0.0	0.0	88.0	2.0	7.0	0.0	1.0	0.0	0.0	0.0	0.0	0.0	1.0	0.0	0.0	0.0	0.0	0.0	0.0	0.0	2.0	2.0	5.0	0.0	0.0	0.0	2.0	36.0	0.0	0.0	0.0	0.0	0.0	1.0	0.0	0.0	1.0	0.0	0.0	0.0	0.0	0.0	0.0
558480	4.0	24.0	41.0	6.0	5.0	44.0	16.0	11.0	14.0	17.0	20.0	0.0	0.0	2.0	0.0	12.0	4.0	5.0	0.0	0.0	0.0	0.0	0.0	0.0	0.0	0.0	2.0	0.0	7.0	0.0	5.0	1.0	0.0	26.0	0.0	0.0	0.0	1.0	1.0	2.0	6.0	1.0	0.0	3.0	2.0	5.0	6.0	7.0	6.0
833853	115.0	56.0	25.0	7.0	17.0	27.0	6.0	12.0	86.0	78.0	36.0	4.0	63.0	22.0	73.0	73.0	29.0	16.0	13.0	47.0	532.0	17.0	294.0	40.0	43.0	11.0	7.0	21.0	62.0	84.0	21.0	9.0	149.0	30.0	299.0	10.0	329.0	42.0	28.0	83.0	4.0	52.0	20.0	15.0	20.0	11.0	13.0	12.0	15.0
247442	0.0	0.0	6.0	14.0	1.0	6.0	22.0	1.0	16.0	3.0	11.0	22.0	0.0	3.0	0.0	2.0	0.0	41.0	0.0	0.0	0.0	0.0	0.0	0.0	0.0	0.0	2.0	0.0	12.0	8.0	17.0	98.0	0.0	0.0	0.0	0.0	1.0	1.0	2.0	1.0	14.0	1.0	2.0	1.0	0.0	0.0	0.0	2.0	0.0
1105944	1.0	0.0	1.0	0.0	1.0	1.0	3.0	0.0	22.0	0.0	0.0	8.0	0.0	1.0	4.0	1.0	0.0	0.0	1.0	1.0	0.0	0.0	0.0	0.0	2.0	0.0	5.0	1.0	1.0	1.0	2.0	0.0	2.0	2.0	4.0	0.0	0.0	0.0	1.0	5.0	5.0	3.0	0.0	0.0	1.0	0.0	1.0	0.0	0.0
222183	13.0	15.0	44.0	6.0	40.0	2.0	17.0	3.0	4.0	90.0	0.0	38.0	6.0	7.0	41.0	32.0	16.0	3.0	9.0	2.0	14.0	4.0	13.0	10.0	27.0	4.0	36.0	7.0	0.0	28.0	6.0	20.0	12.0	40.0	10.0	3.0	1.0	5.0	5.0	5.0	0.0	2.0	2.0	37.0	0.0	7.0	2.0	1.0	5.0
20456	122.0	106.0	8.0	0.0	19.0	77.0	81.0	8.0	1.0	7.0	88.0	0.0	35.0	29.0	103.0	48.0	44.0	5.0	24.0	40.0	24.0	2.0	14.0	6.0	12.0	4.0	11.0	283.0	34.0	12.0	2.0	156.0	4.0	147.0	91.0	0.0	57.0	45.0	38.0	98.0	87.0	196.0	56.0	1.0	21.0	8.0	13.0	43.0	14.0
682355	10.0	13.0	12.0	9.0	1.0	0.0	9.0	6.0	5.0	2.0	28.0	9.0	14.0	3.0	3.0	4.0	5.0	3.0	2.0	0.0	14.0	3.0	5.0	30.0	14.0	4.0	0.0	9.0	0.0	0.0	3.0	0.0	12.0	52.0	29.0	0.0	42.0	13.0	0.0	7.0	0.0	5.0	1.0	14.0	2.0	3.0	0.0	0.0	0.0
1002658	4.0	12.0	0.0	0.0	6.0	0.0	0.0	0.0	0.0	0.0	0.0	0.0	0.0	0.0	0.0	8.0	3.0	6.0	0.0	0.0	1.0	0.0	4.0	0.0	0.0	0.0	0.0	2.0	0.0	0.0	3.0	2.0	8.0	64.0	1.0	0.0	7.0	6.0	0.0	6.0	1.0	0.0	0.0	0.0	0.0	0.0	5.0	0.0	0.0
108916	0.0	0.0	0.0	0.0	0.0	8.0	18.0	0.0	6.0	0.0	0.0	1.0	0.0	1.0	0.0	0.0	0.0	49.0	0.0	0.0	0.0	0.0	0.0	0.0	1.0	0.0	19.0	1.0	8.0	0.0	2.0	5.0	0.0	1.0	0.0	0.0	6.0	0.0	0.0	0.0	24.0	1.0	3.0	0.0	0.0	1.0	5.0	1.0	0.0
413256	10.0	0.0	0.0	0.0	0.0	7.0	8.0	0.0	0.0	0.0	0.0	17.0	0.0	20.0	0.0	0.0	0.0	0.0	0.0	0.0	0.0	0.0	0.0	0.0	89.0	1.0	0.0	3.0	2.0	0.0	0.0	1.0	31.0	23.0	7.0	0.0	15.0	4.0	0.0	38.0	30.0	0.0	0.0	0.0	2.0	3.0	0.0	0.0	12.0
1104541	49.0	2.0	1.0	2.0	0.0	3.0	8.0	5.0	0.0	0.0	0.0	1.0	0.0	11.0	2.0	0.0	0.0	123.0	0.0	1.0	0.0	0.0	0.0	0.0	18.0	0.0	1.0	0.0	18.0	7.0	13.0	2.0	68.0	4.0	5.0	1.0	21.0	7.0	9.0	21.0	125.0	45.0	6.0	0.0	2.0	2.0	7.0	10.0	5.0
746501	0.0	0.0	0.0	0.0	0.0	1.0	1.0	1.0	0.0	0.0	0.0	0.0	0.0	13.0	0.0	0.0	0.0	0.0	0.0	0.0	0.0	0.0	0.0	0.0	25.0	0.0	0.0	0.0	4.0	0.0	0.0	0.0	1.0	91.0	0.0	0.0	0.0	0.0	0.0	0.0	1.0	1.0	0.0	0.0	0.0	0.0	0.0	1.0	2.0
1128417	7.0	312.0	216.0	47.0	132.0	25.0	10.0	203.0	123.0	193.0	280.0	13.0	52.0	4.0	25.0	102.0	10.0	7.0	6.0	8.0	64.0	0.0	35.0	79.0	50.0	22.0	55.0	9.0	17.0	33.0	12.0	56.0	12.0	49.0	88.0	15.0	52.0	4.0	5.0	2.0	18.0	42.0	41.0	104.0	7.0	33.0	19.0	22.0	45.0
156986	0.0	0.0	0.0	0.0	0.0	0.0	0.0	26.0	109.0	197.0	0.0	0.0	0.0	3.0	4.0	0.0	3.0	1.0	1.0	0.0	0.0	0.0	2.0	84.0	139.0	42.0	62.0	0.0	0.0	0.0	0.0	0.0	12.0	0.0	0.0	0.0	5.0	0.0	0.0	1.0	0.0	0.0	0.0	0.0	0.0	0.0	0.0	0.0	0.0
760006	142.0	188.0	148.0	17.0	95.0	11.0	0.0	37.0	24.0	40.0	1.0	38.0	10.0	1.0	12.0	107.0	16.0	8.0	0.0	1.0	13.0	1.0	3.0	7.0	2.0	0.0	16.0	18.0	0.0	9.0	17.0	16.0	942.0	43.0	8.0	5.0	8.0	553.0	131.0	868.0	3.0	0.0	6.0	91.0	17.0	18.0	19.0	14.0	10.0
720353	29.0	11.0	3.0	13.0	11.0	5.0	8.0	4.0	33.0	3.0	23.0	6.0	17.0	3.0	17.0	3.0	13.0	1.0	2.0	5.0	14.0	0.0	11.0	18.0	39.0	4.0	8.0	12.0	3.0	26.0	9.0	9.0	17.0	3.0	58.0	5.0	36.0	23.0	18.0	22.0	1.0	2.0	8.0	3.0	15.0	6.0	4.0	7.0	11.0
998905	3.0	7.0	9.0	2.0	0.0	0.0	9.0	7.0	0.0	0.0	30.0	0.0	0.0	2.0	0.0	0.0	0.0	0.0	0.0	0.0	1.0	0.0	0.0	0.0	0.0	0.0	0.0	4.0	2.0	0.0	2.0	0.0	3.0	180.0	0.0	3.0	0.0	0.0	1.0	2.0	5.0	1.0	0.0	8.0	4.0	4.0	0.0	1.0	0.0
1108643	18.0	30.0	30.0	11.0	32.0	7.0	13.0	551.0	22.0	51.0	0.0	16.0	11.0	4.0	1.0	58.0	55.0	26.0	2.0	4.0	6.0	19.0	3.0	17.0	59.0	3.0	24.0	22.0	12.0	0.0	44.0	93.0	34.0	49.0	6.0	39.0	10.0	7.0	1.0	33.0	0.0	5.0	2.0	23.0	2.0	17.0	5.0	25.0	51.0
170077	0.0	0.0	1.0	5.0	0.0	0.0	3.0	0.0	8.0	2.0	3.0	3.0	0.0	1.0	0.0	0.0	0.0	2.0	0.0	0.0	0.0	0.0	0.0	0.0	1.0	0.0	0.0	0.0	0.0	1.0	6.0	17.0	0.0	0.0	0.0	0.0	1.0	0.0	3.0	0.0	4.0	3.0	1.0	1.0	1.0	0.0	0.0	0.0	0.0
28705	5187.0	2405.0	7453.0	7121.0	3048.0	1622.0	4141.0	1657.0	1635.0	8331.0	149.0	1352.0	4887.0	1134.0	4839.0	3544.0	1033.0	207.0	714.0	740.0	3210.0	1393.0	3101.0	2179.0	949.0	749.0	342.0	5832.0	403.0	4362.0	854.0	3068.0	9560.0	1205.0	5412.0	2856.0	7424.0	2098.0	1456.0	3956.0	104.0	1203.0	504.0	7115.0	864.0	3185.0	5592.0	3950.0	7649.0
730204	0.0	0.0	0.0	0.0	0.0	0.0	6.0	0.0	0.0	0.0	0.0	0.0	0.0	0.0	0.0	0.0	0.0	2.0	0.0	0.0	0.0	0.0	0.0	0.0	1.0	0.0	0.0	0.0	40.0	0.0	10.0	0.0	0.0	0.0	0.0	0.0	0.0	0.0	0.0	0.0	3.0	0.0	0.0	0.0	0.0	0.0	0.0	0.0	0.0
225187	10.0	0.0	1.0	3.0	1.0	0.0	0.0	0.0	15.0	105.0	0.0	1.0	1.0	0.0	0.0	1.0	0.0	0.0	0.0	0.0	0.0	0.0	0.0	8.0	3.0	7.0	0.0	0.0	0.0	2.0	1.0	0.0	14.0	0.0	0.0	1.0	0.0	4.0	0.0	8.0	0.0	0.0	0.0	6.0	0.0	1.0	0.0	0.0	0.0
4385507	3.0	3.0	1.0	11.0	4.0	2.0	4.0	0.0	0.0	0.0	0.0	0.0	0.0	1.0	0.0	0.0	0.0	2.0	0.0	0.0	0.0	0.0	0.0	0.0	0.0	0.0	0.0	2.0	0.0	4.0	0.0	1.0	2.0	0.0	0.0	0.0	19.0	0.0	0.0	0.0	162.0	32.0	10.0	2.0	3.0	7.0	3.0	0.0	5.0
372941	6.0	0.0	0.0	1.0	0.0	3.0	6.0	0.0	0.0	0.0	0.0	0.0	0.0	2.0	5.0	6.0	1.0	3.0	0.0	0.0	0.0	0.0	0.0	2.0	0.0	0.0	0.0	0.0	0.0	8.0	1.0	0.0	7.0	1.0	1.0	0.0	1.0	0.0	2.0	3.0	8.0	8.0	10.0	1.0	2.0	0.0	6.0	10.0	2.0
988385	0.0	0.0	0.0	0.0	0.0	0.0	0.0	0.0	0.0	0.0	0.0	0.0	0.0	24.0	4.0	0.0	0.0	0.0	0.0	0.0	0.0	0.0	0.0	0.0	0.0	0.0	0.0	0.0	0.0	0.0	0.0	1.0	8.0	0.0	0.0	0.0	7.0	0.0	1.0	2.0	0.0	0.0	0.0	0.0	0.0	0.0	0.0	0.0	1.0
762760	5.0	5.0	15.0	1.0	8.0	0.0	5.0	0.0	0.0	0.0	0.0	0.0	0.0	10.0	3.0	22.0	9.0	16.0	3.0	10.0	1.0	3.0	0.0	0.0	0.0	0.0	0.0	0.0	0.0	0.0	5.0	36.0	4.0	0.0	0.0	4.0	0.0	4.0	1.0	6.0	0.0	0.0	0.0	12.0	0.0	0.0	2.0	5.0	0.0
382125	1.0	0.0	0.0	0.0	0.0	0.0	0.0	0.0	0.0	0.0	0.0	0.0	0.0	0.0	0.0	0.0	0.0	0.0	0.0	0.0	1.0	1.0	0.0	0.0	14.0	0.0	0.0	1.0	5.0	0.0	0.0	0.0	13.0	32.0	1.0	0.0	0.0	1.0	0.0	4.0	6.0	0.0	0.0	0.0	0.0	0.0	0.0	0.0	0.0
4441345	5.0	4.0	5.0	2.0	1.0	1.0	1.0	1.0	6.0	5.0	9.0	0.0	0.0	1.0	1.0	8.0	3.0	5.0	0.0	0.0	1.0	0.0	2.0	6.0	0.0	1.0	0.0	3.0	4.0	1.0	0.0	0.0	8.0	4.0	6.0	0.0	1.0	1.0	0.0	4.0	2.0	1.0	1.0	5.0	0.0	0.0	0.0	1.0	1.0
159038	21.0	0.0	0.0	10.0	0.0	3.0	9.0	1.0	0.0	0.0	0.0	1.0	1.0	1.0	3.0	5.0	0.0	0.0	1.0	0.0	1.0	1.0	2.0	11.0	14.0	0.0	0.0	19.0	7.0	0.0	0.0	0.0	50.0	27.0	9.0	2.0	13.0	3.0	0.0	28.0	43.0	0.0	0.0	3.0	4.0	7.0	5.0	2.0	4.0
2685346	16.0	6.0	11.0	8.0	11.0	1.0	9.0	151.0	22.0	63.0	0.0	0.0	12.0	20.0	19.0	80.0	48.0	33.0	11.0	14.0	5.0	11.0	8.0	138.0	75.0	17.0	111.0	49.0	0.0	20.0	63.0	20.0	13.0	4.0	12.0	8.0	17.0	11.0	27.0	38.0	0.0	2.0	9.0	22.0	1.0	30.0	3.0	3.0	2.0
851865	9.0	0.0	0.0	0.0	0.0	0.0	0.0	10.0	8.0	0.0	2.0	0.0	0.0	0.0	0.0	0.0	1.0	0.0	0.0	2.0	0.0	0.0	1.0	3.0	1.0	1.0	0.0	13.0	0.0	0.0	0.0	0.0	1.0	6.0	0.0	0.0	10.0	0.0	0.0	0.0	0.0	0.0	0.0	0.0	3.0	0.0	0.0	0.0	0.0
658597	1.0	14.0	32.0	12.0	14.0	3.0	1.0	198.0	34.0	33.0	18.0	66.0	0.0	1.0	1.0	48.0	22.0	23.0	0.0	2.0	0.0	1.0	0.0	0.0	4.0	0.0	1.0	14.0	12.0	0.0	14.0	86.0	5.0	39.0	2.0	9.0	1.0	0.0	0.0	0.0	0.0	0.0	3.0	28.0	1.0	0.0	5.0	8.0	10.0
4468218	0.0	0.0	0.0	0.0	0.0	0.0	0.0	0.0	0.0	0.0	0.0	0.0	4.0	0.0	0.0	0.0	4.0	0.0	0.0	0.0	0.0	0.0	0.0	0.0	0.0	0.0	0.0	0.0	5.0	0.0	0.0	0.0	0.0	5.0	0.0	0.0	0.0	0.0	0.0	0.0	0.0	0.0	0.0	0.0	0.0	0.0	0.0	1.0	0.0
237794	0.0	0.0	0.0	0.0	0.0	0.0	0.0	0.0	0.0	0.0	10.0	0.0	0.0	0.0	0.0	0.0	0.0	0.0	0.0	0.0	0.0	1.0	0.0	0.0	0.0	0.0	0.0	5.0	0.0	0.0	0.0	0.0	28.0	10.0	2.0	0.0	0.0	1.0	0.0	0.0	0.0	0.0	0.0	0.0	0.0	0.0	0.0	0.0	1.0
565425	16.0	1.0	4.0	25.0	3.0	34.0	24.0	8.0	8.0	1.0	21.0	13.0	0.0	64.0	22.0	3.0	5.0	34.0	1.0	0.0	0.0	1.0	1.0	3.0	29.0	2.0	8.0	20.0	31.0	19.0	30.0	20.0	30.0	12.0	31.0	7.0	22.0	2.0	5.0	30.0	604.0	28.0	39.0	0.0	2.0	6.0	10.0	37.0	5.0
324677	119.0	3.0	0.0	0.0	0.0	1.0	3.0	4.0	2.0	0.0	19.0	0.0	0.0	6.0	6.0	1.0	0.0	5.0	0.0	0.0	1.0	0.0	0.0	183.0	7.0	10.0	1.0	4.0	8.0	4.0	6.0	0.0	116.0	5.0	23.0	2.0	22.0	198.0	52.0	198.0	57.0	8.0	1.0	0.0	6.0	0.0	5.0	4.0	3.0
2954732	0.0	2.0	0.0	4.0	0.0	0.0	0.0	3.0	0.0	0.0	42.0	0.0	4.0	4.0	2.0	0.0	2.0	0.0	2.0	2.0	11.0	2.0	2.0	0.0	9.0	0.0	0.0	1.0	0.0	3.0	2.0	0.0	4.0	28.0	15.0	0.0	14.0	0.0	0.0	0.0	0.0	0.0	0.0	0.0	0.0	0.0	0.0	0.0	0.0
123862	4.0	14.0	0.0	2.0	0.0	0.0	0.0	1.0	0.0	1.0	0.0	1.0	9.0	5.0	8.0	16.0	18.0	1.0	11.0	4.0	13.0	1.0	3.0	23.0	3.0	1.0	0.0	6.0	1.0	15.0	4.0	0.0	5.0	13.0	48.0	9.0	48.0	1.0	0.0	6.0	0.0	1.0	1.0	7.0	1.0	0.0	1.0	0.0	0.0
584500	6.0	0.0	0.0	0.0	2.0	0.0	0.0	65.0	0.0	0.0	0.0	3.0	0.0	0.0	1.0	0.0	30.0	0.0	1.0	1.0	0.0	0.0	0.0	43.0	0.0	6.0	0.0	10.0	10.0	2.0	0.0	0.0	17.0	43.0	0.0	1.0	135.0	2.0	0.0	0.0	0.0	0.0	0.0	0.0	11.0	0.0	0.0	0.0	1.0
330540	0.0	0.0	10.0	0.0	0.0	16.0	74.0	1.0	0.0	6.0	358.0	4.0	0.0	0.0	1.0	32.0	0.0	0.0	0.0	0.0	0.0	0.0	0.0	0.0	0.0	0.0	2.0	5.0	10.0	0.0	2.0	9.0	10.0	3.0	3.0	0.0	0.0	0.0	0.0	1.0	0.0	1.0	0.0	28.0	2.0	4.0	3.0	81.0	6.0
316483	4.0	18.0	23.0	6.0	18.0	1.0	2.0	6.0	10.0	7.0	4.0	19.0	3.0	10.0	11.0	9.0	1.0	0.0	6.0	7.0	21.0	1.0	5.0	11.0	13.0	1.0	4.0	3.0	0.0	8.0	0.0	0.0	15.0	10.0	49.0	0.0	28.0	5.0	4.0	12.0	0.0	7.0	8.0	6.0	10.0	4.0	15.0	3.0	9.0
3996107	60.0	75.0	81.0	13.0	55.0	79.0	674.0	76.0	11.0	0.0	2.0	2.0	1.0	5.0	4.0	19.0	7.0	1.0	1.0	0.0	0.0	5.0	3.0	0.0	1.0	0.0	1.0	52.0	63.0	1.0	3.0	176.0	5.0	318.0	4.0	25.0	0.0	18.0	6.0	25.0	4.0	22.0	6.0	53.0	1.0	13.0	11.0	25.0	32.0
145533	2.0	3.0	1.0	1.0	1.0	0.0	2.0	5.0	4.0	4.0	5.0	2.0	12.0	2.0	23.0	10.0	0.0	3.0	2.0	1.0	27.0	0.0	15.0	19.0	4.0	2.0	1.0	0.0	0.0	6.0	1.0	1.0	8.0	2.0	48.0	1.0	33.0	2.0	3.0	3.0	0.0	0.0	0.0	4.0	1.0	0.0	1.0	0.0	0.0
99619	19.0	175.0	28.0	48.0	199.0	0.0	7.0	10.0	0.0	0.0	42.0	5.0	1.0	0.0	1.0	8.0	2.0	24.0	0.0	0.0	2.0	1.0	0.0	0.0	2.0	0.0	1.0	71.0	26.0	9.0	9.0	1.0	18.0	13.0	6.0	2.0	7.0	2.0	11.0	26.0	221.0	297.0	730.0	70.0	19.0	53.0	31.0	3.0	2.0
314426	14.0	3.0	16.0	19.0	5.0	7.0	8.0	0.0	0.0	0.0	0.0	0.0	0.0	0.0	0.0	0.0	0.0	0.0	0.0	0.0	0.0	0.0	0.0	0.0	0.0	0.0	0.0	1.0	0.0	0.0	0.0	0.0	0.0	0.0	0.0	0.0	0.0	1.0	6.0	14.0	0.0	5.0	8.0	12.0	6.0	3.0	1.0	9.0	8.0
876170	8.0	0.0	0.0	0.0	0.0	0.0	0.0	2.0	1.0	0.0	4.0	0.0	2.0	0.0	0.0	0.0	0.0	0.0	0.0	1.0	3.0	1.0	0.0	10.0	4.0	0.0	0.0	0.0	0.0	1.0	1.0	0.0	2.0	40.0	7.0	0.0	10.0	1.0	0.0	0.0	0.0	0.0	0.0	0.0	1.0	0.0	0.0	1.0	0.0
23644	5.0	1.0	5.0	0.0	2.0	0.0	0.0	8.0	1.0	11.0	0.0	15.0	5.0	0.0	5.0	12.0	0.0	5.0	3.0	2.0	2.0	6.0	2.0	55.0	6.0	0.0	4.0	2.0	0.0	2.0	3.0	0.0	27.0	12.0	12.0	1.0	10.0	0.0	0.0	0.0	0.0	0.0	0.0	2.0	0.0	0.0	0.0	0.0	0.0
748636	0.0	0.0	0.0	0.0	0.0	0.0	0.0	0.0	2.0	0.0	6.0	0.0	10.0	2.0	3.0	0.0	0.0	0.0	0.0	0.0	0.0	0.0	0.0	7.0	0.0	0.0	0.0	0.0	0.0	0.0	0.0	0.0	1.0	0.0	2.0	0.0	0.0	0.0	0.0	1.0	0.0	0.0	0.0	0.0	0.0	0.0	0.0	0.0	0.0
710584	0.0	3.0	1.0	0.0	12.0	0.0	0.0	0.0	468.0	5.0	56.0	0.0	0.0	0.0	0.0	1.0	0.0	0.0	0.0	0.0	0.0	0.0	0.0	0.0	0.0	0.0	0.0	0.0	0.0	0.0	0.0	0.0	3.0	0.0	0.0	0.0	6.0	0.0	0.0	0.0	0.0	0.0	0.0	2.0	0.0	0.0	0.0	0.0	0.0
771360	84.0	1258.0	224.0	51.0	124.0	66.0	33.0	548.0	15.0	78.0	40.0	13.0	6.0	20.0	6.0	283.0	50.0	34.0	13.0	22.0	9.0	9.0	3.0	37.0	182.0	15.0	421.0	11.0	10.0	64.0	49.0	220.0	18.0	52.0	19.0	22.0	18.0	42.0	29.0	37.0	43.0	339.0	135.0	87.0	35.0	46.0	12.0	94.0	161.0
4408751	31.0	3.0	3.0	4.0	10.0	2.0	0.0	0.0	0.0	0.0	0.0	0.0	0.0	3.0	3.0	0.0	0.0	0.0	0.0	0.0	0.0	0.0	0.0	0.0	0.0	0.0	0.0	0.0	0.0	2.0	2.0	1.0	9.0	0.0	6.0	0.0	4.0	17.0	7.0	30.0	0.0	2.0	8.0	8.0	0.0	3.0	5.0	4.0	16.0
305871	485.0	316.0	261.0	321.0	148.0	279.0	69.0	318.0	21.0	162.0	137.0	29.0	412.0	20.0	1388.0	113.0	223.0	270.0	11.0	11.0	76.0	32.0	94.0	795.0	1918.0	116.0	323.0	210.0	22.0	1281.0	759.0	627.0	100.0	32.0	285.0	176.0	361.0	588.0	252.0	750.0	7.0	499.0	277.0	189.0	149.0	220.0	217.0	58.0	185.0
486195	0.0	0.0	0.0	0.0	0.0	0.0	0.0	7.0	0.0	0.0	2.0	1.0	0.0	0.0	0.0	0.0	5.0	3.0	0.0	0.0	0.0	0.0	0.0	0.0	0.0	0.0	0.0	1.0	2.0	0.0	0.0	0.0	0.0	2.0	0.0	0.0	22.0	0.0	0.0	1.0	29.0	7.0	0.0	0.0	0.0	2.0	13.0	0.0	0.0
1014707	8.0	5.0	5.0	12.0	27.0	0.0	0.0	0.0	11.0	4.0	0.0	9.0	0.0	2.0	5.0	0.0	1.0	3.0	0.0	1.0	2.0	2.0	2.0	26.0	7.0	0.0	0.0	18.0	5.0	2.0	5.0	0.0	10.0	35.0	11.0	4.0	12.0	7.0	3.0	7.0	0.0	5.0	0.0	5.0	0.0	0.0	1.0	3.0	2.0
562190	736.0	155.0	263.0	578.0	387.0	79.0	163.0	24.0	96.0	184.0	2.0	32.0	9.0	242.0	249.0	200.0	348.0	142.0	17.0	27.0	34.0	86.0	48.0	562.0	367.0	92.0	44.0	72.0	2.0	234.0	453.0	60.0	970.0	4.0	403.0	127.0	640.0	241.0	97.0	702.0	0.0	45.0	169.0	390.0	56.0	325.0	264.0	182.0	296.0
831179	0.0	7.0	4.0	0.0	4.0	1.0	6.0	0.0	10.0	6.0	3.0	0.0	3.0	0.0	0.0	9.0	13.0	1.0	2.0	9.0	6.0	0.0	12.0	7.0	1.0	0.0	10.0	8.0	2.0	8.0	1.0	3.0	11.0	18.0	0.0	0.0	0.0	0.0	1.0	3.0	0.0	0.0	0.0	1.0	0.0	0.0	2.0	0.0	0.0
186867	29.0	38.0	41.0	15.0	17.0	3.0	10.0	32.0	13.0	96.0	46.0	7.0	3.0	3.0	2.0	16.0	9.0	7.0	0.0	0.0	0.0	7.0	3.0	3.0	5.0	1.0	7.0	34.0	11.0	5.0	11.0	32.0	6.0	53.0	2.0	4.0	6.0	0.0	5.0	18.0	0.0	11.0	1.0	40.0	57.0	5.0	7.0	9.0	8.0
937372	22.0	4.0	3.0	2.0	8.0	1.0	0.0	3.0	4.0	2.0	6.0	0.0	2.0	0.0	2.0	7.0	0.0	1.0	0.0	4.0	7.0	4.0	6.0	2.0	0.0	1.0	0.0	0.0	1.0	0.0	5.0	1.0	25.0	32.0	8.0	2.0	17.0	10.0	2.0	21.0	2.0	1.0	0.0	3.0	2.0	1.0	1.0	1.0	2.0
1048701	1.0	0.0	0.0	0.0	0.0	32.0	2.0	3.0	0.0	0.0	0.0	47.0	0.0	1.0	2.0	0.0	0.0	1.0	0.0	0.0	0.0	0.0	0.0	0.0	19.0	0.0	0.0	4.0	2.0	0.0	1.0	0.0	21.0	178.0	1.0	0.0	4.0	0.0	4.0	5.0	352.0	7.0	4.0	0.0	0.0	7.0	0.0	0.0	2.0
325388	0.0	7.0	0.0	0.0	11.0	0.0	0.0	0.0	316.0	2.0	57.0	0.0	0.0	0.0	0.0	0.0	1.0	0.0	0.0	0.0	0.0	0.0	0.0	0.0	0.0	0.0	0.0	0.0	0.0	0.0	0.0	0.0	3.0	0.0	0.0	0.0	0.0	0.0	0.0	0.0	0.0	0.0	0.0	6.0	0.0	0.0	0.0	0.0	0.0
589597	6.0	0.0	0.0	0.0	0.0	37.0	193.0	6.0	9.0	1.0	0.0	4.0	2.0	30.0	22.0	0.0	0.0	12.0	0.0	0.0	0.0	2.0	0.0	10.0	43.0	1.0	41.0	11.0	69.0	15.0	2.0	15.0	36.0	244.0	3.0	1.0	5.0	2.0	10.0	3.0	5.0	1.0	4.0	0.0	1.0	0.0	0.0	3.0	18.0
553961	9.0	5.0	1.0	49.0	8.0	10.0	25.0	3.0	0.0	0.0	0.0	0.0	1.0	0.0	1.0	0.0	21.0	34.0	0.0	0.0	3.0	2.0	0.0	6.0	6.0	0.0	0.0	0.0	9.0	3.0	123.0	4.0	8.0	4.0	0.0	2.0	36.0	9.0	33.0	5.0	7.0	30.0	169.0	15.0	25.0	85.0	36.0	8.0	24.0
278390	2.0	12.0	4.0	0.0	1.0	0.0	3.0	0.0	0.0	5.0	0.0	9.0	3.0	2.0	0.0	9.0	2.0	7.0	3.0	0.0	0.0	4.0	0.0	0.0	3.0	0.0	4.0	0.0	0.0	1.0	0.0	4.0	0.0	0.0	0.0	2.0	0.0	0.0	0.0	0.0	0.0	0.0	0.0	1.0	0.0	0.0	0.0	0.0	0.0
535257	25.0	146.0	19.0	2.0	65.0	112.0	51.0	214.0	14.0	73.0	39.0	0.0	9.0	40.0	15.0	28.0	133.0	6.0	11.0	1.0	20.0	23.0	21.0	24.0	110.0	20.0	50.0	198.0	26.0	11.0	86.0	264.0	9.0	82.0	35.0	68.0	42.0	7.0	10.0	14.0	3.0	79.0	49.0	51.0	109.0	12.0	20.0	125.0	72.0
1117031	0.0	11.0	43.0	11.0	9.0	2.0	1.0	6.0	7.0	186.0	55.0	6.0	0.0	0.0	1.0	1.0	2.0	1.0	0.0	1.0	0.0	0.0	0.0	6.0	0.0	0.0	4.0	8.0	4.0	0.0	1.0	3.0	19.0	27.0	0.0	0.0	0.0	4.0	0.0	0.0	0.0	3.0	2.0	28.0	0.0	3.0	1.0	0.0	4.0
252325	2.0	6.0	3.0	2.0	2.0	0.0	5.0	6.0	24.0	16.0	2.0	3.0	42.0	4.0	36.0	0.0	1.0	5.0	1.0	1.0	2.0	2.0	2.0	6.0	3.0	0.0	1.0	3.0	4.0	14.0	2.0	6.0	7.0	8.0	10.0	5.0	14.0	0.0	1.0	1.0	0.0	3.0	1.0	0.0	0.0	0.0	1.0	1.0	2.0
837068	0.0	0.0	0.0	1.0	0.0	2.0	12.0	1.0	3.0	0.0	8.0	10.0	0.0	2.0	0.0	1.0	0.0	31.0	0.0	0.0	0.0	0.0	0.0	0.0	0.0	0.0	4.0	0.0	11.0	1.0	3.0	78.0	0.0	0.0	0.0	0.0	0.0	0.0	0.0	0.0	0.0	5.0	1.0	0.0	1.0	0.0	0.0	0.0	0.0
782646	183.0	43.0	108.0	59.0	73.0	8.0	45.0	14.0	217.0	431.0	7.0	58.0	605.0	147.0	868.0	215.0	44.0	99.0	81.0	112.0	407.0	51.0	314.0	351.0	33.0	48.0	144.0	44.0	6.0	514.0	152.0	59.0	351.0	12.0	325.0	55.0	489.0	99.0	41.0	177.0	0.0	3.0	0.0	111.0	18.0	22.0	31.0	23.0	21.0
840041	5.0	5.0	4.0	1.0	3.0	0.0	3.0	11.0	10.0	2.0	2.0	1.0	0.0	0.0	1.0	4.0	1.0	1.0	0.0	0.0	2.0	0.0	0.0	22.0	8.0	13.0	5.0	0.0	0.0	0.0	2.0	0.0	7.0	12.0	6.0	0.0	0.0	0.0	0.0	1.0	0.0	0.0	1.0	0.0	0.0	1.0	1.0	0.0	7.0
136998	11.0	24.0	44.0	5.0	18.0	0.0	12.0	1.0	1.0	5.0	0.0	2.0	54.0	16.0	50.0	60.0	8.0	11.0	10.0	7.0	17.0	1.0	21.0	6.0	5.0	2.0	3.0	30.0	1.0	31.0	11.0	44.0	48.0	7.0	9.0	19.0	23.0	9.0	8.0	24.0	0.0	0.0	3.0	58.0	0.0	2.0	12.0	2.0	0.0
340216	84.0	35.0	78.0	9.0	36.0	6.0	1.0	1136.0	31.0	639.0	2.0	1.0	15.0	1.0	15.0	105.0	92.0	6.0	4.0	1.0	5.0	2.0	1.0	1.0	52.0	0.0	193.0	49.0	6.0	10.0	3.0	34.0	628.0	94.0	40.0	42.0	0.0	206.0	25.0	394.0	7.0	1.0	0.0	45.0	15.0	1.0	4.0	2.0	11.0
823732	26713.0	19307.0	30121.0	34520.0	19532.0	6715.0	10361.0	938.0	14689.0	22748.0	4779.0	4262.0	2338.0	5706.0	5437.0	12836.0	13791.0	6289.0	3232.0	3406.0	10567.0	6918.0	6625.0	24999.0	8548.0	7370.0	3257.0	14529.0	7138.0	12635.0	7668.0	7508.0	35248.0	3986.0	22053.0	9643.0	26438.0	9181.0	10702.0	18582.0	383.0	10268.0	18329.0	33089.0	17729.0	8583.0	9512.0	11000.0	12207.0
613116	9.0	0.0	0.0	0.0	0.0	0.0	0.0	0.0	0.0	0.0	0.0	0.0	0.0	0.0	0.0	0.0	0.0	0.0	0.0	0.0	0.0	0.0	0.0	55.0	0.0	0.0	0.0	0.0	0.0	0.0	0.0	0.0	4.0	0.0	1.0	0.0	120.0	0.0	0.0	0.0	0.0	0.0	0.0	0.0	0.0	0.0	0.0	0.0	0.0
244234	1.0	0.0	0.0	0.0	3.0	0.0	0.0	3.0	0.0	0.0	0.0	3.0	1.0	5.0	0.0	0.0	1.0	17.0	1.0	1.0	0.0	0.0	0.0	2.0	3.0	0.0	2.0	8.0	15.0	0.0	10.0	0.0	16.0	109.0	0.0	2.0	9.0	0.0	9.0	2.0	15.0	0.0	0.0	0.0	0.0	0.0	0.0	0.0	9.0
8097	2.0	0.0	0.0	10.0	2.0	0.0	2.0	0.0	22.0	33.0	0.0	4.0	0.0	2.0	0.0	3.0	17.0	5.0	0.0	0.0	1.0	16.0	3.0	62.0	6.0	11.0	9.0	0.0	0.0	0.0	0.0	2.0	65.0	0.0	5.0	9.0	0.0	0.0	0.0	12.0	0.0	0.0	0.0	1.0	0.0	1.0	1.0	13.0	6.0
563559	0.0	0.0	0.0	0.0	0.0	0.0	0.0	0.0	0.0	0.0	0.0	0.0	0.0	0.0	0.0	0.0	0.0	0.0	3.0	1.0	0.0	0.0	0.0	0.0	0.0	4.0	0.0	0.0	0.0	0.0	0.0	0.0	0.0	0.0	0.0	0.0	0.0	0.0	0.0	0.0	0.0	0.0	0.0	0.0	0.0	0.0	0.0	0.0	0.0
279358	5.0	1.0	3.0	3.0	5.0	0.0	3.0	0.0	0.0	0.0	8.0	0.0	0.0	0.0	4.0	2.0	5.0	1.0	0.0	1.0	1.0	0.0	2.0	2.0	0.0	0.0	0.0	0.0	0.0	5.0	0.0	0.0	1.0	0.0	0.0	0.0	3.0	1.0	1.0	4.0	0.0	1.0	0.0	3.0	1.0	0.0	0.0	0.0	1.0
206404	0.0	0.0	0.0	0.0	0.0	0.0	0.0	5.0	47.0	71.0	0.0	0.0	0.0	5.0	0.0	5.0	8.0	8.0	2.0	4.0	0.0	0.0	0.0	17.0	10.0	7.0	46.0	1.0	0.0	2.0	5.0	1.0	6.0	1.0	4.0	2.0	2.0	0.0	0.0	0.0	0.0	0.0	0.0	0.0	0.0	0.0	0.0	0.0	0.0
574416	0.0	0.0	2.0	0.0	0.0	0.0	2.0	17.0	1.0	0.0	2.0	0.0	1.0	0.0	2.0	1.0	4.0	3.0	0.0	0.0	0.0	0.0	0.0	0.0	1.0	0.0	0.0	0.0	11.0	2.0	1.0	5.0	0.0	18.0	0.0	0.0	0.0	0.0	0.0	0.0	0.0	0.0	0.0	0.0	0.0	1.0	0.0	0.0	0.0
1111998	10.0	2.0	6.0	3.0	0.0	0.0	0.0	0.0	0.0	0.0	0.0	0.0	0.0	7.0	1.0	6.0	2.0	5.0	0.0	2.0	4.0	0.0	0.0	3.0	5.0	3.0	0.0	0.0	0.0	2.0	11.0	0.0	0.0	0.0	1.0	2.0	2.0	3.0	1.0	1.0	0.0	1.0	6.0	3.0	1.0	13.0	5.0	2.0	13.0
226049	9.0	0.0	0.0	0.0	0.0	0.0	11.0	0.0	3.0	0.0	0.0	7.0	0.0	8.0	0.0	2.0	7.0	41.0	2.0	1.0	0.0	0.0	0.0	0.0	0.0	1.0	0.0	0.0	0.0	0.0	48.0	10.0	40.0	0.0	0.0	3.0	1.0	1.0	0.0	17.0	0.0	0.0	0.0	0.0	0.0	0.0	2.0	0.0	0.0
128353	4.0	0.0	0.0	0.0	0.0	0.0	0.0	4.0	1.0	0.0	0.0	0.0	0.0	7.0	1.0	0.0	0.0	0.0	0.0	0.0	5.0	0.0	0.0	8.0	12.0	0.0	0.0	0.0	6.0	0.0	0.0	0.0	117.0	94.0	10.0	5.0	8.0	0.0	5.0	21.0	0.0	0.0	0.0	0.0	0.0	0.0	0.0	1.0	1.0
3046945	0.0	1.0	4.0	1.0	0.0	0.0	0.0	3.0	0.0	17.0	0.0	0.0	0.0	0.0	0.0	3.0	1.0	2.0	1.0	1.0	0.0	0.0	0.0	12.0	2.0	2.0	7.0	2.0	2.0	1.0	0.0	0.0	0.0	0.0	1.0	0.0	2.0	0.0	0.0	2.0	0.0	0.0	0.0	1.0	0.0	0.0	0.0	0.0	3.0
646801	4.0	42.0	12.0	1.0	11.0	1.0	2.0	1.0	32.0	0.0	14.0	0.0	0.0	0.0	0.0	4.0	0.0	0.0	5.0	1.0	1.0	1.0	2.0	2.0	2.0	0.0	0.0	6.0	0.0	0.0	0.0	0.0	8.0	25.0	5.0	0.0	10.0	0.0	2.0	1.0	0.0	18.0	1.0	11.0	0.0	3.0	1.0	4.0	3.0
329032	2.0	1.0	0.0	0.0	0.0	0.0	0.0	0.0	67.0	1.0	1.0	0.0	0.0	0.0	0.0	0.0	0.0	0.0	0.0	0.0	0.0	0.0	0.0	0.0	0.0	0.0	0.0	0.0	0.0	0.0	0.0	0.0	10.0	0.0	0.0	0.0	0.0	0.0	0.0	0.0	0.0	0.0	0.0	1.0	0.0	0.0	0.0	0.0	0.0
1003206	1.0	0.0	4.0	2.0	0.0	2.0	0.0	19.0	44.0	2.0	12.0	2.0	0.0	0.0	0.0	3.0	0.0	0.0	0.0	0.0	4.0	0.0	0.0	0.0	2.0	4.0	9.0	6.0	6.0	0.0	0.0	1.0	3.0	314.0	2.0	0.0	1.0	0.0	0.0	0.0	1.0	0.0	0.0	4.0	0.0	0.0	1.0	0.0	1.0
830978	831.0	2331.0	1010.0	935.0	1209.0	307.0	418.0	474.0	4176.0	4460.0	230.0	97.0	1615.0	563.0	2010.0	1824.0	1191.0	535.0	487.0	615.0	3071.0	485.0	1885.0	9766.0	1598.0	1079.0	3276.0	1432.0	910.0	6042.0	443.0	898.0	1353.0	1006.0	6404.0	737.0	6884.0	510.0	755.0	601.0	16.0	1166.0	1444.0	1433.0	2032.0	248.0	166.0	362.0	362.0
567712	379.0	340.0	40.0	66.0	133.0	192.0	82.0	4.0	0.0	0.0	283.0	3.0	0.0	26.0	48.0	83.0	86.0	70.0	3.0	2.0	10.0	38.0	20.0	0.0	0.0	0.0	0.0	34.0	12.0	68.0	79.0	69.0	32.0	2.0	242.0	106.0	308.0	100.0	140.0	196.0	168.0	2317.0	362.0	114.0	887.0	53.0	56.0	323.0	428.0
130396	12.0	2.0	1.0	3.0	1.0	8.0	0.0	3.0	2.0	4.0	0.0	0.0	1.0	0.0	4.0	0.0	2.0	0.0	0.0	1.0	0.0	1.0	1.0	13.0	2.0	5.0	0.0	0.0	0.0	0.0	0.0	0.0	5.0	0.0	0.0	0.0	5.0	2.0	2.0	31.0	1.0	0.0	0.0	8.0	2.0	1.0	4.0	2.0	1.0
4434188	9.0	4.0	0.0	0.0	1.0	0.0	1.0	2.0	6.0	1.0	2.0	0.0	2.0	0.0	3.0	0.0	1.0	0.0	0.0	0.0	2.0	1.0	0.0	1.0	4.0	0.0	2.0	8.0	0.0	3.0	0.0	5.0	7.0	0.0	12.0	0.0	5.0	1.0	1.0	9.0	0.0	0.0	1.0	0.0	3.0	0.0	0.0	0.0	2.0
4484204	5.0	0.0	5.0	3.0	8.0	5.0	0.0	5.0	9.0	13.0	1.0	0.0	0.0	0.0	0.0	0.0	2.0	0.0	1.0	1.0	0.0	0.0	1.0	4.0	4.0	1.0	0.0	3.0	0.0	0.0	0.0	0.0	1.0	4.0	6.0	1.0	0.0	3.0	0.0	7.0	0.0	8.0	4.0	2.0	0.0	3.0	2.0	2.0	1.0
4388439	3.0	3.0	5.0	7.0	4.0	2.0	0.0	0.0	12.0	10.0	6.0	0.0	1.0	0.0	1.0	5.0	1.0	0.0	0.0	0.0	3.0	1.0	1.0	2.0	0.0	0.0	0.0	1.0	1.0	1.0	1.0	2.0	7.0	0.0	3.0	0.0	3.0	2.0	1.0	1.0	0.0	0.0	0.0	7.0	0.0	1.0	1.0	1.0	1.0
137018	80.0	7.0	112.0	113.0	15.0	3.0	16.0	1.0	7.0	6.0	10.0	0.0	22.0	14.0	10.0	33.0	88.0	138.0	5.0	2.0	15.0	12.0	10.0	10.0	2.0	2.0	0.0	4.0	29.0	14.0	96.0	1.0	1.0	18.0	79.0	52.0	64.0	38.0	27.0	86.0	1.0	0.0	2.0	41.0	1.0	28.0	37.0	16.0	67.0
351627	0.0	6.0	0.0	0.0	0.0	0.0	0.0	0.0	129.0	6.0	18.0	0.0	0.0	0.0	0.0	0.0	0.0	0.0	0.0	0.0	0.0	0.0	0.0	0.0	0.0	0.0	0.0	0.0	0.0	0.0	0.0	0.0	0.0	0.0	0.0	0.0	8.0	0.0	0.0	0.0	0.0	0.0	0.0	4.0	0.0	0.0	0.0	0.0	0.0
1715193	410.0	41.0	53.0	113.0	66.0	102.0	44.0	175.0	262.0	257.0	154.0	11.0	11.0	29.0	97.0	93.0	98.0	55.0	3.0	10.0	17.0	24.0	15.0	250.0	181.0	44.0	39.0	185.0	111.0	134.0	81.0	44.0	305.0	13.0	295.0	25.0	260.0	271.0	345.0	402.0	21.0	129.0	169.0	111.0	218.0	82.0	79.0	228.0	193.0
680564	1.0	0.0	0.0	0.0	1.0	1.0	0.0	0.0	1.0	0.0	2.0	5.0	0.0	4.0	1.0	0.0	0.0	1.0	0.0	0.0	0.0	1.0	0.0	0.0	11.0	0.0	0.0	0.0	1.0	3.0	0.0	0.0	9.0	1.0	3.0	0.0	0.0	3.0	8.0	4.0	0.0	12.0	5.0	0.0	13.0	0.0	0.0	1.0	2.0
226377	4.0	4.0	0.0	0.0	1.0	5.0	0.0	6.0	24.0	48.0	1.0	0.0	2.0	0.0	0.0	2.0	5.0	2.0	3.0	0.0	4.0	2.0	0.0	3.0	3.0	0.0	3.0	2.0	0.0	2.0	0.0	5.0	5.0	13.0	2.0	0.0	0.0	0.0	0.0	8.0	0.0	0.0	2.0	6.0	0.0	1.0	0.0	2.0	1.0
105157	6.0	0.0	0.0	9.0	0.0	1.0	2.0	3.0	0.0	0.0	0.0	0.0	0.0	0.0	0.0	0.0	6.0	13.0	0.0	0.0	0.0	0.0	0.0	1.0	1.0	0.0	0.0	0.0	4.0	4.0	34.0	0.0	2.0	2.0	0.0	0.0	5.0	4.0	4.0	4.0	2.0	5.0	35.0	3.0	4.0	19.0	3.0	0.0	2.0
1133992	11.0	8.0	34.0	14.0	113.0	32.0	34.0	486.0	20.0	42.0	107.0	95.0	1.0	0.0	1.0	6.0	3.0	1.0	1.0	1.0	2.0	1.0	0.0	26.0	139.0	0.0	158.0	35.0	14.0	2.0	0.0	2.0	8.0	91.0	2.0	1.0	1.0	0.0	0.0	0.0	0.0	2.0	3.0	33.0	0.0	15.0	0.0	7.0	12.0
541736	15.0	93.0	32.0	12.0	49.0	4.0	22.0	71.0	97.0	142.0	25.0	6.0	330.0	13.0	268.0	33.0	9.0	8.0	19.0	14.0	30.0	10.0	33.0	45.0	21.0	11.0	18.0	6.0	6.0	111.0	22.0	17.0	12.0	21.0	37.0	11.0	34.0	37.0	12.0	21.0	9.0	16.0	17.0	27.0	7.0	10.0	8.0	0.0	7.0
1048878	16.0	24.0	12.0	4.0	12.0	1.0	3.0	2.0	32.0	21.0	35.0	4.0	29.0	11.0	17.0	7.0	4.0	3.0	1.0	2.0	30.0	4.0	12.0	48.0	14.0	5.0	9.0	3.0	7.0	10.0	2.0	8.0	52.0	88.0	63.0	4.0	92.0	13.0	13.0	17.0	3.0	1.0	3.0	14.0	7.0	3.0	2.0	3.0	4.0
867624	5.0	2.0	7.0	1.0	7.0	2.0	3.0	9.0	0.0	1.0	1.0	0.0	2.0	0.0	4.0	14.0	5.0	0.0	1.0	0.0	1.0	3.0	0.0	2.0	2.0	0.0	0.0	5.0	9.0	15.0	1.0	8.0	46.0	1.0	0.0	0.0	6.0	43.0	658.0	45.0	3.0	3.0	2.0	2.0	65.0	2.0	4.0	6.0	11.0
368890	40.0	4.0	13.0	15.0	6.0	1.0	20.0	0.0	0.0	0.0	0.0	4.0	0.0	8.0	23.0	10.0	6.0	6.0	0.0	0.0	2.0	16.0	5.0	0.0	0.0	0.0	0.0	1.0	0.0	18.0	3.0	2.0	54.0	0.0	18.0	15.0	21.0	11.0	12.0	60.0	0.0	2.0	0.0	14.0	1.0	13.0	19.0	7.0	29.0
808949	17.0	7.0	11.0	14.0	17.0	0.0	4.0	0.0	0.0	0.0	0.0	0.0	1.0	7.0	0.0	21.0	2.0	4.0	1.0	1.0	1.0	0.0	1.0	5.0	0.0	1.0	0.0	0.0	0.0	1.0	11.0	2.0	8.0	1.0	2.0	3.0	7.0	1.0	2.0	12.0	0.0	1.0	3.0	6.0	0.0	5.0	11.0	2.0	8.0
964989	0.0	0.0	0.0	0.0	0.0	2.0	2.0	3.0	0.0	1.0	5.0	0.0	0.0	99.0	2.0	0.0	0.0	0.0	1.0	0.0	0.0	0.0	0.0	0.0	1.0	0.0	0.0	0.0	7.0	0.0	0.0	3.0	561.0	3.0	2.0	0.0	3.0	0.0	0.0	2.0	22.0	0.0	0.0	0.0	1.0	0.0	0.0	0.0	0.0
85239	0.0	0.0	0.0	0.0	0.0	1.0	0.0	0.0	0.0	0.0	0.0	0.0	11.0	0.0	41.0	0.0	0.0	0.0	0.0	0.0	17.0	0.0	14.0	86.0	0.0	0.0	0.0	0.0	0.0	4.0	0.0	0.0	29.0	0.0	61.0	0.0	43.0	0.0	0.0	3.0	0.0	0.0	0.0	0.0	0.0	0.0	0.0	0.0	0.0
891941	41.0	0.0	0.0	0.0	0.0	0.0	0.0	0.0	0.0	0.0	0.0	0.0	0.0	6.0	9.0	0.0	1.0	15.0	0.0	0.0	0.0	0.0	0.0	2.0	1.0	0.0	0.0	0.0	6.0	14.0	2.0	0.0	8.0	0.0	22.0	0.0	14.0	18.0	36.0	44.0	80.0	1.0	1.0	0.0	2.0	0.0	0.0	0.0	0.0
1130506	69.0	0.0	0.0	5.0	46.0	6.0	4.0	26.0	1.0	15.0	0.0	0.0	2.0	14.0	0.0	0.0	23.0	13.0	0.0	2.0	3.0	2.0	0.0	31.0	223.0	0.0	2.0	11.0	32.0	6.0	1.0	0.0	56.0	239.0	6.0	0.0	242.0	6.0	11.0	79.0	20.0	10.0	85.0	16.0	8.0	31.0	30.0	16.0	30.0
537655	705.0	176.0	95.0	178.0	55.0	29.0	126.0	12.0	96.0	34.0	9.0	563.0	8.0	31.0	3.0	155.0	244.0	118.0	9.0	24.0	26.0	12.0	25.0	1.0	8.0	1.0	10.0	82.0	23.0	7.0	86.0	24.0	3392.0	9.0	14.0	25.0	41.0	175.0	41.0	401.0	10.0	77.0	37.0	93.0	61.0	71.0	115.0	73.0	251.0
568419	0.0	0.0	0.0	0.0	0.0	0.0	1.0	0.0	0.0	0.0	0.0	0.0	0.0	0.0	0.0	0.0	0.0	0.0	0.0	0.0	0.0	3.0	2.0	0.0	16.0	0.0	0.0	0.0	5.0	0.0	0.0	0.0	1.0	6.0	5.0	0.0	9.0	0.0	0.0	1.0	0.0	0.0	1.0	0.0	3.0	0.0	0.0	0.0	2.0
1134211	14.0	0.0	2.0	26.0	2.0	4.0	12.0	2.0	0.0	12.0	10.0	0.0	0.0	4.0	9.0	7.0	5.0	7.0	0.0	1.0	1.0	4.0	3.0	1.0	13.0	0.0	7.0	17.0	100.0	57.0	10.0	2.0	164.0	49.0	26.0	0.0	13.0	20.0	13.0	119.0	28.0	8.0	3.0	11.0	3.0	9.0	0.0	10.0	8.0
4448576	65.0	10.0	40.0	13.0	19.0	5.0	53.0	1.0	1.0	0.0	0.0	26.0	7.0	28.0	8.0	184.0	52.0	16.0	12.0	18.0	6.0	22.0	21.0	0.0	0.0	0.0	2.0	87.0	0.0	14.0	84.0	81.0	360.0	30.0	13.0	60.0	36.0	41.0	6.0	83.0	0.0	2.0	0.0	47.0	3.0	18.0	24.0	16.0	23.0
346466	31.0	17.0	17.0	8.0	12.0	2.0	9.0	37.0	28.0	32.0	79.0	14.0	121.0	10.0	189.0	49.0	12.0	7.0	21.0	35.0	216.0	5.0	90.0	78.0	18.0	17.0	9.0	10.0	3.0	125.0	11.0	5.0	66.0	4.0	247.0	5.0	168.0	30.0	27.0	10.0	2.0	8.0	6.0	11.0	26.0	5.0	3.0	5.0	5.0
346461	0.0	0.0	0.0	0.0	4.0	0.0	0.0	0.0	63.0	1.0	20.0	0.0	0.0	0.0	0.0	0.0	0.0	0.0	0.0	0.0	0.0	0.0	0.0	0.0	0.0	0.0	0.0	0.0	0.0	0.0	0.0	0.0	0.0	0.0	0.0	0.0	4.0	0.0	0.0	0.0	0.0	0.0	0.0	4.0	0.0	0.0	0.0	0.0	0.0
827051	1.0	13.0	1.0	3.0	10.0	57.0	81.0	14.0	39.0	3.0	5.0	4.0	3.0	0.0	2.0	0.0	0.0	1.0	1.0	0.0	3.0	4.0	0.0	0.0	3.0	0.0	51.0	61.0	384.0	0.0	4.0	10.0	25.0	22.0	0.0	7.0	6.0	0.0	0.0	1.0	103.0	47.0	13.0	0.0	2.0	2.0	7.0	36.0	54.0
302194	0.0	3.0	0.0	0.0	0.0	0.0	0.0	0.0	127.0	4.0	16.0	0.0	0.0	1.0	0.0	0.0	0.0	0.0	0.0	0.0	0.0	0.0	0.0	0.0	0.0	0.0	0.0	0.0	0.0	0.0	0.0	0.0	0.0	0.0	0.0	0.0	5.0	0.0	0.0	0.0	0.0	0.0	0.0	0.0	0.0	0.0	0.0	0.0	0.0
798326	22.0	5.0	2.0	0.0	3.0	0.0	1.0	12.0	4.0	12.0	0.0	0.0	18.0	5.0	17.0	9.0	12.0	1.0	21.0	14.0	54.0	4.0	21.0	106.0	14.0	7.0	2.0	6.0	1.0	7.0	0.0	3.0	44.0	8.0	91.0	3.0	131.0	12.0	5.0	12.0	0.0	1.0	5.0	8.0	4.0	3.0	0.0	10.0	4.0
699470	0.0	11.0	0.0	0.0	2.0	0.0	0.0	1.0	4.0	4.0	2.0	0.0	1.0	8.0	8.0	9.0	9.0	16.0	0.0	0.0	0.0	3.0	1.0	0.0	0.0	0.0	3.0	0.0	3.0	2.0	19.0	7.0	4.0	10.0	11.0	10.0	5.0	0.0	0.0	0.0	0.0	0.0	0.0	7.0	0.0	0.0	0.0	0.0	0.0
747632	4.0	0.0	7.0	8.0	3.0	13.0	5.0	0.0	67.0	6.0	10.0	6.0	0.0	0.0	2.0	10.0	7.0	6.0	0.0	1.0	7.0	5.0	0.0	7.0	11.0	1.0	2.0	4.0	14.0	7.0	12.0	1.0	7.0	0.0	11.0	5.0	23.0	1.0	0.0	6.0	0.0	0.0	1.0	8.0	2.0	2.0	2.0	2.0	3.0
229136	209.0	92.0	21.0	17.0	42.0	57.0	15.0	2443.0	3006.0	501.0	9815.0	35.0	39.0	8.0	97.0	291.0	36.0	47.0	1.0	1.0	29.0	14.0	17.0	47.0	316.0	26.0	185.0	304.0	2137.0	311.0	215.0	532.0	101.0	374.0	43.0	42.0	18.0	295.0	389.0	306.0	11.0	41.0	18.0	34.0	256.0	36.0	25.0	40.0	34.0
4360284	5.0	1.0	0.0	0.0	0.0	0.0	2.0	0.0	4.0	0.0	1.0	1.0	0.0	0.0	0.0	2.0	7.0	1.0	0.0	2.0	0.0	0.0	0.0	0.0	0.0	0.0	0.0	0.0	0.0	0.0	0.0	0.0	20.0	1.0	0.0	1.0	1.0	1.0	0.0	2.0	0.0	0.0	0.0	4.0	0.0	0.0	1.0	0.0	8.0
4417972	3.0	11.0	11.0	0.0	8.0	11.0	22.0	159.0	47.0	30.0	6.0	1.0	10.0	3.0	6.0	12.0	4.0	4.0	0.0	0.0	0.0	0.0	0.0	0.0	13.0	1.0	12.0	3.0	3.0	9.0	1.0	0.0	0.0	21.0	4.0	0.0	0.0	7.0	12.0	13.0	3.0	11.0	4.0	8.0	3.0	12.0	4.0	7.0	1.0
248505	8.0	3.0	3.0	2.0	0.0	0.0	1.0	0.0	5.0	6.0	0.0	4.0	1.0	4.0	2.0	17.0	2.0	33.0	1.0	2.0	1.0	2.0	2.0	3.0	0.0	0.0	7.0	0.0	0.0	0.0	9.0	0.0	13.0	6.0	0.0	0.0	6.0	1.0	0.0	2.0	0.0	0.0	0.0	4.0	0.0	0.0	1.0	0.0	0.0
715163	115.0	164.0	116.0	248.0	75.0	37.0	44.0	11.0	52.0	77.0	8.0	19.0	21.0	33.0	27.0	34.0	83.0	33.0	9.0	12.0	15.0	12.0	10.0	85.0	34.0	36.0	18.0	83.0	31.0	41.0	47.0	29.0	140.0	33.0	81.0	41.0	111.0	46.0	57.0	110.0	1.0	59.0	118.0	311.0	81.0	44.0	81.0	93.0	89.0
319344	0.0	4.0	0.0	0.0	9.0	0.0	0.0	0.0	108.0	1.0	13.0	0.0	0.0	0.0	0.0	0.0	0.0	0.0	0.0	1.0	0.0	0.0	0.0	0.0	0.0	0.0	0.0	0.0	0.0	0.0	0.0	0.0	0.0	0.0	0.0	0.0	0.0	0.0	0.0	0.0	0.0	0.0	0.0	1.0	0.0	0.0	0.0	0.0	0.0
800713	23.0	6.0	39.0	41.0	13.0	14.0	12.0	26.0	32.0	66.0	6.0	14.0	0.0	0.0	4.0	18.0	6.0	10.0	1.0	2.0	4.0	0.0	4.0	6.0	13.0	1.0	5.0	5.0	3.0	1.0	16.0	4.0	7.0	25.0	10.0	3.0	17.0	6.0	2.0	14.0	4.0	38.0	51.0	19.0	1.0	47.0	20.0	18.0	39.0
687206	5.0	78.0	25.0	1.0	3.0	3.0	1.0	2.0	4.0	3.0	1.0	31.0	9.0	3.0	3.0	10.0	4.0	0.0	7.0	1.0	8.0	0.0	3.0	0.0	0.0	0.0	0.0	2.0	0.0	1.0	3.0	2.0	7.0	32.0	0.0	0.0	4.0	3.0	0.0	2.0	0.0	4.0	1.0	0.0	0.0	0.0	0.0	0.0	0.0
807421	10895.0	2081.0	2342.0	1636.0	762.0	113.0	143.0	29.0	54.0	93.0	1182.0	749.0	941.0	1833.0	916.0	3319.0	1761.0	790.0	871.0	1019.0	1261.0	1127.0	1062.0	2604.0	41.0	118.0	37.0	812.0	55.0	823.0	1724.0	2148.0	6967.0	162.0	1800.0	2387.0	2854.0	7660.0	9154.0	11618.0	235.0	1137.0	278.0	1898.0	6920.0	815.0	1445.0	910.0	2319.0
527642	10.0	0.0	0.0	0.0	0.0	0.0	0.0	0.0	29.0	0.0	4.0	0.0	0.0	0.0	0.0	0.0	11.0	8.0	0.0	0.0	2.0	1.0	0.0	0.0	6.0	1.0	0.0	0.0	5.0	0.0	2.0	0.0	1.0	4.0	2.0	0.0	3.0	0.0	0.0	4.0	0.0	0.0	1.0	0.0	0.0	1.0	0.0	0.0	5.0
430558	0.0	0.0	0.0	0.0	0.0	0.0	0.0	0.0	0.0	0.0	93.0	0.0	0.0	0.0	0.0	0.0	0.0	0.0	0.0	0.0	0.0	0.0	0.0	0.0	0.0	0.0	0.0	2.0	0.0	0.0	0.0	0.0	1.0	6.0	0.0	0.0	0.0	0.0	0.0	0.0	0.0	0.0	0.0	0.0	0.0	0.0	0.0	0.0	0.0
100640	0.0	4.0	3.0	1.0	4.0	0.0	3.0	0.0	0.0	0.0	4.0	4.0	0.0	3.0	2.0	4.0	2.0	0.0	3.0	2.0	2.0	0.0	2.0	3.0	0.0	0.0	0.0	0.0	0.0	1.0	2.0	1.0	16.0	9.0	2.0	1.0	5.0	0.0	0.0	0.0	0.0	0.0	1.0	3.0	0.0	0.0	1.0	0.0	0.0
579413	0.0	0.0	0.0	0.0	0.0	0.0	1.0	0.0	0.0	0.0	0.0	3.0	0.0	1.0	0.0	0.0	0.0	2.0	0.0	0.0	0.0	0.0	0.0	0.0	0.0	0.0	17.0	0.0	38.0	3.0	0.0	0.0	1.0	3.0	0.0	0.0	0.0	0.0	0.0	0.0	0.0	0.0	0.0	0.0	0.0	0.0	0.0	0.0	0.0
831193	16.0	6.0	3.0	8.0	7.0	3.0	3.0	3.0	12.0	2.0	9.0	0.0	2.0	0.0	5.0	7.0	1.0	2.0	6.0	2.0	2.0	0.0	5.0	6.0	1.0	12.0	0.0	2.0	4.0	0.0	1.0	4.0	10.0	12.0	1.0	2.0	7.0	1.0	1.0	7.0	2.0	5.0	2.0	14.0	2.0	4.0	2.0	1.0	10.0
518524	0.0	0.0	0.0	0.0	0.0	1.0	0.0	0.0	0.0	0.0	0.0	0.0	0.0	0.0	0.0	0.0	0.0	0.0	0.0	0.0	0.0	0.0	0.0	0.0	4.0	0.0	0.0	0.0	0.0	0.0	0.0	0.0	0.0	25.0	1.0	0.0	1.0	0.0	0.0	0.0	2.0	0.0	0.0	0.0	0.0	0.0	0.0	0.0	3.0
555067	0.0	0.0	0.0	0.0	0.0	0.0	0.0	0.0	0.0	0.0	0.0	0.0	0.0	0.0	0.0	0.0	0.0	1.0	0.0	0.0	0.0	0.0	0.0	0.0	0.0	0.0	0.0	0.0	0.0	0.0	0.0	0.0	0.0	0.0	0.0	0.0	0.0	0.0	0.0	0.0	318.0	1.0	0.0	0.0	0.0	0.0	0.0	0.0	0.0
538684	6.0	0.0	26.0	80.0	3.0	1.0	2.0	0.0	0.0	0.0	0.0	0.0	0.0	0.0	0.0	0.0	0.0	0.0	0.0	0.0	0.0	0.0	0.0	0.0	0.0	0.0	0.0	0.0	0.0	0.0	0.0	0.0	0.0	3.0	0.0	0.0	0.0	0.0	0.0	1.0	0.0	0.0	0.0	17.0	0.0	12.0	4.0	0.0	1.0
256335	6.0	6.0	11.0	1.0	1.0	1.0	7.0	2.0	2.0	3.0	0.0	12.0	9.0	12.0	7.0	11.0	4.0	44.0	2.0	9.0	3.0	2.0	1.0	4.0	5.0	0.0	7.0	2.0	0.0	4.0	18.0	8.0	14.0	15.0	1.0	3.0	1.0	8.0	0.0	9.0	0.0	0.0	0.0	10.0	0.0	1.0	2.0	0.0	0.0
4388411	1.0	1.0	7.0	5.0	4.0	7.0	3.0	10.0	1.0	7.0	5.0	1.0	0.0	1.0	3.0	6.0	5.0	3.0	1.0	2.0	2.0	0.0	0.0	2.0	6.0	1.0	4.0	1.0	0.0	1.0	5.0	0.0	5.0	1.0	2.0	0.0	3.0	2.0	1.0	10.0	1.0	2.0	1.0	5.0	1.0	1.0	4.0	1.0	5.0
587096	3928.0	3588.0	4271.0	6148.0	3440.0	100.0	1036.0	3.0	34.0	34.0	62.0	400.0	300.0	398.0	882.0	3397.0	913.0	197.0	117.0	106.0	370.0	825.0	265.0	8288.0	8.0	2954.0	73.0	5.0	3.0	518.0	562.0	297.0	81.0	4.0	1515.0	1847.0	1344.0	577.0	542.0	1921.0	10.0	1442.0	1366.0	6696.0	193.0	2004.0	1173.0	1006.0	3223.0
352419	27.0	18.0	18.0	29.0	12.0	1.0	3.0	4.0	104.0	153.0	0.0	0.0	1.0	4.0	5.0	22.0	6.0	1.0	0.0	1.0	5.0	2.0	5.0	18.0	15.0	7.0	0.0	0.0	0.0	8.0	6.0	0.0	13.0	3.0	2.0	10.0	11.0	1.0	2.0	5.0	0.0	1.0	3.0	36.0	2.0	6.0	3.0	1.0	6.0
232182	36.0	63.0	18.0	5.0	12.0	4.0	3.0	4.0	7.0	37.0	0.0	1.0	3.0	1.0	4.0	17.0	5.0	17.0	0.0	0.0	11.0	4.0	0.0	7.0	8.0	1.0	8.0	6.0	4.0	1.0	36.0	0.0	4.0	2.0	11.0	10.0	12.0	7.0	9.0	15.0	2.0	8.0	7.0	20.0	5.0	8.0	5.0	54.0	16.0
133044	0.0	0.0	0.0	0.0	0.0	0.0	0.0	0.0	64.0	10.0	16.0	0.0	0.0	0.0	0.0	0.0	0.0	0.0	0.0	0.0	0.0	0.0	0.0	3.0	0.0	0.0	1.0	0.0	7.0	0.0	2.0	0.0	0.0	4.0	0.0	0.0	0.0	0.0	0.0	0.0	0.0	0.0	0.0	0.0	0.0	0.0	0.0	0.0	0.0
1116759	0.0	0.0	0.0	0.0	0.0	2.0	0.0	11.0	12.0	0.0	0.0	0.0	0.0	4.0	9.0	0.0	1.0	0.0	0.0	1.0	0.0	0.0	0.0	25.0	6.0	0.0	4.0	0.0	0.0	3.0	5.0	0.0	0.0	0.0	3.0	0.0	3.0	1.0	1.0	1.0	23.0	0.0	0.0	0.0	0.0	0.0	1.0	1.0	0.0
691471	222.0	49.0	238.0	173.0	277.0	21.0	82.0	19.0	324.0	609.0	0.0	113.0	46.0	79.0	162.0	184.0	61.0	49.0	7.0	22.0	83.0	55.0	49.0	408.0	36.0	81.0	50.0	49.0	3.0	172.0	52.0	149.0	234.0	9.0	100.0	77.0	156.0	58.0	26.0	134.0	1.0	10.0	13.0	262.0	12.0	73.0	47.0	30.0	49.0
960076	3918.0	121.0	115.0	109.0	185.0	761.0	1355.0	242.0	1326.0	73.0	446.0	2245.0	29.0	1785.0	1597.0	40.0	215.0	5700.0	23.0	18.0	16.0	76.0	33.0	741.0	4860.0	66.0	1813.0	146.0	6651.0	3365.0	1927.0	325.0	10035.0	733.0	1839.0	314.0	1806.0	887.0	4084.0	4113.0	4906.0	4916.0	3550.0	248.0	1936.0	453.0	409.0	1443.0	1902.0
161421	0.0	0.0	0.0	0.0	0.0	2.0	1.0	4582.0	2424.0	2066.0	0.0	4.0	14.0	29.0	8.0	39.0	72.0	9.0	44.0	54.0	36.0	6.0	19.0	161.0	327.0	36.0	587.0	2.0	1.0	6.0	6.0	0.0	0.0	1.0	40.0	2.0	37.0	0.0	0.0	0.0	0.0	0.0	2.0	0.0	0.0	0.0	0.0	2.0	3.0
814363	3.0	4.0	1.0	0.0	2.0	2.0	2.0	0.0	4.0	0.0	5.0	0.0	1.0	0.0	0.0	5.0	0.0	0.0	0.0	0.0	1.0	1.0	0.0	2.0	7.0	1.0	3.0	5.0	0.0	2.0	0.0	3.0	8.0	3.0	3.0	0.0	1.0	0.0	3.0	2.0	0.0	0.0	1.0	2.0	0.0	0.0	0.0	7.0	5.0
1072854	0.0	0.0	0.0	0.0	0.0	0.0	0.0	0.0	4.0	17.0	3.0	1.0	17.0	0.0	3.0	10.0	0.0	2.0	2.0	2.0	0.0	0.0	5.0	29.0	1.0	5.0	0.0	0.0	0.0	6.0	0.0	2.0	0.0	7.0	1.0	0.0	3.0	0.0	0.0	0.0	0.0	0.0	0.0	0.0	0.0	0.0	0.0	0.0	0.0
1052264	0.0	0.0	0.0	0.0	7.0	0.0	0.0	5.0	4.0	0.0	0.0	0.0	1.0	0.0	0.0	0.0	2.0	0.0	0.0	0.0	0.0	0.0	0.0	36.0	0.0	0.0	0.0	19.0	16.0	0.0	0.0	1.0	4.0	7.0	0.0	0.0	18.0	0.0	0.0	0.0	4.0	0.0	2.0	1.0	5.0	0.0	0.0	4.0	0.0
3701020	0.0	0.0	0.0	0.0	0.0	0.0	0.0	63.0	125.0	67.0	0.0	0.0	0.0	22.0	0.0	3.0	43.0	16.0	0.0	0.0	0.0	0.0	1.0	79.0	16.0	2.0	8.0	2.0	4.0	0.0	5.0	0.0	0.0	0.0	0.0	0.0	0.0	0.0	0.0	0.0	0.0	0.0	0.0	0.0	0.0	0.0	0.0	0.0	0.0
136741	5.0	8.0	18.0	2.0	11.0	0.0	0.0	3.0	0.0	7.0	38.0	15.0	0.0	0.0	2.0	4.0	0.0	1.0	1.0	0.0	0.0	1.0	1.0	1.0	6.0	1.0	0.0	12.0	1.0	3.0	4.0	7.0	10.0	51.0	1.0	2.0	15.0	1.0	1.0	0.0	2.0	5.0	6.0	10.0	1.0	10.0	6.0	6.0	7.0
4478586	39.0	120.0	114.0	69.0	75.0	22.0	18.0	39.0	99.0	184.0	21.0	7.0	44.0	11.0	29.0	100.0	33.0	12.0	8.0	13.0	62.0	11.0	25.0	92.0	31.0	32.0	8.0	38.0	26.0	102.0	17.0	6.0	74.0	13.0	86.0	15.0	67.0	28.0	39.0	27.0	0.0	57.0	103.0	144.0	48.0	23.0	23.0	26.0	29.0
177975	0.0	8.0	0.0	0.0	0.0	0.0	0.0	2.0	3.0	0.0	0.0	0.0	0.0	0.0	0.0	0.0	0.0	0.0	0.0	0.0	0.0	0.0	0.0	0.0	6.0	0.0	10.0	5.0	8.0	0.0	0.0	0.0	29.0	55.0	0.0	2.0	0.0	0.0	0.0	2.0	0.0	0.0	0.0	0.0	0.0	0.0	0.0	1.0	0.0
818854	176.0	1336.0	366.0	172.0	683.0	192.0	111.0	789.0	392.0	942.0	527.0	216.0	561.0	143.0	418.0	268.0	299.0	95.0	135.0	127.0	126.0	59.0	87.0	377.0	407.0	61.0	227.0	374.0	57.0	410.0	168.0	1054.0	302.0	511.0	289.0	210.0	354.0	50.0	110.0	180.0	149.0	585.0	278.0	346.0	106.0	142.0	66.0	227.0	342.0
607810	0.0	6.0	26.0	3.0	9.0	2.0	6.0	32.0	3.0	3.0	8.0	0.0	0.0	0.0	0.0	6.0	16.0	63.0	0.0	2.0	0.0	0.0	1.0	2.0	0.0	0.0	0.0	0.0	51.0	1.0	90.0	0.0	7.0	22.0	0.0	3.0	99.0	0.0	0.0	2.0	55.0	10.0	6.0	33.0	13.0	0.0	3.0	0.0	5.0
280825	0.0	2.0	0.0	1.0	0.0	2.0	3.0	0.0	0.0	0.0	15.0	0.0	0.0	0.0	0.0	0.0	0.0	1.0	0.0	0.0	0.0	0.0	0.0	0.0	0.0	0.0	0.0	4.0	2.0	1.0	0.0	0.0	2.0	5.0	0.0	0.0	0.0	0.0	0.0	0.0	0.0	0.0	2.0	0.0	0.0	0.0	3.0	1.0	1.0
553501	0.0	3.0	5.0	0.0	2.0	9.0	0.0	3.0	0.0	0.0	0.0	1.0	0.0	0.0	0.0	1.0	0.0	2.0	0.0	0.0	0.0	0.0	0.0	0.0	0.0	0.0	0.0	0.0	2.0	0.0	4.0	0.0	3.0	25.0	3.0	0.0	0.0	0.0	0.0	0.0	251.0	0.0	1.0	2.0	2.0	1.0	0.0	4.0	4.0
717095	3.0	0.0	0.0	0.0	0.0	0.0	2.0	0.0	0.0	0.0	0.0	1.0	0.0	2.0	1.0	0.0	0.0	2.0	0.0	0.0	0.0	0.0	0.0	1.0	11.0	0.0	4.0	0.0	4.0	5.0	0.0	0.0	6.0	2.0	2.0	0.0	2.0	0.0	4.0	10.0	7.0	3.0	5.0	0.0	1.0	1.0	0.0	0.0	1.0
815188	17.0	3.0	0.0	2.0	2.0	2.0	0.0	1.0	4.0	1.0	0.0	2.0	4.0	1.0	1.0	4.0	2.0	0.0	1.0	2.0	9.0	1.0	7.0	8.0	4.0	0.0	0.0	3.0	1.0	2.0	2.0	4.0	26.0	2.0	0.0	0.0	16.0	8.0	2.0	4.0	2.0	1.0	5.0	3.0	7.0	1.0	2.0	0.0	2.0
776711	0.0	0.0	0.0	0.0	0.0	0.0	5.0	0.0	0.0	0.0	0.0	14.0	0.0	1.0	0.0	0.0	0.0	3.0	0.0	0.0	0.0	0.0	0.0	0.0	0.0	0.0	0.0	0.0	0.0	1.0	0.0	0.0	0.0	0.0	0.0	0.0	0.0	0.0	2.0	0.0	57.0	10.0	5.0	0.0	2.0	1.0	0.0	0.0	0.0
577152	19.0	0.0	5.0	3.0	1.0	3.0	2.0	3.0	51.0	0.0	2.0	1.0	6.0	0.0	1.0	0.0	5.0	0.0	0.0	0.0	7.0	4.0	5.0	4.0	6.0	1.0	5.0	2.0	4.0	2.0	0.0	0.0	33.0	14.0	7.0	5.0	10.0	1.0	2.0	2.0	3.0	0.0	0.0	3.0	0.0	0.0	1.0	4.0	5.0
104318	2.0	3.0	0.0	4.0	0.0	0.0	0.0	1.0	1.0	19.0	0.0	0.0	2.0	0.0	1.0	0.0	1.0	0.0	0.0	0.0	0.0	0.0	2.0	35.0	7.0	5.0	1.0	0.0	0.0	0.0	0.0	0.0	2.0	2.0	0.0	0.0	2.0	0.0	0.0	0.0	0.0	0.0	0.0	0.0	0.0	0.0	2.0	0.0	1.0
329883	5.0	42.0	16.0	7.0	10.0	0.0	0.0	0.0	0.0	0.0	3.0	3.0	1.0	0.0	1.0	38.0	0.0	0.0	0.0	0.0	0.0	0.0	0.0	0.0	0.0	0.0	0.0	1.0	0.0	0.0	0.0	0.0	1.0	2.0	3.0	0.0	0.0	6.0	4.0	1.0	1.0	1.0	0.0	16.0	0.0	12.0	4.0	3.0	5.0
837283	0.0	2.0	2.0	2.0	0.0	1.0	2.0	7.0	138.0	3.0	14.0	12.0	0.0	7.0	0.0	0.0	1.0	1.0	0.0	0.0	1.0	0.0	0.0	2.0	4.0	0.0	39.0	3.0	23.0	0.0	0.0	2.0	6.0	58.0	1.0	1.0	5.0	0.0	3.0	0.0	2.0	0.0	1.0	4.0	0.0	1.0	2.0	5.0	5.0
256498	46.0	257.0	449.0	50.0	239.0	1.0	35.0	155.0	15.0	14.0	12.0	19.0	14.0	13.0	2.0	144.0	11.0	6.0	8.0	6.0	39.0	9.0	32.0	4.0	9.0	5.0	62.0	8.0	0.0	5.0	1.0	35.0	95.0	34.0	16.0	30.0	35.0	16.0	13.0	19.0	0.0	6.0	5.0	227.0	0.0	56.0	30.0	27.0	47.0
991740	21.0	5.0	4.0	4.0	1.0	6.0	6.0	7.0	10.0	13.0	3.0	1.0	0.0	4.0	1.0	3.0	3.0	2.0	0.0	0.0	3.0	0.0	1.0	29.0	7.0	2.0	1.0	6.0	8.0	10.0	5.0	4.0	26.0	7.0	7.0	5.0	15.0	21.0	17.0	22.0	1.0	11.0	7.0	2.0	8.0	4.0	5.0	4.0	18.0
832166	0.0	0.0	0.0	0.0	2.0	0.0	1.0	0.0	8.0	0.0	20.0	0.0	0.0	2.0	1.0	0.0	0.0	0.0	0.0	0.0	3.0	0.0	1.0	0.0	4.0	0.0	0.0	4.0	4.0	0.0	0.0	0.0	7.0	5.0	4.0	0.0	4.0	1.0	0.0	0.0	0.0	0.0	0.0	0.0	0.0	0.0	0.0	0.0	3.0
970921	173.0	4.0	7.0	2.0	3.0	26.0	41.0	3.0	52.0	1.0	6.0	33.0	0.0	20.0	38.0	3.0	5.0	128.0	0.0	2.0	1.0	2.0	0.0	22.0	94.0	2.0	36.0	3.0	141.0	84.0	48.0	10.0	411.0	13.0	40.0	7.0	37.0	26.0	101.0	135.0	79.0	130.0	79.0	5.0	34.0	16.0	14.0	44.0	73.0
1104437	3.0	26.0	12.0	0.0	10.0	3.0	1.0	1.0	1.0	1.0	0.0	2.0	0.0	0.0	0.0	7.0	0.0	0.0	1.0	1.0	1.0	1.0	3.0	0.0	1.0	0.0	0.0	0.0	1.0	1.0	0.0	0.0	0.0	7.0	2.0	0.0	0.0	0.0	1.0	5.0	3.0	6.0	4.0	8.0	0.0	5.0	0.0	0.0	7.0
1040768	26.0	0.0	0.0	6.0	0.0	0.0	3.0	6.0	0.0	13.0	0.0	0.0	0.0	5.0	1.0	7.0	8.0	0.0	0.0	0.0	6.0	2.0	0.0	57.0	2.0	5.0	1.0	20.0	0.0	1.0	0.0	3.0	6.0	16.0	12.0	2.0	22.0	3.0	2.0	21.0	0.0	0.0	1.0	4.0	2.0	9.0	12.0	9.0	4.0
305452	1.0	3.0	0.0	0.0	0.0	0.0	0.0	0.0	0.0	1.0	1.0	1.0	0.0	0.0	0.0	2.0	0.0	0.0	0.0	0.0	4.0	0.0	1.0	3.0	0.0	0.0	0.0	2.0	0.0	2.0	0.0	1.0	1.0	0.0	6.0	2.0	4.0	0.0	1.0	4.0	0.0	0.0	0.0	0.0	0.0	0.0	0.0	1.0	0.0
877666	6.0	0.0	0.0	0.0	0.0	0.0	0.0	0.0	0.0	0.0	0.0	0.0	0.0	8.0	0.0	0.0	0.0	0.0	0.0	0.0	0.0	0.0	0.0	0.0	23.0	0.0	0.0	0.0	0.0	0.0	0.0	0.0	6.0	5.0	0.0	0.0	0.0	0.0	0.0	4.0	10.0	0.0	1.0	0.0	0.0	0.0	0.0	0.0	1.0
349311	6.0	1.0	2.0	3.0	5.0	5.0	1.0	45.0	56.0	87.0	1.0	9.0	0.0	0.0	0.0	6.0	4.0	0.0	2.0	1.0	1.0	3.0	2.0	3.0	8.0	0.0	4.0	18.0	10.0	0.0	1.0	8.0	7.0	20.0	2.0	6.0	1.0	0.0	0.0	1.0	0.0	0.0	1.0	0.0	0.0	3.0	0.0	1.0	0.0
210139	31.0	0.0	0.0	0.0	0.0	8.0	1.0	55.0	3.0	11.0	77.0	0.0	11.0	1.0	40.0	0.0	0.0	0.0	0.0	0.0	11.0	0.0	3.0	7.0	32.0	0.0	23.0	34.0	21.0	4.0	1.0	0.0	112.0	8.0	56.0	1.0	22.0	16.0	3.0	72.0	0.0	0.0	0.0	0.0	1.0	4.0	1.0	14.0	45.0
560770	0.0	39.0	73.0	23.0	76.0	0.0	17.0	0.0	12.0	35.0	0.0	5.0	6.0	7.0	10.0	48.0	2.0	14.0	4.0	12.0	4.0	1.0	2.0	72.0	1.0	2.0	2.0	0.0	0.0	16.0	2.0	10.0	1.0	9.0	2.0	1.0	2.0	7.0	1.0	5.0	0.0	1.0	0.0	39.0	1.0	25.0	7.0	1.0	1.0
254279	0.0	0.0	0.0	0.0	0.0	0.0	0.0	0.0	63.0	4.0	0.0	0.0	1.0	3.0	0.0	0.0	18.0	7.0	2.0	1.0	0.0	0.0	0.0	4.0	1.0	0.0	2.0	0.0	0.0	0.0	0.0	0.0	0.0	2.0	2.0	0.0	7.0	0.0	0.0	0.0	0.0	0.0	0.0	0.0	0.0	0.0	0.0	0.0	0.0
673678	4.0	0.0	3.0	10.0	2.0	84.0	202.0	0.0	9.0	0.0	0.0	0.0	0.0	0.0	0.0	9.0	1.0	1.0	0.0	0.0	0.0	13.0	0.0	0.0	0.0	0.0	0.0	0.0	14.0	0.0	18.0	12.0	0.0	0.0	0.0	31.0	0.0	0.0	0.0	0.0	0.0	0.0	0.0	1.0	0.0	9.0	22.0	275.0	121.0
40073	0.0	0.0	0.0	0.0	0.0	0.0	0.0	4.0	84.0	8.0	0.0	0.0	0.0	2.0	1.0	0.0	1.0	0.0	0.0	0.0	0.0	0.0	0.0	2.0	1.0	0.0	0.0	0.0	0.0	0.0	0.0	0.0	0.0	0.0	0.0	0.0	7.0	0.0	0.0	0.0	0.0	0.0	0.0	7.0	0.0	0.0	0.0	0.0	0.0
579331	4006.0	13.0	33.0	26.0	50.0	172.0	66.0	173.0	40.0	117.0	223.0	24.0	67.0	3.0	39.0	1691.0	6.0	192.0	29.0	21.0	94.0	211.0	118.0	9.0	79.0	8.0	5.0	358.0	21.0	7.0	743.0	14.0	3378.0	84.0	63.0	121.0	115.0	2029.0	1002.0	3752.0	3.0	15.0	42.0	210.0	23.0	177.0	290.0	47.0	133.0
622188	11.0	5.0	9.0	2.0	22.0	1.0	18.0	0.0	2.0	7.0	0.0	11.0	13.0	20.0	16.0	60.0	22.0	5.0	24.0	28.0	41.0	10.0	14.0	5.0	1.0	12.0	0.0	50.0	0.0	19.0	2.0	20.0	42.0	12.0	8.0	10.0	14.0	0.0	1.0	8.0	0.0	0.0	0.0	19.0	0.0	5.0	2.0	8.0	4.0
586558	50.0	40.0	103.0	23.0	82.0	0.0	0.0	53.0	5.0	80.0	11.0	2.0	30.0	7.0	25.0	11.0	0.0	1.0	7.0	5.0	21.0	6.0	22.0	181.0	25.0	13.0	10.0	3.0	0.0	23.0	6.0	14.0	13.0	2.0	157.0	5.0	108.0	23.0	7.0	15.0	0.0	6.0	3.0	57.0	8.0	20.0	0.0	2.0	11.0
133382	25.0	13.0	27.0	10.0	2.0	2.0	23.0	10.0	32.0	52.0	0.0	6.0	34.0	27.0	77.0	166.0	25.0	135.0	22.0	22.0	7.0	5.0	15.0	16.0	3.0	4.0	20.0	4.0	0.0	70.0	81.0	9.0	11.0	1.0	20.0	11.0	15.0	8.0	5.0	26.0	0.0	0.0	0.0	15.0	1.0	3.0	3.0	0.0	0.0
1114786	37.0	99.0	50.0	8.0	28.0	0.0	2.0	0.0	0.0	0.0	0.0	0.0	19.0	3.0	12.0	35.0	0.0	1.0	18.0	15.0	6.0	0.0	4.0	0.0	0.0	0.0	0.0	0.0	0.0	9.0	7.0	2.0	7.0	20.0	51.0	0.0	27.0	9.0	9.0	25.0	1.0	9.0	6.0	21.0	6.0	2.0	10.0	0.0	9.0
160290	0.0	0.0	1.0	0.0	0.0	1.0	0.0	1.0	0.0	0.0	50.0	0.0	0.0	0.0	0.0	2.0	0.0	0.0	0.0	0.0	0.0	0.0	0.0	0.0	0.0	0.0	0.0	1.0	0.0	0.0	0.0	5.0	5.0	4.0	0.0	0.0	0.0	0.0	0.0	2.0	0.0	0.0	0.0	2.0	0.0	0.0	0.0	0.0	0.0
621636	2.0	0.0	1.0	4.0	0.0	2.0	0.0	0.0	21.0	0.0	1.0	1.0	0.0	1.0	0.0	5.0	0.0	0.0	0.0	1.0	0.0	2.0	0.0	9.0	4.0	0.0	0.0	4.0	0.0	0.0	0.0	0.0	0.0	0.0	0.0	2.0	7.0	0.0	2.0	1.0	0.0	0.0	0.0	0.0	0.0	3.0	0.0	0.0	1.0
840668	104.0	467.0	244.0	51.0	192.0	7.0	83.0	13.0	5.0	23.0	1.0	0.0	16.0	8.0	13.0	68.0	34.0	13.0	13.0	6.0	19.0	10.0	12.0	9.0	1.0	1.0	2.0	35.0	11.0	16.0	16.0	20.0	10.0	74.0	56.0	18.0	25.0	57.0	20.0	99.0	11.0	41.0	13.0	200.0	32.0	23.0	13.0	29.0	33.0
694372	0.0	0.0	5.0	2.0	0.0	0.0	0.0	0.0	3.0	43.0	0.0	1.0	0.0	0.0	0.0	0.0	0.0	0.0	0.0	0.0	0.0	0.0	0.0	0.0	0.0	0.0	0.0	5.0	1.0	0.0	0.0	0.0	57.0	0.0	0.0	4.0	0.0	0.0	0.0	2.0	0.0	0.0	0.0	2.0	0.0	2.0	2.0	1.0	0.0
846710	168.0	149.0	75.0	35.0	90.0	42.0	26.0	44.0	122.0	145.0	47.0	14.0	77.0	30.0	135.0	76.0	37.0	34.0	10.0	26.0	152.0	12.0	119.0	80.0	39.0	14.0	23.0	85.0	28.0	100.0	58.0	45.0	145.0	70.0	234.0	25.0	248.0	94.0	51.0	77.0	12.0	89.0	33.0	57.0	82.0	17.0	23.0	28.0	72.0
91024	0.0	0.0	0.0	0.0	0.0	2.0	0.0	0.0	0.0	0.0	0.0	0.0	0.0	6.0	0.0	0.0	0.0	0.0	0.0	0.0	0.0	0.0	0.0	0.0	0.0	0.0	0.0	0.0	1.0	0.0	0.0	0.0	13.0	2.0	0.0	0.0	1.0	0.0	0.0	0.0	0.0	0.0	0.0	0.0	0.0	0.0	0.0	0.0	0.0
1015820	0.0	5.0	7.0	0.0	15.0	0.0	0.0	20.0	12.0	71.0	0.0	1.0	12.0	1.0	9.0	36.0	3.0	0.0	0.0	0.0	4.0	0.0	3.0	11.0	0.0	0.0	5.0	2.0	0.0	11.0	4.0	0.0	0.0	1.0	1.0	0.0	1.0	3.0	1.0	4.0	0.0	0.0	0.0	3.0	0.0	1.0	2.0	1.0	0.0
834135	0.0	0.0	0.0	0.0	0.0	0.0	2.0	0.0	0.0	0.0	0.0	0.0	0.0	0.0	3.0	0.0	0.0	0.0	0.0	0.0	0.0	0.0	2.0	1.0	5.0	3.0	0.0	8.0	1.0	2.0	0.0	0.0	14.0	6.0	9.0	0.0	16.0	0.0	0.0	0.0	0.0	0.0	1.0	0.0	0.0	0.0	0.0	5.0	0.0
1110571	158.0	9.0	15.0	66.0	12.0	3.0	74.0	2.0	1.0	35.0	0.0	1.0	4.0	53.0	60.0	12.0	13.0	6.0	2.0	11.0	36.0	11.0	15.0	89.0	20.0	13.0	2.0	1.0	0.0	63.0	39.0	1.0	49.0	1.0	227.0	26.0	146.0	35.0	13.0	98.0	0.0	13.0	0.0	1.0	9.0	52.0	74.0	44.0	157.0
867450	8.0	0.0	3.0	0.0	0.0	4.0	1.0	1.0	0.0	0.0	0.0	2.0	0.0	3.0	2.0	0.0	0.0	6.0	0.0	0.0	0.0	0.0	0.0	0.0	21.0	0.0	0.0	0.0	20.0	6.0	0.0	3.0	25.0	3.0	3.0	0.0	1.0	1.0	3.0	3.0	5.0	6.0	8.0	0.0	5.0	0.0	2.0	2.0	2.0
4481484	3.0	0.0	0.0	0.0	0.0	0.0	1.0	0.0	1.0	0.0	0.0	0.0	0.0	0.0	0.0	0.0	0.0	1.0	0.0	0.0	0.0	0.0	0.0	0.0	8.0	0.0	1.0	0.0	4.0	3.0	0.0	0.0	8.0	0.0	0.0	0.0	4.0	0.0	2.0	3.0	0.0	6.0	9.0	0.0	2.0	0.0	4.0	1.0	2.0
995583	3.0	9.0	9.0	4.0	20.0	6.0	6.0	22.0	1.0	3.0	3.0	1.0	11.0	0.0	29.0	15.0	16.0	12.0	1.0	3.0	9.0	8.0	12.0	2.0	27.0	3.0	2.0	21.0	13.0	50.0	12.0	7.0	26.0	18.0	49.0	6.0	63.0	6.0	10.0	7.0	0.0	21.0	10.0	13.0	13.0	6.0	3.0	16.0	23.0
957330	0.0	0.0	0.0	0.0	0.0	0.0	0.0	0.0	0.0	0.0	0.0	0.0	0.0	0.0	0.0	0.0	0.0	0.0	0.0	0.0	0.0	0.0	0.0	27.0	5.0	0.0	0.0	0.0	0.0	0.0	0.0	0.0	0.0	15.0	0.0	0.0	0.0	0.0	0.0	0.0	2.0	0.0	0.0	0.0	0.0	0.0	0.0	0.0	0.0
576308	0.0	3.0	0.0	0.0	0.0	0.0	0.0	12.0	3.0	0.0	0.0	0.0	0.0	0.0	0.0	0.0	2.0	1.0	0.0	0.0	0.0	0.0	0.0	0.0	0.0	0.0	1.0	1.0	10.0	0.0	0.0	0.0	0.0	3.0	2.0	0.0	2.0	0.0	0.0	1.0	9.0	2.0	1.0	0.0	0.0	5.0	0.0	0.0	0.0
838837	19.0	7.0	3.0	3.0	2.0	3.0	2.0	0.0	6.0	11.0	8.0	0.0	3.0	2.0	2.0	4.0	2.0	1.0	1.0	2.0	19.0	0.0	12.0	9.0	2.0	2.0	1.0	10.0	1.0	2.0	4.0	4.0	48.0	4.0	31.0	2.0	38.0	5.0	3.0	21.0	0.0	3.0	5.0	1.0	6.0	3.0	0.0	2.0	6.0
786081	0.0	5.0	0.0	0.0	0.0	0.0	0.0	0.0	125.0	0.0	21.0	0.0	0.0	0.0	0.0	0.0	0.0	0.0	0.0	0.0	0.0	0.0	0.0	0.0	0.0	0.0	0.0	0.0	2.0	0.0	0.0	0.0	0.0	0.0	0.0	0.0	9.0	0.0	0.0	0.0	0.0	0.0	0.0	0.0	0.0	0.0	0.0	0.0	0.0
994982	1199.0	18.0	7.0	17.0	9.0	137.0	231.0	300.0	5.0	1.0	69.0	210.0	4.0	139.0	286.0	2.0	3.0	275.0	5.0	3.0	2.0	7.0	8.0	185.0	437.0	7.0	9.0	1.0	158.0	446.0	127.0	26.0	2313.0	106.0	424.0	43.0	656.0	466.0	1399.0	1061.0	592.0	1457.0	165.0	11.0	4958.0	58.0	58.0	195.0	274.0
558742	50.0	2.0	0.0	0.0	1.0	0.0	0.0	4.0	19.0	12.0	34.0	0.0	0.0	0.0	1.0	1.0	18.0	3.0	0.0	0.0	3.0	2.0	1.0	4.0	2.0	0.0	12.0	22.0	376.0	1.0	9.0	2.0	1.0	20.0	7.0	1.0	10.0	20.0	10.0	42.0	1.0	6.0	0.0	2.0	1.0	0.0	0.0	1.0	2.0
688194	2.0	0.0	1.0	1.0	0.0	3.0	0.0	0.0	34.0	3.0	0.0	2.0	0.0	1.0	0.0	0.0	0.0	2.0	0.0	0.0	0.0	1.0	2.0	3.0	2.0	1.0	0.0	1.0	1.0	1.0	0.0	0.0	0.0	0.0	13.0	0.0	1.0	1.0	0.0	5.0	0.0	0.0	0.0	5.0	0.0	3.0	1.0	1.0	3.0
550517	13.0	58.0	47.0	26.0	88.0	0.0	22.0	0.0	4.0	16.0	0.0	1.0	46.0	4.0	100.0	39.0	12.0	9.0	0.0	2.0	46.0	2.0	47.0	33.0	0.0	5.0	6.0	28.0	1.0	36.0	7.0	9.0	4.0	3.0	36.0	5.0	33.0	3.0	8.0	13.0	1.0	6.0	1.0	58.0	3.0	2.0	13.0	4.0	0.0
942751	3.0	1.0	0.0	0.0	0.0	3.0	1.0	149.0	22.0	0.0	0.0	0.0	0.0	1.0	0.0	0.0	8.0	1.0	0.0	0.0	0.0	0.0	0.0	7.0	25.0	0.0	21.0	13.0	50.0	2.0	5.0	1.0	9.0	48.0	4.0	1.0	18.0	3.0	6.0	7.0	31.0	8.0	5.0	0.0	7.0	9.0	4.0	6.0	6.0
172125	0.0	0.0	1.0	2.0	0.0	4.0	7.0	0.0	9.0	0.0	4.0	13.0	0.0	2.0	3.0	0.0	0.0	22.0	0.0	0.0	0.0	0.0	0.0	0.0	0.0	0.0	4.0	0.0	4.0	1.0	2.0	33.0	0.0	0.0	0.0	0.0	0.0	0.0	3.0	0.0	2.0	2.0	6.0	0.0	1.0	0.0	2.0	1.0	3.0
592139	1.0	7.0	0.0	0.0	2.0	0.0	0.0	0.0	283.0	2.0	29.0	0.0	0.0	0.0	0.0	0.0	0.0	0.0	0.0	0.0	0.0	0.0	3.0	0.0	0.0	0.0	0.0	0.0	0.0	0.0	0.0	0.0	0.0	2.0	0.0	0.0	0.0	0.0	0.0	0.0	0.0	0.0	0.0	2.0	0.0	0.0	0.0	0.0	0.0
534378	0.0	2.0	0.0	0.0	0.0	48.0	63.0	0.0	0.0	0.0	0.0	0.0	0.0	0.0	0.0	0.0	0.0	0.0	0.0	0.0	0.0	0.0	0.0	0.0	0.0	0.0	0.0	0.0	0.0	0.0	0.0	0.0	0.0	0.0	0.0	0.0	0.0	0.0	0.0	0.0	60.0	33.0	1.0	0.0	467.0	2.0	193.0	1.0	0.0
254401	10.0	9.0	8.0	0.0	3.0	1.0	12.0	2.0	13.0	26.0	1.0	7.0	8.0	15.0	54.0	22.0	15.0	11.0	7.0	8.0	24.0	4.0	15.0	13.0	8.0	0.0	31.0	4.0	4.0	24.0	9.0	42.0	11.0	12.0	4.0	12.0	3.0	1.0	0.0	12.0	0.0	0.0	0.0	1.0	3.0	0.0	0.0	0.0	2.0
800292	0.0	0.0	2.0	1.0	0.0	0.0	0.0	0.0	8.0	7.0	4.0	1.0	2.0	0.0	0.0	3.0	3.0	1.0	1.0	1.0	2.0	0.0	0.0	3.0	0.0	0.0	7.0	2.0	2.0	6.0	2.0	1.0	16.0	37.0	6.0	0.0	6.0	0.0	2.0	0.0	0.0	1.0	0.0	0.0	0.0	0.0	0.0	0.0	0.0
256046	0.0	0.0	0.0	0.0	0.0	0.0	0.0	0.0	0.0	0.0	0.0	1.0	0.0	0.0	0.0	0.0	0.0	3.0	0.0	0.0	0.0	0.0	0.0	0.0	6.0	0.0	0.0	1.0	0.0	0.0	0.0	0.0	1.0	0.0	0.0	0.0	0.0	1.0	4.0	0.0	3.0	3.0	0.0	0.0	1.0	0.0	1.0	0.0	2.0
809442	0.0	4.0	3.0	0.0	3.0	0.0	9.0	14.0	9.0	7.0	2.0	0.0	1.0	1.0	9.0	5.0	8.0	1.0	1.0	1.0	0.0	3.0	2.0	9.0	3.0	1.0	1.0	1.0	0.0	3.0	0.0	0.0	7.0	0.0	5.0	0.0	10.0	1.0	0.0	9.0	0.0	5.0	0.0	6.0	0.0	5.0	7.0	0.0	1.0
203357	1.0	1.0	0.0	2.0	1.0	0.0	1.0	1.0	3.0	2.0	0.0	3.0	3.0	0.0	7.0	0.0	1.0	1.0	0.0	0.0	0.0	0.0	0.0	4.0	0.0	0.0	0.0	0.0	3.0	4.0	0.0	1.0	9.0	0.0	0.0	0.0	6.0	6.0	2.0	0.0	0.0	0.0	1.0	1.0	3.0	0.0	0.0	0.0	0.0
269774	0.0	0.0	0.0	0.0	2.0	0.0	0.0	1.0	0.0	0.0	0.0	0.0	0.0	0.0	0.0	0.0	0.0	0.0	1.0	0.0	0.0	0.0	0.0	0.0	1.0	1.0	0.0	0.0	0.0	0.0	0.0	0.0	2.0	0.0	0.0	0.0	0.0	0.0	0.0	0.0	0.0	0.0	0.0	0.0	0.0	0.0	0.0	0.0	0.0
223870	0.0	0.0	0.0	0.0	0.0	0.0	0.0	3.0	0.0	0.0	0.0	4.0	0.0	0.0	0.0	0.0	1.0	0.0	1.0	0.0	1.0	3.0	0.0	0.0	0.0	0.0	0.0	0.0	3.0	0.0	0.0	0.0	0.0	3.0	0.0	3.0	3.0	0.0	0.0	3.0	2.0	0.0	0.0	0.0	0.0	0.0	2.0	0.0	0.0
328847	293.0	34.0	18.0	21.0	12.0	149.0	357.0	65.0	43.0	30.0	23.0	55.0	3.0	2.0	239.0	615.0	207.0	678.0	1.0	0.0	4.0	224.0	3.0	0.0	177.0	4.0	127.0	253.0	57.0	741.0	691.0	93.0	1251.0	38.0	26.0	33.0	13.0	764.0	649.0	377.0	575.0	184.0	203.0	58.0	130.0	45.0	32.0	115.0	424.0
694781	0.0	22.0	14.0	1.0	16.0	6.0	4.0	1.0	388.0	8.0	2.0	0.0	2.0	0.0	3.0	11.0	4.0	0.0	1.0	1.0	8.0	0.0	1.0	0.0	0.0	0.0	0.0	0.0	0.0	0.0	0.0	3.0	0.0	7.0	0.0	0.0	2.0	0.0	0.0	0.0	0.0	0.0	1.0	21.0	0.0	2.0	0.0	1.0	4.0
584832	102.0	93.0	187.0	208.0	85.0	75.0	31.0	4.0	160.0	239.0	46.0	6.0	3.0	20.0	11.0	151.0	41.0	30.0	14.0	33.0	63.0	20.0	44.0	46.0	48.0	30.0	10.0	71.0	90.0	41.0	37.0	20.0	83.0	33.0	64.0	26.0	69.0	23.0	27.0	63.0	1.0	50.0	91.0	203.0	49.0	43.0	63.0	73.0	64.0
2841	0.0	3.0	2.0	1.0	0.0	0.0	0.0	0.0	0.0	2.0	4.0	2.0	3.0	0.0	0.0	0.0	0.0	0.0	0.0	0.0	0.0	0.0	0.0	6.0	1.0	1.0	0.0	0.0	0.0	4.0	0.0	2.0	2.0	6.0	2.0	0.0	0.0	0.0	0.0	0.0	0.0	1.0	0.0	0.0	0.0	0.0	0.0	0.0	0.0
906197	264.0	350.0	127.0	81.0	320.0	15.0	78.0	21.0	91.0	111.0	12.0	22.0	20.0	6.0	68.0	73.0	29.0	13.0	10.0	4.0	29.0	3.0	41.0	2.0	2.0	0.0	16.0	25.0	11.0	57.0	23.0	73.0	192.0	14.0	78.0	12.0	71.0	113.0	46.0	186.0	1.0	38.0	15.0	137.0	18.0	29.0	34.0	32.0	21.0
1108726	3136.0	555.0	506.0	492.0	432.0	381.0	549.0	718.0	1901.0	1521.0	1323.0	142.0	857.0	213.0	1293.0	497.0	577.0	174.0	204.0	174.0	2091.0	282.0	1621.0	1552.0	494.0	204.0	527.0	980.0	322.0	1113.0	289.0	1217.0	6661.0	666.0	4035.0	543.0	4733.0	1219.0	746.0	2629.0	102.0	303.0	353.0	584.0	584.0	194.0	260.0	457.0	749.0
4453355	0.0	0.0	0.0	0.0	0.0	0.0	0.0	0.0	0.0	0.0	0.0	3.0	0.0	0.0	2.0	1.0	0.0	3.0	0.0	0.0	0.0	0.0	0.0	0.0	0.0	0.0	8.0	0.0	21.0	0.0	1.0	0.0	1.0	2.0	0.0	0.0	0.0	0.0	1.0	0.0	0.0	0.0	0.0	0.0	0.0	0.0	0.0	0.0	0.0
819702	11.0	6.0	12.0	0.0	2.0	0.0	1.0	0.0	0.0	3.0	0.0	0.0	20.0	1.0	10.0	0.0	2.0	0.0	2.0	0.0	25.0	2.0	10.0	7.0	1.0	0.0	0.0	1.0	0.0	3.0	3.0	0.0	40.0	7.0	39.0	0.0	22.0	7.0	5.0	14.0	3.0	1.0	2.0	0.0	1.0	1.0	0.0	0.0	0.0
307760	9.0	10.0	19.0	11.0	9.0	2.0	5.0	2.0	14.0	16.0	0.0	0.0	1.0	4.0	1.0	12.0	6.0	2.0	2.0	1.0	7.0	6.0	0.0	6.0	1.0	4.0	0.0	6.0	0.0	5.0	2.0	2.0	12.0	0.0	4.0	1.0	1.0	7.0	8.0	9.0	0.0	2.0	3.0	10.0	11.0	2.0	3.0	6.0	2.0
846892	2193.0	4272.0	3032.0	2464.0	1103.0	1993.0	1860.0	2696.0	620.0	3055.0	739.0	187.0	579.0	186.0	519.0	2182.0	1038.0	402.0	61.0	64.0	338.0	183.0	424.0	1211.0	1739.0	164.0	1098.0	1632.0	620.0	1557.0	1037.0	693.0	1231.0	564.0	934.0	571.0	1664.0	824.0	762.0	1717.0	182.0	2715.0	1523.0	3040.0	2757.0	745.0	843.0	2398.0	2882.0
4333288	0.0	0.0	8.0	105.0	4.0	105.0	719.0	1.0	0.0	0.0	0.0	0.0	0.0	0.0	0.0	4.0	0.0	106.0	0.0	0.0	0.0	0.0	0.0	0.0	0.0	0.0	2.0	0.0	8.0	0.0	35.0	1.0	0.0	1.0	0.0	3.0	2.0	0.0	8.0	0.0	31.0	12.0	50.0	47.0	4.0	5.0	6.0	30.0	15.0
735466	5.0	35.0	21.0	1.0	25.0	0.0	0.0	2.0	15.0	5.0	0.0	0.0	0.0	0.0	0.0	8.0	0.0	0.0	0.0	1.0	0.0	0.0	0.0	0.0	0.0	0.0	0.0	0.0	0.0	2.0	1.0	0.0	0.0	0.0	0.0	0.0	0.0	0.0	1.0	4.0	2.0	1.0	0.0	10.0	1.0	2.0	1.0	0.0	3.0
839262	1.0	0.0	1.0	0.0	0.0	0.0	5.0	11.0	5.0	3.0	0.0	1.0	0.0	0.0	0.0	0.0	1.0	0.0	0.0	0.0	0.0	0.0	0.0	2.0	1.0	0.0	0.0	0.0	2.0	0.0	0.0	0.0	0.0	2.0	0.0	0.0	2.0	1.0	0.0	0.0	0.0	0.0	0.0	1.0	0.0	0.0	1.0	0.0	0.0
4001974	16.0	0.0	0.0	0.0	0.0	0.0	0.0	0.0	0.0	0.0	0.0	0.0	4.0	0.0	19.0	0.0	0.0	0.0	0.0	0.0	10.0	0.0	4.0	0.0	0.0	0.0	0.0	0.0	0.0	0.0	0.0	0.0	26.0	0.0	6.0	0.0	26.0	1.0	1.0	8.0	0.0	0.0	0.0	0.0	0.0	0.0	0.0	0.0	0.0
592301	0.0	7.0	20.0	6.0	9.0	18.0	84.0	3.0	2.0	1.0	0.0	0.0	0.0	0.0	2.0	10.0	0.0	1.0	0.0	1.0	0.0	0.0	0.0	0.0	4.0	0.0	1.0	15.0	0.0	1.0	7.0	0.0	2.0	31.0	0.0	0.0	1.0	1.0	0.0	0.0	0.0	0.0	1.0	13.0	1.0	2.0	5.0	6.0	3.0
130194	115.0	211.0	210.0	460.0	248.0	17.0	211.0	0.0	0.0	0.0	0.0	5.0	4.0	35.0	7.0	259.0	60.0	27.0	2.0	12.0	7.0	23.0	0.0	0.0	1.0	0.0	0.0	11.0	0.0	6.0	100.0	14.0	22.0	4.0	6.0	21.0	25.0	24.0	26.0	92.0	9.0	90.0	118.0	413.0	1.0	134.0	54.0	67.0	266.0
737344	4.0	1.0	0.0	1.0	0.0	1.0	4.0	2.0	1.0	0.0	14.0	0.0	3.0	0.0	6.0	3.0	1.0	0.0	0.0	0.0	4.0	0.0	0.0	0.0	6.0	0.0	6.0	3.0	1.0	4.0	2.0	0.0	4.0	0.0	4.0	0.0	17.0	0.0	0.0	0.0	0.0	3.0	0.0	0.0	3.0	0.0	1.0	2.0	2.0
629320	0.0	9.0	1.0	0.0	6.0	1.0	0.0	0.0	1.0	0.0	8.0	0.0	0.0	0.0	5.0	0.0	0.0	0.0	0.0	0.0	0.0	0.0	2.0	35.0	1.0	6.0	3.0	17.0	0.0	1.0	0.0	3.0	0.0	4.0	4.0	0.0	0.0	1.0	0.0	0.0	2.0	1.0	2.0	0.0	4.0	0.0	4.0	0.0	1.0
861621	4.0	0.0	0.0	0.0	0.0	0.0	0.0	3.0	0.0	0.0	0.0	0.0	0.0	0.0	0.0	0.0	0.0	0.0	0.0	0.0	0.0	0.0	0.0	0.0	5.0	0.0	0.0	2.0	0.0	0.0	0.0	0.0	1.0	115.0	0.0	1.0	2.0	1.0	0.0	0.0	0.0	0.0	0.0	0.0	0.0	0.0	0.0	0.0	0.0
922761	1.0	0.0	30.0	7.0	32.0	27.0	239.0	60.0	128.0	23.0	93.0	74.0	0.0	50.0	4.0	7.0	4.0	8.0	0.0	0.0	1.0	0.0	2.0	8.0	38.0	1.0	381.0	15.0	227.0	4.0	5.0	94.0	69.0	684.0	9.0	5.0	38.0	2.0	28.0	3.0	5.0	4.0	9.0	121.0	0.0	2.0	3.0	24.0	22.0
439462	72.0	320.0	33.0	20.0	67.0	556.0	198.0	7.0	2.0	7.0	108.0	0.0	1.0	105.0	9.0	59.0	183.0	42.0	18.0	37.0	1.0	7.0	3.0	0.0	5.0	0.0	8.0	33.0	25.0	22.0	52.0	191.0	0.0	5.0	5.0	33.0	5.0	48.0	58.0	67.0	62.0	621.0	561.0	107.0	52.0	30.0	130.0	311.0	281.0
297897	0.0	2.0	0.0	0.0	0.0	1.0	0.0	0.0	95.0	3.0	9.0	0.0	0.0	0.0	0.0	0.0	0.0	0.0	0.0	0.0	0.0	0.0	0.0	0.0	0.0	0.0	0.0	0.0	0.0	0.0	0.0	0.0	0.0	0.0	0.0	0.0	1.0	0.0	0.0	0.0	0.0	0.0	0.0	0.0	0.0	0.0	0.0	0.0	0.0
342089	0.0	5.0	0.0	2.0	0.0	0.0	0.0	0.0	142.0	5.0	13.0	0.0	0.0	0.0	0.0	0.0	0.0	0.0	0.0	0.0	0.0	0.0	0.0	0.0	0.0	0.0	0.0	0.0	0.0	0.0	0.0	0.0	0.0	3.0	0.0	0.0	3.0	0.0	0.0	0.0	0.0	0.0	0.0	0.0	0.0	0.0	0.0	0.0	1.0
341698	17.0	96.0	11.0	0.0	3.0	0.0	4.0	0.0	0.0	0.0	7.0	0.0	0.0	0.0	0.0	0.0	0.0	0.0	0.0	0.0	0.0	0.0	0.0	0.0	0.0	0.0	0.0	0.0	0.0	0.0	0.0	0.0	0.0	8.0	0.0	0.0	0.0	15.0	18.0	51.0	12.0	24.0	5.0	16.0	42.0	3.0	0.0	0.0	0.0
141143	83.0	0.0	1.0	0.0	1.0	1.0	1.0	9.0	23.0	25.0	39.0	0.0	1.0	0.0	0.0	85.0	0.0	2.0	0.0	0.0	3.0	4.0	2.0	1.0	7.0	2.0	0.0	21.0	1.0	0.0	36.0	0.0	53.0	11.0	2.0	1.0	3.0	27.0	17.0	61.0	0.0	0.0	0.0	1.0	3.0	0.0	2.0	1.0	4.0
44265	0.0	0.0	0.0	0.0	0.0	5.0	1.0	1.0	9.0	5.0	9.0	1.0	0.0	9.0	11.0	3.0	5.0	16.0	0.0	1.0	0.0	0.0	0.0	0.0	21.0	0.0	3.0	2.0	21.0	6.0	4.0	0.0	3.0	3.0	16.0	1.0	4.0	0.0	4.0	19.0	86.0	7.0	4.0	0.0	0.0	2.0	12.0	1.0	1.0
576960	17.0	259.0	150.0	168.0	152.0	925.0	217.0	152.0	41.0	38.0	180.0	46.0	27.0	150.0	99.0	311.0	164.0	123.0	15.0	21.0	36.0	8.0	31.0	28.0	103.0	3.0	223.0	126.0	76.0	119.0	336.0	29.0	37.0	34.0	125.0	9.0	165.0	5.0	5.0	7.0	75.0	600.0	320.0	164.0	13.0	87.0	102.0	1655.0	1449.0
775149	0.0	72.0	28.0	2.0	18.0	0.0	1.0	0.0	3.0	7.0	46.0	0.0	14.0	0.0	1.0	23.0	1.0	1.0	0.0	3.0	1.0	0.0	5.0	0.0	0.0	0.0	3.0	4.0	0.0	0.0	0.0	7.0	2.0	30.0	0.0	0.0	0.0	0.0	0.0	0.0	2.0	1.0	0.0	9.0	0.0	10.0	1.0	0.0	1.0
584137	0.0	0.0	0.0	0.0	4.0	0.0	0.0	3.0	53.0	0.0	25.0	0.0	1.0	0.0	0.0	0.0	0.0	0.0	0.0	0.0	0.0	0.0	0.0	0.0	1.0	0.0	0.0	3.0	0.0	0.0	0.0	0.0	11.0	4.0	0.0	0.0	0.0	0.0	0.0	0.0	0.0	0.0	0.0	0.0	0.0	0.0	0.0	0.0	0.0
175067	4.0	0.0	5.0	3.0	2.0	0.0	0.0	0.0	0.0	0.0	0.0	0.0	1.0	0.0	1.0	0.0	0.0	0.0	0.0	0.0	0.0	4.0	0.0	8.0	4.0	2.0	0.0	9.0	0.0	0.0	5.0	0.0	9.0	21.0	26.0	0.0	20.0	2.0	1.0	3.0	0.0	2.0	1.0	1.0	0.0	1.0	4.0	0.0	0.0
225453	5.0	1.0	13.0	38.0	0.0	3.0	6.0	0.0	1.0	3.0	4.0	3.0	0.0	3.0	1.0	8.0	0.0	0.0	0.0	1.0	2.0	2.0	3.0	10.0	21.0	0.0	1.0	7.0	6.0	0.0	5.0	2.0	57.0	90.0	7.0	1.0	0.0	7.0	6.0	37.0	1.0	2.0	0.0	7.0	0.0	22.0	8.0	7.0	6.0
182912	0.0	0.0	0.0	0.0	0.0	1.0	5.0	0.0	0.0	0.0	0.0	0.0	0.0	1.0	0.0	0.0	0.0	5.0	0.0	0.0	0.0	0.0	0.0	0.0	1.0	0.0	2.0	0.0	4.0	0.0	0.0	1.0	0.0	0.0	0.0	0.0	0.0	0.0	1.0	0.0	1.0	1.0	8.0	0.0	0.0	1.0	3.0	1.0	2.0
214914	28.0	55.0	73.0	20.0	186.0	4.0	37.0	8.0	198.0	1195.0	0.0	2.0	1.0	44.0	14.0	30.0	18.0	17.0	4.0	8.0	3.0	3.0	0.0	43.0	17.0	25.0	17.0	0.0	0.0	121.0	3.0	13.0	16.0	1.0	26.0	30.0	14.0	5.0	1.0	16.0	0.0	1.0	0.0	131.0	0.0	6.0	19.0	1.0	6.0
814133	0.0	0.0	0.0	0.0	0.0	0.0	1.0	43.0	70.0	28.0	1.0	0.0	0.0	0.0	0.0	7.0	2.0	0.0	0.0	2.0	0.0	0.0	0.0	0.0	0.0	0.0	2.0	3.0	3.0	0.0	1.0	2.0	2.0	20.0	0.0	0.0	0.0	0.0	0.0	0.0	0.0	0.0	0.0	0.0	0.0	0.0	3.0	0.0	0.0
1060517	26.0	0.0	0.0	0.0	1.0	11.0	72.0	16.0	149.0	31.0	32.0	100.0	2.0	35.0	93.0	16.0	4.0	261.0	2.0	9.0	7.0	2.0	2.0	39.0	139.0	3.0	1913.0	40.0	5769.0	142.0	83.0	78.0	323.0	652.0	1.0	3.0	29.0	17.0	17.0	49.0	4.0	2.0	4.0	26.0	4.0	2.0	0.0	15.0	10.0
229790	3.0	10.0	3.0	4.0	2.0	6.0	12.0	0.0	8.0	2.0	3.0	0.0	8.0	3.0	5.0	9.0	1.0	0.0	3.0	0.0	1.0	5.0	4.0	4.0	0.0	0.0	2.0	0.0	1.0	3.0	0.0	14.0	8.0	2.0	11.0	6.0	1.0	16.0	8.0	10.0	0.0	2.0	0.0	1.0	14.0	2.0	2.0	1.0	7.0
740323	4.0	0.0	15.0	22.0	3.0	0.0	42.0	14.0	1.0	7.0	40.0	2.0	1.0	2.0	0.0	11.0	2.0	1.0	0.0	0.0	0.0	0.0	0.0	0.0	0.0	0.0	2.0	63.0	35.0	0.0	13.0	2.0	3.0	132.0	0.0	0.0	0.0	0.0	0.0	4.0	0.0	0.0	2.0	13.0	0.0	3.0	3.0	0.0	3.0
1044581	13.0	17.0	13.0	10.0	11.0	1.0	4.0	4.0	30.0	3.0	9.0	6.0	3.0	3.0	10.0	19.0	0.0	2.0	0.0	1.0	0.0	0.0	1.0	20.0	13.0	0.0	0.0	0.0	0.0	5.0	4.0	3.0	0.0	0.0	10.0	4.0	3.0	10.0	10.0	9.0	0.0	6.0	1.0	9.0	7.0	5.0	1.0	3.0	5.0
228555	0.0	3.0	0.0	4.0	1.0	1.0	0.0	3.0	0.0	0.0	0.0	0.0	0.0	0.0	7.0	16.0	2.0	5.0	0.0	0.0	0.0	0.0	0.0	0.0	0.0	0.0	0.0	4.0	1.0	36.0	0.0	9.0	1.0	1.0	6.0	1.0	0.0	1.0	3.0	2.0	0.0	3.0	1.0	0.0	2.0	0.0	0.0	0.0	1.0
228557	0.0	0.0	0.0	0.0	0.0	0.0	0.0	52.0	1.0	15.0	0.0	0.0	2.0	6.0	6.0	0.0	8.0	1.0	0.0	0.0	2.0	2.0	3.0	327.0	83.0	175.0	23.0	0.0	0.0	0.0	4.0	0.0	27.0	3.0	18.0	6.0	30.0	0.0	0.0	0.0	0.0	0.0	0.0	0.0	0.0	0.0	0.0	0.0	0.0
816282	2.0	26.0	3.0	0.0	8.0	226.0	121.0	101.0	175.0	62.0	84.0	7.0	6.0	84.0	154.0	8.0	72.0	234.0	5.0	4.0	12.0	11.0	24.0	27.0	46.0	0.0	39.0	68.0	325.0	30.0	159.0	45.0	60.0	58.0	191.0	19.0	192.0	1.0	13.0	10.0	589.0	188.0	100.0	5.0	14.0	24.0	346.0	73.0	36.0
543839	72.0	92.0	47.0	10.0	139.0	6.0	20.0	0.0	0.0	1.0	0.0	24.0	4.0	17.0	2.0	60.0	4.0	20.0	5.0	14.0	0.0	0.0	1.0	0.0	1.0	0.0	1.0	17.0	1.0	2.0	20.0	12.0	105.0	2.0	1.0	4.0	0.0	37.0	7.0	86.0	3.0	6.0	1.0	42.0	1.0	3.0	4.0	3.0	6.0
590047	10.0	1.0	1.0	0.0	3.0	1.0	0.0	1.0	19.0	5.0	2.0	0.0	1.0	0.0	4.0	2.0	0.0	1.0	2.0	0.0	1.0	2.0	3.0	5.0	0.0	0.0	5.0	1.0	0.0	1.0	0.0	2.0	5.0	4.0	6.0	1.0	12.0	0.0	1.0	3.0	0.0	4.0	3.0	0.0	3.0	0.0	0.0	3.0	1.0
818730	0.0	0.0	0.0	0.0	0.0	0.0	1.0	7.0	0.0	0.0	0.0	0.0	1.0	2.0	0.0	0.0	0.0	1.0	0.0	0.0	0.0	2.0	0.0	3.0	28.0	0.0	0.0	1.0	3.0	0.0	0.0	0.0	86.0	85.0	2.0	2.0	4.0	0.0	5.0	10.0	0.0	0.0	0.0	0.0	0.0	0.0	0.0	0.0	3.0
354190	112.0	125.0	24.0	23.0	27.0	7.0	6.0	0.0	0.0	1.0	0.0	1.0	390.0	26.0	1137.0	76.0	17.0	1.0	44.0	32.0	371.0	2.0	305.0	4.0	4.0	0.0	0.0	8.0	0.0	784.0	30.0	0.0	210.0	2.0	1431.0	4.0	1163.0	75.0	79.0	100.0	30.0	118.0	38.0	14.0	100.0	45.0	29.0	37.0	47.0
536398	9.0	5.0	6.0	1.0	1.0	1.0	2.0	3.0	12.0	6.0	0.0	0.0	2.0	2.0	1.0	13.0	8.0	13.0	0.0	2.0	11.0	4.0	6.0	18.0	0.0	1.0	1.0	0.0	0.0	3.0	6.0	0.0	0.0	5.0	11.0	2.0	9.0	1.0	3.0	1.0	0.0	2.0	1.0	7.0	1.0	2.0	0.0	1.0	0.0
1032692	15.0	0.0	0.0	8.0	0.0	8.0	10.0	0.0	0.0	3.0	5.0	19.0	0.0	0.0	5.0	0.0	2.0	0.0	0.0	0.0	0.0	3.0	0.0	8.0	15.0	0.0	0.0	6.0	14.0	0.0	1.0	0.0	13.0	20.0	4.0	8.0	6.0	7.0	7.0	12.0	26.0	7.0	4.0	0.0	1.0	1.0	8.0	5.0	23.0
4458675	1.0	0.0	0.0	0.0	0.0	0.0	0.0	0.0	0.0	0.0	7.0	0.0	0.0	0.0	0.0	0.0	0.0	0.0	0.0	0.0	0.0	1.0	0.0	0.0	0.0	0.0	0.0	4.0	1.0	0.0	0.0	3.0	1.0	8.0	0.0	1.0	0.0	0.0	0.0	1.0	0.0	0.0	0.0	0.0	0.0	0.0	0.0	0.0	1.0
1072673	43.0	0.0	0.0	1.0	1.0	12.0	22.0	3.0	1.0	0.0	2.0	6.0	0.0	22.0	2.0	0.0	1.0	299.0	1.0	0.0	4.0	0.0	0.0	5.0	14.0	0.0	0.0	1.0	57.0	15.0	55.0	2.0	43.0	38.0	5.0	2.0	9.0	8.0	33.0	18.0	133.0	128.0	31.0	0.0	95.0	4.0	9.0	13.0	10.0
969805	0.0	0.0	0.0	0.0	0.0	1.0	1.0	20.0	1.0	4.0	0.0	1.0	0.0	0.0	0.0	0.0	6.0	0.0	0.0	0.0	0.0	0.0	0.0	0.0	9.0	0.0	8.0	5.0	6.0	0.0	0.0	2.0	4.0	87.0	2.0	0.0	7.0	0.0	0.0	2.0	12.0	0.0	0.0	1.0	0.0	0.0	1.0	2.0	0.0
289327	0.0	10.0	0.0	0.0	3.0	1.0	0.0	0.0	408.0	9.0	39.0	0.0	0.0	0.0	0.0	0.0	0.0	0.0	0.0	0.0	0.0	0.0	0.0	0.0	0.0	0.0	0.0	0.0	0.0	0.0	0.0	0.0	10.0	0.0	0.0	0.0	0.0	0.0	0.0	0.0	0.0	0.0	0.0	9.0	0.0	0.0	0.0	0.0	0.0
4292811	62.0	7.0	58.0	0.0	13.0	0.0	7.0	0.0	0.0	0.0	0.0	0.0	0.0	0.0	0.0	0.0	0.0	0.0	0.0	0.0	0.0	0.0	0.0	0.0	0.0	0.0	0.0	0.0	0.0	0.0	0.0	0.0	0.0	0.0	0.0	0.0	0.0	52.0	2.0	129.0	0.0	0.0	0.0	13.0	0.0	7.0	2.0	2.0	0.0
616971	0.0	2.0	7.0	6.0	0.0	2.0	15.0	0.0	2.0	1.0	16.0	3.0	0.0	0.0	0.0	3.0	5.0	0.0	0.0	0.0	0.0	0.0	0.0	1.0	0.0	0.0	0.0	23.0	10.0	0.0	0.0	7.0	21.0	12.0	0.0	2.0	0.0	1.0	1.0	1.0	1.0	0.0	0.0	1.0	0.0	0.0	1.0	6.0	0.0
614182	0.0	0.0	0.0	0.0	0.0	0.0	0.0	1.0	9.0	0.0	0.0	10.0	0.0	1.0	1.0	1.0	0.0	10.0	0.0	0.0	0.0	0.0	0.0	0.0	8.0	0.0	15.0	0.0	4.0	2.0	2.0	1.0	1.0	2.0	2.0	0.0	1.0	0.0	0.0	0.0	2.0	1.0	0.0	0.0	0.0	0.0	0.0	0.0	0.0
772410	85.0	2.0	6.0	25.0	8.0	15.0	16.0	34.0	19.0	18.0	13.0	0.0	2.0	6.0	13.0	5.0	12.0	7.0	0.0	1.0	5.0	2.0	3.0	54.0	28.0	11.0	10.0	23.0	15.0	17.0	5.0	14.0	44.0	2.0	37.0	6.0	43.0	41.0	53.0	62.0	2.0	14.0	21.0	3.0	38.0	7.0	21.0	28.0	32.0
636099	15.0	296.0	96.0	60.0	158.0	90.0	17.0	2.0	8.0	16.0	1.0	1.0	29.0	162.0	93.0	0.0	27.0	0.0	91.0	104.0	123.0	8.0	54.0	0.0	2.0	0.0	64.0	351.0	4.0	78.0	1.0	40.0	0.0	59.0	108.0	8.0	283.0	3.0	0.0	11.0	28.0	218.0	190.0	143.0	7.0	22.0	37.0	91.0	202.0
566578	618.0	426.0	298.0	254.0	311.0	184.0	271.0	165.0	394.0	272.0	607.0	56.0	80.0	85.0	91.0	234.0	165.0	82.0	40.0	40.0	270.0	84.0	191.0	272.0	146.0	28.0	156.0	246.0	168.0	103.0	80.0	859.0	739.0	302.0	325.0	191.0	354.0	177.0	212.0	363.0	32.0	152.0	139.0	206.0	213.0	81.0	92.0	270.0	418.0
591499	44.0	11.0	5.0	12.0	2.0	5.0	3.0	11.0	8.0	0.0	20.0	14.0	2.0	0.0	4.0	10.0	4.0	9.0	2.0	2.0	11.0	0.0	6.0	5.0	14.0	1.0	1.0	4.0	26.0	6.0	6.0	4.0	36.0	62.0	8.0	2.0	14.0	8.0	7.0	29.0	5.0	4.0	7.0	6.0	1.0	6.0	6.0	0.0	2.0
1088647	6.0	7.0	0.0	0.0	7.0	11.0	33.0	2.0	0.0	0.0	0.0	0.0	0.0	4.0	1.0	0.0	1.0	0.0	0.0	0.0	0.0	0.0	0.0	3.0	13.0	0.0	6.0	0.0	0.0	0.0	0.0	0.0	24.0	5.0	2.0	0.0	4.0	0.0	0.0	0.0	4.0	2.0	17.0	0.0	1.0	1.0	0.0	0.0	0.0
1049750	86.0	168.0	35.0	7.0	116.0	12.0	51.0	61.0	307.0	400.0	433.0	21.0	44.0	33.0	397.0	32.0	26.0	62.0	9.0	7.0	35.0	15.0	24.0	224.0	276.0	39.0	283.0	92.0	80.0	454.0	32.0	57.0	107.0	64.0	88.0	25.0	110.0	29.0	22.0	49.0	23.0	23.0	16.0	56.0	22.0	7.0	6.0	8.0	33.0
384499	0.0	5.0	0.0	0.0	5.0	0.0	2.0	0.0	0.0	0.0	7.0	0.0	3.0	0.0	1.0	3.0	1.0	0.0	0.0	2.0	0.0	0.0	0.0	0.0	0.0	0.0	0.0	4.0	3.0	1.0	1.0	0.0	0.0	46.0	3.0	0.0	0.0	0.0	0.0	4.0	5.0	0.0	1.0	2.0	0.0	0.0	0.0	0.0	1.0
986534	2.0	0.0	0.0	0.0	0.0	0.0	0.0	1.0	0.0	1.0	7.0	0.0	0.0	0.0	0.0	0.0	0.0	0.0	0.0	0.0	0.0	1.0	0.0	152.0	0.0	18.0	0.0	6.0	20.0	0.0	0.0	0.0	31.0	12.0	1.0	0.0	0.0	0.0	0.0	2.0	0.0	0.0	3.0	2.0	0.0	0.0	0.0	2.0	0.0
133195	7.0	2.0	4.0	1.0	3.0	0.0	0.0	0.0	3.0	4.0	33.0	0.0	4.0	3.0	1.0	3.0	5.0	0.0	1.0	3.0	4.0	0.0	2.0	0.0	2.0	1.0	0.0	6.0	4.0	1.0	0.0	0.0	14.0	26.0	10.0	0.0	17.0	2.0	1.0	0.0	1.0	0.0	0.0	1.0	1.0	0.0	2.0	1.0	0.0
1055581	0.0	0.0	0.0	0.0	0.0	4.0	2.0	6.0	0.0	1.0	0.0	1.0	0.0	1.0	1.0	0.0	2.0	3.0	0.0	0.0	3.0	1.0	0.0	0.0	7.0	0.0	13.0	3.0	6.0	0.0	1.0	0.0	0.0	8.0	4.0	6.0	10.0	0.0	1.0	14.0	91.0	2.0	0.0	0.0	0.0	0.0	2.0	0.0	7.0
587444	2.0	0.0	0.0	0.0	0.0	25.0	54.0	1.0	0.0	0.0	0.0	14.0	0.0	2.0	0.0	0.0	0.0	0.0	0.0	0.0	0.0	0.0	0.0	0.0	2.0	0.0	0.0	0.0	0.0	0.0	0.0	0.0	13.0	8.0	0.0	3.0	0.0	3.0	11.0	3.0	54.0	40.0	6.0	0.0	4.0	1.0	0.0	2.0	11.0
545082	0.0	0.0	19.0	0.0	8.0	5.0	0.0	6.0	15.0	114.0	0.0	2.0	0.0	1.0	0.0	16.0	27.0	2.0	1.0	2.0	0.0	3.0	1.0	0.0	0.0	0.0	45.0	134.0	2.0	0.0	0.0	35.0	17.0	57.0	2.0	5.0	0.0	0.0	0.0	6.0	0.0	0.0	0.0	34.0	0.0	5.0	0.0	0.0	0.0
1117845	732.0	394.0	51.0	28.0	178.0	76.0	21.0	2.0	48.0	6.0	364.0	33.0	49.0	121.0	218.0	7.0	329.0	50.0	30.0	18.0	159.0	89.0	112.0	113.0	142.0	25.0	48.0	275.0	69.0	429.0	14.0	427.0	1418.0	61.0	635.0	274.0	543.0	487.0	312.0	1025.0	287.0	797.0	225.0	47.0	642.0	20.0	12.0	233.0	725.0
961783	5.0	6.0	12.0	5.0	13.0	22.0	211.0	2.0	40.0	18.0	135.0	461.0	2.0	100.0	11.0	10.0	1.0	59.0	1.0	1.0	0.0	0.0	0.0	1.0	41.0	1.0	39.0	3.0	59.0	56.0	2.0	21.0	28.0	67.0	8.0	1.0	5.0	5.0	30.0	12.0	42.0	29.0	17.0	10.0	8.0	4.0	0.0	13.0	26.0
212223	5.0	4.0	14.0	9.0	11.0	2.0	5.0	2.0	8.0	56.0	0.0	2.0	3.0	4.0	9.0	8.0	0.0	5.0	2.0	0.0	0.0	0.0	1.0	49.0	5.0	8.0	1.0	1.0	0.0	17.0	1.0	1.0	3.0	8.0	4.0	0.0	5.0	0.0	4.0	4.0	0.0	0.0	2.0	22.0	0.0	0.0	2.0	0.0	4.0
[truncated: 6 more rows]
[truncated: 127 more columns]

## Sheet: library_otus_filtered
# Constructed from biom file
[truncated: 3,581 more rows]
[truncated: 174 more columns]
