# Supplementary material for: Accounting for Bacterial Overlap Between Raw Water Communities and Contaminating Sources Improves the Accuracy of Signature-Based Microbial Source Tracking
Source: Front Microbiol. 2018 Oct 2;9:2364. doi: 10.3389/fmicb.2018.02364 (PMC6190859; doi:10.3389/fmicb.2018.02364)
Supplement: Supplementary file 3 [file Table_1.csv]

#SampleID	Location	Included in library	RunDate	SampleType	Region	SourceSink	Env	Prep_kit	Obtained sequences in raw data	Obtained sequences after filtering	Number of OTUs prior to filtering	Phylogenetic diversity
calf1	Uppsala	Yes	140218	faeces	16S-V4	source	calf	stoolkit	168162.0	166760.0	717.0	41.41114
calf10	Uppsala	Yes	140218	faeces	16S-V4	source	calf	stoolkit	111346.0	109739.0	678.0	38.44529
calf2	Uppsala	Yes	140218	faeces	16S-V4	source	calf	stoolkit	116662.0	115357.0	915.0	49.0195
calf3	Uppsala	Yes	140218	faeces	16S-V4	source	calf	stoolkit	177725.0	175698.0	825.0	41.91247
calf4	Uppsala	Yes	140218	faeces	16S-V4	source	calf	stoolkit	189630.0	186914.0	1486.0	76.07323
calf5	Uppsala	Yes	140218	faeces	16S-V4	source	calf	stoolkit	185922.0	183733.0	1406.0	74.33618
calf6	Uppsala	Yes	140218	faeces	16S-V4	source	calf	stoolkit	166976.0	164497.0	724.0	39.60546
calf7	Uppsala	Yes	140218	faeces	16S-V4	source	calf	stoolkit	95747.0	94091.0	879.0	48.85889
calf8	Uppsala	Yes	140218	faeces	16S-V4	source	calf	stoolkit	121162.0	119706.0	824.0	47.5685
calf9	Uppsala	Yes	140218	faeces	16S-V4	source	calf	stoolkit	182357.0	179320.0	1367.0	72.22392
cow1	Uppsala	Yes	140218	faeces	16S-V4	source	cow	stoolkit	22474.0	21979.0	1571.0	83.44195
cow10	Uppsala	Yes	140218	faeces	16S-V4	source	cow	stoolkit	83548.0	82330.0	1456.0	75.90931
cow11	Borlänge	Yes	150203	faeces	16S-V4	source	cow	stoolkit	120614.0	119029.0	1127.0	66.17027
cow12	Borlänge	Yes	150123	faeces	16S-V4	source	cow	stoolkit	21362.0	20914.0	1186.0	65.50864
cow13	Borlänge	Yes	150123	faeces	16S-V4	source	cow	stoolkit	37088.0	36452.0	1088.0	60.77668
cow14	Borlänge	Yes	150203	faeces	16S-V4	source	cow	stoolkit	33963.0	33276.0	1176.0	68.01273
cow15	Säter	Yes	150123	faeces	16S-V4	source	cow	stoolkit	20477.0	19938.0	1242.0	69.30098
cow16	Säter	No	150123	faeces	16S-V4	source	cow	stoolkit	59412.0	58568.0	1090.0	64.29321
cow17	Sjöbo	Yes	150203	faeces	16S-V4	source	cow	stoolkit	52018.0	51558.0	1064.0	61.09424
cow18	Sjöbo	Yes	150203	faeces	16S-V4	source	cow	stoolkit	14071.0	13506.0	1061.0	62.09618
cow19	Sjöbo	Yes	150123	faeces	16S-V4	source	cow	stoolkit	29982.0	29502.0	1147.0	63.73027
cow2	Uppsala	Yes	140218	faeces	16S-V4	source	cow	stoolkit	7476.0	7295.0	1150.0	67.75653
cow20	Sjöbo	Yes	150203	faeces	16S-V4	source	cow	stoolkit	15426.0	15020.0	1134.0	65.56708
cow21	Sjöbo	Yes	150123	faeces	16S-V4	source	cow	stoolkit	48322.0	47430.0	1299.0	69.63476
cow22	Sjöbo	Yes	150123	faeces	16S-V4	source	cow	stoolkit	43726.0	42834.0	1475.0	84.74918
cow23	Falköping	Yes	150123	faeces	16S-V4	source	cow	stoolkit	47252.0	46387.0	1368.0	75.96029
cow24	Falköping	Yes	150123	faeces	16S-V4	source	cow	stoolkit	34449.0	33834.0	1258.0	68.89268
cow25	Falköping	No	150203	faeces	16S-V4	source	cow	stoolkit	52948.0	52215.0	826.0	53.17182
cow26	Falköping	Yes	150123	faeces	16S-V4	source	cow	stoolkit	52547.0	51691.0	1446.0	77.94349
cow27	Falköping	No	150123	faeces	16S-V4	source	cow	stoolkit	17003.0	16693.0	998.0	60.65202
cow28	Väderstad	Yes	150123	faeces	16S-V4	source	cow	stoolkit	28195.0	27751.0	1239.0	75.44113
cow29	Väderstad	No	150203	faeces	16S-V4	source	cow	stoolkit	7948.0	7779.0	771.0	48.97145
cow3	Uppsala	Yes	140218	faeces	16S-V4	source	cow	stoolkit	61395.0	60446.0	1357.0	74.59298
cow30	Väderstad	No	150203	faeces	16S-V4	source	cow	stoolkit	6530.0	6319.0	905.0	65.28784
cow31		No	150123	faeces	16S-V4	source	cow	stoolkit	67952.0	66080.0	1595.0	92.11698
cow32	Uppsala	Yes	150123	faeces	16S-V4	source	cow	stoolkit	36876.0	36328.0	1275.0	73.86646
cow4	Uppsala	No	140218	faeces	16S-V4	source	cow	stoolkit	70475.0	69563.0	1447.0	80.43795
cow5	Uppsala	Yes	140218	faeces	16S-V4	source	cow	stoolkit	96327.0	94891.0	1519.0	80.80511
cow6	Uppsala	Yes	140218	faeces	16S-V4	source	cow	stoolkit	113711.0	111775.0	1701.0	87.33824
cow7	Uppsala	Yes	140218	faeces	16S-V4	source	cow	stoolkit	83766.0	82740.0	1420.0	78.0225
cow8	Uppsala	Yes	140218	faeces	16S-V4	source	cow	stoolkit	50195.0	49497.0	1249.0	68.53822
cow9	Uppsala	Yes	140218	faeces	16S-V4	source	cow	stoolkit	66999.0	66029.0	1373.0	73.7359
dog1	Uppsala	Yes	140218	faeces	16S-V4	source	dog	stoolkit	56441.0	55938.0	250.0	22.10039
dog10	Tierp	No	150203	faeces	16S-V4	source	dog	stoolkit	5462.0	5224.0	291.0	26.62
dog11	Väderstad	Yes	150123	faeces	16S-V4	source	dog	stoolkit	66182.0	65898.0	353.0	31.64986
dog12	Väderstad	Yes	150123	faeces	16S-V4	source	dog	stoolkit	28584.0	28481.0	465.0	33.62822
dog13	Väderstad	Yes	150123	faeces	16S-V4	source	dog	stoolkit	44042.0	43722.0	408.0	30.63499
dog14	Väderstad	Yes	150123	faeces	16S-V4	source	dog	stoolkit	45396.0	45008.0	440.0	31.38425
dog15	Tibro	No	150507	faeces	16S-V4	source	dog	stoolkit	699.0	552.0	284.0	34.82863
dog16	Tibro	Yes	150507	faeces	16S-V4	source	dog	stoolkit	119724.0	112771.0	2425.0	140.30773
dog17	Mariestad	Yes	150507	faeces	16S-V4	source	dog	stoolkit	81012.0	77046.0	2486.0	145.49333
dog18	Tibro	Yes	150507	faeces	16S-V4	source	dog	stoolkit	56243.0	53788.0	1373.0	87.1982
dog19	Tierp	Yes	141121	faeces	16S-V4	source	dog	stoolkit	82419.0	81342.0	626.0	48.13797
dog2	Uppsala	Yes	140218	faeces	16S-V4	source	dog	stoolkit	58309.0	57609.0	483.0	30.07169
dog20	Borlänge	Yes	141121	faeces	16S-V4	source	dog	stoolkit	62510.0	60977.0	771.0	50.37875
dog21	Falun	Yes	141121	faeces	16S-V4	source	dog	stoolkit	79013.0	77904.0	668.0	44.82944
dog22	Falun	Yes	141121	faeces	16S-V4	source	dog	stoolkit	55462.0	54650.0	637.0	45.11445
dog23	Falun	Yes	141121	faeces	16S-V4	source	dog	stoolkit	61037.0	60208.0	429.0	34.04078
dog24	Halmstad	Yes	141121	faeces	16S-V4	source	dog	stoolkit	59774.0	59266.0	565.0	36.13986
dog25	Halmstad	Yes	141121	faeces	16S-V4	source	dog	stoolkit	88323.0	87016.0	440.0	32.04678
dog26	Halmstad	Yes	141121	faeces	16S-V4	source	dog	stoolkit	54073.0	53129.0	834.0	51.22133
dog27	Halmstad	Yes	141121	faeces	16S-V4	source	dog	stoolkit	94499.0	93796.0	693.0	44.43937
dog3	Uppsala	Yes	140218	faeces	16S-V4	source	dog	stoolkit	90212.0	89684.0	389.0	27.53324
dog4	Uppsala	Yes	140218	faeces	16S-V4	source	dog	stoolkit	74037.0	73570.0	419.0	29.51687
dog5	Uppsala	Yes	140218	faeces	16S-V4	source	dog	stoolkit	95632.0	95271.0	240.0	20.99533
dog6	Uppsala	Yes	140218	faeces	16S-V4	source	dog	stoolkit	103258.0	102470.0	474.0	30.90121
dog7	Uppsala	Yes	140218	faeces	16S-V4	source	dog	stoolkit	97602.0	97138.0	304.0	21.80359
dog8	Uppsala	Yes	140218	faeces	16S-V4	source	dog	stoolkit	93106.0	92528.0	388.0	24.53462
dog9	Uppsala	Yes	140218	faeces	16S-V4	source	dog	stoolkit	83610.0	83251.0	317.0	21.74446
domestic_bird1	Uppsala	No	140218	faeces	16S-V4	source	domestic_bird	stoolkit	24103.0	39636.0	413.0	32.12712
domestic_bird10	Uppsala	No	140218	faeces	16S-V4	source	domestic_bird	stoolkit	60109.0	59420.0	549.0	35.12128
domestic_bird11	Uppsala	No	140218	faeces	16S-V4	source	domestic_bird	stoolkit	34467.0	34175.0	709.0	52.16863
domestic_bird12	Uppsala	No	140218	faeces	16S-V4	source	domestic_bird	stoolkit	39799.0	23892.0	342.0	30.19187
domestic_bird13	Uppsala	Yes	140218	faeces	16S-V4	source	domestic_bird	stoolkit	62368.0	61526.0	489.0	33.48878
domestic_bird14	Uppsala	No	140218	faeces	16S-V4	source	domestic_bird	stoolkit	35087.0	34789.0	436.0	32.82064
domestic_bird15	Uppsala	No	140218	faeces	16S-V4	source	domestic_bird	stoolkit	21162.0	21005.0	317.0	26.75041
domestic_bird16	Uppsala	No	140218	faeces	16S-V4	source	domestic_bird	stoolkit	17168.0	16888.0	519.0	38.96019
domestic_bird17	Uppsala	No	140218	faeces	16S-V4	source	domestic_bird	stoolkit	25063.0	24955.0	329.0	27.72409
domestic_bird18	Uppsala	Yes	140218	faeces	16S-V4	source	domestic_bird	stoolkit	37159.0	36945.0	429.0	31.05281
domestic_bird19	Uppsala	No	140218	faeces	16S-V4	source	domestic_bird	stoolkit	30078.0	29990.0	256.0	21.70739
domestic_bird2	Uppsala	No	140218	faeces	16S-V4	source	domestic_bird	stoolkit	62784.0	61434.0	305.0	26.69965
domestic_bird20	Uppsala	Yes	140218	faeces	16S-V4	source	domestic_bird	stoolkit	47462.0	47267.0	336.0	25.63917
domestic_bird21	Sjöbo	No	150123	faeces	16S-V4	source	domestic_bird	stoolkit	59740.0	59169.0	614.0	42.1124
domestic_bird22	Sjöbo	Yes	150123	faeces	16S-V4	source	domestic_bird	stoolkit	19346.0	19241.0	851.0	55.6753
domestic_bird23	Sjöbo	Yes	150123	faeces	16S-V4	source	domestic_bird	stoolkit	68120.0	66964.0	1012.0	60.24998
domestic_bird24	Sjöbo	Yes	150123	faeces	16S-V4	source	domestic_bird	stoolkit	85254.0	84100.0	1000.0	60.10063
domestic_bird25	Sjöbo	No	150123	faeces	16S-V4	source	domestic_bird	stoolkit	256579.0	254460.0	1270.0	69.50143
domestic_bird26	Sjöbo	No	150123	faeces	16S-V4	source	domestic_bird	stoolkit	60698.0	60315.0	631.0	43.29426
domestic_bird27	Sjöbo	No	150123	faeces	16S-V4	source	domestic_bird	stoolkit	33001.0	32555.0	666.0	48.19218
domestic_bird28	Sjöbo	No	150123	faeces	16S-V4	source	domestic_bird	stoolkit	49644.0	49176.0	722.0	52.75585
domestic_bird29	Sjöbo	No	150123	faeces	16S-V4	source	domestic_bird	stoolkit	36603.0	36067.0	739.0	50.29192
domestic_bird3	Uppsala	No	140218	faeces	16S-V4	source	domestic_bird	stoolkit	59329.0	58982.0	688.0	41.49059
domestic_bird30	Sjöbo	Yes	150123	faeces	16S-V4	source	domestic_bird	stoolkit	50591.0	50129.0	628.0	45.11834
domestic_bird31	Sjöbo	Yes	150123	faeces	16S-V4	source	domestic_bird	stoolkit	160652.0	159368.0	478.0	30.19479
domestic_bird32	Sjöbo	Yes	150123	faeces	16S-V4	source	domestic_bird	stoolkit	92244.0	91933.0	785.0	46.47929
domestic_bird33	Sjöbo	No	150123	faeces	16S-V4	source	domestic_bird	stoolkit	68294.0	67645.0	583.0	39.33188
domestic_bird34	Sjöbo	No	150123	faeces	16S-V4	source	domestic_bird	stoolkit	63672.0	61874.0	924.0	55.45029
domestic_bird35	Sjöbo	No	150123	faeces	16S-V4	source	domestic_bird	stoolkit	28304.0	27111.0	757.0	51.5291
domestic_bird36	Sjöbo	Yes	150123	faeces	16S-V4	source	domestic_bird	stoolkit	39378.0	38299.0	1063.0	64.90254
domestic_bird37	Halmstad	Yes	150123	faeces	16S-V4	source	domestic_bird	stoolkit	31507.0	30764.0	683.0	48.57196
domestic_bird38	Halmstad	No	150203	faeces	16S-V4	source	domestic_bird	stoolkit	7003.0	6648.0	246.0	21.15085
domestic_bird39	Halmstad	No	150203	faeces	16S-V4	source	domestic_bird	stoolkit	5365.0	4940.0	426.0	35.05371
domestic_bird4	Uppsala	Yes	140218	faeces	16S-V4	source	domestic_bird	stoolkit	18143.0	18077.0	162.0	18.32137
domestic_bird40	Halmstad	No	150203	faeces	16S-V4	source	domestic_bird	stoolkit	3098.0	2802.0	350.0	28.86072
domestic_bird41	Halmstad	No	150123	faeces	16S-V4	source	domestic_bird	stoolkit	55347.0	54559.0	400.0	30.03445
domestic_bird42	Falköping	Yes	150123	faeces	16S-V4	source	domestic_bird	stoolkit	55429.0	54861.0	488.0	31.3435
domestic_bird43	Falköping	Yes	150123	faeces	16S-V4	source	domestic_bird	stoolkit	38713.0	38295.0	358.0	28.51412
domestic_bird44	Falköping	No	150123	faeces	16S-V4	source	domestic_bird	stoolkit	47677.0	47177.0	576.0	43.65992
domestic_bird45	Falköping	Yes	150123	faeces	16S-V4	source	domestic_bird	stoolkit	46441.0	45960.0	488.0	35.05509
domestic_bird46	Tierp	Yes	141121	faeces	16S-V4	source	domestic_bird	stoolkit	35519.0	34762.0	705.0	47.46041
domestic_bird47	Tierp	Yes	141121	faeces	16S-V4	source	domestic_bird	stoolkit	41163.0	40679.0	545.0	40.12794
domestic_bird48	Tierp	Yes	141121	faeces	16S-V4	source	domestic_bird	stoolkit	44710.0	44242.0	623.0	39.95909
domestic_bird49	Tierp	Yes	141121	faeces	16S-V4	source	domestic_bird	stoolkit	68832.0	67880.0	878.0	53.528
domestic_bird5	Uppsala	No	140218	faeces	16S-V4	source	domestic_bird	stoolkit	35808.0	34948.0	450.0	31.79316
domestic_bird50	Tierp	No	141121	faeces	16S-V4	source	domestic_bird	stoolkit	68332.0	67230.0	1065.0	67.30724
domestic_bird51	Tierp	No	141121	faeces	16S-V4	source	domestic_bird	stoolkit	54849.0	54360.0	576.0	45.07373
domestic_bird52	Tierp	Yes	141121	faeces	16S-V4	source	domestic_bird	stoolkit	85044.0	82678.0	1318.0	73.73351
domestic_bird53	Tierp	Yes	141121	faeces	16S-V4	source	domestic_bird	stoolkit	41071.0	40554.0	1008.0	68.46111
domestic_bird54	Halmstad	No	141121	faeces	16S-V4	source	domestic_bird	stoolkit	45318.0	45037.0	375.0	34.19553
domestic_bird55	Halmstad	No	141121	faeces	16S-V4	source	domestic_bird	stoolkit	50289.0	49760.0	460.0	29.95981
domestic_bird56	Halmstad	Yes	141121	faeces	16S-V4	source	domestic_bird	stoolkit	47935.0	47383.0	476.0	32.5871
domestic_bird57		No	141121	faeces	16S-V4	source	domestic_bird	stoolkit	60713.0	58438.0	1035.0	60.17677
domestic_bird6	Uppsala	Yes	140218	faeces	16S-V4	source	domestic_bird	stoolkit	24879.0	24154.0	532.0	34.30208
domestic_bird7	Uppsala	Yes	140218	faeces	16S-V4	source	domestic_bird	stoolkit	44351.0	44205.0	229.0	20.01764
domestic_bird8	Uppsala	No	140218	faeces	16S-V4	source	domestic_bird	stoolkit	50708.0	50343.0	396.0	28.41422
domestic_bird9	Uppsala	Yes	140218	faeces	16S-V4	source	domestic_bird	stoolkit	14320.0	14198.0	330.0	30.40274
horse1	Tierp	No	150203	faeces	16S-V4	source	horse	stoolkit	116442.0	113465.0	616.0	45.10671
horse10	Falun	No	150203	faeces	16S-V4	source	horse	stoolkit	8147.0	7773.0	797.0	54.95414
horse11	Falun	No	150203	faeces	16S-V4	source	horse	stoolkit	10372.0	9941.0	832.0	57.06048
horse12	Essunga	No	150507	faeces	16S-V4	source	horse	stoolkit	169036.0	167959.0	767.0	58.23889
horse13	Essunga	No	150507	faeces	16S-V4	source	horse	stoolkit	1851.0	1752.0	261.0	30.24599
horse14	Uppsala	Yes	140306	faeces	16S-V4	source	horse	stoolkit	5502.0	5349.0	1588.0	89.8082
horse15	Uppsala	Yes	140306	faeces	16S-V4	source	horse	stoolkit	87835.0	85017.0	1589.0	90.8851
horse16	Uppsala	Yes	140306	faeces	16S-V4	source	horse	stoolkit	78127.0	75604.0	1602.0	92.3356
horse17	Uppsala	Yes	140306	faeces	16S-V4	source	horse	stoolkit	105628.0	102934.0	1859.0	106.44365
horse18	Uppsala	Yes	140306	faeces	16S-V4	source	horse	stoolkit	85543.0	82563.0	1697.0	97.53926
horse19	Uppsala	Yes	140306	faeces	16S-V4	source	horse	stoolkit	51302.0	49552.0	1421.0	84.16496
horse2	Tierp	No	150203	faeces	16S-V4	source	horse	stoolkit	6543.0	6221.0	679.0	47.85395
horse20	Uppsala	Yes	140306	faeces	16S-V4	source	horse	stoolkit	67476.0	65868.0	1409.0	82.45866
horse21	Uppsala	Yes	140306	faeces	16S-V4	source	horse	stoolkit	106191.0	103469.0	1535.0	87.13976
horse22	Uppsala	Yes	140306	faeces	16S-V4	source	horse	stoolkit	128355.0	125598.0	1666.0	95.16973
horse23	Uppsala	Yes	140306	faeces	16S-V4	source	horse	stoolkit	114334.0	111493.0	1684.0	94.37545
horse3	Tierp	No	150203	faeces	16S-V4	source	horse	stoolkit	8608.0	8232.0	703.0	51.20107
horse4	Tierp	No	150123	faeces	16S-V4	source	horse	stoolkit	38569.0	38455.0	417.0	36.35149
horse5	Tierp	No	150203	faeces	16S-V4	source	horse	stoolkit	7097.0	6802.0	597.0	43.73941
horse6	Borlänge	Yes	150203	faeces	16S-V4	source	horse	stoolkit	15244.0	15054.0	590.0	47.01299
horse7	Borlänge	Yes	150123	faeces	16S-V4	source	horse	stoolkit	45321.0	44755.0	794.0	52.15334
horse8	Borlänge	Yes	150203	faeces	16S-V4	source	horse	stoolkit	19822.0	19605.0	582.0	43.48357
horse9	Falun	Yes	150123	faeces	16S-V4	source	horse	stoolkit	27416.0	25993.0	1012.0	63.76717
pig1	Lidköping	Yes	150507	faeces	16S-V4	source	pig_piglet	stoolkit	128024.0	126488.0	1707.0	100.55445
pig10	Halmstad	Yes	150123	faeces	16S-V4	source	pig_piglet	stoolkit	73536.0	72594.0	1325.0	76.85243
pig11	Sjöbo	Yes	150123	faeces	16S-V4	source	pig_piglet	stoolkit	75610.0	73858.0	1336.0	78.54246
pig12	Sjöbo	No	150123	faeces	16S-V4	source	pig_piglet	stoolkit	77637.0	76915.0	1111.0	73.52978
pig13	Sjöbo	Yes	150123	faeces	16S-V4	source	pig_piglet	stoolkit	65473.0	64144.0	1414.0	80.31165
pig14	Sjöbo	Yes	150123	faeces	16S-V4	source	pig_piglet	stoolkit	69722.0	68524.0	1439.0	83.04485
pig15	Sjöbo	Yes	150123	faeces	16S-V4	source	pig_piglet	stoolkit	63511.0	62465.0	1373.0	80.76219
pig16	Sjöbo	Yes	150123	faeces	16S-V4	source	pig_piglet	stoolkit	84860.0	83458.0	1297.0	77.89166
pig17	Väderstad	No	150123	faeces	16S-V4	source	pig_piglet	stoolkit	107189.0	104500.0	1128.0	82.49543
pig18	Väderstad	No	150123	faeces	16S-V4	source	pig_piglet	stoolkit	103119.0	99297.0	1080.0	79.75928
pig19	Väderstad	No	150123	faeces	16S-V4	source	pig_piglet	stoolkit	88057.0	86161.0	788.0	63.93507
pig2	Lidköping	Yes	150507	faeces	16S-V4	source	pig_piglet	stoolkit	61723.0	60360.0	1709.0	99.22508
pig20	Uppsala	No	140218	faeces	16S-V4	source	pig_piglet	stoolkit	87568.0	86105.0	1473.0	80.76228
pig21	Uppsala	Yes	140218	faeces	16S-V4	source	pig_piglet	stoolkit	115761.0	114301.0	1734.0	93.03329
pig22	Uppsala	Yes	140218	faeces	16S-V4	source	pig_piglet	stoolkit	91208.0	89330.0	1166.0	71.13923
pig23	Uppsala	No	140218	faeces	16S-V4	source	pig_piglet	stoolkit	50464.0	49719.0	1256.0	73.05524
pig24	Uppsala	No	140218	faeces	16S-V4	source	pig_piglet	stoolkit	73273.0	72152.0	1172.0	69.41091
pig25	Uppsala	Yes	140218	faeces	16S-V4	source	pig_piglet	stoolkit	56991.0	56144.0	1297.0	75.73489
pig26	Uppsala	Yes	140218	faeces	16S-V4	source	pig_piglet	stoolkit	64501.0	63511.0	1182.0	70.89075
pig27	Uppsala	No	140218	faeces	16S-V4	source	pig_piglet	stoolkit	51660.0	50830.0	1437.0	80.42959
pig28	Uppsala	Yes	140218	faeces	16S-V4	source	pig_piglet	stoolkit	71443.0	70230.0	1301.0	74.39833
pig29	Uppsala	Yes	140218	faeces	16S-V4	source	pig_piglet	stoolkit	89982.0	88752.0	1441.0	79.566
pig3	Lidköping	Yes	150507	faeces	16S-V4	source	pig_piglet	stoolkit	110418.0	108990.0	1727.0	104.32146
pig30	Uppsala	Yes	140218	faeces	16S-V4	source	pig_piglet	stoolkit	63154.0	61869.0	1215.0	69.82151
pig31	Uppsala	No	140218	faeces	16S-V4	source	pig_piglet	stoolkit	55930.0	55081.0	1049.0	63.5539
pig32	Uppsala	Yes	140218	faeces	16S-V4	source	pig_piglet	stoolkit	68186.0	66672.0	1371.0	73.43969
pig33	Uppsala	No	140218	faeces	16S-V4	source	pig_piglet	stoolkit	68718.0	67459.0	1353.0	74.52881
pig34	Uppsala	Yes	140218	faeces	16S-V4	source	pig_piglet	stoolkit	63540.0	62410.0	1246.0	70.36268
pig35	Uppsala	Yes	140218	faeces	16S-V4	source	pig_piglet	stoolkit	46896.0	46100.0	1050.0	63.04949
pig36	Uppsala	Yes	140218	faeces	16S-V4	source	pig_piglet	stoolkit	44717.0	43782.0	1172.0	69.46258
pig37	Uppsala	No	140218	faeces	16S-V4	source	pig_piglet	stoolkit	9743.0	9542.0	579.0	42.68886
pig38	Uppsala	No	140218	faeces	16S-V4	source	pig_piglet	stoolkit	27628.0	27165.0	819.0	51.8127
pig39	Uppsala	Yes	140218	faeces	16S-V4	source	pig_piglet	stoolkit	44610.0	43744.0	1009.0	59.16241
pig4	Skövde	Yes	150507	faeces	16S-V4	source	pig_piglet	stoolkit	165028.0	161305.0	2128.0	119.98907
pig5	Skövde	Yes	150507	faeces	16S-V4	source	pig_piglet	stoolkit	168480.0	165398.0	2230.0	122.83331
pig6	Skövde	No	150507	faeces	16S-V4	source	pig_piglet	stoolkit	118843.0	115883.0	1983.0	108.58768
pig7	Skövde	Yes	150507	faeces	16S-V4	source	pig_piglet	stoolkit	140430.0	138576.0	1669.0	98.7318
pig8	Skövde	No	150507	faeces	16S-V4	source	pig_piglet	stoolkit	124177.0	122331.0	1742.0	96.98064
pig9	Skövde	Yes	150507	faeces	16S-V4	source	pig_piglet	stoolkit	132968.0	130665.0	1845.0	105.77747
sewage1	Uppsala	Yes	140306	sewage	16S-V4	source	sewage	soilmaster	218518.0	209699.0	3800.0	203.72066
sewage10	Umeå	Yes	141028	sewage	16S-V4	source	sewage	soilmaster	284339.0	271894.0	4547.0	229.93436
sewage2	Uppsala	Yes	140306	sewage	16S-V4	source	sewage	soilmaster	206357.0	198772.0	3044.0	166.69433
sewage3	Uppsala	Yes	140306	sewage	16S-V4	source	sewage	soilmaster	229848.0	222414.0	3417.0	186.19302
sewage4	Bålsta	Yes	141028	sewage	16S-V4	source	sewage	soilmaster	178533.0	172456.0	3240.0	175.72055
sewage5	Enköping	Yes	141028	sewage	16S-V4	source	sewage	soilmaster	180464.0	174836.0	3137.0	175.01012
sewage6	Gåvsta	Yes	141028	sewage	16S-V4	source	sewage	soilmaster	160594.0	149815.0	3201.0	180.84028
sewage7	Knutby	Yes	141028	sewage	16S-V4	source	sewage	soilmaster	189851.0	183521.0	3196.0	175.79124
sewage8	Länna	Yes	141028	sewage	16S-V4	source	sewage	soilmaster	206696.0	200070.0	3291.0	182.40061
sewage9	Storvreta	Yes	141028	sewage	16S-V4	source	sewage	soilmaster	172243.0	168037.0	2690.0	149.97527
sheep1	Uppsala	Yes	140306	faeces	16S-V4	source	sheep	stoolkit	75249.0	73565.0	1797.0	95.13685
sheep10	Uppsala	Yes	140306	faeces	16S-V4	source	sheep	stoolkit	78207.0	76492.0	1738.0	92.75104
sheep2	Uppsala	Yes	140306	faeces	16S-V4	source	sheep	stoolkit	93667.0	91722.0	2059.0	107.46124
sheep3	Uppsala	Yes	140306	faeces	16S-V4	source	sheep	stoolkit	150448.0	145502.0	2356.0	117.99682
sheep4	Uppsala	Yes	140306	faeces	16S-V4	source	sheep	stoolkit	82900.0	81235.0	1775.0	96.47536
sheep5	Uppsala	Yes	140306	faeces	16S-V4	source	sheep	stoolkit	137514.0	133282.0	2491.0	134.80744
sheep6	Uppsala	Yes	140306	faeces	16S-V4	source	sheep	stoolkit	83789.0	82206.0	1826.0	97.31101
sheep7	Uppsala	Yes	140306	faeces	16S-V4	source	sheep	stoolkit	84737.0	82966.0	1618.0	90.30497
sheep8	Uppsala	Yes	140306	faeces	16S-V4	source	sheep	stoolkit	89965.0	88546.0	1725.0	90.56953
sheep9	Uppsala	Yes	140306	faeces	16S-V4	source	sheep	stoolkit	395380.0	387083.0	2689.0	129.06891
wild_bird1	Hudiksvall	Yes	150123	faeces	16S-V4	source	wild_bird	stoolkit	70855.0	69106.0	661.0	37.41272
wild_bird10	Kalmar	Yes	150123	faeces	16S-V4	source	wild_bird	stoolkit	74537.0	72928.0	686.0	44.74237
wild_bird11	Kalmar	Yes	150123	faeces	16S-V4	source	wild_bird	stoolkit	89431.0	86882.0	655.0	39.50013
wild_bird12	Kalmar	Yes	150123	faeces	16S-V4	source	wild_bird	stoolkit	52507.0	51725.0	446.0	31.09357
wild_bird13	Kalmar	Yes	150123	faeces	16S-V4	source	wild_bird	stoolkit	91120.0	89051.0	627.0	36.52053
wild_bird14	Kalmar	Yes	150123	faeces	16S-V4	source	wild_bird	stoolkit	90079.0	88038.0	713.0	44.29781
wild_bird2	Hudiksvall	Yes	150123	faeces	16S-V4	source	wild_bird	stoolkit	84978.0	84605.0	435.0	36.49678
wild_bird3	Hudiksvall	Yes	150123	faeces	16S-V4	source	wild_bird	stoolkit	113534.0	112461.0	604.0	42.9431
wild_bird4	Hudiksvall	Yes	150123	faeces	16S-V4	source	wild_bird	stoolkit	89819.0	89401.0	388.0	26.80802
wild_bird5	Hudiksvall	Yes	150123	faeces	16S-V4	source	wild_bird	stoolkit	57482.0	55201.0	823.0	50.1473
wild_bird6	Hudiksvall	Yes	150123	faeces	16S-V4	source	wild_bird	stoolkit	115203.0	114640.0	363.0	31.23886
wild_bird7	Uppsala	Yes	150507	faeces	16S-V4	source	wild_bird	stoolkit	187004.0	185008.0	585.0	43.50552
wild_bird8	Uppsala	Yes	150507	faeces	16S-V4	source	wild_bird	stoolkit	154851.0	153404.0	532.0	41.45532
wild_bird9	Kalmar	Yes	150123	faeces	16S-V4	source	wild_bird	stoolkit	95862.0	92653.0	677.0	36.85424
