# Supplementary material for: Accounting for Bacterial Overlap Between Raw Water Communities and Contaminating Sources Improves the Accuracy of Signature-Based Microbial Source Tracking
Source: Front Microbiol. 2018 Oct 2;9:2364. doi: 10.3389/fmicb.2018.02364 (PMC6190859; doi:10.3389/fmicb.2018.02364)
Supplement: Supplementary file 4 [file Table_2.csv]

#SampleID	SamplingDate	Season	SinkSample	RunDate	Region	Env	Location	Obtained sequences in raw data	Obtained sequences after filtering	Number of OTUs prior to filtering	Phylogenetic diversity
Boras1	130924	autumn	Yes	140111	16S-V4	raw_water	Boras	243220.0	240520.0	1406.0	91.00952
Boras10	140403	spring	Yes	140527	16S-V4	raw_water	Boras	101251.0	100130.0	1336.0	86.8581
Boras11	140415	spring	Yes	140527	16S-V4	raw_water	Boras	140776.0	139740.0	1543.0	91.22137
Boras12	140513	spring	Yes	140527	16S-V4	raw_water	Boras	136786.0	135615.0	1469.0	87.95914
Boras13	140527	spring	No	141028	16S-V4	raw_water	Boras	178780.0	177913.0	1587.0	90.26941
Boras14	140610	summer	Yes	141028	16S-V4	raw_water	Boras	104545.0	102102.0	1325.0	80.61312
Boras15	140624	summer	Yes	141028	16S-V4	raw_water	Boras	107783.0	107069.0	1332.0	81.4584
Boras16	140722	summer	No	140910	16S-V4	raw_water	Boras	93364.0	92655.0	2667.0	148.9929
Boras17	140805	summer	Yes	140910	16S-V4	raw_water	Boras	170382.0	155426.0	1941.0	116.05383
Boras18	140819	summer	Yes	140910	16S-V4	raw_water	Boras	180067.0	177890.0	2195.0	127.57271
Boras19	140902	autumn	Yes	141028	16S-V4	raw_water	Boras	92448.0	91341.0	1504.0	94.757
Boras2	131008	autumn	Yes	140111	16S-V4	raw_water	Boras	41298.0	40769.0	1366.0	89.79231
Boras20	140916	autumn	Yes	141028	16S-V4	raw_water	Boras	96121.0	95064.0	1513.0	93.51538
Boras21	140930	autumn	Yes	141028	16S-V4	raw_water	Boras	137754.0	136351.0	1799.0	111.0262
Boras22	141014	autumn	Yes	141028	16S-V4	raw_water	Boras	127540.0	126412.0	1663.0	99.87864
Boras23	141021	autumn	Yes	141028	16S-V4	raw_water	Boras	177510.0	176291.0	1733.0	114.61344
Boras24	141028	autumn	Yes	141121	16S-V4	raw_water	Boras	99058.0	97615.0	1459.0	89.90246
Boras25	141111	autumn	Yes	141121	16S-V4	raw_water	Boras	64578.0	63766.0	1267.0	84.28142
Boras26	141125	autumn	Yes	150123	16S-V4	raw_water	Boras	67035.0	66321.0	963.0	66.92444
Boras27	141209	winter	Yes	150123	16S-V4	raw_water	Boras	50205.0	49886.0	1325.0	83.59374
Boras28	150108	winter	Yes	150421	16S-V4	raw_water	Boras	56064.0	55521.0	1118.0	77.55946
Boras29	150115	winter	Yes	150421	16S-V4	raw_water	Boras	34287.0	33771.0	1096.0	80.20736
Boras3	131105	autumn	Yes	140111	16S-V4	raw_water	Boras	74160.0	73468.0	1204.0	86.20367
Boras30	150120	winter	Yes	150421	16S-V4	raw_water	Boras	53288.0	52609.0	1283.0	90.83711
Boras31	150204	winter	No	150421	16S-V4	raw_water	Boras	60669.0	59859.0	988.0	64.59109
Boras32	150217	winter	Yes	150421	16S-V4	raw_water	Boras	53094.0	52652.0	1015.0	66.98967
Boras4	131119	autumn	Yes	140111	16S-V4	raw_water	Boras	45917.0	45475.0	1010.0	75.29463
Boras5	131203	winter	Yes	140111	16S-V4	raw_water	Boras	55894.0	55190.0	1228.0	86.21594
Boras6	140304	spring	Yes	140327	16S-V4	raw_water	Boras	349260.0	342126.0	2616.0	162.2362
Boras7	140307	spring	Yes	140327	16S-V4	raw_water	Boras	173272.0	171806.0	1485.0	97.39024
Boras8	140307	spring	No	140327	16S-V4	raw_water	Boras	112119.0	111130.0	1278.0	84.9119
Boras9	140318	spring	Yes	140327	16S-V4	raw_water	Boras	314658.0	312137.0	1914.0	114.08728
Harnosand1	130924	autumn	No	140111	16S-V4	raw_water	Harnosand	220318.0	203759.0	1349.0	72.57556
Harnosand10	140415	spring	Yes	140527	16S-V4	raw_water	Harnosand	130098.0	129454.0	1082.0	67.17163
Harnosand11	140513	spring	Yes	140527	16S-V4	raw_water	Harnosand	195403.0	194660.0	1219.0	76.60978
Harnosand12	140527	spring	No	141028	16S-V4	raw_water	Harnosand	206639.0	204642.0	905.0	57.17476
Harnosand13	140610	summer	Yes	141028	16S-V4	raw_water	Harnosand	46008.0	45442.0	1030.0	69.29601
Harnosand14	140624	summer	Yes	141028	16S-V4	raw_water	Harnosand	77758.0	77263.0	1141.0	75.05538
Harnosand15	140805	summer	Yes	140910	16S-V4	raw_water	Harnosand	89740.0	89042.0	1935.0	122.55433
Harnosand16	140819	summer	Yes	140910	16S-V4	raw_water	Harnosand	254715.0	252183.0	3269.0	178.87449
Harnosand17	140902	autumn	Yes	141028	16S-V4	raw_water	Harnosand	54410.0	53610.0	1009.0	63.06195
Harnosand18	140916	autumn	Yes	141028	16S-V4	raw_water	Harnosand	111461.0	110365.0	1295.0	83.0477
Harnosand19	140930	autumn	Yes	141028	16S-V4	raw_water	Harnosand	150525.0	149289.0	1554.0	96.09387
Harnosand2	131008	autumn	No	140111	16S-V4	raw_water	Harnosand	52114.0	51717.0	1223.0	76.62236
Harnosand20	141009	autumn	Yes	141028	16S-V4	raw_water	Harnosand	129457.0	127306.0	1850.0	118.40629
Harnosand21	141015	autumn	Yes	141028	16S-V4	raw_water	Harnosand	87082.0	86310.0	1243.0	85.17221
Harnosand22	141028	autumn	Yes	141121	16S-V4	raw_water	Harnosand	119088.0	117297.0	1855.0	112.43625
Harnosand23	141111	autumn	Yes	141121	16S-V4	raw_water	Harnosand	143151.0	141588.0	1629.0	100.4401
Harnosand24	141125	autumn	Yes	150123	16S-V4	raw_water	Harnosand	51503.0	51050.0	1028.0	71.74848
Harnosand25	141209	winter	Yes	150123	16S-V4	raw_water	Harnosand	50286.0	49718.0	1093.0	76.94672
Harnosand26	150108	winter	Yes	150421	16S-V4	raw_water	Harnosand	48940.0	48495.0	930.0	64.42013
Harnosand27	150120	winter	Yes	150421	16S-V4	raw_water	Harnosand	55978.0	55562.0	897.0	66.48953
Harnosand28	150203	winter	Yes	150421	16S-V4	raw_water	Harnosand	94154.0	93335.0	956.0	61.66717
Harnosand29	150217	winter	Yes	150421	16S-V4	raw_water	Harnosand	55333.0	54945.0	900.0	59.04632
Harnosand3	131022	autumn	No	140111	16S-V4	raw_water	Harnosand	70863.0	69956.0	1215.0	76.6982
Harnosand4	131105	autumn	Yes	140111	16S-V4	raw_water	Harnosand	62560.0	62245.0	977.0	70.83454
Harnosand5	131119	autumn	Yes	140111	16S-V4	raw_water	Harnosand	66438.0	65957.0	1096.0	75.48715
Harnosand6	131203	winter	Yes	140111	16S-V4	raw_water	Harnosand	52435.0	52021.0	892.0	65.18296
Harnosand7	140304	spring	Yes	140327	16S-V4	raw_water	Harnosand	269213.0	266131.0	1776.0	112.91003
Harnosand8	140318	spring	Yes	140327	16S-V4	raw_water	Harnosand	204011.0	201321.0	1803.0	104.49868
Harnosand9	140401	spring	Yes	140527	16S-V4	raw_water	Harnosand	135767.0	134753.0	1253.0	81.7609
Motala1	130924	autumn	Yes	140111	16S-V4	raw_water	Motala	150610.0	149467.0	1242.0	79.91984
Motala10	140610	summer	Yes	141028	16S-V4	raw_water	Motala	80389.0	79301.0	1106.0	72.92215
Motala11	140624	summer	Yes	141028	16S-V4	raw_water	Motala	112536.0	111753.0	1074.0	66.90857
Motala12	140722	summer	Yes	140910	16S-V4	raw_water	Motala	122958.0	121849.0	2020.0	125.52805
Motala13	140805	summer	No	140910	16S-V4	raw_water	Motala	226308.0	221920.0	2388.0	140.48489
Motala14	140819	summer	Yes	140910	16S-V4	raw_water	Motala	195028.0	187606.0	2011.0	120.91248
Motala15	140902	autumn	Yes	141028	16S-V4	raw_water	Motala	165864.0	162624.0	1294.0	81.72602
Motala16	140916	autumn	Yes	141028	16S-V4	raw_water	Motala	139825.0	138868.0	979.0	62.47898
Motala17	140930	autumn	Yes	141028	16S-V4	raw_water	Motala	102644.0	101986.0	1396.0	88.01427
Motala18	141014	autumn	Yes	141028	16S-V4	raw_water	Motala	102649.0	102024.0	1118.0	76.58902
Motala19	141028	autumn	Yes	141121	16S-V4	raw_water	Motala	89179.0	88333.0	1193.0	77.47339
Motala2	131008	autumn	Yes	140111	16S-V4	raw_water	Motala	57555.0	56983.0	980.0	67.27173
Motala20	141125	autumn	Yes	150123	16S-V4	raw_water	Motala	57396.0	57066.0	900.0	62.26987
Motala21	141209	winter	Yes	150123	16S-V4	raw_water	Motala	65960.0	65621.0	887.0	60.44394
Motala22	150120	winter	No	150421	16S-V4	raw_water	Motala	63754.0	62902.0	647.0	44.12394
Motala23	150217	winter	Yes	150421	16S-V4	raw_water	Motala	59119.0	58546.0	961.0	58.60975
Motala3	131119	autumn	Yes	140111	16S-V4	raw_water	Motala	56471.0	56146.0	801.0	63.56111
Motala4	140304	spring	Yes	140327	16S-V4	raw_water	Motala	420891.0	417854.0	1577.0	100.71534
Motala5	140318	spring	Yes	140327	16S-V4	raw_water	Motala	238328.0	237032.0	1396.0	85.72548
Motala6	140401	spring	Yes	140527	16S-V4	raw_water	Motala	104364.0	104056.0	854.0	54.08915
Motala7	140415	spring	Yes	140527	16S-V4	raw_water	Motala	201834.0	200748.0	1224.0	68.16786
Motala8	140513	spring	Yes	140527	16S-V4	raw_water	Motala	175336.0	174647.0	1070.0	66.598
Motala9	140527	spring	No	141028	16S-V4	raw_water	Motala	107074.0	104057.0	1471.0	90.04606
Ostersund1	130924	autumn	Yes	140111	16S-V4	raw_water	Ostersund	72277.0	71251.0	1064.0	68.5506
Ostersund10	140527	spring	No	141028	16S-V4	raw_water	Ostersund	59415.0	57787.0	1011.0	58.80342
Ostersund11	140610	summer	Yes	141028	16S-V4	raw_water	Ostersund	122400.0	121527.0	1409.0	83.42098
Ostersund12	140624	summer	Yes	141028	16S-V4	raw_water	Ostersund	93994.0	92987.0	1277.0	76.19189
Ostersund13	140805	summer	Yes	140910	16S-V4	raw_water	Ostersund	87006.0	86173.0	1391.0	85.38848
Ostersund14	140819	summer	Yes	140910	16S-V4	raw_water	Ostersund	225451.0	223965.0	1407.0	91.3556
Ostersund15	140902	autumn	Yes	141028	16S-V4	raw_water	Ostersund	184062.0	182714.0	1015.0	69.46014
Ostersund16	140916	autumn	No	141028	16S-V4	raw_water	Ostersund	84464.0	83945.0	1304.0	82.70713
Ostersund17	140930	autumn	Yes	141028	16S-V4	raw_water	Ostersund	86901.0	86212.0	1165.0	77.00574
Ostersund18	141009	autumn	Yes	141028	16S-V4	raw_water	Ostersund	93085.0	91785.0	1368.0	87.28098
Ostersund19	141014	autumn	Yes	141028	16S-V4	raw_water	Ostersund	136135.0	134307.0	1586.0	93.34641
Ostersund2	131008	autumn	Yes	140111	16S-V4	raw_water	Ostersund	48894.0	48535.0	987.0	66.30736
Ostersund20	141028	autumn	No	141121	16S-V4	raw_water	Ostersund	84083.0	82391.0	1620.0	98.11276
Ostersund21	141111	autumn	Yes	141121	16S-V4	raw_water	Ostersund	106535.0	106053.0	1399.0	90.32173
Ostersund22	141125	autumn	Yes	150123	16S-V4	raw_water	Ostersund	84733.0	83516.0	971.0	68.39937
Ostersund23	141209	winter	Yes	150123	16S-V4	raw_water	Ostersund	48944.0	48470.0	793.0	60.37817
Ostersund24	150108	winter	No	150421	16S-V4	raw_water	Ostersund	41734.0	41449.0	1082.0	78.10337
Ostersund25	150120	winter	Yes	150421	16S-V4	raw_water	Ostersund	51691.0	49527.0	857.0	66.08371
Ostersund26	150203	winter	No	150421	16S-V4	raw_water	Ostersund	48641.0	48245.0	871.0	62.47163
Ostersund27	150210	winter	Yes	150421	16S-V4	raw_water	Ostersund	58804.0	57700.0	762.0	48.53432
Ostersund3	131022	autumn	Yes	140111	16S-V4	raw_water	Ostersund	43430.0	43194.0	736.0	53.24797
Ostersund4	131203	winter	Yes	140111	16S-V4	raw_water	Ostersund	51748.0	51523.0	777.0	59.57356
Ostersund5	140304	spring	Yes	140327	16S-V4	raw_water	Ostersund	368161.0	365304.0	1543.0	93.54079
Ostersund6	140318	spring	Yes	140327	16S-V4	raw_water	Ostersund	160632.0	158616.0	1447.0	87.17998
Ostersund7	140401	spring	Yes	140527	16S-V4	raw_water	Ostersund	126441.0	125834.0	1143.0	71.3258
Ostersund8	140415	spring	Yes	140527	16S-V4	raw_water	Ostersund	141678.0	140507.0	1390.0	88.0007
Ostersund9	140513	spring	Yes	140527	16S-V4	raw_water	Ostersund	183934.0	183384.0	1084.0	67.83643
Stockholm1	130917	autumn	Yes	140111	16S-V4	raw_water	Stockholm	235126.0	232548.0	1635.0	98.6347
Stockholm10	140415	spring	Yes	140527	16S-V4	raw_water	Stockholm	182679.0	182122.0	1229.0	74.69462
Stockholm11	140513	spring	Yes	140527	16S-V4	raw_water	Stockholm	187373.0	186881.0	1116.0	70.13873
Stockholm12	140527	spring	No	141028	16S-V4	raw_water	Stockholm	125378.0	123569.0	1148.0	65.95678
Stockholm13	140610	summer	Yes	141028	16S-V4	raw_water	Stockholm	98800.0	97152.0	1387.0	86.18726
Stockholm14	140624	summer	Yes	141028	16S-V4	raw_water	Stockholm	169290.0	168332.0	1366.0	88.22263
Stockholm15	140626	summer	Yes	140910	16S-V4	raw_water	Stockholm	154128.0	153069.0	2128.0	129.44071
Stockholm16	140722	summer	Yes	140910	16S-V4	raw_water	Stockholm	247269.0	243755.0	1702.0	109.59711
Stockholm17	140805	summer	Yes	140910	16S-V4	raw_water	Stockholm	194572.0	192729.0	2010.0	125.04226
Stockholm18	140814	summer	Yes	140910	16S-V4	raw_water	Stockholm	255382.0	252941.0	1808.0	112.73227
Stockholm19	140819	summer	Yes	140910	16S-V4	raw_water	Stockholm	222678.0	221559.0	1417.0	93.57579
Stockholm2	131001	autumn	Yes	140111	16S-V4	raw_water	Stockholm	55899.0	55549.0	1276.0	82.96065
Stockholm20	140902	autumn	Yes	141028	16S-V4	raw_water	Stockholm	97827.0	96876.0	1316.0	89.15805
Stockholm21	140916	autumn	Yes	141028	16S-V4	raw_water	Stockholm	103403.0	102646.0	1254.0	84.93275
Stockholm22	140923	autumn	Yes	141028	16S-V4	raw_water	Stockholm	97203.0	95985.0	1495.0	97.16962
Stockholm23	140930	autumn	Yes	141028	16S-V4	raw_water	Stockholm	139437.0	138436.0	1420.0	89.96954
Stockholm24	141014	autumn	Yes	141028	16S-V4	raw_water	Stockholm	180599.0	179522.0	1566.0	97.11265
Stockholm25	141028	autumn	Yes	141121	16S-V4	raw_water	Stockholm	399780.0	395172.0	2747.0	141.96501
Stockholm26	141112	autumn	Yes	141121	16S-V4	raw_water	Stockholm	104938.0	103770.0	1595.0	104.19886
Stockholm27	141125	autumn	Yes	150123	16S-V4	raw_water	Stockholm	75364.0	74518.0	987.0	72.53846
Stockholm28	141209	winter	Yes	150123	16S-V4	raw_water	Stockholm	56167.0	55751.0	1054.0	75.001
Stockholm29	150108	winter	No	150421	16S-V4	raw_water	Stockholm	41932.0	34919.0	2591.0	154.25736
Stockholm3	131015	autumn	Yes	140111	16S-V4	raw_water	Stockholm	67487.0	66894.0	1388.0	82.78563
Stockholm30	150120	winter	Yes	150421	16S-V4	raw_water	Stockholm	60133.0	59620.0	1153.0	84.93292
Stockholm31	150203	winter	Yes	150421	16S-V4	raw_water	Stockholm	61600.0	61069.0	1115.0	69.8172
Stockholm32	150217	winter	Yes	150421	16S-V4	raw_water	Stockholm	235789.0	234169.0	1132.0	71.47236
Stockholm4	131029	autumn	Yes	140111	16S-V4	raw_water	Stockholm	73013.0	72555.0	977.0	70.86014
Stockholm5	131112	autumn	Yes	140111	16S-V4	raw_water	Stockholm	62332.0	62036.0	918.0	66.77265
Stockholm6	131126	autumn	Yes	140111	16S-V4	raw_water	Stockholm	47262.0	47005.0	838.0	59.22696
Stockholm7	140304	spring	Yes	140327	16S-V4	raw_water	Stockholm	353276.0	351100.0	1771.0	113.74685
Stockholm8	140318	spring	Yes	140327	16S-V4	raw_water	Stockholm	309883.0	307317.0	1889.0	114.95471
Stockholm9	140401	spring	Yes	140527	16S-V4	raw_water	Stockholm	188334.0	187589.0	1332.0	86.30216
Trollhattan1	130924	autumn	Yes	140111	16S-V4	raw_water	Trollhattan	106535.0	105343.0	1200.0	80.15503
Trollhattan10	140513	spring	Yes	140527	16S-V4	raw_water	Trollhattan	193767.0	191871.0	1944.0	112.47702
Trollhattan11	140527	spring	No	141028	16S-V4	raw_water	Trollhattan	81535.0	78957.0	1364.0	75.27502
Trollhattan12	140610	summer	Yes	141028	16S-V4	raw_water	Trollhattan	100447.0	99464.0	1473.0	89.2487
Trollhattan13	140624	summer	Yes	141028	16S-V4	raw_water	Trollhattan	117999.0	116658.0	1607.0	98.14544
Trollhattan14	140722	summer	Yes	140910	16S-V4	raw_water	Trollhattan	208618.0	203171.0	2493.0	145.96464
Trollhattan15	140805	summer	Yes	140910	16S-V4	raw_water	Trollhattan	219207.0	214194.0	2638.0	154.50961
Trollhattan16	140819	summer	Yes	140910	16S-V4	raw_water	Trollhattan	276947.0	273640.0	2301.0	125.35081
Trollhattan17	140828	summer	Yes	141028	16S-V4	raw_water	Trollhattan	59492.0	58061.0	1189.0	81.35252
Trollhattan18	140902	autumn	Yes	141028	16S-V4	raw_water	Trollhattan	122504.0	121041.0	1552.0	95.93405
Trollhattan19	140916	autumn	Yes	141028	16S-V4	raw_water	Trollhattan	94867.0	93984.0	1590.0	93.6045
Trollhattan2	131008	autumn	Yes	140111	16S-V4	raw_water	Trollhattan	85334.0	84290.0	1301.0	76.99321
Trollhattan20	140930	autumn	Yes	141028	16S-V4	raw_water	Trollhattan	169052.0	167489.0	1791.0	111.88476
Trollhattan21	141014	autumn	Yes	141028	16S-V4	raw_water	Trollhattan	194536.0	193000.0	1871.0	116.66446
Trollhattan22	141016	autumn	Yes	141028	16S-V4	raw_water	Trollhattan	198982.0	197347.0	4400.0	227.06051
Trollhattan23	141016	autumn	No	141028	16S-V4	raw_water	Trollhattan	123074.0	110082.0	3173.0	174.06669
Trollhattan24	141016	autumn	No	141028	16S-V4	raw_water	Trollhattan	86153.0	78167.0	3540.0	193.96232
Trollhattan25	141021	autumn	Yes	141028	16S-V4	raw_water	Trollhattan	97555.0	89765.0	2019.0	131.44392
Trollhattan26	141028	autumn	Yes	141121	16S-V4	raw_water	Trollhattan	150448.0	148404.0	1864.0	113.96328
Trollhattan27	141111	autumn	Yes	141121	16S-V4	raw_water	Trollhattan	98466.0	96919.0	1597.0	105.39021
Trollhattan28	141125	autumn	No	150123	16S-V4	raw_water	Trollhattan	74237.0	73341.0	1479.0	96.5009
Trollhattan29	141209	winter	Yes	150123	16S-V4	raw_water	Trollhattan	70468.0	69738.0	1341.0	88.48321
Trollhattan3	131105	autumn	Yes	140111	16S-V4	raw_water	Trollhattan	56740.0	56194.0	1199.0	83.93979
Trollhattan30	150108	winter	Yes	150421	16S-V4	raw_water	Trollhattan	46299.0	45512.0	1385.0	90.69465
Trollhattan31	150203	winter	Yes	150421	16S-V4	raw_water	Trollhattan	54444.0	53832.0	1151.0	70.62796
Trollhattan32	150217	winter	Yes	150421	16S-V4	raw_water	Trollhattan	53372.0	52698.0	1262.0	82.25226
Trollhattan4	131119	autumn	Yes	140111	16S-V4	raw_water	Trollhattan	77617.0	77076.0	1120.0	79.74589
Trollhattan5	131203	winter	Yes	140111	16S-V4	raw_water	Trollhattan	28965.0	28778.0	726.0	57.06418
Trollhattan6	140304	spring	Yes	140327	16S-V4	raw_water	Trollhattan	397554.0	393134.0	2499.0	150.53692
Trollhattan7	140318	spring	Yes	140327	16S-V4	raw_water	Trollhattan	334239.0	331564.0	2215.0	135.0646
Trollhattan8	140401	spring	Yes	140527	16S-V4	raw_water	Trollhattan	184625.0	183235.0	1760.0	112.31722
Trollhattan9	140415	spring	Yes	140527	16S-V4	raw_water	Trollhattan	132744.0	131907.0	1387.0	86.54557
