# Supplementary material for: Accounting for Bacterial Overlap Between Raw Water Communities and Contaminating Sources Improves the Accuracy of Signature-Based Microbial Source Tracking
Source: Front Microbiol. 2018 Oct 2;9:2364. doi: 10.3389/fmicb.2018.02364 (PMC6190859; doi:10.3389/fmicb.2018.02364)
Supplement: Supplementary file 5 [file Table_3.csv]

# Constructed from biom file;;;;;;;;;;;;;;;;;;;;;;;;;;;;;;;;;;;;;;;;;;;;;;;;;;;;;;;;;;;;;;;;;;;;;;;;;;;;;;;;;;;;;;;;;;;;;;;;;;;;;;;;;;;;;;;;;;;;;;;;;;;;;;;;;;;;;;;;;;;;;;;;;;;;;;;;;;;;;;;;;;;;;;;;;;;;;;;;
#OTU ID;Stockholm7;Stockholm15;Stockholm18;Stockholm19;Stockholm16;Stockholm22;Stockholm1;Harnosand20;Harnosand16;Harnosand15;Motala12;Ostersund16;Boras10;Boras27;Boras11;Boras17;Boras23;Boras20;Boras29;Boras28;Boras7;Boras4;Boras8;Harnosand7;Harnosand22;Harnosand27;Harnosand3;Trollhattan25;Trollhattan18;Boras12;Boras19;Boras1;Trollhattan6;Trollhattan22;Boras9;Boras3;Boras6;Stockholm9;Stockholm10…
973124;1.0;15.0;4.0;1.0;26.0;4.0;12.0;10.0;32.0;6.0;63.0;16.0;79.0;16.0;361.0;8.0;9.0;5.0;4.0;7.0;187.0;12.0;102.0;119.0;17.0;10.0;29.0;20.0;33.0;113.0;10.0;6.0;55.0;18.0;873.0;15.0;1304.0;4.0;2.0;1.0;4.0;63.0;49.0;16.0;1.0;4.0;2.0;14.0;15.0;54.0;2.0;4.0;8.0;136.0;79.0;1.0;2.0;526.0;932.0;50.0;105.0;234.0;60.0;7.0;15.0;3.0;8.0;11.0;7.0;15.0;6.0;13.0;18.0;14.0;15.0;24.0;18.0;22.0;6.0;198.0;140.0;2…
728991;26.0;0.0;2.0;2.0;0.0;21.0;12.0;5.0;0.0;3.0;0.0;0.0;0.0;0.0;0.0;3.0;0.0;1.0;0.0;0.0;0.0;0.0;0.0;5.0;3.0;4.0;3.0;0.0;4.0;0.0;0.0;3.0;6.0;11.0;0.0;0.0;4.0;7.0;6.0;28.0;2.0;3.0;1.0;3.0;0.0;1.0;23.0;41.0;43.0;9.0;0.0;21.0;7.0;3.0;1.0;1.0;3.0;0.0;2.0;0.0;0.0;0.0;0.0;0.0;2.0;0.0;1.0;2.0;0.0;0.0;0.0;2.0;4.0;2.0;2.0;0.0;0.0;0.0;0.0;0.0;0.0;0.0;0.0;0.0;1.0;0.0;6.0;0.0;0.0;2.0;0.0;0.0;0.0;0.0;0.0;0.0…
185100;8.0;0.0;0.0;0.0;2.0;0.0;8.0;0.0;0.0;0.0;179.0;0.0;0.0;0.0;0.0;0.0;1.0;0.0;0.0;0.0;0.0;0.0;0.0;0.0;0.0;0.0;0.0;4.0;44.0;0.0;0.0;0.0;3.0;5.0;0.0;0.0;2.0;0.0;0.0;1.0;2.0;1.0;0.0;3.0;1.0;0.0;0.0;0.0;1.0;2.0;1.0;2.0;0.0;0.0;0.0;0.0;0.0;0.0;0.0;0.0;0.0;0.0;0.0;0.0;0.0;0.0;0.0;0.0;0.0;0.0;0.0;0.0;0.0;1.0;0.0;0.0;0.0;0.0;0.0;2.0;0.0;3.0;0.0;1.0;4.0;43.0;51.0;12.0;6.0;28.0;3.0;0.0;9.0;0.0;0.0;0.0;0…
562115;38.0;73.0;120.0;24.0;44.0;3.0;8.0;39.0;51.0;69.0;12.0;5.0;20.0;4.0;10.0;46.0;2.0;11.0;5.0;0.0;2.0;1.0;6.0;40.0;13.0;2.0;7.0;1.0;2.0;17.0;32.0;13.0;13.0;1.0;22.0;4.0;34.0;13.0;11.0;18.0;4.0;12.0;6.0;57.0;10.0;33.0;20.0;22.0;39.0;52.0;5.0;13.0;9.0;15.0;7.0;8.0;6.0;3.0;14.0;4.0;12.0;11.0;5.0;4.0;9.0;2.0;17.0;5.0;4.0;4.0;8.0;3.0;9.0;6.0;9.0;0.0;8.0;18.0;0.0;5.0;0.0;0.0;47.0;0.0;0.0;7.0;0.0;0.0…
590450;9.0;0.0;0.0;0.0;0.0;0.0;1.0;0.0;0.0;0.0;0.0;0.0;0.0;0.0;0.0;0.0;0.0;0.0;0.0;0.0;2.0;0.0;0.0;9.0;0.0;0.0;1.0;0.0;3.0;0.0;0.0;0.0;6.0;8.0;0.0;1.0;13.0;2.0;1.0;5.0;120.0;0.0;0.0;0.0;0.0;0.0;0.0;0.0;0.0;6.0;2.0;1.0;0.0;17.0;3.0;0.0;4.0;0.0;0.0;1.0;0.0;0.0;1.0;0.0;0.0;0.0;3.0;0.0;0.0;0.0;0.0;0.0;0.0;1.0;0.0;0.0;0.0;0.0;0.0;0.0;0.0;9.0;0.0;1.0;0.0;0.0;0.0;0.0;0.0;0.0;0.0;0.0;0.0;0.0;9.0;2.0;0.0;…
511346;4.0;0.0;0.0;1.0;0.0;3.0;0.0;14.0;9.0;96.0;7.0;2.0;0.0;2.0;4.0;2.0;5.0;3.0;0.0;1.0;0.0;2.0;0.0;5.0;9.0;0.0;26.0;0.0;4.0;0.0;3.0;0.0;12.0;11.0;3.0;0.0;9.0;0.0;0.0;1.0;191.0;0.0;1.0;0.0;0.0;0.0;1.0;0.0;0.0;34.0;8.0;5.0;3.0;4.0;1.0;2.0;1.0;2.0;0.0;55.0;1.0;1.0;63.0;26.0;47.0;9.0;3.0;0.0;3.0;0.0;1.0;0.0;7.0;13.0;8.0;33.0;4.0;0.0;0.0;1.0;0.0;0.0;95.0;2.0;1.0;0.0;1.0;1.0;0.0;5.0;0.0;0.0;1.0;0.0;0…
253429;2.0;0.0;0.0;0.0;0.0;3.0;5.0;7.0;1.0;0.0;0.0;0.0;0.0;58.0;0.0;0.0;0.0;63.0;0.0;0.0;0.0;0.0;0.0;2.0;189.0;1.0;1.0;0.0;18.0;0.0;3.0;4.0;11.0;168.0;0.0;0.0;13.0;0.0;0.0;7.0;0.0;0.0;2.0;0.0;1.0;0.0;0.0;3.0;18.0;38.0;2.0;2.0;3.0;3.0;0.0;2.0;0.0;0.0;0.0;2.0;5.0;0.0;3.0;1.0;15.0;1.0;19.0;13.0;6.0;0.0;0.0;7.0;0.0;12.0;4.0;71.0;0.0;0.0;0.0;6.0;0.0;3.0;63.0;0.0;1.0;0.0;0.0;0.0;0.0;10.0;3.0;8.0;1.0;0.…
4310715;3.0;0.0;0.0;0.0;0.0;0.0;2.0;16.0;9.0;4.0;2.0;0.0;10.0;0.0;2.0;0.0;7.0;0.0;0.0;3.0;2.0;0.0;5.0;0.0;9.0;0.0;0.0;6.0;6.0;0.0;0.0;0.0;28.0;103.0;5.0;1.0;4.0;0.0;1.0;3.0;0.0;0.0;0.0;0.0;0.0;0.0;0.0;3.0;0.0;3.0;0.0;9.0;0.0;0.0;0.0;0.0;0.0;3.0;0.0;1.0;0.0;3.0;0.0;69.0;6.0;2.0;4.0;0.0;4.0;0.0;0.0;0.0;0.0;0.0;7.0;0.0;1.0;36.0;1.0;13.0;0.0;0.0;3.0;0.0;0.0;5.0;1.0;0.0;0.0;2.0;0.0;0.0;0.0;0.0;0.0;0.0…
82193;4.0;0.0;1.0;1.0;0.0;0.0;3.0;3.0;12.0;5.0;9.0;0.0;11.0;0.0;9.0;2.0;1.0;0.0;0.0;0.0;3.0;0.0;2.0;4.0;0.0;0.0;0.0;3.0;2.0;6.0;2.0;4.0;11.0;4.0;4.0;1.0;5.0;0.0;4.0;9.0;1.0;1.0;0.0;4.0;1.0;1.0;2.0;5.0;2.0;6.0;0.0;3.0;0.0;4.0;2.0;2.0;0.0;0.0;1.0;0.0;2.0;1.0;0.0;3.0;2.0;5.0;1.0;1.0;0.0;1.0;2.0;0.0;1.0;1.0;2.0;3.0;0.0;4.0;0.0;1.0;1.0;8.0;0.0;0.0;3.0;4.0;0.0;2.0;0.0;6.0;3.0;1.0;3.0;0.0;2.0;4.0;10.0;6…
4470542;27.0;165.0;112.0;22.0;64.0;6.0;93.0;9.0;1.0;0.0;2.0;6.0;40.0;18.0;5.0;60.0;8.0;24.0;5.0;15.0;3.0;5.0;5.0;0.0;1.0;0.0;0.0;8.0;12.0;8.0;23.0;29.0;13.0;21.0;12.0;0.0;11.0;11.0;13.0;40.0;4.0;6.0;5.0;67.0;2.0;19.0;15.0;5.0;6.0;47.0;6.0;7.0;9.0;0.0;0.0;14.0;5.0;0.0;0.0;0.0;0.0;0.0;0.0;2.0;3.0;1.0;0.0;0.0;0.0;0.0;0.0;0.0;0.0;0.0;2.0;0.0;0.0;16.0;3.0;1.0;5.0;17.0;2.0;0.0;0.0;7.0;1.0;4.0;1.0;5.0;0…
392111;0.0;10.0;1.0;4.0;0.0;0.0;0.0;0.0;18.0;0.0;3.0;1.0;0.0;0.0;2.0;1.0;0.0;0.0;2.0;0.0;0.0;0.0;0.0;0.0;0.0;0.0;0.0;0.0;4.0;1.0;0.0;0.0;1.0;0.0;1.0;0.0;0.0;0.0;0.0;0.0;0.0;0.0;0.0;1.0;0.0;0.0;0.0;0.0;0.0;4.0;2.0;0.0;0.0;0.0;0.0;0.0;0.0;0.0;0.0;0.0;0.0;0.0;0.0;0.0;0.0;0.0;0.0;0.0;0.0;0.0;0.0;0.0;0.0;0.0;0.0;0.0;0.0;0.0;0.0;0.0;0.0;0.0;35.0;0.0;0.0;0.0;0.0;0.0;0.0;0.0;0.0;0.0;0.0;0.0;13.0;3.0;0.0;…
166739;4.0;0.0;0.0;0.0;0.0;4.0;0.0;0.0;1.0;1.0;0.0;0.0;0.0;0.0;0.0;0.0;0.0;0.0;0.0;0.0;3.0;0.0;4.0;7.0;0.0;2.0;0.0;2.0;4.0;0.0;0.0;0.0;4.0;20.0;8.0;0.0;0.0;2.0;0.0;4.0;0.0;0.0;3.0;1.0;0.0;0.0;0.0;0.0;0.0;6.0;3.0;3.0;0.0;222.0;29.0;0.0;0.0;22.0;0.0;0.0;0.0;0.0;2.0;1.0;0.0;0.0;0.0;0.0;1.0;1.0;0.0;8.0;1.0;0.0;0.0;0.0;1.0;0.0;0.0;3.0;0.0;0.0;0.0;0.0;0.0;2.0;0.0;0.0;0.0;0.0;0.0;1.0;0.0;0.0;23.0;26.0;4…
227239;22.0;4.0;15.0;10.0;16.0;1.0;4.0;1.0;1.0;38.0;0.0;0.0;0.0;8.0;7.0;18.0;1.0;4.0;0.0;0.0;4.0;3.0;1.0;15.0;0.0;3.0;3.0;9.0;1.0;8.0;10.0;5.0;16.0;2.0;3.0;4.0;7.0;8.0;0.0;13.0;0.0;0.0;1.0;18.0;0.0;2.0;5.0;1.0;2.0;44.0;2.0;0.0;2.0;7.0;2.0;3.0;4.0;0.0;2.0;0.0;0.0;0.0;0.0;0.0;0.0;0.0;1.0;4.0;0.0;1.0;1.0;2.0;0.0;1.0;0.0;1.0;0.0;9.0;0.0;1.0;0.0;12.0;0.0;0.0;0.0;0.0;1.0;0.0;0.0;0.0;0.0;3.0;0.0;0.0;12.…
754396;13.0;45.0;5.0;1.0;28.0;2.0;5.0;0.0;0.0;4.0;0.0;0.0;8.0;0.0;16.0;20.0;10.0;1.0;0.0;0.0;0.0;0.0;4.0;0.0;0.0;0.0;1.0;11.0;0.0;3.0;2.0;0.0;8.0;12.0;1.0;0.0;3.0;0.0;1.0;2.0;4.0;16.0;7.0;7.0;3.0;0.0;1.0;1.0;0.0;4.0;2.0;0.0;0.0;0.0;1.0;0.0;0.0;0.0;0.0;0.0;0.0;0.0;0.0;0.0;0.0;0.0;0.0;0.0;0.0;0.0;0.0;0.0;0.0;0.0;0.0;0.0;0.0;0.0;0.0;0.0;0.0;0.0;0.0;0.0;0.0;0.0;0.0;0.0;0.0;0.0;0.0;0.0;0.0;0.0;1.0;0.0…
917888;0.0;0.0;0.0;0.0;0.0;0.0;0.0;5.0;0.0;0.0;0.0;0.0;0.0;0.0;0.0;0.0;0.0;0.0;0.0;1.0;0.0;0.0;3.0;2.0;1.0;0.0;0.0;10.0;0.0;0.0;0.0;0.0;12.0;177.0;0.0;0.0;0.0;0.0;0.0;4.0;0.0;0.0;0.0;0.0;0.0;0.0;0.0;0.0;0.0;0.0;0.0;0.0;0.0;7.0;0.0;0.0;0.0;0.0;0.0;0.0;0.0;0.0;0.0;0.0;1.0;1.0;0.0;1.0;0.0;0.0;0.0;0.0;0.0;0.0;0.0;1.0;1.0;1.0;0.0;1.0;0.0;0.0;0.0;0.0;0.0;0.0;0.0;0.0;0.0;0.0;0.0;0.0;0.0;0.0;0.0;2.0;0.0;…
1109080;11.0;0.0;0.0;0.0;11.0;0.0;0.0;13.0;0.0;0.0;0.0;0.0;2.0;0.0;1.0;0.0;34.0;0.0;0.0;2.0;1.0;0.0;10.0;17.0;21.0;0.0;0.0;4.0;0.0;1.0;0.0;0.0;27.0;12.0;10.0;0.0;85.0;2.0;0.0;8.0;0.0;0.0;0.0;0.0;11.0;0.0;0.0;0.0;0.0;8.0;1.0;0.0;0.0;1.0;2.0;0.0;0.0;4.0;2.0;0.0;0.0;0.0;0.0;1.0;1.0;0.0;3.0;0.0;0.0;0.0;0.0;0.0;0.0;0.0;0.0;0.0;0.0;0.0;0.0;2.0;5.0;22.0;2.0;0.0;1.0;0.0;0.0;0.0;0.0;22.0;0.0;0.0;0.0;0.0;1…
574480;0.0;4.0;0.0;0.0;2.0;0.0;0.0;0.0;1.0;0.0;5.0;1.0;0.0;0.0;0.0;0.0;0.0;19.0;0.0;0.0;0.0;0.0;0.0;0.0;2.0;0.0;0.0;0.0;9.0;2.0;0.0;7.0;1.0;0.0;0.0;0.0;0.0;0.0;9.0;1.0;0.0;0.0;5.0;1.0;0.0;0.0;0.0;0.0;0.0;4.0;0.0;4.0;0.0;6.0;0.0;0.0;0.0;7.0;17.0;1.0;1.0;1.0;2.0;0.0;5.0;1.0;2.0;4.0;0.0;0.0;2.0;0.0;8.0;1.0;0.0;1.0;0.0;99.0;24.0;31.0;0.0;91.0;0.0;1.0;1.0;0.0;3.0;0.0;0.0;2.0;1.0;6.0;1.0;0.0;0.0;0.0;0.…
663103;20.0;0.0;0.0;0.0;0.0;0.0;0.0;0.0;0.0;0.0;0.0;0.0;0.0;0.0;0.0;0.0;0.0;0.0;0.0;0.0;0.0;0.0;0.0;57.0;0.0;0.0;0.0;0.0;0.0;0.0;0.0;0.0;20.0;0.0;1.0;0.0;153.0;0.0;0.0;0.0;0.0;0.0;0.0;0.0;0.0;0.0;0.0;0.0;0.0;0.0;0.0;0.0;0.0;0.0;0.0;0.0;0.0;0.0;0.0;0.0;0.0;0.0;0.0;0.0;0.0;0.0;0.0;0.0;0.0;0.0;0.0;0.0;0.0;0.0;0.0;0.0;0.0;0.0;0.0;0.0;0.0;117.0;0.0;0.0;0.0;0.0;0.0;0.0;0.0;0.0;0.0;0.0;0.0;0.0;0.0;0.0;0…
4423752;3.0;4.0;0.0;8.0;8.0;9.0;0.0;7.0;238.0;56.0;358.0;58.0;4.0;1.0;29.0;7.0;3.0;11.0;0.0;1.0;1.0;1.0;0.0;2.0;18.0;2.0;1.0;5.0;3821.0;189.0;18.0;8.0;2.0;5.0;1.0;0.0;0.0;8.0;5.0;1.0;1.0;7.0;0.0;11.0;2.0;27.0;5.0;2.0;4.0;313.0;2.0;1.0;0.0;0.0;2.0;1.0;0.0;4.0;71.0;5.0;53.0;203.0;11.0;396.0;227.0;28.0;15.0;7.0;2.0;0.0;1.0;0.0;14.0;1.0;2.0;35.0;0.0;4.0;44.0;6.0;16.0;62.0;78.0;459.0;366.0;257.0;443.0…
226126;150.0;7.0;7.0;13.0;6.0;203.0;57.0;0.0;0.0;0.0;0.0;0.0;0.0;0.0;1.0;0.0;1.0;0.0;0.0;0.0;0.0;1.0;0.0;0.0;0.0;0.0;0.0;14.0;1.0;0.0;0.0;18.0;34.0;14.0;0.0;5.0;0.0;267.0;234.0;386.0;129.0;21.0;7.0;11.0;196.0;75.0;48.0;79.0;45.0;125.0;3.0;676.0;103.0;0.0;0.0;280.0;42.0;0.0;0.0;0.0;0.0;0.0;0.0;0.0;0.0;0.0;0.0;0.0;1.0;0.0;0.0;0.0;2.0;0.0;0.0;0.0;0.0;0.0;0.0;0.0;0.0;0.0;4.0;7.0;3.0;0.0;0.0;0.0;0.0;1…
3038080;6.0;3.0;0.0;5.0;4.0;2.0;1.0;245.0;338.0;2476.0;0.0;0.0;109.0;31.0;65.0;0.0;6.0;0.0;28.0;14.0;109.0;6.0;101.0;5341.0;1309.0;576.0;245.0;6.0;8.0;22.0;2.0;0.0;378.0;18.0;392.0;2.0;528.0;10.0;1.0;9.0;0.0;8.0;5.0;4.0;2.0;4.0;2.0;3.0;7.0;31.0;5.0;7.0;1.0;516.0;4145.0;0.0;0.0;1359.0;1051.0;23.0;1104.0;1557.0;25.0;148.0;294.0;447.0;3067.0;445.0;508.0;633.0;456.0;583.0;217.0;384.0;489.0;88.0;261.0…
4320407;11.0;117.0;0.0;2.0;5.0;0.0;1.0;0.0;0.0;0.0;18.0;0.0;0.0;0.0;0.0;2.0;2.0;0.0;0.0;0.0;0.0;1.0;0.0;0.0;0.0;0.0;0.0;20.0;4.0;0.0;7.0;2.0;0.0;6.0;1.0;4.0;0.0;0.0;2.0;2.0;27.0;111.0;50.0;10.0;14.0;6.0;0.0;4.0;4.0;14.0;0.0;21.0;7.0;0.0;0.0;0.0;8.0;0.0;0.0;0.0;0.0;0.0;0.0;0.0;0.0;0.0;0.0;0.0;0.0;0.0;0.0;0.0;0.0;0.0;0.0;0.0;0.0;0.0;0.0;0.0;1.0;9.0;0.0;0.0;4.0;83.0;210.0;77.0;21.0;41.0;22.0;0.0;69.…
709657;38.0;138.0;140.0;32.0;173.0;4.0;52.0;54.0;20.0;21.0;0.0;19.0;250.0;15.0;75.0;137.0;4.0;13.0;30.0;35.0;25.0;0.0;17.0;2.0;11.0;1.0;49.0;2.0;3.0;47.0;19.0;18.0;6.0;43.0;17.0;2.0;12.0;31.0;10.0;70.0;1.0;9.0;6.0;129.0;8.0;11.0;16.0;3.0;11.0;42.0;21.0;24.0;13.0;9.0;4.0;11.0;5.0;3.0;0.0;15.0;2.0;3.0;7.0;16.0;14.0;6.0;2.0;7.0;15.0;5.0;2.0;1.0;1.0;0.0;2.0;0.0;6.0;1.0;2.0;1.0;4.0;8.0;3.0;0.0;0.0;0.0…
256121;3.0;5.0;5.0;5.0;5.0;1.0;8.0;5.0;4.0;6.0;21.0;0.0;0.0;5.0;0.0;15.0;1.0;3.0;0.0;0.0;6.0;0.0;0.0;0.0;0.0;0.0;0.0;0.0;28.0;0.0;3.0;1.0;5.0;20.0;3.0;0.0;7.0;0.0;0.0;10.0;0.0;2.0;3.0;7.0;0.0;2.0;3.0;3.0;3.0;13.0;0.0;2.0;2.0;14.0;1.0;9.0;0.0;1.0;0.0;4.0;3.0;3.0;5.0;1.0;2.0;1.0;2.0;0.0;1.0;0.0;0.0;1.0;1.0;1.0;0.0;0.0;0.0;2.0;2.0;1.0;0.0;3.0;3.0;5.0;1.0;53.0;9.0;2.0;0.0;10.0;6.0;1.0;1.0;0.0;2.0;2.0…
938794;0.0;3.0;0.0;0.0;0.0;0.0;9.0;0.0;3.0;1.0;3.0;17.0;0.0;1.0;2.0;2.0;0.0;4.0;0.0;0.0;5.0;0.0;0.0;0.0;2.0;0.0;0.0;0.0;40.0;0.0;0.0;0.0;1.0;22.0;0.0;0.0;6.0;0.0;0.0;0.0;0.0;0.0;0.0;0.0;0.0;0.0;0.0;0.0;0.0;10.0;18.0;1.0;0.0;0.0;0.0;2.0;0.0;0.0;0.0;0.0;0.0;1.0;1.0;0.0;0.0;0.0;0.0;0.0;2.0;0.0;0.0;0.0;0.0;0.0;0.0;0.0;0.0;0.0;0.0;0.0;0.0;4.0;2.0;0.0;0.0;1.0;8.0;3.0;4.0;6.0;0.0;0.0;6.0;0.0;0.0;9.0;1.0…
2651333;4.0;8.0;9.0;2.0;3.0;0.0;0.0;10.0;55.0;25.0;16.0;2.0;3.0;1.0;0.0;4.0;3.0;0.0;0.0;0.0;0.0;1.0;0.0;0.0;8.0;0.0;0.0;3.0;1.0;0.0;1.0;0.0;5.0;8.0;0.0;3.0;0.0;1.0;0.0;0.0;1.0;1.0;1.0;2.0;2.0;0.0;2.0;1.0;0.0;6.0;0.0;0.0;0.0;1.0;0.0;0.0;0.0;0.0;1.0;6.0;4.0;4.0;6.0;0.0;4.0;0.0;4.0;0.0;2.0;0.0;8.0;3.0;3.0;0.0;3.0;1.0;0.0;9.0;1.0;0.0;2.0;7.0;1.0;0.0;2.0;73.0;2.0;1.0;4.0;2.0;2.0;3.0;0.0;7.0;1.0;1.0;0.…
805542;3157.0;934.0;2405.0;3318.0;1394.0;274.0;850.0;2035.0;6958.0;10319.0;141.0;391.0;860.0;1333.0;547.0;6247.0;2677.0;1752.0;1102.0;1113.0;2737.0;1162.0;2060.0;5564.0;1229.0;965.0;948.0;2889.0;904.0;1546.0;1559.0;2125.0;7037.0;1933.0;2678.0;1782.0;3137.0;985.0;1330.0;2577.0;8.0;311.0;291.0;2184.0;963.0;837.0;915.0;925.0;1189.0;3504.0;615.0;2360.0;523.0;3235.0;2031.0;558.0;730.0;1987.0;2183.0;16…
340929;10.0;78.0;155.0;90.0;91.0;13.0;3.0;4.0;1.0;12.0;59.0;6.0;1.0;4.0;3.0;87.0;2.0;4.0;0.0;1.0;0.0;6.0;0.0;0.0;1.0;0.0;0.0;11.0;0.0;0.0;8.0;23.0;8.0;12.0;2.0;4.0;0.0;5.0;4.0;1.0;4.0;6.0;14.0;100.0;12.0;10.0;9.0;20.0;19.0;31.0;2.0;0.0;1.0;1.0;0.0;8.0;3.0;0.0;0.0;0.0;0.0;0.0;1.0;0.0;0.0;1.0;4.0;0.0;0.0;0.0;0.0;2.0;0.0;0.0;2.0;0.0;0.0;9.0;12.0;1.0;10.0;10.0;1.0;0.0;9.0;17.0;4.0;15.0;8.0;5.0;6.0;12…
4449887;0.0;0.0;0.0;0.0;0.0;0.0;1.0;0.0;0.0;0.0;0.0;2.0;2.0;0.0;6.0;0.0;0.0;0.0;0.0;0.0;0.0;0.0;3.0;0.0;0.0;0.0;0.0;0.0;0.0;2.0;0.0;0.0;0.0;0.0;0.0;0.0;0.0;9.0;3.0;0.0;2.0;6.0;0.0;0.0;0.0;0.0;0.0;0.0;0.0;4.0;0.0;0.0;0.0;13.0;3.0;2.0;0.0;1.0;5.0;4.0;4.0;0.0;2.0;0.0;0.0;0.0;0.0;0.0;0.0;0.0;0.0;0.0;0.0;0.0;0.0;0.0;0.0;0.0;28.0;3.0;26.0;0.0;10.0;4.0;0.0;0.0;0.0;0.0;0.0;0.0;0.0;0.0;7.0;0.0;34.0;18.0;1…
4323373;17.0;9.0;15.0;23.0;8.0;8.0;16.0;18.0;24.0;6.0;0.0;0.0;0.0;0.0;7.0;6.0;2.0;0.0;0.0;0.0;0.0;10.0;0.0;0.0;10.0;3.0;0.0;3.0;3.0;3.0;10.0;8.0;3.0;3.0;1.0;11.0;3.0;11.0;0.0;19.0;0.0;0.0;1.0;18.0;0.0;16.0;7.0;8.0;6.0;21.0;0.0;2.0;3.0;4.0;0.0;4.0;5.0;1.0;1.0;4.0;1.0;0.0;2.0;6.0;9.0;16.0;13.0;0.0;1.0;0.0;0.0;0.0;0.0;1.0;0.0;0.0;3.0;0.0;0.0;0.0;0.0;0.0;0.0;0.0;0.0;0.0;0.0;0.0;0.0;0.0;0.0;0.0;0.0;0.…
360124;12.0;8.0;0.0;2.0;0.0;18.0;24.0;66.0;455.0;120.0;38.0;0.0;0.0;42.0;11.0;20.0;68.0;35.0;2.0;5.0;0.0;2.0;2.0;18.0;82.0;3.0;47.0;50.0;27.0;46.0;33.0;0.0;15.0;14.0;6.0;5.0;11.0;10.0;2.0;12.0;3.0;7.0;0.0;4.0;0.0;2.0;2.0;15.0;14.0;32.0;1.0;7.0;2.0;11.0;0.0;3.0;3.0;21.0;36.0;21.0;36.0;125.0;19.0;22.0;112.0;36.0;33.0;10.0;7.0;6.0;1.0;0.0;43.0;25.0;32.0;75.0;21.0;5.0;0.0;0.0;0.0;0.0;0.0;0.0;0.0;95.0…
1584969;0.0;2.0;1.0;0.0;1.0;0.0;1.0;84.0;109.0;144.0;0.0;0.0;4.0;20.0;11.0;49.0;19.0;11.0;6.0;5.0;11.0;7.0;2.0;138.0;44.0;28.0;23.0;31.0;1.0;11.0;16.0;3.0;19.0;59.0;23.0;5.0;15.0;0.0;0.0;0.0;1.0;1.0;0.0;2.0;0.0;0.0;0.0;0.0;2.0;19.0;1.0;0.0;0.0;167.0;47.0;0.0;0.0;14.0;27.0;0.0;31.0;50.0;0.0;15.0;40.0;28.0;78.0;22.0;14.0;17.0;12.0;15.0;25.0;16.0;34.0;19.0;8.0;1.0;0.0;0.0;0.0;1.0;0.0;0.0;0.0;0.0;0.0…
361839;0.0;8.0;9.0;2.0;3.0;0.0;0.0;8.0;0.0;2.0;80.0;2.0;2.0;0.0;0.0;4.0;1.0;0.0;0.0;0.0;0.0;0.0;0.0;0.0;0.0;0.0;2.0;8.0;0.0;0.0;0.0;1.0;61.0;31.0;0.0;0.0;0.0;0.0;0.0;6.0;0.0;2.0;0.0;2.0;3.0;0.0;0.0;1.0;0.0;2.0;0.0;2.0;0.0;0.0;0.0;1.0;0.0;0.0;0.0;0.0;0.0;2.0;0.0;0.0;3.0;0.0;0.0;0.0;0.0;0.0;0.0;0.0;0.0;0.0;0.0;0.0;0.0;238.0;27.0;9.0;11.0;219.0;0.0;2.0;0.0;16.0;36.0;0.0;0.0;2.0;8.0;2.0;0.0;19.0;0.0;…
228207;1.0;0.0;3.0;5.0;0.0;1.0;14.0;0.0;0.0;3.0;0.0;0.0;1.0;0.0;9.0;2.0;0.0;5.0;0.0;2.0;0.0;0.0;2.0;66.0;9.0;1.0;2.0;0.0;8.0;8.0;3.0;0.0;143.0;11.0;3.0;1.0;130.0;1.0;5.0;4.0;14.0;2.0;3.0;2.0;4.0;0.0;0.0;4.0;1.0;55.0;0.0;35.0;7.0;19.0;30.0;7.0;0.0;5.0;0.0;0.0;0.0;3.0;0.0;5.0;9.0;1.0;10.0;0.0;0.0;0.0;0.0;0.0;0.0;1.0;11.0;51.0;3.0;0.0;3.0;4.0;0.0;27.0;2.0;10.0;7.0;5.0;12.0;3.0;3.0;13.0;39.0;4.0;3.0;…
212724;83.0;5.0;4.0;15.0;8.0;31.0;10.0;47.0;28.0;39.0;20.0;4.0;0.0;5.0;22.0;14.0;11.0;12.0;1.0;1.0;4.0;10.0;3.0;48.0;90.0;10.0;21.0;33.0;17.0;19.0;17.0;14.0;51.0;6.0;47.0;10.0;27.0;64.0;83.0;84.0;4.0;16.0;21.0;9.0;46.0;10.0;11.0;61.0;41.0;156.0;2.0;46.0;9.0;3.0;25.0;3.0;9.0;37.0;132.0;7.0;14.0;38.0;2.0;34.0;76.0;29.0;100.0;13.0;16.0;1.0;9.0;11.0;22.0;11.0;21.0;47.0;19.0;5.0;24.0;39.0;65.0;84.0;2.…
822469;6.0;7.0;11.0;0.0;1.0;6.0;2.0;0.0;0.0;7.0;0.0;0.0;0.0;0.0;0.0;2.0;6.0;2.0;0.0;0.0;0.0;0.0;0.0;0.0;2.0;0.0;0.0;2.0;0.0;0.0;0.0;7.0;0.0;0.0;0.0;0.0;0.0;3.0;0.0;0.0;0.0;0.0;3.0;12.0;0.0;0.0;2.0;0.0;5.0;0.0;0.0;0.0;0.0;0.0;1.0;0.0;2.0;1.0;4.0;0.0;1.0;0.0;0.0;0.0;0.0;0.0;7.0;1.0;0.0;0.0;0.0;0.0;0.0;0.0;1.0;1.0;0.0;0.0;0.0;0.0;0.0;0.0;0.0;1.0;0.0;0.0;0.0;0.0;0.0;2.0;0.0;0.0;0.0;0.0;1.0;13.0;29.0;…
558915;0.0;1.0;0.0;0.0;0.0;0.0;0.0;0.0;28.0;0.0;13.0;0.0;0.0;1.0;0.0;0.0;0.0;0.0;0.0;0.0;0.0;0.0;0.0;0.0;0.0;0.0;0.0;0.0;2.0;0.0;0.0;0.0;0.0;4.0;0.0;0.0;0.0;0.0;0.0;0.0;0.0;0.0;0.0;0.0;0.0;0.0;0.0;0.0;0.0;0.0;0.0;0.0;0.0;0.0;0.0;0.0;0.0;0.0;0.0;0.0;0.0;0.0;0.0;0.0;2.0;0.0;0.0;0.0;0.0;0.0;0.0;0.0;0.0;0.0;0.0;0.0;0.0;0.0;0.0;0.0;0.0;0.0;0.0;0.0;0.0;154.0;25.0;0.0;0.0;0.0;0.0;0.0;0.0;0.0;0.0;0.0;0.0…
593511;0.0;1.0;0.0;0.0;2.0;0.0;0.0;0.0;0.0;0.0;4.0;1.0;5.0;1.0;1.0;2.0;2.0;0.0;2.0;2.0;0.0;0.0;5.0;3.0;0.0;0.0;0.0;1.0;1.0;1.0;0.0;3.0;2.0;3.0;0.0;0.0;4.0;0.0;0.0;0.0;0.0;2.0;0.0;0.0;0.0;0.0;0.0;0.0;0.0;4.0;0.0;0.0;0.0;0.0;0.0;2.0;0.0;0.0;0.0;0.0;0.0;2.0;1.0;0.0;0.0;0.0;1.0;0.0;0.0;0.0;0.0;0.0;0.0;0.0;0.0;0.0;0.0;2.0;0.0;1.0;0.0;0.0;0.0;1.0;0.0;8.0;6.0;0.0;1.0;0.0;1.0;0.0;0.0;0.0;9.0;14.0;9.0;3.0…
350772;34.0;1.0;0.0;0.0;0.0;0.0;8.0;17.0;66.0;244.0;0.0;5.0;68.0;53.0;270.0;54.0;51.0;17.0;31.0;31.0;64.0;3.0;52.0;128.0;27.0;22.0;46.0;1.0;0.0;212.0;36.0;10.0;67.0;1.0;83.0;8.0;95.0;8.0;1.0;33.0;0.0;2.0;0.0;0.0;1.0;0.0;0.0;0.0;0.0;17.0;5.0;0.0;0.0;68.0;42.0;2.0;0.0;12.0;12.0;0.0;8.0;67.0;0.0;31.0;8.0;8.0;123.0;42.0;46.0;46.0;19.0;1.0;16.0;38.0;37.0;11.0;49.0;1.0;0.0;0.0;2.0;0.0;0.0;0.0;0.0;0.0;1…
806314;14725.0;14636.0;11859.0;8939.0;9465.0;2533.0;3903.0;9064.0;11307.0;18609.0;914.0;985.0;2967.0;2699.0;2524.0;8724.0;4946.0;2863.0;1665.0;2104.0;5971.0;1989.0;3335.0;12322.0;5094.0;3153.0;3426.0;7035.0;2446.0;8045.0;3253.0;5035.0;15586.0;7101.0;8609.0;3769.0;7751.0;9749.0;12156.0;11803.0;58.0;6242.0;7007.0;12289.0;18064.0;2672.0;3183.0;3751.0;4586.0;11026.0;1649.0;11658.0;4167.0;10064.0;5469…
539866;31.0;0.0;0.0;0.0;0.0;0.0;4.0;0.0;0.0;0.0;0.0;2.0;5.0;0.0;0.0;3.0;0.0;0.0;0.0;0.0;0.0;0.0;0.0;0.0;1.0;0.0;1.0;0.0;0.0;0.0;0.0;1.0;46.0;5.0;5.0;2.0;0.0;9.0;1.0;14.0;0.0;0.0;0.0;1.0;0.0;7.0;7.0;5.0;3.0;22.0;6.0;0.0;0.0;0.0;0.0;0.0;2.0;0.0;0.0;0.0;0.0;0.0;0.0;0.0;0.0;0.0;0.0;0.0;2.0;0.0;0.0;0.0;0.0;1.0;0.0;0.0;0.0;0.0;0.0;0.0;0.0;0.0;0.0;0.0;0.0;0.0;0.0;0.0;0.0;0.0;0.0;0.0;0.0;0.0;31.0;8.0;12.…
51103;82.0;6.0;19.0;4.0;8.0;8.0;0.0;0.0;0.0;0.0;0.0;0.0;0.0;0.0;0.0;0.0;0.0;0.0;0.0;0.0;0.0;0.0;0.0;0.0;0.0;0.0;0.0;0.0;0.0;0.0;0.0;0.0;0.0;0.0;0.0;0.0;0.0;31.0;9.0;102.0;0.0;16.0;5.0;14.0;0.0;1.0;0.0;11.0;11.0;4.0;1.0;0.0;10.0;0.0;0.0;11.0;13.0;0.0;0.0;0.0;0.0;0.0;0.0;0.0;0.0;0.0;0.0;0.0;0.0;0.0;0.0;0.0;0.0;0.0;0.0;0.0;0.0;0.0;0.0;0.0;0.0;0.0;0.0;0.0;0.0;0.0;0.0;0.0;0.0;0.0;0.0;0.0;0.0;0.0;0.0;0…
744371;0.0;0.0;0.0;0.0;0.0;3.0;0.0;0.0;5.0;0.0;0.0;12.0;0.0;0.0;1.0;1.0;0.0;0.0;0.0;0.0;0.0;0.0;0.0;0.0;1.0;0.0;7.0;0.0;0.0;0.0;0.0;0.0;1.0;1.0;0.0;1.0;0.0;0.0;1.0;0.0;0.0;0.0;0.0;0.0;1.0;0.0;0.0;0.0;0.0;11.0;0.0;1.0;0.0;0.0;0.0;0.0;0.0;0.0;0.0;0.0;1.0;0.0;0.0;0.0;1.0;2.0;0.0;2.0;0.0;1.0;1.0;0.0;2.0;0.0;0.0;1.0;0.0;2.0;2.0;2.0;6.0;4.0;21.0;11.0;10.0;0.0;0.0;0.0;1.0;3.0;2.0;2.0;3.0;0.0;0.0;2.0;0.0…
152835;0.0;0.0;0.0;0.0;0.0;0.0;0.0;3.0;5.0;16.0;0.0;0.0;5.0;0.0;4.0;0.0;0.0;0.0;1.0;1.0;8.0;0.0;4.0;85.0;2.0;8.0;4.0;0.0;0.0;0.0;0.0;0.0;23.0;0.0;5.0;0.0;2.0;0.0;1.0;0.0;0.0;0.0;0.0;0.0;0.0;0.0;0.0;0.0;0.0;0.0;0.0;0.0;0.0;191.0;85.0;0.0;0.0;82.0;144.0;6.0;17.0;15.0;4.0;1.0;2.0;1.0;3.0;6.0;0.0;1.0;5.0;10.0;2.0;2.0;5.0;2.0;9.0;0.0;0.0;3.0;0.0;0.0;0.0;0.0;0.0;0.0;0.0;0.0;0.0;0.0;0.0;0.0;0.0;0.0;0.0;…
665877;0.0;0.0;0.0;0.0;0.0;0.0;0.0;2.0;31.0;13.0;0.0;10.0;0.0;1.0;0.0;0.0;0.0;0.0;0.0;0.0;0.0;0.0;0.0;7.0;0.0;0.0;7.0;0.0;0.0;0.0;0.0;0.0;0.0;4.0;0.0;0.0;0.0;0.0;0.0;0.0;0.0;0.0;0.0;0.0;1.0;0.0;0.0;0.0;0.0;1.0;0.0;0.0;0.0;0.0;0.0;0.0;0.0;0.0;5.0;8.0;2.0;10.0;5.0;7.0;0.0;0.0;0.0;1.0;0.0;0.0;0.0;0.0;3.0;5.0;0.0;0.0;0.0;0.0;0.0;0.0;0.0;0.0;0.0;0.0;0.0;0.0;0.0;0.0;0.0;0.0;0.0;0.0;0.0;0.0;3.0;6.0;3.0;…
113142;0.0;2.0;6.0;3.0;0.0;2.0;1.0;1.0;0.0;1.0;0.0;0.0;0.0;1.0;0.0;4.0;8.0;5.0;0.0;0.0;1.0;1.0;0.0;0.0;0.0;0.0;1.0;3.0;2.0;1.0;6.0;2.0;0.0;3.0;1.0;2.0;0.0;2.0;0.0;0.0;0.0;1.0;0.0;1.0;0.0;1.0;0.0;3.0;1.0;4.0;0.0;0.0;0.0;0.0;2.0;0.0;0.0;1.0;0.0;0.0;0.0;0.0;0.0;0.0;0.0;4.0;1.0;0.0;0.0;0.0;0.0;0.0;0.0;1.0;0.0;0.0;0.0;0.0;0.0;0.0;0.0;5.0;3.0;1.0;0.0;12.0;6.0;0.0;0.0;7.0;2.0;0.0;5.0;0.0;0.0;0.0;0.0;1.0…
330902;41.0;4.0;12.0;4.0;21.0;0.0;9.0;1.0;99.0;132.0;4.0;11.0;31.0;33.0;24.0;5.0;27.0;16.0;33.0;62.0;111.0;17.0;84.0;0.0;8.0;2.0;12.0;5.0;0.0;17.0;11.0;29.0;6.0;17.0;15.0;16.0;11.0;24.0;10.0;31.0;1.0;1.0;2.0;16.0;1.0;0.0;0.0;2.0;1.0;10.0;2.0;6.0;2.0;45.0;3.0;9.0;1.0;2.0;2.0;0.0;5.0;3.0;0.0;7.0;4.0;1.0;2.0;0.0;1.0;6.0;1.0;1.0;3.0;0.0;1.0;6.0;0.0;4.0;0.0;2.0;0.0;0.0;0.0;1.0;1.0;6.0;2.0;0.0;0.0;2.0;…
873645;122.0;5.0;24.0;59.0;15.0;3.0;1.0;3.0;33.0;22.0;0.0;0.0;0.0;25.0;0.0;0.0;38.0;11.0;0.0;1.0;5.0;12.0;0.0;0.0;0.0;0.0;0.0;12.0;0.0;3.0;42.0;4.0;39.0;2.0;9.0;14.0;3.0;32.0;5.0;104.0;0.0;2.0;9.0;11.0;0.0;10.0;25.0;18.0;68.0;158.0;7.0;19.0;7.0;0.0;0.0;7.0;13.0;0.0;0.0;0.0;0.0;0.0;0.0;0.0;4.0;1.0;0.0;0.0;1.0;1.0;0.0;0.0;2.0;1.0;1.0;2.0;3.0;5.0;10.0;0.0;0.0;90.0;0.0;1.0;0.0;0.0;3.0;0.0;0.0;0.0;0.0…
944197;6.0;0.0;9.0;2.0;0.0;0.0;0.0;0.0;0.0;1.0;0.0;0.0;2.0;0.0;0.0;5.0;1.0;0.0;1.0;0.0;4.0;0.0;2.0;19.0;2.0;1.0;0.0;2.0;1.0;2.0;3.0;0.0;17.0;21.0;0.0;0.0;17.0;0.0;0.0;9.0;1.0;2.0;0.0;2.0;1.0;0.0;1.0;0.0;0.0;4.0;0.0;2.0;0.0;19.0;4.0;0.0;0.0;0.0;2.0;1.0;3.0;2.0;3.0;0.0;0.0;0.0;2.0;2.0;2.0;1.0;3.0;10.0;0.0;0.0;2.0;0.0;1.0;0.0;2.0;1.0;0.0;2.0;0.0;0.0;0.0;3.0;1.0;0.0;0.0;0.0;0.0;0.0;0.0;1.0;0.0;0.0;0.…
568025;0.0;15.0;24.0;41.0;15.0;66.0;80.0;78.0;8.0;0.0;0.0;0.0;0.0;0.0;0.0;0.0;6.0;1.0;0.0;0.0;0.0;0.0;0.0;0.0;24.0;0.0;0.0;0.0;0.0;0.0;0.0;0.0;0.0;0.0;0.0;0.0;0.0;0.0;0.0;0.0;0.0;0.0;180.0;4.0;0.0;19.0;13.0;25.0;19.0;15.0;0.0;6.0;5.0;0.0;0.0;58.0;0.0;0.0;0.0;0.0;0.0;0.0;0.0;21.0;252.0;60.0;1.0;0.0;0.0;0.0;0.0;0.0;0.0;0.0;0.0;0.0;0.0;0.0;0.0;0.0;0.0;0.0;1.0;0.0;1.0;0.0;2.0;0.0;0.0;0.0;0.0;0.0;0.0;…
70346;12.0;1.0;5.0;5.0;4.0;5.0;3.0;4.0;6.0;12.0;8.0;1.0;1.0;5.0;8.0;8.0;5.0;2.0;0.0;1.0;1.0;0.0;0.0;13.0;3.0;4.0;4.0;9.0;4.0;14.0;3.0;1.0;11.0;0.0;17.0;2.0;13.0;21.0;30.0;16.0;0.0;13.0;9.0;9.0;16.0;3.0;4.0;5.0;10.0;11.0;1.0;4.0;2.0;0.0;14.0;0.0;3.0;19.0;42.0;4.0;9.0;5.0;0.0;7.0;9.0;9.0;6.0;5.0;2.0;0.0;3.0;3.0;3.0;2.0;2.0;15.0;2.0;1.0;8.0;10.0;30.0;10.0;1.0;2.0;5.0;4.0;3.0;8.0;5.0;9.0;5.0;4.0;5.0;…
1138430;3.0;0.0;1.0;2.0;0.0;1.0;1.0;0.0;6.0;3.0;0.0;0.0;0.0;0.0;0.0;4.0;0.0;3.0;0.0;0.0;0.0;0.0;0.0;0.0;3.0;0.0;1.0;0.0;25.0;0.0;2.0;0.0;2.0;0.0;1.0;0.0;1.0;0.0;0.0;2.0;0.0;0.0;1.0;0.0;0.0;0.0;0.0;0.0;1.0;2.0;0.0;0.0;0.0;2.0;1.0;0.0;0.0;0.0;2.0;4.0;8.0;3.0;10.0;16.0;21.0;0.0;2.0;0.0;1.0;0.0;0.0;1.0;10.0;1.0;1.0;35.0;0.0;0.0;0.0;0.0;0.0;0.0;0.0;5.0;2.0;0.0;9.0;8.0;10.0;0.0;0.0;1.0;13.0;0.0;0.0;4.0…
40888;0.0;0.0;23.0;4.0;87.0;0.0;23.0;0.0;5.0;5.0;0.0;0.0;1.0;0.0;0.0;24.0;0.0;0.0;0.0;1.0;0.0;0.0;4.0;0.0;0.0;0.0;0.0;1.0;1.0;1.0;4.0;46.0;0.0;4.0;0.0;3.0;1.0;0.0;0.0;0.0;0.0;0.0;0.0;16.0;0.0;0.0;2.0;0.0;0.0;2.0;0.0;0.0;0.0;0.0;0.0;1.0;0.0;0.0;0.0;0.0;0.0;0.0;0.0;7.0;0.0;0.0;0.0;0.0;0.0;0.0;0.0;0.0;0.0;0.0;0.0;0.0;0.0;0.0;0.0;0.0;0.0;0.0;0.0;0.0;0.0;0.0;1.0;0.0;0.0;0.0;0.0;0.0;0.0;0.0;0.0;0.0;0.0…
342277;552.0;1007.0;758.0;765.0;459.0;139.0;109.0;205.0;419.0;465.0;205.0;23.0;71.0;36.0;81.0;569.0;171.0;38.0;39.0;59.0;65.0;116.0;42.0;147.0;189.0;68.0;10.0;449.0;94.0;112.0;192.0;105.0;706.0;156.0;390.0;141.0;592.0;362.0;134.0;412.0;13.0;112.0;220.0;1161.0;263.0;96.0;109.0;210.0;337.0;627.0;56.0;71.0;82.0;18.0;74.0;70.0;58.0;17.0;17.0;0.0;7.0;11.0;2.0;261.0;333.0;222.0;283.0;47.0;86.0;31.0;29.…
1117404;7.0;7.0;3.0;7.0;2.0;6.0;1.0;2.0;2.0;0.0;0.0;0.0;0.0;4.0;0.0;33.0;10.0;14.0;0.0;1.0;2.0;0.0;3.0;4.0;35.0;3.0;11.0;0.0;0.0;2.0;10.0;0.0;0.0;1.0;1.0;8.0;2.0;1.0;0.0;0.0;0.0;2.0;0.0;9.0;0.0;1.0;0.0;6.0;0.0;2.0;1.0;0.0;0.0;25.0;4.0;2.0;0.0;3.0;3.0;1.0;0.0;2.0;0.0;3.0;3.0;4.0;57.0;6.0;7.0;1.0;5.0;1.0;11.0;5.0;8.0;36.0;3.0;0.0;0.0;0.0;0.0;0.0;0.0;0.0;0.0;0.0;0.0;0.0;0.0;0.0;0.0;0.0;0.0;0.0;0.0;0…
583130;0.0;33.0;0.0;4.0;0.0;1.0;0.0;9.0;0.0;12.0;45.0;0.0;2.0;0.0;0.0;2.0;5.0;0.0;0.0;2.0;5.0;0.0;4.0;0.0;0.0;0.0;9.0;1.0;0.0;0.0;0.0;1.0;0.0;7.0;0.0;0.0;0.0;0.0;0.0;0.0;0.0;0.0;0.0;0.0;0.0;0.0;0.0;0.0;3.0;0.0;0.0;0.0;0.0;0.0;0.0;0.0;0.0;0.0;0.0;0.0;0.0;0.0;0.0;0.0;1.0;0.0;0.0;0.0;0.0;1.0;0.0;1.0;0.0;0.0;0.0;0.0;0.0;0.0;0.0;0.0;0.0;0.0;0.0;0.0;0.0;44.0;9.0;0.0;0.0;0.0;0.0;0.0;0.0;6.0;0.0;0.0;0.0;…
502910;0.0;0.0;0.0;0.0;0.0;0.0;0.0;0.0;0.0;0.0;0.0;0.0;0.0;0.0;0.0;0.0;0.0;0.0;0.0;1.0;0.0;0.0;0.0;0.0;0.0;0.0;0.0;0.0;0.0;0.0;0.0;0.0;0.0;1.0;0.0;0.0;0.0;0.0;0.0;0.0;0.0;0.0;0.0;0.0;0.0;0.0;0.0;0.0;0.0;5.0;0.0;0.0;0.0;0.0;0.0;0.0;0.0;0.0;0.0;1.0;1.0;0.0;2.0;2.0;0.0;0.0;2.0;0.0;0.0;0.0;1.0;0.0;0.0;0.0;0.0;0.0;0.0;0.0;0.0;0.0;0.0;0.0;0.0;0.0;0.0;0.0;0.0;0.0;0.0;0.0;0.0;0.0;1.0;4.0;0.0;0.0;0.0;0.0;…
1099157;0.0;6.0;0.0;0.0;2.0;0.0;0.0;0.0;0.0;0.0;4.0;0.0;5.0;0.0;4.0;1.0;0.0;0.0;5.0;0.0;4.0;1.0;4.0;3.0;4.0;0.0;0.0;0.0;0.0;0.0;0.0;0.0;5.0;25.0;24.0;0.0;25.0;1.0;0.0;0.0;0.0;0.0;0.0;4.0;0.0;0.0;0.0;5.0;0.0;0.0;0.0;0.0;0.0;6.0;12.0;0.0;0.0;5.0;0.0;2.0;0.0;0.0;3.0;0.0;0.0;6.0;18.0;4.0;10.0;5.0;2.0;3.0;3.0;2.0;2.0;16.0;0.0;0.0;0.0;0.0;0.0;0.0;0.0;0.0;0.0;0.0;0.0;0.0;0.0;0.0;0.0;0.0;0.0;0.0;0.0;0.0;…
770614;1.0;0.0;0.0;1.0;1.0;1.0;0.0;0.0;0.0;0.0;0.0;2.0;0.0;0.0;0.0;0.0;0.0;0.0;0.0;1.0;1.0;0.0;0.0;4.0;3.0;0.0;0.0;3.0;1.0;0.0;0.0;0.0;12.0;6.0;0.0;0.0;15.0;0.0;0.0;1.0;0.0;1.0;1.0;1.0;0.0;0.0;0.0;0.0;3.0;7.0;0.0;0.0;0.0;0.0;8.0;0.0;0.0;0.0;0.0;0.0;0.0;0.0;0.0;0.0;0.0;0.0;1.0;4.0;2.0;0.0;0.0;0.0;0.0;0.0;0.0;21.0;1.0;0.0;0.0;0.0;0.0;0.0;0.0;0.0;0.0;0.0;18.0;0.0;3.0;1.0;0.0;0.0;4.0;0.0;0.0;0.0;0.0;…
1579259;0.0;1.0;1.0;0.0;11.0;0.0;0.0;0.0;205.0;0.0;29.0;1.0;0.0;0.0;0.0;1.0;0.0;0.0;0.0;0.0;0.0;0.0;0.0;0.0;0.0;0.0;0.0;0.0;1.0;0.0;0.0;0.0;0.0;0.0;0.0;0.0;0.0;0.0;0.0;0.0;0.0;0.0;0.0;1.0;0.0;0.0;0.0;0.0;0.0;0.0;1.0;0.0;0.0;0.0;0.0;0.0;0.0;0.0;0.0;0.0;0.0;0.0;0.0;0.0;0.0;0.0;0.0;0.0;0.0;0.0;0.0;0.0;0.0;0.0;0.0;0.0;0.0;0.0;0.0;0.0;0.0;7.0;8.0;0.0;0.0;101.0;3.0;0.0;0.0;0.0;0.0;0.0;0.0;0.0;0.0;0.0;0…
77560;0.0;0.0;0.0;0.0;0.0;15.0;0.0;1.0;0.0;0.0;1.0;14.0;0.0;0.0;0.0;0.0;2.0;2.0;0.0;0.0;0.0;2.0;0.0;68.0;107.0;0.0;6.0;4.0;51.0;1.0;0.0;7.0;11.0;19.0;1.0;4.0;5.0;0.0;1.0;3.0;80.0;2.0;1.0;0.0;0.0;5.0;1.0;0.0;3.0;93.0;2.0;0.0;2.0;8.0;3.0;1.0;0.0;0.0;6.0;105.0;0.0;14.0;114.0;31.0;60.0;8.0;20.0;0.0;0.0;0.0;7.0;9.0;28.0;0.0;4.0;81.0;12.0;3.0;0.0;6.0;5.0;0.0;226.0;6.0;0.0;0.0;2.0;0.0;0.0;10.0;2.0;2.0;2…
322071;3.0;3.0;2.0;2.0;1.0;0.0;0.0;6.0;3.0;7.0;5.0;2.0;15.0;2.0;12.0;3.0;1.0;0.0;0.0;3.0;18.0;1.0;8.0;9.0;32.0;1.0;0.0;0.0;0.0;10.0;2.0;0.0;13.0;0.0;47.0;0.0;30.0;1.0;4.0;7.0;0.0;3.0;0.0;0.0;4.0;1.0;0.0;0.0;2.0;41.0;1.0;2.0;0.0;28.0;18.0;1.0;0.0;10.0;28.0;3.0;2.0;1.0;3.0;0.0;4.0;1.0;63.0;0.0;1.0;3.0;1.0;0.0;3.0;3.0;1.0;5.0;1.0;3.0;1.0;0.0;2.0;2.0;1.0;0.0;3.0;0.0;0.0;0.0;1.0;2.0;0.0;0.0;0.0;1.0;2.…
230672;23.0;52.0;57.0;17.0;76.0;1.0;36.0;0.0;2.0;1.0;3.0;6.0;0.0;2.0;0.0;2.0;0.0;0.0;1.0;0.0;0.0;0.0;1.0;7.0;0.0;0.0;0.0;5.0;0.0;3.0;4.0;0.0;54.0;3.0;0.0;0.0;2.0;10.0;4.0;17.0;0.0;8.0;6.0;35.0;3.0;6.0;15.0;7.0;1.0;10.0;4.0;0.0;1.0;0.0;0.0;3.0;10.0;0.0;0.0;0.0;0.0;0.0;0.0;0.0;1.0;0.0;0.0;0.0;0.0;0.0;0.0;0.0;1.0;1.0;0.0;0.0;0.0;8.0;0.0;0.0;0.0;0.0;1.0;2.0;0.0;3.0;0.0;0.0;0.0;0.0;0.0;1.0;0.0;4.0;13.…
143343;0.0;0.0;0.0;0.0;0.0;1.0;3.0;1.0;5.0;35.0;3.0;0.0;0.0;0.0;1.0;1.0;1.0;0.0;0.0;0.0;2.0;0.0;0.0;30.0;9.0;0.0;4.0;1.0;2.0;0.0;0.0;0.0;6.0;38.0;9.0;0.0;5.0;0.0;0.0;2.0;97.0;1.0;0.0;0.0;0.0;0.0;1.0;1.0;1.0;11.0;2.0;0.0;0.0;5.0;7.0;0.0;0.0;5.0;8.0;51.0;1.0;4.0;71.0;8.0;8.0;0.0;2.0;0.0;2.0;1.0;1.0;3.0;4.0;2.0;4.0;3.0;7.0;0.0;0.0;1.0;0.0;0.0;18.0;0.0;2.0;0.0;0.0;0.0;0.0;4.0;0.0;0.0;0.0;0.0;0.0;0.0;…
339445;364.0;302.0;224.0;197.0;117.0;148.0;65.0;126.0;148.0;150.0;75.0;20.0;49.0;33.0;64.0;188.0;170.0;46.0;36.0;74.0;96.0;81.0;39.0;119.0;97.0;65.0;7.0;251.0;105.0;60.0;122.0;79.0;424.0;103.0;269.0;77.0;354.0;190.0;100.0;314.0;33.0;123.0;226.0;414.0;141.0;103.0;120.0;133.0;249.0;359.0;36.0;12.0;51.0;17.0;38.0;48.0;37.0;16.0;29.0;0.0;10.0;19.0;6.0;94.0;178.0;67.0;174.0;47.0;27.0;38.0;40.0;28.0;47…
91212;23.0;0.0;0.0;0.0;0.0;0.0;1.0;97.0;89.0;45.0;0.0;40.0;22.0;3.0;5.0;12.0;3.0;8.0;0.0;0.0;9.0;2.0;6.0;5.0;29.0;4.0;75.0;4.0;30.0;13.0;1.0;36.0;3.0;7.0;22.0;4.0;31.0;9.0;2.0;17.0;0.0;0.0;0.0;0.0;0.0;1.0;0.0;0.0;0.0;18.0;0.0;0.0;0.0;11.0;2.0;0.0;0.0;5.0;112.0;24.0;12.0;14.0;40.0;54.0;36.0;2.0;23.0;2.0;6.0;8.0;4.0;0.0;58.0;23.0;28.0;1.0;10.0;0.0;1.0;0.0;0.0;0.0;0.0;0.0;0.0;0.0;0.0;0.0;0.0;0.0;0.0…
4306066;41.0;0.0;0.0;0.0;0.0;0.0;0.0;3.0;27.0;0.0;2.0;1.0;25.0;7.0;68.0;0.0;14.0;3.0;6.0;4.0;205.0;6.0;122.0;61.0;3.0;4.0;1.0;1.0;3.0;28.0;5.0;1.0;95.0;14.0;250.0;7.0;252.0;8.0;8.0;15.0;2.0;1.0;1.0;0.0;0.0;2.0;2.0;0.0;1.0;7.0;11.0;2.0;0.0;89.0;30.0;0.0;0.0;112.0;6.0;2.0;2.0;8.0;2.0;16.0;9.0;0.0;2.0;1.0;0.0;2.0;5.0;5.0;1.0;0.0;2.0;1.0;1.0;36.0;7.0;5.0;0.0;70.0;17.0;0.0;0.0;2.0;17.0;0.0;0.0;0.0;0.0…
228077;14.0;5.0;0.0;1.0;2.0;1.0;0.0;0.0;3.0;7.0;7.0;0.0;2.0;1.0;1.0;2.0;0.0;2.0;0.0;0.0;2.0;0.0;1.0;10.0;3.0;0.0;0.0;1.0;1.0;1.0;4.0;4.0;6.0;0.0;9.0;0.0;6.0;1.0;2.0;3.0;0.0;1.0;2.0;8.0;0.0;0.0;0.0;1.0;0.0;10.0;1.0;0.0;1.0;4.0;3.0;0.0;0.0;1.0;0.0;0.0;0.0;0.0;0.0;1.0;0.0;0.0;0.0;0.0;1.0;0.0;0.0;0.0;1.0;0.0;0.0;0.0;0.0;2.0;0.0;1.0;1.0;10.0;3.0;1.0;0.0;9.0;1.0;0.0;0.0;1.0;3.0;1.0;6.0;2.0;2.0;1.0;1.0;…
136325;10.0;124.0;192.0;59.0;102.0;1.0;154.0;0.0;0.0;0.0;0.0;0.0;1.0;8.0;1.0;44.0;16.0;14.0;4.0;5.0;0.0;11.0;3.0;0.0;0.0;0.0;0.0;4.0;2.0;3.0;13.0;47.0;3.0;7.0;5.0;16.0;5.0;1.0;5.0;16.0;4.0;5.0;3.0;279.0;7.0;4.0;17.0;22.0;17.0;155.0;5.0;52.0;39.0;0.0;0.0;83.0;33.0;0.0;0.0;0.0;0.0;0.0;0.0;0.0;0.0;0.0;0.0;0.0;0.0;0.0;0.0;0.0;0.0;0.0;0.0;0.0;0.0;0.0;0.0;0.0;0.0;0.0;0.0;0.0;0.0;0.0;1.0;0.0;0.0;0.0;0.0…
1953633;6.0;34.0;30.0;6.0;51.0;0.0;6.0;3.0;13.0;134.0;0.0;6.0;2.0;5.0;2.0;14.0;5.0;0.0;4.0;7.0;0.0;0.0;0.0;3.0;2.0;6.0;1.0;18.0;0.0;6.0;2.0;3.0;1.0;7.0;0.0;5.0;0.0;0.0;0.0;8.0;1.0;1.0;3.0;39.0;0.0;0.0;0.0;0.0;0.0;19.0;3.0;0.0;0.0;10.0;0.0;3.0;0.0;0.0;0.0;0.0;0.0;1.0;0.0;5.0;0.0;1.0;4.0;1.0;9.0;16.0;0.0;0.0;0.0;1.0;4.0;0.0;0.0;21.0;3.0;0.0;0.0;3.0;1.0;0.0;0.0;0.0;0.0;0.0;0.0;0.0;0.0;9.0;0.0;0.0;5.…
819037;14.0;10.0;12.0;9.0;11.0;5.0;13.0;6.0;14.0;12.0;34.0;3.0;16.0;2.0;7.0;6.0;5.0;2.0;2.0;7.0;20.0;4.0;9.0;21.0;10.0;3.0;2.0;5.0;2.0;5.0;9.0;7.0;51.0;6.0;37.0;7.0;29.0;22.0;21.0;24.0;405.0;11.0;7.0;19.0;22.0;4.0;3.0;6.0;16.0;73.0;1.0;17.0;1.0;26.0;24.0;2.0;3.0;7.0;6.0;1.0;1.0;2.0;4.0;3.0;1.0;5.0;17.0;0.0;1.0;5.0;5.0;1.0;3.0;2.0;3.0;4.0;2.0;14.0;8.0;5.0;29.0;36.0;1.0;3.0;2.0;23.0;14.0;6.0;2.0;5.…
922724;907.0;2.0;0.0;11.0;0.0;7.0;1.0;1.0;0.0;0.0;10.0;13.0;7.0;14.0;270.0;6.0;2.0;56.0;0.0;3.0;5.0;2.0;8.0;45.0;5.0;1.0;0.0;5.0;21.0;94.0;46.0;8.0;91.0;17.0;423.0;4.0;230.0;276.0;411.0;758.0;925.0;10.0;3.0;0.0;50.0;3.0;0.0;2.0;8.0;76.0;2.0;8.0;3.0;338.0;206.0;0.0;0.0;1233.0;935.0;17.0;7.0;0.0;15.0;2.0;10.0;3.0;5.0;1.0;3.0;5.0;0.0;2.0;3.0;1.0;7.0;3.0;4.0;124.0;9.0;278.0;5.0;209.0;156.0;38.0;13.0;…
586357;2.0;12.0;9.0;8.0;7.0;7.0;0.0;9.0;3.0;16.0;9.0;0.0;1.0;0.0;0.0;6.0;0.0;0.0;0.0;0.0;0.0;0.0;0.0;0.0;0.0;0.0;3.0;1.0;0.0;2.0;0.0;2.0;1.0;0.0;2.0;2.0;2.0;2.0;3.0;0.0;1.0;2.0;1.0;4.0;3.0;1.0;2.0;7.0;11.0;3.0;0.0;1.0;3.0;0.0;2.0;2.0;1.0;0.0;2.0;0.0;0.0;0.0;0.0;3.0;2.0;3.0;1.0;0.0;1.0;0.0;0.0;0.0;0.0;2.0;0.0;0.0;0.0;2.0;0.0;0.0;1.0;0.0;0.0;1.0;1.0;15.0;1.0;1.0;0.0;0.0;0.0;0.0;6.0;6.0;0.0;0.0;2.0;…
586350;17.0;1.0;3.0;4.0;6.0;2.0;0.0;0.0;8.0;8.0;6.0;2.0;1.0;0.0;1.0;5.0;2.0;1.0;1.0;3.0;5.0;0.0;2.0;0.0;2.0;0.0;0.0;2.0;1.0;2.0;2.0;1.0;32.0;1.0;12.0;0.0;17.0;3.0;1.0;5.0;0.0;0.0;1.0;5.0;0.0;1.0;0.0;1.0;2.0;3.0;0.0;0.0;0.0;4.0;0.0;0.0;0.0;2.0;0.0;0.0;1.0;1.0;0.0;1.0;1.0;0.0;2.0;0.0;0.0;2.0;2.0;1.0;1.0;1.0;0.0;1.0;0.0;6.0;0.0;1.0;0.0;20.0;0.0;1.0;1.0;7.0;8.0;0.0;1.0;1.0;2.0;0.0;0.0;0.0;2.0;2.0;1.0…
140859;9.0;0.0;0.0;0.0;0.0;4.0;6.0;2.0;0.0;0.0;0.0;0.0;0.0;0.0;3.0;0.0;0.0;8.0;0.0;0.0;0.0;0.0;0.0;2.0;5.0;0.0;3.0;0.0;6.0;5.0;2.0;0.0;23.0;0.0;3.0;0.0;5.0;1.0;7.0;3.0;6.0;14.0;5.0;0.0;19.0;2.0;0.0;3.0;7.0;18.0;0.0;22.0;0.0;0.0;0.0;5.0;1.0;0.0;4.0;1.0;1.0;2.0;0.0;17.0;24.0;3.0;0.0;3.0;0.0;0.0;4.0;6.0;10.0;0.0;0.0;126.0;2.0;2.0;1.0;18.0;0.0;7.0;14.0;2.0;1.0;0.0;2.0;3.0;2.0;4.0;1.0;3.0;4.0;0.0;2.0;…
4343367;6.0;9.0;11.0;9.0;13.0;4.0;1.0;2.0;15.0;8.0;1.0;2.0;9.0;7.0;22.0;8.0;11.0;3.0;7.0;7.0;8.0;2.0;1.0;18.0;6.0;12.0;13.0;21.0;6.0;64.0;9.0;1.0;6.0;10.0;27.0;4.0;21.0;5.0;13.0;2.0;1.0;24.0;34.0;18.0;11.0;3.0;2.0;5.0;7.0;13.0;4.0;3.0;1.0;7.0;43.0;0.0;0.0;43.0;94.0;4.0;18.0;20.0;7.0;6.0;23.0;11.0;7.0;13.0;7.0;21.0;17.0;12.0;12.0;7.0;3.0;11.0;9.0;7.0;6.0;2.0;11.0;2.0;0.0;1.0;2.0;0.0;3.0;8.0;2.0;4.…
605681;9.0;42.0;21.0;16.0;33.0;4.0;12.0;0.0;0.0;0.0;0.0;0.0;0.0;7.0;0.0;5.0;6.0;7.0;0.0;0.0;0.0;1.0;0.0;0.0;0.0;0.0;0.0;1.0;6.0;7.0;15.0;0.0;2.0;0.0;10.0;2.0;14.0;0.0;1.0;6.0;1269.0;116.0;225.0;17.0;4.0;10.0;19.0;6.0;19.0;66.0;0.0;16.0;0.0;0.0;0.0;10.0;2.0;0.0;0.0;3.0;0.0;1.0;1.0;0.0;0.0;0.0;0.0;0.0;0.0;0.0;0.0;0.0;0.0;0.0;3.0;4.0;0.0;1.0;0.0;97.0;0.0;3.0;0.0;6.0;13.0;0.0;14.0;1.0;5.0;42.0;2.0;2.…
81772;9.0;0.0;0.0;0.0;0.0;2.0;1.0;2.0;0.0;1.0;0.0;0.0;2.0;2.0;4.0;0.0;1.0;2.0;0.0;0.0;7.0;0.0;0.0;1.0;4.0;0.0;0.0;1.0;4.0;3.0;0.0;0.0;5.0;2.0;0.0;0.0;7.0;11.0;3.0;10.0;1.0;3.0;0.0;0.0;0.0;0.0;0.0;6.0;4.0;15.0;1.0;2.0;0.0;0.0;3.0;1.0;0.0;0.0;1.0;0.0;0.0;0.0;0.0;0.0;4.0;0.0;3.0;0.0;0.0;0.0;1.0;0.0;0.0;1.0;0.0;0.0;1.0;1.0;3.0;0.0;4.0;3.0;0.0;0.0;0.0;2.0;0.0;0.0;0.0;2.0;0.0;0.0;1.0;4.0;0.0;1.0;3.0;0.…
152199;239.0;639.0;868.0;284.0;411.0;14.0;47.0;0.0;6.0;5.0;180.0;128.0;5.0;14.0;4.0;476.0;18.0;19.0;3.0;2.0;4.0;8.0;1.0;1.0;1.0;0.0;2.0;74.0;6.0;15.0;35.0;69.0;107.0;77.0;12.0;25.0;11.0;48.0;62.0;113.0;12.0;50.0;25.0;434.0;43.0;317.0;187.0;35.0;99.0;411.0;37.0;5.0;9.0;3.0;0.0;69.0;6.0;2.0;3.0;1.0;1.0;1.0;0.0;0.0;0.0;0.0;0.0;0.0;0.0;0.0;1.0;0.0;1.0;2.0;0.0;0.0;0.0;232.0;38.0;17.0;89.0;183.0;20.0;5…
200762;3.0;0.0;18.0;12.0;1.0;1.0;2.0;0.0;2.0;9.0;0.0;2.0;0.0;0.0;0.0;4.0;0.0;0.0;0.0;0.0;3.0;0.0;3.0;0.0;8.0;0.0;0.0;7.0;1.0;0.0;5.0;1.0;7.0;4.0;6.0;1.0;2.0;4.0;0.0;1.0;0.0;4.0;4.0;12.0;22.0;2.0;4.0;0.0;7.0;1.0;0.0;0.0;0.0;3.0;1.0;0.0;0.0;0.0;0.0;0.0;1.0;33.0;0.0;0.0;0.0;0.0;9.0;1.0;1.0;0.0;0.0;0.0;0.0;2.0;1.0;0.0;0.0;5.0;0.0;0.0;0.0;0.0;1.0;3.0;4.0;2.0;0.0;0.0;0.0;1.0;0.0;0.0;0.0;0.0;4.0;0.0;0.0…
575062;0.0;1.0;1.0;0.0;1.0;0.0;0.0;0.0;89.0;0.0;8.0;0.0;0.0;0.0;0.0;0.0;0.0;0.0;0.0;0.0;0.0;0.0;0.0;0.0;0.0;0.0;0.0;0.0;0.0;0.0;0.0;0.0;0.0;0.0;0.0;0.0;0.0;0.0;0.0;0.0;0.0;0.0;0.0;1.0;0.0;0.0;0.0;0.0;0.0;0.0;5.0;0.0;0.0;0.0;0.0;0.0;0.0;0.0;0.0;0.0;0.0;0.0;0.0;0.0;0.0;0.0;0.0;0.0;0.0;0.0;0.0;0.0;0.0;0.0;0.0;0.0;0.0;0.0;0.0;0.0;0.0;0.0;0.0;0.0;0.0;34.0;5.0;0.0;0.0;0.0;0.0;0.0;0.0;0.0;0.0;0.0;0.0;0.…
1124268;1.0;2.0;1.0;0.0;3.0;0.0;2.0;2.0;5.0;0.0;4.0;0.0;1.0;0.0;3.0;3.0;3.0;1.0;0.0;0.0;3.0;0.0;2.0;2.0;11.0;0.0;0.0;0.0;0.0;1.0;0.0;5.0;7.0;0.0;10.0;0.0;7.0;3.0;5.0;3.0;0.0;0.0;1.0;0.0;4.0;0.0;0.0;3.0;0.0;15.0;0.0;2.0;0.0;1.0;3.0;0.0;0.0;1.0;0.0;0.0;2.0;0.0;0.0;0.0;2.0;0.0;19.0;0.0;0.0;0.0;0.0;0.0;0.0;2.0;2.0;1.0;2.0;3.0;4.0;2.0;3.0;7.0;0.0;0.0;0.0;2.0;3.0;0.0;1.0;3.0;1.0;0.0;3.0;1.0;2.0;4.0;0.0…
985056;33.0;7.0;7.0;0.0;7.0;0.0;7.0;32.0;0.0;0.0;14.0;9.0;12.0;3.0;15.0;35.0;1.0;0.0;1.0;4.0;21.0;2.0;10.0;20.0;13.0;4.0;3.0;9.0;3.0;11.0;8.0;0.0;18.0;62.0;31.0;2.0;44.0;23.0;4.0;20.0;0.0;0.0;0.0;4.0;1.0;0.0;0.0;2.0;3.0;1.0;0.0;0.0;0.0;9.0;9.0;4.0;0.0;0.0;5.0;0.0;0.0;1.0;1.0;7.0;20.0;15.0;5.0;1.0;4.0;5.0;0.0;1.0;2.0;9.0;2.0;63.0;3.0;90.0;29.0;6.0;20.0;116.0;3.0;0.0;1.0;17.0;10.0;6.0;0.0;2.0;0.0;7…
254127;11.0;48.0;54.0;28.0;26.0;12.0;7.0;16.0;11.0;12.0;59.0;14.0;3.0;4.0;7.0;36.0;3.0;11.0;0.0;0.0;0.0;4.0;3.0;6.0;9.0;1.0;7.0;15.0;7.0;10.0;10.0;11.0;11.0;10.0;1.0;3.0;4.0;7.0;5.0;22.0;2.0;14.0;9.0;59.0;16.0;15.0;8.0;13.0;14.0;46.0;2.0;30.0;11.0;5.0;4.0;13.0;9.0;8.0;10.0;0.0;3.0;8.0;0.0;7.0;18.0;5.0;4.0;3.0;1.0;0.0;3.0;2.0;3.0;3.0;7.0;10.0;3.0;26.0;17.0;11.0;25.0;68.0;9.0;22.0;15.0;29.0;10.0;3.…
2440554;13.0;14.0;4.0;6.0;20.0;0.0;2.0;0.0;4.0;3.0;1.0;1.0;3.0;0.0;1.0;4.0;0.0;0.0;1.0;0.0;1.0;0.0;0.0;0.0;0.0;0.0;0.0;1.0;2.0;5.0;0.0;2.0;6.0;1.0;2.0;0.0;3.0;7.0;2.0;6.0;0.0;0.0;0.0;13.0;0.0;1.0;2.0;3.0;0.0;8.0;0.0;0.0;0.0;0.0;0.0;0.0;1.0;0.0;0.0;0.0;1.0;0.0;0.0;0.0;1.0;0.0;0.0;1.0;0.0;0.0;0.0;0.0;0.0;0.0;0.0;0.0;0.0;0.0;1.0;1.0;3.0;3.0;1.0;1.0;0.0;0.0;0.0;0.0;0.0;0.0;1.0;0.0;0.0;1.0;2.0;1.0;6.0…
581541;66.0;59.0;121.0;94.0;39.0;25.0;11.0;4.0;88.0;221.0;14.0;18.0;15.0;38.0;30.0;214.0;58.0;34.0;9.0;50.0;150.0;36.0;73.0;82.0;23.0;24.0;2.0;58.0;22.0;93.0;23.0;14.0;167.0;20.0;86.0;30.0;120.0;15.0;24.0;29.0;2.0;24.0;29.0;113.0;36.0;17.0;34.0;62.0;130.0;272.0;27.0;21.0;35.0;84.0;14.0;30.0;32.0;56.0;24.0;8.0;32.0;42.0;6.0;14.0;5.0;2.0;26.0;12.0;8.0;19.0;19.0;26.0;4.0;8.0;14.0;2.0;17.0;101.0;50.0…
769222;0.0;0.0;0.0;8.0;0.0;0.0;1.0;1.0;7.0;0.0;0.0;0.0;1.0;0.0;0.0;0.0;1.0;0.0;1.0;0.0;0.0;0.0;0.0;0.0;0.0;0.0;0.0;0.0;0.0;0.0;0.0;0.0;10.0;1.0;0.0;0.0;4.0;0.0;0.0;3.0;0.0;0.0;0.0;0.0;1.0;0.0;0.0;5.0;0.0;0.0;6.0;0.0;2.0;2.0;2.0;0.0;0.0;2.0;1.0;0.0;0.0;5.0;5.0;3.0;1.0;0.0;0.0;0.0;0.0;0.0;0.0;0.0;0.0;0.0;0.0;0.0;1.0;0.0;44.0;0.0;1.0;0.0;2.0;0.0;0.0;4.0;0.0;0.0;0.0;1.0;0.0;0.0;0.0;3.0;1.0;0.0;0.0;3.…
575472;362.0;16.0;5.0;4.0;22.0;16.0;18.0;3.0;99.0;14.0;136.0;2.0;3.0;5.0;45.0;58.0;2.0;1.0;1.0;0.0;17.0;0.0;10.0;0.0;0.0;0.0;1.0;6.0;4.0;32.0;1.0;9.0;0.0;2.0;24.0;3.0;18.0;139.0;162.0;348.0;6.0;8.0;56.0;12.0;6.0;2.0;10.0;11.0;6.0;14.0;0.0;115.0;8.0;1.0;0.0;8.0;34.0;0.0;0.0;0.0;0.0;3.0;0.0;2.0;5.0;1.0;0.0;0.0;0.0;0.0;0.0;0.0;7.0;0.0;0.0;30.0;0.0;0.0;0.0;0.0;1.0;0.0;4.0;0.0;4.0;218.0;230.0;18.0;18.…
778059;0.0;0.0;0.0;0.0;0.0;7.0;2.0;0.0;0.0;0.0;1.0;7.0;0.0;1.0;0.0;0.0;0.0;7.0;0.0;0.0;0.0;0.0;0.0;0.0;0.0;0.0;2.0;0.0;4.0;1.0;6.0;20.0;0.0;0.0;0.0;0.0;0.0;0.0;3.0;0.0;0.0;3.0;2.0;0.0;1.0;0.0;1.0;0.0;0.0;15.0;1.0;0.0;0.0;0.0;0.0;1.0;0.0;0.0;0.0;0.0;0.0;0.0;0.0;12.0;5.0;0.0;0.0;0.0;0.0;0.0;0.0;0.0;9.0;0.0;0.0;12.0;0.0;0.0;0.0;5.0;2.0;0.0;1.0;6.0;5.0;0.0;0.0;13.0;7.0;6.0;2.0;1.0;7.0;0.0;0.0;0.0;0.0…
368348;0.0;0.0;0.0;0.0;0.0;0.0;1.0;0.0;0.0;0.0;0.0;1.0;0.0;1.0;1.0;0.0;0.0;0.0;1.0;2.0;0.0;1.0;0.0;0.0;2.0;15.0;0.0;0.0;0.0;1.0;2.0;0.0;0.0;0.0;0.0;1.0;0.0;1.0;1.0;0.0;0.0;0.0;2.0;1.0;0.0;3.0;0.0;2.0;2.0;137.0;0.0;0.0;0.0;0.0;0.0;0.0;0.0;0.0;0.0;0.0;0.0;0.0;0.0;1.0;0.0;0.0;1.0;0.0;0.0;8.0;7.0;6.0;0.0;0.0;0.0;0.0;0.0;0.0;0.0;0.0;0.0;0.0;0.0;0.0;0.0;0.0;0.0;1.0;0.0;0.0;0.0;0.0;0.0;0.0;3.0;2.0;1.0;0…
643718;0.0;0.0;0.0;0.0;0.0;0.0;0.0;22.0;388.0;31.0;4.0;0.0;0.0;0.0;0.0;2.0;0.0;2.0;1.0;0.0;0.0;0.0;0.0;2.0;2.0;0.0;4.0;0.0;4.0;0.0;0.0;0.0;0.0;0.0;0.0;0.0;0.0;0.0;0.0;0.0;0.0;0.0;0.0;2.0;0.0;0.0;0.0;0.0;0.0;6.0;0.0;0.0;0.0;0.0;3.0;0.0;0.0;0.0;4.0;10.0;20.0;10.0;4.0;11.0;21.0;0.0;1.0;0.0;1.0;0.0;0.0;1.0;0.0;0.0;0.0;0.0;2.0;0.0;0.0;0.0;0.0;2.0;0.0;0.0;0.0;8.0;68.0;21.0;0.0;5.0;6.0;0.0;34.0;8.0;0.0;…
941803;0.0;1.0;0.0;0.0;0.0;0.0;0.0;2.0;45.0;4.0;150.0;3.0;2.0;5.0;3.0;1.0;6.0;0.0;0.0;1.0;0.0;0.0;0.0;3.0;4.0;1.0;9.0;0.0;10.0;0.0;0.0;0.0;4.0;42.0;1.0;0.0;0.0;0.0;0.0;0.0;0.0;0.0;0.0;0.0;0.0;0.0;0.0;0.0;0.0;3.0;1.0;0.0;0.0;9.0;0.0;0.0;0.0;2.0;0.0;0.0;0.0;3.0;1.0;2.0;0.0;3.0;5.0;2.0;3.0;1.0;0.0;0.0;0.0;4.0;0.0;0.0;2.0;15.0;0.0;0.0;2.0;0.0;6.0;2.0;7.0;696.0;120.0;3.0;3.0;10.0;8.0;0.0;7.0;0.0;3.0;0…
747857;130.0;4.0;0.0;3.0;1.0;18.0;4.0;73.0;12.0;1.0;3.0;1.0;2.0;7.0;39.0;2.0;4.0;18.0;0.0;1.0;0.0;0.0;0.0;9.0;75.0;1.0;12.0;6.0;37.0;16.0;12.0;0.0;14.0;13.0;67.0;4.0;36.0;34.0;71.0;113.0;460.0;20.0;10.0;0.0;14.0;7.0;0.0;3.0;10.0;50.0;2.0;11.0;1.0;27.0;18.0;6.0;0.0;162.0;175.0;4.0;3.0;4.0;8.0;4.0;55.0;70.0;62.0;2.0;9.0;0.0;0.0;2.0;11.0;18.0;20.0;30.0;13.0;13.0;3.0;58.0;2.0;28.0;43.0;12.0;9.0;27.0;…
585221;0.0;0.0;0.0;0.0;0.0;6.0;16.0;3.0;0.0;0.0;0.0;3.0;2.0;7.0;12.0;0.0;3.0;103.0;1.0;1.0;3.0;0.0;2.0;4.0;25.0;0.0;12.0;0.0;96.0;16.0;33.0;6.0;24.0;107.0;4.0;1.0;3.0;5.0;0.0;27.0;2.0;0.0;0.0;1.0;0.0;1.0;0.0;0.0;1.0;6.0;1.0;2.0;0.0;41.0;2.0;2.0;0.0;9.0;11.0;18.0;2.0;6.0;19.0;11.0;28.0;0.0;6.0;5.0;8.0;1.0;0.0;7.0;12.0;9.0;5.0;12.0;1.0;0.0;0.0;11.0;0.0;4.0;16.0;17.0;1.0;0.0;3.0;0.0;0.0;5.0;1.0;2.0;…
1122584;7.0;23.0;11.0;0.0;44.0;0.0;2.0;0.0;8.0;127.0;0.0;2.0;13.0;1.0;2.0;11.0;5.0;0.0;4.0;4.0;12.0;0.0;10.0;0.0;0.0;1.0;3.0;12.0;0.0;5.0;7.0;3.0;2.0;2.0;0.0;1.0;0.0;0.0;0.0;0.0;0.0;0.0;1.0;32.0;0.0;0.0;0.0;0.0;1.0;6.0;2.0;0.0;0.0;0.0;0.0;0.0;0.0;0.0;0.0;0.0;0.0;1.0;0.0;1.0;1.0;0.0;0.0;1.0;0.0;34.0;0.0;1.0;0.0;0.0;0.0;0.0;0.0;13.0;0.0;0.0;0.0;1.0;0.0;0.0;0.0;0.0;0.0;0.0;0.0;0.0;0.0;0.0;0.0;0.0;0.…
541327;157.0;40.0;15.0;9.0;41.0;13.0;10.0;6.0;16.0;13.0;14.0;7.0;11.0;15.0;14.0;29.0;1.0;3.0;1.0;5.0;2.0;7.0;0.0;23.0;110.0;1.0;37.0;15.0;16.0;54.0;10.0;24.0;1193.0;17.0;23.0;4.0;44.0;14.0;8.0;377.0;21.0;16.0;11.0;15.0;26.0;4.0;9.0;21.0;33.0;221.0;12.0;45.0;9.0;7.0;29.0;4.0;8.0;4.0;5.0;8.0;0.0;22.0;7.0;23.0;61.0;38.0;97.0;18.0;31.0;2.0;21.0;20.0;27.0;23.0;19.0;1.0;13.0;75.0;31.0;8.0;4.0;45.0;0.0;…
334320;0.0;0.0;0.0;0.0;0.0;291.0;2.0;2.0;0.0;0.0;0.0;0.0;0.0;0.0;0.0;0.0;0.0;0.0;0.0;0.0;0.0;0.0;0.0;0.0;0.0;0.0;0.0;0.0;0.0;0.0;0.0;0.0;0.0;0.0;0.0;0.0;0.0;0.0;0.0;0.0;0.0;1.0;0.0;0.0;0.0;0.0;2.0;796.0;309.0;77.0;0.0;173.0;44.0;0.0;0.0;56.0;14.0;0.0;0.0;0.0;0.0;0.0;0.0;0.0;0.0;0.0;0.0;0.0;0.0;0.0;0.0;0.0;0.0;0.0;0.0;0.0;0.0;0.0;0.0;0.0;0.0;0.0;0.0;0.0;0.0;0.0;0.0;0.0;0.0;1.0;0.0;0.0;0.0;0.0;0.0;…
987696;4.0;0.0;0.0;0.0;0.0;10.0;1.0;14.0;6.0;0.0;0.0;17.0;0.0;8.0;0.0;0.0;0.0;5.0;2.0;1.0;6.0;1.0;0.0;36.0;187.0;0.0;0.0;15.0;6.0;1.0;1.0;0.0;123.0;696.0;6.0;2.0;14.0;2.0;6.0;40.0;287.0;13.0;2.0;0.0;4.0;1.0;3.0;7.0;22.0;127.0;14.0;0.0;0.0;15.0;0.0;0.0;0.0;5.0;25.0;1187.0;44.0;37.0;1288.0;39.0;19.0;9.0;44.0;12.0;27.0;0.0;58.0;323.0;1.0;4.0;1.0;87.0;6.0;13.0;0.0;13.0;0.0;4.0;350.0;1.0;3.0;0.0;0.0;0…
1065187;0.0;0.0;0.0;0.0;0.0;6.0;0.0;0.0;0.0;0.0;0.0;0.0;0.0;0.0;1.0;0.0;0.0;0.0;0.0;0.0;0.0;0.0;0.0;0.0;0.0;0.0;0.0;0.0;0.0;0.0;0.0;0.0;0.0;5.0;0.0;0.0;2.0;0.0;0.0;0.0;0.0;0.0;0.0;0.0;0.0;0.0;0.0;0.0;0.0;39.0;0.0;0.0;0.0;0.0;0.0;0.0;0.0;0.0;0.0;0.0;0.0;0.0;4.0;0.0;0.0;0.0;0.0;0.0;0.0;0.0;0.0;0.0;0.0;0.0;0.0;0.0;0.0;0.0;0.0;0.0;0.0;0.0;0.0;0.0;0.0;0.0;0.0;0.0;0.0;0.0;0.0;0.0;0.0;0.0;0.0;3.0;0.0;0.…
697479;0.0;5.0;1.0;2.0;12.0;7.0;10.0;12.0;31.0;6.0;42.0;6.0;0.0;4.0;1.0;0.0;13.0;6.0;0.0;0.0;0.0;0.0;1.0;3.0;4.0;0.0;7.0;4.0;6.0;3.0;4.0;8.0;1.0;45.0;2.0;0.0;11.0;2.0;7.0;2.0;82.0;10.0;104.0;3.0;3.0;5.0;3.0;5.0;5.0;134.0;3.0;2.0;9.0;0.0;0.0;3.0;2.0;0.0;0.0;27.0;0.0;1.0;20.0;13.0;11.0;1.0;2.0;0.0;0.0;7.0;0.0;0.0;0.0;0.0;0.0;0.0;0.0;6.0;2.0;1.0;2.0;3.0;54.0;16.0;0.0;35.0;19.0;2.0;0.0;6.0;4.0;6.0;14…
159560;6.0;0.0;0.0;2.0;1.0;0.0;0.0;33.0;7.0;7.0;8.0;100.0;0.0;0.0;0.0;3.0;3.0;0.0;0.0;0.0;2.0;3.0;0.0;5.0;14.0;1.0;6.0;30.0;3.0;3.0;6.0;0.0;24.0;65.0;5.0;4.0;17.0;0.0;1.0;9.0;0.0;3.0;1.0;1.0;2.0;2.0;3.0;7.0;1.0;16.0;2.0;28.0;1.0;0.0;8.0;0.0;1.0;29.0;17.0;8.0;27.0;0.0;11.0;37.0;38.0;18.0;15.0;3.0;2.0;0.0;0.0;0.0;9.0;28.0;22.0;8.0;18.0;12.0;0.0;6.0;0.0;10.0;24.0;3.0;0.0;1.0;26.0;2.0;0.0;2.0;0.0;0.0…
724604;10.0;2.0;14.0;7.0;10.0;3.0;5.0;5.0;47.0;4.0;1.0;6.0;0.0;1.0;4.0;20.0;5.0;10.0;0.0;2.0;10.0;7.0;5.0;35.0;7.0;2.0;2.0;4.0;3.0;10.0;56.0;9.0;7.0;6.0;5.0;9.0;29.0;0.0;0.0;4.0;0.0;10.0;7.0;15.0;0.0;14.0;8.0;7.0;16.0;1.0;0.0;0.0;3.0;8.0;8.0;1.0;6.0;1.0;13.0;10.0;11.0;20.0;15.0;12.0;24.0;7.0;7.0;5.0;0.0;13.0;2.0;8.0;4.0;3.0;1.0;5.0;3.0;0.0;0.0;0.0;1.0;0.0;43.0;2.0;0.0;0.0;1.0;0.0;4.0;1.0;0.0;0.0;…
628299;5.0;328.0;66.0;10.0;63.0;14.0;23.0;78.0;699.0;78.0;224.0;10.0;47.0;5.0;49.0;17.0;12.0;12.0;4.0;10.0;3.0;4.0;6.0;31.0;20.0;7.0;17.0;20.0;23.0;62.0;18.0;40.0;2.0;27.0;10.0;4.0;11.0;7.0;4.0;27.0;18.0;35.0;24.0;65.0;11.0;2.0;9.0;10.0;19.0;80.0;4.0;4.0;0.0;35.0;19.0;3.0;2.0;7.0;22.0;73.0;24.0;19.0;68.0;41.0;47.0;9.0;23.0;14.0;9.0;18.0;13.0;6.0;19.0;13.0;9.0;27.0;10.0;10.0;7.0;6.0;8.0;16.0;11.0;…
730684;96.0;16.0;31.0;17.0;14.0;14.0;11.0;0.0;8.0;0.0;1.0;31.0;0.0;4.0;2.0;11.0;20.0;35.0;1.0;0.0;1.0;2.0;2.0;3.0;5.0;0.0;0.0;139.0;7.0;3.0;59.0;3.0;5620.0;11.0;13.0;7.0;8.0;12.0;14.0;47.0;2.0;26.0;36.0;29.0;2.0;33.0;101.0;45.0;30.0;73.0;6.0;110.0;20.0;2.0;1.0;4.0;10.0;0.0;7.0;1.0;0.0;0.0;0.0;1.0;1.0;0.0;2.0;0.0;0.0;0.0;0.0;1.0;0.0;1.0;0.0;0.0;0.0;2.0;0.0;0.0;8.0;11.0;0.0;1.0;2.0;0.0;2.0;0.0;0.0;…
110215;22.0;9.0;3.0;3.0;2.0;4.0;1.0;3.0;17.0;10.0;5.0;1.0;18.0;2.0;4.0;8.0;0.0;0.0;1.0;0.0;17.0;1.0;9.0;10.0;1.0;3.0;4.0;0.0;1.0;13.0;2.0;10.0;27.0;2.0;42.0;1.0;29.0;10.0;9.0;43.0;2.0;3.0;5.0;6.0;12.0;1.0;2.0;4.0;7.0;3.0;1.0;9.0;2.0;24.0;6.0;5.0;3.0;0.0;6.0;0.0;1.0;2.0;4.0;6.0;5.0;1.0;6.0;0.0;5.0;1.0;2.0;2.0;1.0;4.0;1.0;7.0;0.0;11.0;13.0;5.0;15.0;40.0;4.0;1.0;3.0;5.0;8.0;0.0;0.0;4.0;5.0;2.0;6.0;3…
145014;0.0;3.0;1.0;0.0;2.0;26.0;13.0;4.0;8.0;0.0;0.0;0.0;0.0;0.0;0.0;0.0;0.0;0.0;0.0;0.0;0.0;0.0;0.0;0.0;3.0;0.0;0.0;2.0;0.0;4.0;0.0;0.0;0.0;3.0;3.0;0.0;0.0;0.0;0.0;0.0;0.0;4.0;50.0;0.0;0.0;0.0;0.0;25.0;16.0;2.0;0.0;1.0;0.0;0.0;0.0;16.0;0.0;0.0;2.0;0.0;0.0;0.0;0.0;0.0;6.0;1.0;2.0;1.0;0.0;0.0;0.0;0.0;2.0;0.0;1.0;12.0;0.0;0.0;0.0;0.0;0.0;0.0;3.0;0.0;1.0;0.0;2.0;0.0;0.0;1.0;0.0;0.0;0.0;0.0;0.0;0.0;0…
359570;0.0;7.0;1.0;2.0;7.0;0.0;2.0;0.0;0.0;0.0;5.0;2.0;0.0;0.0;0.0;0.0;0.0;1.0;0.0;0.0;0.0;0.0;0.0;0.0;0.0;0.0;0.0;0.0;3.0;0.0;4.0;4.0;0.0;2.0;0.0;0.0;2.0;0.0;17.0;1.0;2.0;0.0;2.0;2.0;0.0;0.0;1.0;2.0;2.0;3.0;0.0;2.0;1.0;0.0;0.0;1.0;0.0;0.0;0.0;1.0;1.0;0.0;0.0;0.0;4.0;0.0;0.0;0.0;0.0;0.0;0.0;0.0;5.0;0.0;0.0;0.0;0.0;0.0;1.0;0.0;0.0;0.0;1.0;3.0;0.0;8.0;0.0;1.0;0.0;4.0;1.0;0.0;2.0;1.0;0.0;0.0;0.0;0.0…
1024056;499.0;97.0;341.0;242.0;530.0;30.0;277.0;24.0;70.0;676.0;3.0;60.0;26.0;185.0;217.0;387.0;126.0;192.0;14.0;13.0;79.0;52.0;36.0;322.0;30.0;37.0;48.0;132.0;2.0;365.0;270.0;207.0;444.0;53.0;167.0;156.0;163.0;168.0;60.0;494.0;2.0;10.0;19.0;458.0;11.0;144.0;157.0;75.0;146.0;554.0;45.0;189.0;74.0;192.0;76.0;79.0;60.0;9.0;33.0;0.0;21.0;97.0;5.0;49.0;11.0;15.0;73.0;25.0;33.0;52.0;50.0;45.0;22.0;21.…
875704;5.0;59.0;5.0;4.0;2.0;1.0;2.0;0.0;0.0;0.0;16.0;81.0;10.0;2.0;12.0;5.0;12.0;1.0;3.0;1.0;63.0;3.0;37.0;5.0;3.0;3.0;3.0;9.0;4.0;16.0;1.0;4.0;29.0;62.0;90.0;8.0;154.0;6.0;5.0;5.0;122.0;40.0;18.0;7.0;6.0;0.0;7.0;3.0;5.0;37.0;0.0;2.0;1.0;20.0;3.0;1.0;0.0;17.0;92.0;3.0;0.0;0.0;4.0;1.0;2.0;0.0;0.0;1.0;0.0;0.0;0.0;2.0;0.0;0.0;0.0;0.0;0.0;166.0;77.0;43.0;40.0;221.0;6.0;0.0;16.0;361.0;449.0;20.0;13.0;…
509723;0.0;3.0;0.0;0.0;0.0;0.0;0.0;0.0;173.0;1.0;21.0;0.0;0.0;0.0;0.0;0.0;0.0;0.0;0.0;0.0;0.0;0.0;0.0;0.0;0.0;0.0;0.0;0.0;0.0;0.0;0.0;0.0;0.0;0.0;0.0;0.0;0.0;0.0;0.0;0.0;0.0;0.0;0.0;1.0;0.0;0.0;0.0;0.0;0.0;0.0;2.0;0.0;0.0;0.0;0.0;0.0;0.0;0.0;0.0;0.0;0.0;0.0;0.0;0.0;0.0;0.0;0.0;0.0;0.0;0.0;0.0;0.0;0.0;0.0;0.0;0.0;0.0;0.0;0.0;0.0;0.0;0.0;0.0;0.0;0.0;33.0;0.0;0.0;0.0;0.0;0.0;0.0;0.0;0.0;0.0;0.0;0.0;…
564004;1.0;3.0;2.0;2.0;1.0;1.0;0.0;4.0;15.0;4.0;10.0;0.0;0.0;1.0;2.0;0.0;2.0;0.0;1.0;0.0;0.0;2.0;0.0;0.0;0.0;0.0;2.0;0.0;0.0;0.0;0.0;0.0;3.0;7.0;1.0;0.0;0.0;0.0;1.0;0.0;0.0;1.0;1.0;3.0;0.0;0.0;0.0;0.0;1.0;11.0;1.0;2.0;0.0;0.0;0.0;0.0;0.0;0.0;0.0;2.0;0.0;0.0;0.0;0.0;0.0;0.0;0.0;0.0;0.0;0.0;2.0;3.0;0.0;0.0;0.0;0.0;0.0;0.0;0.0;0.0;0.0;1.0;0.0;0.0;0.0;0.0;3.0;0.0;1.0;0.0;0.0;0.0;1.0;0.0;0.0;0.0;0.0;0…
560243;117.0;1077.0;55.0;25.0;86.0;17.0;57.0;15.0;156.0;23.0;487.0;204.0;14.0;57.0;114.0;40.0;14.0;4165.0;4.0;6.0;13.0;9.0;12.0;71.0;161.0;3.0;218.0;23.0;690.0;176.0;230.0;874.0;460.0;46.0;105.0;87.0;53.0;130.0;1606.0;325.0;97.0;46.0;1361.0;53.0;62.0;17.0;9.0;43.0;26.0;178.0;5.0;87.0;49.0;1014.0;196.0;21.0;2.0;3264.0;1968.0;687.0;624.0;326.0;827.0;37.0;462.0;78.0;114.0;69.0;53.0;1.0;65.0;116.0;68…
836583;0.0;0.0;0.0;2.0;0.0;2.0;8.0;0.0;10.0;3.0;1.0;25.0;0.0;5.0;0.0;2.0;0.0;20.0;0.0;0.0;0.0;0.0;0.0;0.0;0.0;0.0;3.0;0.0;12.0;1.0;8.0;35.0;0.0;0.0;0.0;0.0;0.0;0.0;8.0;0.0;2.0;2.0;1.0;2.0;1.0;0.0;1.0;0.0;0.0;16.0;0.0;2.0;0.0;0.0;0.0;0.0;0.0;0.0;0.0;0.0;0.0;1.0;0.0;17.0;7.0;1.0;0.0;0.0;0.0;0.0;0.0;0.0;22.0;1.0;0.0;35.0;0.0;2.0;0.0;19.0;5.0;0.0;3.0;17.0;40.0;4.0;15.0;31.0;43.0;21.0;1.0;4.0;16.0;2.0…
4470886;0.0;0.0;20.0;6.0;0.0;0.0;36.0;1.0;0.0;16.0;4.0;0.0;0.0;2.0;1.0;0.0;6.0;51.0;0.0;0.0;0.0;0.0;0.0;0.0;0.0;0.0;0.0;2.0;0.0;0.0;16.0;1.0;1.0;1.0;0.0;0.0;0.0;0.0;0.0;0.0;0.0;4.0;2.0;24.0;0.0;2.0;0.0;1.0;0.0;3.0;0.0;0.0;0.0;0.0;0.0;0.0;0.0;0.0;0.0;0.0;4.0;79.0;0.0;0.0;0.0;0.0;0.0;0.0;0.0;0.0;0.0;0.0;0.0;0.0;0.0;0.0;0.0;0.0;0.0;0.0;0.0;0.0;0.0;0.0;0.0;0.0;0.0;0.0;5.0;0.0;0.0;0.0;1.0;0.0;0.0;0.0;…
808597;174.0;8.0;1.0;8.0;0.0;11.0;13.0;2.0;0.0;3.0;16.0;4.0;1.0;6.0;54.0;0.0;0.0;0.0;0.0;0.0;8.0;3.0;0.0;42.0;12.0;0.0;1.0;7.0;77.0;27.0;5.0;0.0;87.0;3.0;29.0;0.0;31.0;194.0;417.0;226.0;55.0;41.0;5.0;5.0;143.0;10.0;14.0;7.0;6.0;39.0;4.0;70.0;2.0;20.0;12.0;5.0;7.0;35.0;21.0;11.0;5.0;7.0;12.0;0.0;0.0;4.0;1.0;1.0;1.0;0.0;27.0;21.0;2.0;3.0;13.0;7.0;9.0;122.0;33.0;2173.0;600.0;66.0;71.0;65.0;49.0;32.0…
3394215;5.0;26.0;4.0;0.0;17.0;1.0;14.0;96.0;22.0;6.0;5.0;2.0;3.0;1.0;2.0;19.0;1.0;3.0;0.0;0.0;3.0;1.0;0.0;11.0;10.0;1.0;10.0;44.0;21.0;0.0;0.0;2.0;5.0;169.0;6.0;1.0;0.0;5.0;1.0;4.0;2.0;0.0;1.0;8.0;1.0;2.0;2.0;0.0;1.0;15.0;0.0;4.0;0.0;4.0;0.0;0.0;4.0;0.0;3.0;4.0;2.0;2.0;11.0;4.0;10.0;13.0;5.0;0.0;3.0;0.0;1.0;0.0;2.0;3.0;2.0;2.0;0.0;1.0;0.0;0.0;2.0;2.0;2.0;1.0;0.0;2.0;0.0;0.0;0.0;1.0;0.0;0.0;0.0;4.…
246691;8464.0;4775.0;3931.0;5815.0;4887.0;114.0;1095.0;3.0;22.0;26.0;19.0;307.0;326.0;758.0;503.0;4902.0;1344.0;902.0;413.0;405.0;879.0;973.0;640.0;5757.0;25.0;484.0;69.0;82.0;7.0;401.0;2001.0;432.0;1842.0;45.0;1910.0;1754.0;2076.0;1425.0;900.0;4144.0;15.0;1364.0;1599.0;4504.0;421.0;2004.0;1973.0;1108.0;2329.0;4275.0;398.0;2755.0;876.0;966.0;487.0;500.0;1375.0;127.0;85.0;3.0;30.0;57.0;8.0;6.0;4.0…
1118847;0.0;1.0;1.0;1.0;1.0;0.0;0.0;2.0;3.0;2.0;5.0;0.0;5.0;0.0;6.0;0.0;0.0;3.0;3.0;0.0;0.0;0.0;0.0;0.0;1.0;0.0;0.0;0.0;0.0;3.0;2.0;0.0;23.0;1.0;1.0;0.0;0.0;0.0;1.0;6.0;0.0;0.0;0.0;0.0;0.0;0.0;0.0;0.0;0.0;0.0;0.0;0.0;0.0;0.0;0.0;0.0;0.0;0.0;0.0;0.0;0.0;0.0;0.0;1.0;0.0;0.0;0.0;0.0;0.0;0.0;1.0;0.0;0.0;0.0;0.0;0.0;0.0;10.0;4.0;2.0;7.0;31.0;9.0;1.0;0.0;0.0;0.0;0.0;0.0;0.0;0.0;0.0;1.0;3.0;0.0;0.0;1.0;…
119231;2.0;0.0;0.0;0.0;0.0;0.0;0.0;0.0;80.0;10.0;2.0;1.0;11.0;0.0;0.0;2.0;0.0;3.0;1.0;2.0;1.0;0.0;7.0;3.0;4.0;0.0;0.0;0.0;2.0;6.0;2.0;0.0;1.0;1.0;6.0;1.0;21.0;0.0;2.0;0.0;0.0;0.0;0.0;0.0;0.0;0.0;0.0;0.0;0.0;0.0;0.0;0.0;0.0;8.0;5.0;0.0;0.0;1.0;49.0;28.0;9.0;5.0;23.0;0.0;1.0;1.0;1.0;0.0;0.0;0.0;0.0;0.0;0.0;0.0;0.0;0.0;0.0;0.0;0.0;0.0;0.0;0.0;10.0;6.0;0.0;2.0;5.0;0.0;1.0;0.0;0.0;0.0;0.0;0.0;0.0;0.0;…
827773;2849.0;2.0;8.0;7.0;2.0;38.0;13.0;55.0;16.0;47.0;173.0;12.0;282.0;10.0;224.0;105.0;16.0;76.0;19.0;15.0;258.0;98.0;285.0;0.0;28.0;6.0;2.0;599.0;0.0;7.0;249.0;12.0;9296.0;40.0;168.0;54.0;199.0;1513.0;286.0;5307.0;0.0;2.0;11.0;2.0;30.0;7.0;11.0;32.0;81.0;1347.0;70.0;293.0;70.0;313.0;264.0;34.0;67.0;24.0;21.0;0.0;0.0;2.0;0.0;0.0;5.0;23.0;26.0;8.0;44.0;16.0;4.0;0.0;8.0;13.0;14.0;27.0;11.0;1085.0…
40205;9.0;0.0;0.0;0.0;3.0;0.0;0.0;0.0;7.0;3.0;5.0;1.0;5.0;1.0;3.0;2.0;2.0;1.0;1.0;1.0;1.0;1.0;0.0;3.0;1.0;0.0;0.0;5.0;0.0;3.0;1.0;3.0;7.0;2.0;11.0;1.0;10.0;9.0;6.0;5.0;0.0;2.0;5.0;5.0;5.0;1.0;1.0;8.0;2.0;6.0;1.0;7.0;1.0;6.0;2.0;1.0;0.0;3.0;8.0;1.0;4.0;0.0;0.0;0.0;0.0;6.0;0.0;1.0;1.0;0.0;1.0;0.0;0.0;2.0;2.0;2.0;0.0;0.0;6.0;3.0;10.0;19.0;0.0;1.0;0.0;8.0;4.0;0.0;0.0;0.0;7.0;0.0;0.0;2.0;5.0;6.0;3.0;3…
516306;1.0;3.0;0.0;0.0;4.0;0.0;0.0;0.0;0.0;0.0;0.0;8.0;2.0;0.0;0.0;1.0;1.0;0.0;0.0;0.0;0.0;0.0;0.0;2.0;0.0;0.0;0.0;0.0;0.0;0.0;0.0;0.0;10.0;2.0;0.0;0.0;0.0;0.0;0.0;1.0;0.0;0.0;0.0;0.0;0.0;0.0;1.0;0.0;0.0;7.0;0.0;0.0;0.0;5.0;4.0;0.0;0.0;1.0;0.0;0.0;0.0;0.0;1.0;0.0;0.0;0.0;0.0;0.0;0.0;0.0;0.0;0.0;0.0;0.0;0.0;1.0;0.0;0.0;0.0;0.0;0.0;0.0;0.0;0.0;0.0;0.0;0.0;0.0;0.0;0.0;0.0;0.0;0.0;0.0;13.0;3.0;3.0;1.…
4311486;6.0;5.0;13.0;7.0;7.0;1.0;4.0;0.0;3.0;0.0;3.0;0.0;0.0;0.0;1.0;1.0;0.0;1.0;1.0;0.0;0.0;0.0;1.0;3.0;1.0;0.0;1.0;0.0;2.0;0.0;0.0;0.0;1.0;1.0;5.0;0.0;9.0;3.0;1.0;10.0;1.0;1.0;2.0;7.0;1.0;8.0;10.0;2.0;0.0;14.0;1.0;5.0;1.0;3.0;2.0;0.0;0.0;1.0;1.0;0.0;2.0;0.0;0.0;0.0;1.0;1.0;2.0;0.0;1.0;0.0;0.0;0.0;2.0;0.0;0.0;0.0;0.0;1.0;0.0;0.0;0.0;2.0;0.0;1.0;0.0;4.0;0.0;0.0;0.0;1.0;0.0;0.0;0.0;0.0;3.0;2.0;3.0…
815450;21.0;35.0;57.0;28.0;25.0;0.0;2.0;0.0;0.0;3.0;15.0;8.0;1.0;0.0;0.0;54.0;2.0;3.0;0.0;2.0;0.0;0.0;0.0;0.0;0.0;0.0;0.0;2.0;1.0;0.0;5.0;2.0;5.0;5.0;6.0;0.0;0.0;2.0;1.0;3.0;1.0;4.0;0.0;18.0;3.0;23.0;22.0;2.0;5.0;48.0;4.0;0.0;1.0;0.0;0.0;3.0;2.0;0.0;0.0;0.0;0.0;0.0;0.0;0.0;0.0;0.0;0.0;1.0;0.0;0.0;0.0;0.0;0.0;1.0;0.0;0.0;0.0;8.0;0.0;6.0;4.0;7.0;0.0;0.0;1.0;0.0;0.0;5.0;5.0;0.0;0.0;5.0;0.0;2.0;1.0;4…
356497;0.0;7.0;9.0;8.0;6.0;34.0;23.0;0.0;0.0;0.0;0.0;1.0;0.0;1.0;0.0;2.0;9.0;2.0;0.0;0.0;0.0;3.0;0.0;0.0;0.0;0.0;0.0;1.0;0.0;0.0;17.0;4.0;0.0;0.0;0.0;13.0;0.0;0.0;0.0;3.0;0.0;14.0;78.0;15.0;0.0;13.0;18.0;42.0;23.0;15.0;0.0;0.0;2.0;0.0;0.0;3.0;4.0;0.0;0.0;0.0;0.0;0.0;0.0;0.0;0.0;0.0;0.0;0.0;0.0;0.0;0.0;0.0;0.0;0.0;0.0;0.0;0.0;0.0;0.0;0.0;0.0;0.0;0.0;0.0;0.0;0.0;11.0;1.0;0.0;3.0;3.0;0.0;0.0;0.0;0.0…
179461;30.0;21.0;24.0;3.0;20.0;66.0;79.0;56.0;1.0;7.0;11.0;0.0;1.0;3.0;7.0;137.0;27.0;687.0;2.0;4.0;7.0;3.0;6.0;0.0;59.0;0.0;7.0;14.0;3.0;8.0;223.0;167.0;6.0;6.0;16.0;19.0;31.0;8.0;7.0;29.0;171.0;489.0;32.0;59.0;47.0;18.0;14.0;85.0;308.0;177.0;1.0;85.0;31.0;0.0;34.0;24.0;9.0;25.0;3.0;8.0;57.0;49.0;11.0;99.0;178.0;54.0;34.0;3.0;8.0;3.0;0.0;0.0;21.0;1.0;8.0;50.0;9.0;23.0;2.0;14.0;3.0;16.0;0.0;0.0;1…
637010;4.0;8.0;14.0;1.0;12.0;86.0;124.0;2.0;215.0;97.0;0.0;1.0;1.0;4.0;5.0;55.0;29.0;15.0;0.0;0.0;2.0;0.0;0.0;0.0;4.0;0.0;0.0;4.0;41.0;2.0;13.0;18.0;0.0;15.0;0.0;0.0;3.0;1.0;1.0;0.0;0.0;2.0;2.0;18.0;0.0;0.0;6.0;14.0;4.0;15.0;0.0;1.0;0.0;0.0;0.0;7.0;4.0;0.0;0.0;0.0;1.0;0.0;0.0;14.0;6.0;1.0;0.0;0.0;0.0;0.0;0.0;0.0;1.0;0.0;0.0;6.0;0.0;0.0;0.0;0.0;0.0;0.0;0.0;0.0;0.0;25.0;67.0;22.0;5.0;12.0;0.0;0.0;4…
687497;0.0;0.0;0.0;0.0;1.0;0.0;0.0;0.0;0.0;0.0;0.0;0.0;0.0;0.0;0.0;38.0;16.0;10.0;0.0;0.0;0.0;0.0;0.0;0.0;0.0;0.0;0.0;2.0;0.0;0.0;8.0;0.0;0.0;0.0;0.0;1.0;0.0;0.0;0.0;0.0;0.0;0.0;0.0;0.0;0.0;0.0;0.0;0.0;0.0;0.0;0.0;4.0;0.0;0.0;0.0;0.0;0.0;0.0;0.0;0.0;0.0;0.0;0.0;0.0;0.0;0.0;0.0;0.0;0.0;0.0;0.0;0.0;0.0;0.0;0.0;0.0;0.0;0.0;0.0;0.0;0.0;0.0;3.0;0.0;0.0;3.0;17.0;2.0;0.0;5.0;0.0;0.0;0.0;0.0;0.0;0.0;0.0;…
242598;0.0;3.0;9.0;0.0;0.0;0.0;2.0;0.0;168.0;5.0;0.0;0.0;2.0;2.0;0.0;9.0;0.0;4.0;0.0;3.0;3.0;1.0;2.0;0.0;0.0;0.0;0.0;0.0;0.0;0.0;5.0;2.0;0.0;0.0;0.0;0.0;0.0;0.0;0.0;2.0;0.0;0.0;0.0;7.0;0.0;0.0;0.0;0.0;1.0;0.0;0.0;0.0;0.0;0.0;0.0;1.0;0.0;0.0;0.0;0.0;0.0;0.0;0.0;0.0;0.0;0.0;0.0;0.0;0.0;0.0;0.0;0.0;0.0;0.0;0.0;0.0;0.0;0.0;0.0;0.0;2.0;0.0;0.0;0.0;0.0;0.0;0.0;0.0;0.0;0.0;0.0;0.0;0.0;0.0;0.0;0.0;0.0;0.…
886673;1108.0;3.0;0.0;4.0;3.0;40.0;36.0;3.0;21.0;2.0;5.0;41.0;0.0;144.0;110.0;1.0;4.0;510.0;6.0;2.0;4.0;0.0;1.0;51.0;49.0;4.0;6.0;3.0;75.0;115.0;45.0;10.0;1628.0;9.0;101.0;2.0;299.0;78.0;295.0;758.0;496.0;238.0;78.0;0.0;116.0;37.0;29.0;55.0;29.0;488.0;5.0;136.0;21.0;69.0;20.0;25.0;9.0;8.0;32.0;11.0;27.0;14.0;15.0;140.0;115.0;5.0;18.0;14.0;2.0;1.0;49.0;57.0;100.0;3.0;3.0;59.0;7.0;86.0;8.0;487.0;1.…
823671;16.0;114.0;77.0;64.0;60.0;16.0;17.0;5.0;11.0;28.0;4.0;0.0;3.0;3.0;5.0;9.0;7.0;0.0;1.0;0.0;12.0;7.0;3.0;3.0;4.0;0.0;0.0;12.0;0.0;8.0;7.0;9.0;1.0;12.0;8.0;5.0;8.0;7.0;29.0;6.0;0.0;48.0;71.0;83.0;51.0;19.0;11.0;15.0;23.0;38.0;4.0;22.0;8.0;3.0;3.0;8.0;3.0;1.0;3.0;1.0;2.0;0.0;0.0;4.0;4.0;1.0;1.0;1.0;1.0;2.0;1.0;0.0;0.0;4.0;0.0;2.0;1.0;15.0;1.0;2.0;2.0;20.0;0.0;0.0;1.0;4.0;4.0;4.0;0.0;2.0;0.0;0.…
1081231;122.0;10.0;0.0;1.0;9.0;5.0;126.0;31.0;53.0;149.0;0.0;0.0;4.0;29.0;48.0;34.0;28.0;87.0;4.0;5.0;19.0;28.0;23.0;691.0;78.0;27.0;43.0;11.0;12.0;10.0;105.0;5.0;20.0;86.0;168.0;25.0;584.0;16.0;16.0;33.0;210.0;9.0;16.0;15.0;0.0;2.0;12.0;30.0;10.0;33.0;6.0;91.0;117.0;123.0;90.0;80.0;80.0;92.0;90.0;287.0;8.0;18.0;356.0;53.0;89.0;44.0;74.0;19.0;21.0;10.0;13.0;11.0;38.0;36.0;56.0;60.0;56.0;1.0;0.0;5…
111797;0.0;2.0;11.0;11.0;2.0;0.0;0.0;1.0;0.0;2.0;3.0;1.0;0.0;0.0;0.0;3.0;4.0;1.0;0.0;0.0;0.0;0.0;0.0;0.0;0.0;0.0;0.0;0.0;5.0;2.0;1.0;1.0;13.0;1.0;0.0;0.0;0.0;0.0;0.0;0.0;11.0;1.0;0.0;75.0;0.0;1.0;0.0;0.0;0.0;0.0;0.0;0.0;0.0;0.0;0.0;0.0;0.0;0.0;0.0;0.0;0.0;0.0;0.0;0.0;0.0;0.0;0.0;0.0;0.0;0.0;0.0;0.0;0.0;0.0;1.0;0.0;0.0;7.0;1.0;1.0;0.0;0.0;4.0;0.0;0.0;5.0;11.0;0.0;0.0;1.0;0.0;0.0;0.0;0.0;0.0;0.0;0.…
3427116;2.0;0.0;0.0;0.0;0.0;0.0;10.0;0.0;2.0;0.0;0.0;2.0;0.0;0.0;1.0;0.0;0.0;4.0;0.0;0.0;0.0;0.0;0.0;0.0;5.0;0.0;0.0;0.0;11.0;4.0;2.0;0.0;6.0;0.0;0.0;0.0;0.0;4.0;1.0;3.0;1.0;1.0;1.0;0.0;1.0;0.0;0.0;0.0;1.0;9.0;1.0;1.0;0.0;0.0;0.0;4.0;1.0;0.0;0.0;0.0;1.0;3.0;0.0;11.0;9.0;1.0;2.0;3.0;0.0;0.0;0.0;3.0;3.0;0.0;0.0;19.0;0.0;2.0;1.0;5.0;1.0;4.0;2.0;1.0;1.0;0.0;3.0;4.0;3.0;5.0;1.0;0.0;2.0;0.0;1.0;1.0;0.0…
956988;0.0;0.0;0.0;0.0;0.0;1.0;0.0;3.0;15.0;9.0;15.0;0.0;3.0;0.0;0.0;6.0;1.0;1.0;5.0;1.0;8.0;0.0;4.0;1.0;0.0;2.0;0.0;3.0;0.0;0.0;2.0;6.0;2.0;11.0;3.0;2.0;0.0;2.0;0.0;7.0;0.0;0.0;0.0;3.0;0.0;0.0;1.0;0.0;0.0;0.0;1.0;0.0;0.0;4.0;0.0;0.0;2.0;0.0;0.0;0.0;0.0;0.0;0.0;1.0;3.0;4.0;0.0;0.0;0.0;1.0;0.0;0.0;0.0;0.0;4.0;0.0;0.0;1.0;0.0;0.0;1.0;0.0;0.0;0.0;3.0;28.0;9.0;1.0;0.0;0.0;0.0;0.0;2.0;1.0;0.0;0.0;0.0;…
677064;0.0;0.0;0.0;0.0;0.0;0.0;8.0;1.0;0.0;5.0;0.0;2.0;0.0;0.0;0.0;0.0;0.0;1.0;0.0;0.0;1.0;0.0;0.0;0.0;3.0;0.0;10.0;3.0;52.0;1.0;0.0;1.0;5.0;73.0;0.0;0.0;0.0;0.0;0.0;0.0;3.0;0.0;0.0;0.0;0.0;0.0;0.0;0.0;0.0;3.0;3.0;0.0;0.0;0.0;0.0;2.0;0.0;0.0;0.0;2.0;0.0;2.0;5.0;5.0;30.0;1.0;0.0;1.0;0.0;0.0;0.0;1.0;35.0;2.0;0.0;19.0;0.0;2.0;0.0;3.0;0.0;0.0;8.0;5.0;0.0;0.0;2.0;1.0;0.0;1.0;4.0;1.0;0.0;0.0;0.0;0.0;0.…
27005;0.0;0.0;0.0;0.0;0.0;0.0;1.0;0.0;70.0;50.0;2.0;0.0;0.0;1.0;0.0;0.0;0.0;0.0;0.0;0.0;0.0;0.0;0.0;4229.0;6.0;5.0;1.0;0.0;9.0;4.0;3.0;0.0;6.0;16.0;0.0;0.0;10.0;0.0;1.0;0.0;3.0;0.0;0.0;0.0;0.0;2.0;0.0;3.0;0.0;9.0;0.0;0.0;1.0;821.0;356.0;0.0;0.0;334.0;539.0;14.0;74.0;63.0;11.0;11.0;3.0;0.0;2.0;2.0;1.0;1.0;8.0;1.0;6.0;3.0;14.0;5.0;58.0;39.0;0.0;0.0;0.0;0.0;0.0;2.0;0.0;0.0;3.0;0.0;0.0;2.0;0.0;0.0;0.…
130688;9.0;2.0;0.0;0.0;1.0;10.0;4.0;12.0;13.0;21.0;2.0;4.0;9.0;9.0;5.0;1.0;12.0;9.0;22.0;36.0;10.0;5.0;9.0;5.0;3.0;8.0;6.0;31.0;3.0;9.0;14.0;3.0;19.0;12.0;6.0;4.0;13.0;8.0;12.0;11.0;1.0;11.0;8.0;4.0;7.0;6.0;8.0;18.0;10.0;7.0;10.0;9.0;1.0;10.0;12.0;5.0;1.0;9.0;2.0;0.0;2.0;3.0;1.0;5.0;12.0;11.0;8.0;5.0;17.0;11.0;4.0;3.0;3.0;7.0;3.0;3.0;0.0;2.0;11.0;4.0;3.0;10.0;0.0;0.0;1.0;1.0;2.0;0.0;1.0;3.0;7.0;1…
1106085;0.0;2.0;0.0;0.0;0.0;0.0;0.0;0.0;647.0;12.0;19.0;0.0;0.0;0.0;0.0;0.0;0.0;0.0;0.0;0.0;0.0;0.0;0.0;0.0;0.0;0.0;0.0;0.0;1.0;0.0;0.0;0.0;0.0;0.0;0.0;0.0;0.0;0.0;0.0;0.0;0.0;0.0;0.0;0.0;0.0;0.0;0.0;0.0;0.0;0.0;0.0;0.0;0.0;0.0;0.0;0.0;0.0;0.0;0.0;0.0;0.0;0.0;0.0;0.0;0.0;0.0;0.0;0.0;0.0;0.0;0.0;0.0;0.0;0.0;0.0;0.0;0.0;0.0;0.0;0.0;0.0;0.0;0.0;0.0;0.0;0.0;1.0;0.0;0.0;0.0;0.0;0.0;0.0;0.0;0.0;0.0;0.0…
1119537;14.0;10.0;16.0;10.0;18.0;0.0;1.0;0.0;5.0;6.0;3.0;2.0;6.0;2.0;6.0;38.0;11.0;4.0;10.0;2.0;17.0;6.0;7.0;2.0;9.0;2.0;2.0;4.0;0.0;3.0;10.0;2.0;38.0;21.0;49.0;2.0;48.0;8.0;1.0;12.0;3.0;3.0;0.0;2.0;0.0;0.0;4.0;0.0;0.0;3.0;0.0;8.0;1.0;4.0;2.0;0.0;4.0;0.0;4.0;0.0;1.0;0.0;0.0;0.0;0.0;3.0;10.0;0.0;1.0;1.0;5.0;3.0;0.0;0.0;6.0;0.0;0.0;0.0;0.0;0.0;0.0;0.0;4.0;0.0;0.0;1.0;1.0;1.0;0.0;0.0;0.0;1.0;0.0;1.0…
336794;11.0;10.0;4.0;7.0;3.0;0.0;0.0;0.0;1.0;0.0;0.0;0.0;0.0;1.0;0.0;2.0;1.0;0.0;1.0;0.0;3.0;1.0;0.0;14.0;0.0;9.0;0.0;0.0;0.0;1.0;2.0;0.0;0.0;0.0;3.0;1.0;1.0;0.0;0.0;8.0;0.0;3.0;4.0;14.0;0.0;5.0;0.0;3.0;10.0;10.0;0.0;4.0;1.0;4.0;1.0;1.0;1.0;1.0;0.0;0.0;0.0;0.0;0.0;0.0;0.0;0.0;0.0;0.0;0.0;5.0;2.0;3.0;0.0;0.0;1.0;1.0;0.0;0.0;0.0;0.0;0.0;6.0;0.0;0.0;0.0;0.0;0.0;0.0;0.0;0.0;0.0;2.0;0.0;0.0;0.0;5.0;1.…
977203;3.0;4.0;1.0;0.0;0.0;2.0;8.0;41.0;3.0;30.0;0.0;0.0;1.0;6.0;1.0;5.0;25.0;4.0;9.0;10.0;25.0;1.0;18.0;48.0;1.0;7.0;8.0;12.0;0.0;9.0;4.0;2.0;25.0;7.0;24.0;8.0;50.0;110.0;19.0;29.0;2.0;3.0;1.0;0.0;1.0;0.0;1.0;2.0;4.0;7.0;0.0;19.0;2.0;35.0;41.0;12.0;1.0;5.0;9.0;4.0;4.0;10.0;1.0;22.0;17.0;9.0;9.0;4.0;5.0;4.0;0.0;1.0;6.0;4.0;24.0;1.0;10.0;8.0;0.0;2.0;4.0;20.0;0.0;0.0;0.0;0.0;0.0;0.0;0.0;0.0;0.0;0.0…
532139;0.0;5.0;3.0;0.0;5.0;0.0;1.0;0.0;1.0;2.0;4.0;9.0;4.0;2.0;3.0;20.0;9.0;2.0;3.0;2.0;15.0;1.0;5.0;0.0;0.0;0.0;0.0;0.0;0.0;11.0;1.0;5.0;0.0;12.0;5.0;0.0;2.0;0.0;0.0;0.0;0.0;2.0;0.0;6.0;1.0;0.0;0.0;0.0;0.0;1.0;1.0;0.0;0.0;0.0;0.0;0.0;0.0;0.0;0.0;0.0;0.0;0.0;0.0;1.0;0.0;1.0;0.0;0.0;0.0;1.0;0.0;0.0;0.0;0.0;0.0;0.0;0.0;0.0;0.0;0.0;0.0;0.0;0.0;0.0;0.0;0.0;1.0;0.0;0.0;0.0;0.0;0.0;0.0;0.0;2.0;5.0;0.0;…
353224;74.0;62.0;116.0;124.0;59.0;13.0;42.0;4.0;66.0;103.0;4.0;4.0;9.0;12.0;25.0;53.0;47.0;13.0;9.0;8.0;66.0;20.0;32.0;108.0;24.0;31.0;8.0;43.0;12.0;61.0;10.0;24.0;88.0;20.0;102.0;32.0;127.0;34.0;52.0;61.0;1.0;43.0;48.0;145.0;68.0;35.0;19.0;28.0;27.0;100.0;8.0;68.0;24.0;68.0;26.0;24.0;16.0;39.0;35.0;2.0;21.0;16.0;4.0;3.0;7.0;17.0;55.0;24.0;15.0;26.0;20.0;26.0;2.0;30.0;37.0;11.0;22.0;52.0;27.0;16.…
983889;6.0;19.0;9.0;1.0;13.0;1.0;9.0;5.0;1.0;70.0;0.0;2.0;15.0;1.0;6.0;7.0;1.0;0.0;8.0;4.0;12.0;2.0;8.0;11.0;4.0;2.0;32.0;4.0;0.0;6.0;0.0;28.0;13.0;16.0;38.0;4.0;45.0;1.0;1.0;5.0;0.0;5.0;0.0;7.0;0.0;1.0;1.0;3.0;9.0;6.0;0.0;26.0;11.0;13.0;0.0;6.0;8.0;0.0;3.0;10.0;5.0;6.0;2.0;0.0;0.0;2.0;8.0;1.0;2.0;0.0;1.0;1.0;0.0;4.0;11.0;0.0;6.0;0.0;0.0;0.0;0.0;5.0;0.0;0.0;0.0;4.0;0.0;0.0;0.0;0.0;0.0;0.0;0.0;0.0…
716473;168.0;145.0;55.0;38.0;31.0;2.0;3.0;518.0;416.0;4123.0;1.0;244.0;65.0;53.0;102.0;2381.0;423.0;339.0;67.0;66.0;106.0;169.0;55.0;789.0;723.0;114.0;536.0;258.0;27.0;61.0;567.0;743.0;78.0;199.0;319.0;371.0;343.0;91.0;63.0;219.0;2.0;9.0;7.0;75.0;29.0;13.0;8.0;13.0;16.0;166.0;11.0;2.0;6.0;506.0;105.0;3.0;3.0;51.0;211.0;204.0;356.0;820.0;230.0;130.0;324.0;175.0;374.0;174.0;43.0;233.0;98.0;64.0;212…
1009440;0.0;0.0;11.0;0.0;2.0;0.0;0.0;13.0;329.0;161.0;8.0;0.0;4.0;2.0;2.0;24.0;2.0;24.0;1.0;0.0;2.0;2.0;2.0;8.0;4.0;4.0;42.0;16.0;142.0;1.0;21.0;31.0;3.0;14.0;5.0;0.0;6.0;0.0;0.0;1.0;0.0;0.0;0.0;14.0;0.0;0.0;0.0;0.0;0.0;8.0;0.0;0.0;0.0;25.0;0.0;0.0;0.0;4.0;122.0;44.0;9.0;8.0;37.0;23.0;11.0;9.0;6.0;1.0;11.0;3.0;0.0;0.0;6.0;3.0;2.0;1.0;8.0;1.0;0.0;1.0;0.0;0.0;0.0;4.0;3.0;1.0;12.0;1.0;2.0;0.0;0.0;0.…
329171;15.0;15.0;6.0;6.0;3.0;3.0;2.0;54.0;73.0;157.0;4.0;1.0;2.0;6.0;0.0;50.0;15.0;9.0;6.0;10.0;32.0;4.0;17.0;12.0;10.0;2.0;6.0;16.0;0.0;21.0;4.0;9.0;26.0;9.0;26.0;3.0;16.0;7.0;7.0;12.0;0.0;4.0;2.0;14.0;2.0;6.0;2.0;1.0;2.0;18.0;3.0;0.0;2.0;39.0;7.0;0.0;5.0;16.0;32.0;9.0;18.0;14.0;14.0;25.0;15.0;0.0;19.0;3.0;0.0;9.0;5.0;7.0;10.0;5.0;8.0;0.0;0.0;14.0;3.0;3.0;5.0;10.0;0.0;0.0;0.0;0.0;0.0;1.0;2.0;0.0…
609335;10.0;31.0;37.0;24.0;265.0;128.0;110.0;16.0;91.0;111.0;0.0;7.0;0.0;1.0;4.0;12.0;4.0;98.0;0.0;0.0;0.0;21.0;0.0;0.0;284.0;11.0;90.0;3.0;7.0;2.0;71.0;6.0;11.0;1.0;3.0;25.0;1.0;9.0;13.0;20.0;45.0;298.0;564.0;89.0;9.0;63.0;40.0;110.0;226.0;532.0;0.0;608.0;189.0;0.0;3.0;24.0;100.0;9.0;514.0;173.0;86.0;188.0;216.0;35.0;309.0;80.0;321.0;18.0;30.0;1.0;3.0;0.0;381.0;361.0;221.0;454.0;68.0;6.0;72.0;28…
4388776;0.0;0.0;2.0;0.0;2.0;0.0;0.0;3.0;2.0;113.0;0.0;6.0;2.0;4.0;8.0;0.0;0.0;0.0;0.0;0.0;6.0;0.0;0.0;41.0;6.0;3.0;13.0;0.0;0.0;1.0;0.0;0.0;0.0;2.0;7.0;0.0;3.0;0.0;0.0;0.0;1.0;0.0;1.0;0.0;0.0;0.0;3.0;0.0;0.0;3.0;0.0;0.0;0.0;49.0;5.0;1.0;0.0;12.0;5.0;24.0;58.0;41.0;26.0;0.0;6.0;2.0;12.0;5.0;3.0;13.0;6.0;1.0;1.0;2.0;8.0;1.0;12.0;0.0;0.0;0.0;0.0;0.0;0.0;0.0;0.0;0.0;0.0;0.0;0.0;0.0;0.0;0.0;0.0;0.0;1.…
549972;2.0;6.0;4.0;0.0;4.0;5.0;0.0;0.0;3.0;4.0;0.0;8.0;0.0;2.0;2.0;3.0;1.0;0.0;2.0;0.0;0.0;3.0;1.0;2.0;2.0;0.0;1.0;7.0;3.0;0.0;0.0;0.0;4.0;8.0;0.0;4.0;0.0;1.0;0.0;0.0;0.0;1.0;3.0;8.0;0.0;10.0;6.0;3.0;4.0;4.0;0.0;6.0;0.0;2.0;0.0;0.0;0.0;0.0;0.0;1.0;0.0;0.0;0.0;2.0;0.0;0.0;0.0;0.0;0.0;0.0;0.0;0.0;3.0;0.0;0.0;0.0;0.0;1.0;0.0;0.0;0.0;4.0;0.0;0.0;0.0;0.0;0.0;0.0;0.0;0.0;0.0;0.0;2.0;0.0;0.0;0.0;0.0;14.…
300854;0.0;2.0;0.0;0.0;0.0;0.0;0.0;0.0;85.0;0.0;2.0;0.0;0.0;0.0;0.0;0.0;0.0;0.0;0.0;0.0;0.0;0.0;0.0;0.0;0.0;0.0;0.0;0.0;0.0;0.0;0.0;0.0;0.0;0.0;0.0;0.0;2.0;0.0;0.0;0.0;0.0;0.0;0.0;0.0;0.0;0.0;0.0;0.0;0.0;0.0;2.0;0.0;0.0;0.0;0.0;0.0;0.0;0.0;0.0;0.0;0.0;0.0;0.0;0.0;0.0;0.0;0.0;0.0;0.0;0.0;0.0;0.0;0.0;0.0;0.0;0.0;0.0;0.0;0.0;0.0;0.0;0.0;0.0;0.0;0.0;27.0;1.0;0.0;0.0;0.0;0.0;0.0;0.0;0.0;0.0;0.0;0.0;0.…
227964;0.0;0.0;0.0;0.0;0.0;0.0;0.0;9.0;54.0;89.0;0.0;12.0;34.0;2.0;28.0;31.0;9.0;1.0;1.0;0.0;6.0;5.0;7.0;87.0;41.0;21.0;5.0;8.0;2.0;24.0;30.0;0.0;5.0;1.0;11.0;2.0;2.0;0.0;0.0;0.0;0.0;0.0;0.0;0.0;0.0;0.0;0.0;0.0;0.0;4.0;0.0;0.0;0.0;70.0;28.0;0.0;0.0;5.0;2.0;2.0;8.0;15.0;1.0;2.0;1.0;22.0;79.0;16.0;19.0;11.0;3.0;1.0;0.0;9.0;9.0;10.0;1.0;2.0;0.0;0.0;1.0;0.0;0.0;0.0;0.0;0.0;0.0;0.0;0.0;0.0;0.0;0.0;0.0…
932696;0.0;0.0;0.0;0.0;1.0;0.0;0.0;0.0;1819.0;30.0;15.0;0.0;0.0;0.0;0.0;0.0;0.0;0.0;0.0;0.0;0.0;0.0;0.0;0.0;0.0;0.0;0.0;0.0;0.0;0.0;0.0;0.0;0.0;3.0;0.0;0.0;0.0;0.0;0.0;0.0;0.0;0.0;0.0;5.0;0.0;0.0;0.0;0.0;0.0;0.0;0.0;0.0;0.0;0.0;0.0;0.0;0.0;0.0;0.0;0.0;0.0;0.0;0.0;0.0;0.0;0.0;0.0;0.0;0.0;0.0;0.0;0.0;0.0;0.0;0.0;1.0;0.0;0.0;0.0;0.0;0.0;0.0;0.0;0.0;0.0;1.0;1.0;0.0;0.0;0.0;0.0;0.0;0.0;0.0;0.0;0.0;0.0…
99774;7.0;0.0;2.0;0.0;0.0;10.0;2.0;3.0;5.0;0.0;2.0;9.0;0.0;14.0;3.0;0.0;0.0;31.0;0.0;0.0;0.0;0.0;0.0;2.0;14.0;1.0;3.0;3.0;48.0;13.0;23.0;0.0;4.0;6.0;3.0;0.0;1.0;4.0;18.0;1.0;16.0;21.0;20.0;0.0;8.0;3.0;2.0;6.0;10.0;34.0;2.0;4.0;1.0;1.0;0.0;0.0;0.0;0.0;4.0;13.0;15.0;11.0;13.0;55.0;82.0;9.0;6.0;21.0;3.0;0.0;9.0;7.0;3.0;0.0;1.0;28.0;2.0;1.0;4.0;33.0;0.0;2.0;42.0;13.0;6.0;2.0;3.0;11.0;10.0;16.0;12.0;9…
4017244;0.0;8.0;20.0;8.0;3.0;2.0;4.0;0.0;1.0;1.0;16.0;1.0;0.0;2.0;1.0;2.0;0.0;0.0;0.0;0.0;0.0;0.0;0.0;4.0;0.0;0.0;0.0;10.0;1.0;0.0;2.0;1.0;3.0;41.0;0.0;0.0;0.0;0.0;0.0;0.0;0.0;0.0;0.0;3.0;0.0;0.0;0.0;0.0;0.0;4.0;1.0;0.0;0.0;0.0;0.0;5.0;1.0;2.0;1.0;1.0;0.0;0.0;1.0;1.0;2.0;0.0;0.0;0.0;0.0;0.0;0.0;0.0;1.0;0.0;0.0;0.0;0.0;1.0;1.0;0.0;5.0;3.0;1.0;1.0;0.0;36.0;15.0;4.0;1.0;2.0;1.0;2.0;3.0;2.0;14.0;5.0;…
621278;2.0;1.0;0.0;0.0;1.0;0.0;0.0;0.0;6.0;4.0;70.0;1.0;0.0;0.0;0.0;0.0;0.0;0.0;0.0;0.0;0.0;0.0;0.0;0.0;0.0;0.0;0.0;1.0;1.0;0.0;0.0;0.0;0.0;15.0;0.0;0.0;0.0;3.0;15.0;4.0;2.0;2.0;0.0;0.0;5.0;1.0;0.0;0.0;0.0;4.0;0.0;0.0;0.0;0.0;0.0;1.0;0.0;1.0;3.0;2.0;0.0;0.0;3.0;0.0;0.0;0.0;0.0;0.0;0.0;0.0;0.0;0.0;0.0;0.0;0.0;0.0;0.0;0.0;0.0;0.0;6.0;0.0;38.0;5.0;2.0;30.0;9.0;3.0;2.0;3.0;9.0;1.0;13.0;2.0;0.0;0.0;1.…
1693982;126.0;8.0;4.0;0.0;2.0;0.0;0.0;0.0;0.0;0.0;3.0;1.0;0.0;0.0;0.0;0.0;0.0;0.0;0.0;0.0;0.0;0.0;0.0;0.0;0.0;0.0;0.0;155.0;0.0;0.0;0.0;0.0;21.0;2.0;0.0;0.0;0.0;318.0;2106.0;187.0;7.0;5.0;0.0;2.0;73.0;0.0;0.0;0.0;0.0;0.0;0.0;95.0;10.0;0.0;0.0;0.0;1.0;1.0;2.0;0.0;0.0;0.0;0.0;0.0;0.0;0.0;0.0;0.0;0.0;0.0;0.0;0.0;0.0;0.0;0.0;0.0;0.0;1.0;3.0;3.0;5.0;0.0;0.0;0.0;0.0;0.0;0.0;0.0;1.0;3.0;0.0;0.0;0.0;0.0;…
1117947;0.0;0.0;19.0;0.0;16.0;0.0;9.0;0.0;0.0;0.0;0.0;6.0;0.0;0.0;0.0;0.0;9.0;4.0;0.0;0.0;0.0;0.0;0.0;0.0;0.0;0.0;0.0;0.0;0.0;0.0;5.0;3.0;0.0;0.0;0.0;0.0;0.0;0.0;0.0;0.0;0.0;0.0;0.0;28.0;0.0;3.0;0.0;0.0;3.0;8.0;2.0;0.0;0.0;0.0;0.0;14.0;0.0;0.0;0.0;0.0;0.0;0.0;0.0;0.0;0.0;0.0;0.0;0.0;0.0;0.0;0.0;0.0;0.0;0.0;0.0;0.0;0.0;0.0;0.0;0.0;0.0;0.0;0.0;0.0;1.0;0.0;0.0;0.0;0.0;0.0;0.0;4.0;0.0;0.0;0.0;0.0;0.0…
816229;0.0;27.0;9.0;4.0;2.0;5.0;2.0;0.0;106.0;13.0;0.0;0.0;1.0;4.0;9.0;10.0;8.0;8.0;1.0;1.0;5.0;0.0;5.0;13.0;0.0;0.0;5.0;0.0;0.0;7.0;3.0;3.0;0.0;6.0;2.0;0.0;0.0;0.0;0.0;2.0;0.0;0.0;0.0;12.0;0.0;4.0;0.0;4.0;5.0;4.0;0.0;1.0;0.0;9.0;0.0;0.0;0.0;0.0;0.0;0.0;0.0;0.0;0.0;6.0;0.0;0.0;0.0;0.0;0.0;2.0;0.0;0.0;0.0;0.0;0.0;0.0;0.0;0.0;0.0;0.0;2.0;0.0;0.0;0.0;0.0;0.0;0.0;0.0;0.0;0.0;0.0;0.0;0.0;0.0;0.0;0.0;0…
144380;0.0;0.0;0.0;0.0;0.0;0.0;0.0;0.0;2.0;0.0;0.0;1.0;0.0;1.0;0.0;0.0;0.0;3.0;0.0;0.0;0.0;0.0;0.0;0.0;0.0;0.0;4.0;0.0;29.0;0.0;0.0;0.0;1.0;3.0;0.0;0.0;0.0;0.0;0.0;0.0;0.0;0.0;0.0;0.0;0.0;1.0;0.0;0.0;0.0;1.0;0.0;0.0;0.0;1.0;0.0;0.0;0.0;1.0;3.0;16.0;3.0;7.0;18.0;0.0;1.0;0.0;0.0;0.0;0.0;0.0;4.0;4.0;0.0;0.0;0.0;2.0;0.0;0.0;0.0;0.0;0.0;0.0;6.0;11.0;1.0;0.0;0.0;1.0;1.0;0.0;0.0;0.0;0.0;0.0;0.0;0.0;0.0;…
4418570;0.0;0.0;0.0;0.0;0.0;0.0;0.0;42.0;103.0;114.0;0.0;0.0;0.0;0.0;0.0;0.0;0.0;0.0;0.0;0.0;0.0;1.0;0.0;36.0;13.0;1.0;31.0;0.0;0.0;0.0;0.0;0.0;0.0;2.0;0.0;0.0;0.0;0.0;0.0;0.0;0.0;0.0;0.0;0.0;0.0;0.0;0.0;0.0;0.0;0.0;0.0;0.0;0.0;4.0;0.0;0.0;0.0;2.0;1.0;0.0;3.0;1.0;2.0;32.0;7.0;8.0;6.0;5.0;4.0;14.0;4.0;2.0;9.0;9.0;21.0;42.0;10.0;2.0;0.0;0.0;0.0;0.0;0.0;0.0;0.0;0.0;0.0;0.0;0.0;0.0;0.0;0.0;0.0;0.0;0.…
628318;5.0;0.0;2.0;2.0;0.0;1.0;0.0;0.0;4.0;0.0;0.0;0.0;0.0;2.0;0.0;0.0;0.0;1.0;0.0;0.0;0.0;0.0;0.0;0.0;0.0;1.0;0.0;1.0;0.0;0.0;0.0;0.0;21.0;4.0;0.0;0.0;0.0;1.0;0.0;0.0;0.0;0.0;0.0;0.0;0.0;0.0;1.0;0.0;2.0;8.0;0.0;0.0;0.0;0.0;0.0;0.0;0.0;0.0;1.0;0.0;0.0;0.0;0.0;0.0;0.0;0.0;0.0;0.0;0.0;0.0;0.0;0.0;0.0;0.0;0.0;0.0;0.0;0.0;0.0;0.0;0.0;0.0;0.0;0.0;0.0;0.0;0.0;0.0;0.0;0.0;0.0;3.0;0.0;0.0;9.0;5.0;6.0;1.0…
354682;10.0;0.0;5.0;3.0;2.0;1.0;1.0;3.0;18.0;7.0;10.0;2.0;7.0;2.0;11.0;3.0;2.0;2.0;2.0;2.0;2.0;0.0;5.0;4.0;9.0;2.0;0.0;13.0;3.0;6.0;3.0;1.0;20.0;9.0;12.0;0.0;9.0;9.0;7.0;7.0;0.0;2.0;6.0;3.0;5.0;2.0;0.0;4.0;14.0;16.0;0.0;3.0;0.0;9.0;4.0;1.0;0.0;4.0;1.0;1.0;1.0;0.0;0.0;1.0;6.0;5.0;12.0;1.0;4.0;2.0;1.0;1.0;1.0;1.0;0.0;2.0;1.0;5.0;7.0;2.0;6.0;14.0;0.0;1.0;1.0;7.0;3.0;3.0;0.0;7.0;6.0;3.0;1.0;0.0;4.0;3…
576472;0.0;15.0;3.0;0.0;22.0;0.0;0.0;0.0;517.0;8.0;50.0;0.0;0.0;0.0;0.0;0.0;0.0;0.0;0.0;0.0;0.0;0.0;0.0;0.0;0.0;0.0;0.0;0.0;3.0;0.0;0.0;0.0;5.0;0.0;0.0;0.0;0.0;0.0;0.0;0.0;0.0;0.0;0.0;5.0;0.0;0.0;0.0;0.0;0.0;3.0;45.0;0.0;0.0;0.0;0.0;0.0;0.0;0.0;0.0;0.0;0.0;0.0;0.0;0.0;0.0;0.0;0.0;0.0;0.0;1.0;0.0;0.0;0.0;0.0;0.0;0.0;0.0;0.0;0.0;0.0;0.0;6.0;12.0;0.0;0.0;170.0;17.0;0.0;0.0;0.0;0.0;0.0;0.0;0.0;0.0;0.…
590601;3.0;4.0;3.0;6.0;5.0;1.0;4.0;6.0;9.0;5.0;9.0;10.0;1.0;7.0;6.0;21.0;1.0;10.0;5.0;2.0;11.0;1.0;1.0;14.0;16.0;1.0;1.0;5.0;91.0;1.0;4.0;2.0;16.0;91.0;8.0;3.0;29.0;0.0;4.0;13.0;0.0;2.0;9.0;8.0;4.0;4.0;5.0;6.0;19.0;80.0;3.0;2.0;2.0;24.0;8.0;1.0;1.0;5.0;5.0;10.0;13.0;10.0;10.0;3.0;1.0;4.0;11.0;2.0;0.0;0.0;4.0;7.0;4.0;2.0;1.0;37.0;1.0;0.0;2.0;6.0;0.0;8.0;5.0;2.0;1.0;30.0;36.0;6.0;1.0;6.0;5.0;1.0;5.…
1116398;2.0;1.0;0.0;2.0;0.0;1.0;2.0;0.0;7.0;0.0;1.0;1.0;0.0;1.0;1.0;0.0;0.0;4.0;0.0;0.0;0.0;0.0;0.0;0.0;2.0;0.0;3.0;0.0;7.0;2.0;1.0;1.0;16.0;1.0;1.0;0.0;1.0;2.0;3.0;5.0;2.0;4.0;1.0;0.0;10.0;0.0;2.0;0.0;2.0;6.0;0.0;3.0;1.0;0.0;0.0;2.0;0.0;1.0;1.0;0.0;0.0;2.0;0.0;6.0;8.0;0.0;0.0;1.0;0.0;0.0;5.0;4.0;1.0;0.0;0.0;28.0;0.0;5.0;1.0;34.0;0.0;4.0;11.0;10.0;3.0;5.0;11.0;0.0;2.0;4.0;2.0;0.0;1.0;2.0;1.0;3.0;…
154314;22.0;70.0;29.0;11.0;61.0;2.0;36.0;0.0;6.0;8.0;3.0;33.0;15.0;23.0;23.0;78.0;39.0;23.0;19.0;13.0;11.0;11.0;5.0;2.0;0.0;3.0;1.0;6.0;3.0;30.0;19.0;34.0;37.0;10.0;5.0;0.0;2.0;11.0;2.0;7.0;2.0;7.0;2.0;49.0;3.0;9.0;15.0;5.0;8.0;44.0;4.0;4.0;5.0;14.0;6.0;10.0;9.0;0.0;4.0;1.0;5.0;7.0;0.0;1.0;1.0;1.0;2.0;0.0;3.0;1.0;2.0;2.0;1.0;0.0;1.0;0.0;1.0;0.0;0.0;0.0;0.0;0.0;2.0;0.0;0.0;3.0;5.0;2.0;2.0;0.0;0.0;…
4369138;0.0;9.0;0.0;0.0;0.0;3.0;0.0;1.0;4.0;1.0;0.0;0.0;0.0;0.0;0.0;0.0;0.0;2.0;0.0;0.0;0.0;0.0;0.0;0.0;1.0;0.0;0.0;4.0;4.0;6.0;9.0;0.0;5.0;5.0;0.0;0.0;0.0;0.0;0.0;0.0;1.0;12.0;4.0;0.0;0.0;0.0;0.0;12.0;7.0;19.0;0.0;2.0;3.0;0.0;0.0;0.0;0.0;0.0;0.0;0.0;1.0;1.0;0.0;3.0;5.0;0.0;0.0;0.0;0.0;0.0;0.0;0.0;2.0;1.0;0.0;7.0;0.0;0.0;0.0;0.0;0.0;0.0;0.0;1.0;0.0;7.0;0.0;5.0;1.0;0.0;2.0;0.0;2.0;3.0;0.0;0.0;0.0;…
233959;185.0;28.0;211.0;81.0;110.0;24.0;75.0;18.0;239.0;569.0;9.0;60.0;167.0;98.0;228.0;121.0;54.0;121.0;44.0;59.0;313.0;31.0;234.0;276.0;19.0;74.0;141.0;67.0;4.0;112.0;95.0;142.0;331.0;13.0;176.0;62.0;175.0;63.0;53.0;155.0;0.0;4.0;5.0;174.0;11.0;49.0;52.0;25.0;42.0;147.0;51.0;59.0;12.0;301.0;81.0;39.0;18.0;54.0;23.0;0.0;14.0;23.0;2.0;39.0;25.0;12.0;59.0;74.0;42.0;95.0;59.0;42.0;23.0;45.0;38.0;58…
929908;2.0;41.0;16.0;10.0;37.0;1.0;3.0;5.0;2.0;43.0;16.0;0.0;8.0;1.0;6.0;5.0;5.0;0.0;0.0;0.0;2.0;2.0;0.0;0.0;0.0;0.0;1.0;4.0;0.0;0.0;1.0;2.0;46.0;24.0;12.0;0.0;0.0;10.0;13.0;17.0;98.0;13.0;6.0;63.0;93.0;2.0;9.0;0.0;16.0;8.0;0.0;202.0;12.0;0.0;0.0;151.0;5.0;0.0;0.0;0.0;0.0;0.0;0.0;0.0;0.0;0.0;0.0;0.0;0.0;0.0;0.0;0.0;0.0;0.0;0.0;0.0;0.0;34.0;6.0;11.0;4.0;25.0;0.0;0.0;2.0;33.0;12.0;8.0;2.0;2.0;9.0;0…
850135;1.0;1.0;3.0;1.0;3.0;1.0;1.0;1.0;21.0;10.0;3.0;0.0;2.0;1.0;5.0;10.0;3.0;5.0;0.0;2.0;1.0;0.0;2.0;8.0;1.0;1.0;1.0;2.0;1.0;2.0;0.0;5.0;2.0;23.0;5.0;4.0;8.0;0.0;3.0;1.0;5.0;0.0;0.0;28.0;0.0;0.0;0.0;0.0;0.0;2.0;1.0;0.0;0.0;6.0;1.0;0.0;1.0;10.0;3.0;3.0;6.0;7.0;6.0;4.0;3.0;1.0;3.0;0.0;0.0;0.0;0.0;0.0;2.0;0.0;1.0;5.0;0.0;1.0;0.0;1.0;1.0;1.0;2.0;2.0;0.0;7.0;7.0;0.0;1.0;0.0;1.0;0.0;1.0;2.0;0.0;2.0;3.…
639712;0.0;1.0;0.0;2.0;1.0;0.0;0.0;2.0;14.0;4.0;13.0;0.0;0.0;0.0;0.0;2.0;6.0;0.0;0.0;0.0;1.0;0.0;0.0;1.0;0.0;0.0;0.0;0.0;2.0;3.0;0.0;1.0;0.0;1.0;0.0;0.0;1.0;0.0;4.0;0.0;1.0;2.0;3.0;0.0;0.0;0.0;0.0;0.0;1.0;3.0;0.0;0.0;0.0;3.0;2.0;0.0;0.0;1.0;2.0;1.0;0.0;0.0;0.0;1.0;1.0;0.0;1.0;0.0;0.0;0.0;0.0;0.0;0.0;1.0;0.0;0.0;0.0;1.0;0.0;0.0;0.0;0.0;1.0;0.0;0.0;20.0;9.0;2.0;0.0;0.0;0.0;0.0;0.0;2.0;0.0;0.0;0.0;1…
334685;11831.0;2500.0;9996.0;20959.0;9859.0;3205.0;3535.0;5.0;7.0;2.0;273.0;86.0;9.0;15.0;157.0;489.0;5.0;6.0;1.0;1.0;40.0;359.0;14.0;0.0;2.0;1.0;4.0;2883.0;900.0;289.0;39.0;383.0;6947.0;350.0;543.0;364.0;919.0;6290.0;6262.0;9923.0;401.0;5490.0;11241.0;12504.0;5132.0;8697.0;4991.0;6485.0;10065.0;16899.0;289.0;5563.0;1701.0;2.0;11.0;1112.0;1444.0;25.0;58.0;6.0;17.0;13.0;10.0;7.0;11.0;57.0;4.0;3.0;…
759916;3.0;1.0;2.0;0.0;0.0;0.0;1.0;2.0;3.0;5.0;0.0;0.0;0.0;0.0;1.0;2.0;3.0;0.0;0.0;2.0;2.0;1.0;2.0;2.0;3.0;0.0;0.0;3.0;1.0;1.0;0.0;2.0;16.0;46.0;0.0;1.0;2.0;0.0;1.0;6.0;0.0;0.0;0.0;0.0;1.0;0.0;0.0;1.0;5.0;6.0;3.0;1.0;0.0;5.0;1.0;1.0;0.0;2.0;1.0;0.0;0.0;0.0;0.0;1.0;0.0;1.0;2.0;0.0;0.0;0.0;1.0;1.0;0.0;0.0;0.0;1.0;0.0;0.0;0.0;0.0;1.0;1.0;0.0;0.0;0.0;1.0;1.0;0.0;0.0;0.0;0.0;1.0;0.0;0.0;0.0;0.0;1.0;2.…
302877;0.0;0.0;0.0;0.0;0.0;0.0;0.0;0.0;0.0;0.0;0.0;3.0;0.0;0.0;0.0;0.0;0.0;0.0;0.0;1.0;0.0;0.0;0.0;0.0;1.0;0.0;1.0;0.0;10.0;0.0;0.0;0.0;0.0;0.0;0.0;0.0;3.0;0.0;0.0;0.0;0.0;0.0;0.0;0.0;0.0;0.0;0.0;0.0;0.0;3.0;0.0;0.0;0.0;0.0;1.0;0.0;0.0;0.0;0.0;0.0;0.0;2.0;0.0;0.0;0.0;0.0;0.0;0.0;0.0;0.0;0.0;0.0;0.0;0.0;0.0;1.0;0.0;0.0;0.0;0.0;3.0;0.0;0.0;0.0;0.0;0.0;0.0;0.0;0.0;1.0;0.0;0.0;0.0;0.0;0.0;0.0;0.0;7.0…
113271;4.0;6.0;4.0;7.0;8.0;0.0;0.0;0.0;1.0;7.0;2.0;1.0;0.0;2.0;6.0;12.0;4.0;4.0;2.0;3.0;2.0;2.0;2.0;2.0;2.0;1.0;0.0;5.0;0.0;5.0;8.0;2.0;10.0;1.0;2.0;3.0;0.0;3.0;0.0;4.0;0.0;0.0;0.0;8.0;1.0;1.0;3.0;2.0;6.0;16.0;1.0;8.0;1.0;3.0;1.0;2.0;2.0;1.0;0.0;0.0;0.0;3.0;0.0;0.0;0.0;0.0;3.0;0.0;0.0;5.0;2.0;1.0;0.0;1.0;1.0;0.0;0.0;0.0;1.0;0.0;0.0;2.0;0.0;0.0;0.0;0.0;0.0;0.0;0.0;0.0;0.0;0.0;0.0;1.0;3.0;6.0;4.0;3…
4422320;6.0;7.0;2.0;2.0;1.0;0.0;0.0;3.0;0.0;0.0;0.0;0.0;11.0;0.0;7.0;2.0;6.0;1.0;2.0;10.0;13.0;4.0;14.0;47.0;21.0;1.0;1.0;3.0;1.0;3.0;0.0;0.0;21.0;186.0;25.0;0.0;37.0;0.0;1.0;5.0;0.0;3.0;0.0;1.0;0.0;0.0;0.0;1.0;0.0;1.0;0.0;0.0;0.0;33.0;17.0;0.0;0.0;7.0;3.0;0.0;0.0;0.0;0.0;0.0;0.0;1.0;11.0;7.0;8.0;4.0;6.0;2.0;4.0;3.0;2.0;0.0;0.0;0.0;0.0;0.0;1.0;0.0;0.0;0.0;0.0;0.0;0.0;0.0;2.0;1.0;0.0;0.0;0.0;3.0;1…
1067488;0.0;0.0;0.0;0.0;0.0;0.0;0.0;0.0;0.0;0.0;0.0;4.0;0.0;0.0;0.0;0.0;0.0;0.0;0.0;0.0;0.0;0.0;0.0;0.0;0.0;1.0;0.0;0.0;0.0;0.0;0.0;0.0;16.0;0.0;0.0;0.0;0.0;0.0;0.0;0.0;0.0;2.0;0.0;0.0;0.0;0.0;0.0;0.0;0.0;0.0;0.0;0.0;0.0;0.0;0.0;0.0;0.0;0.0;5.0;0.0;0.0;0.0;1.0;3.0;0.0;0.0;0.0;0.0;0.0;0.0;0.0;0.0;0.0;0.0;1.0;0.0;0.0;0.0;0.0;1.0;0.0;2.0;0.0;0.0;0.0;0.0;0.0;0.0;0.0;0.0;0.0;0.0;0.0;0.0;0.0;0.0;0.0;0.…
1053775;0.0;1.0;0.0;1.0;9.0;0.0;0.0;7.0;0.0;13.0;0.0;0.0;2.0;4.0;0.0;3.0;6.0;0.0;4.0;3.0;0.0;0.0;0.0;4.0;7.0;3.0;3.0;3.0;1.0;1.0;3.0;0.0;2.0;121.0;0.0;0.0;4.0;0.0;0.0;0.0;2.0;0.0;3.0;3.0;1.0;0.0;0.0;0.0;0.0;6.0;1.0;0.0;0.0;7.0;0.0;1.0;0.0;0.0;0.0;5.0;2.0;0.0;0.0;0.0;5.0;4.0;4.0;4.0;2.0;3.0;0.0;1.0;2.0;0.0;4.0;0.0;2.0;4.0;0.0;0.0;0.0;0.0;1.0;0.0;0.0;0.0;0.0;0.0;0.0;0.0;0.0;0.0;0.0;0.0;1.0;11.0;0.0…
371295;5.0;0.0;0.0;0.0;0.0;1.0;2.0;0.0;0.0;0.0;0.0;1.0;0.0;1.0;3.0;0.0;0.0;7.0;0.0;0.0;1.0;0.0;0.0;1.0;0.0;0.0;0.0;1.0;2.0;2.0;0.0;0.0;8.0;0.0;1.0;0.0;0.0;2.0;4.0;3.0;6.0;7.0;2.0;0.0;2.0;0.0;0.0;1.0;0.0;6.0;0.0;0.0;0.0;1.0;0.0;0.0;0.0;2.0;1.0;0.0;1.0;0.0;1.0;0.0;0.0;0.0;0.0;0.0;0.0;0.0;1.0;0.0;1.0;0.0;0.0;6.0;0.0;1.0;0.0;7.0;2.0;3.0;3.0;1.0;2.0;0.0;2.0;0.0;1.0;3.0;0.0;0.0;0.0;0.0;1.0;5.0;1.0;19.0…
811000;1863.0;6507.0;3747.0;1416.0;4767.0;265.0;290.0;931.0;830.0;4578.0;2308.0;1209.0;365.0;287.0;239.0;4811.0;484.0;299.0;46.0;82.0;187.0;232.0;81.0;449.0;462.0;64.0;589.0;1359.0;281.0;875.0;610.0;3338.0;1232.0;1635.0;493.0;518.0;546.0;597.0;525.0;800.0;453.0;2071.0;1155.0;3827.0;1355.0;1270.0;513.0;406.0;948.0;2597.0;167.0;321.0;217.0;257.0;23.0;873.0;336.0;19.0;371.0;286.0;333.0;423.0;388.0;2…
699027;50.0;141.0;43.0;15.0;45.0;42.0;75.0;5.0;15.0;1.0;44.0;119.0;0.0;67.0;91.0;39.0;9.0;801.0;2.0;1.0;0.0;8.0;1.0;14.0;155.0;1.0;11.0;10.0;289.0;644.0;234.0;739.0;214.0;42.0;68.0;89.0;44.0;19.0;97.0;63.0;279.0;193.0;505.0;79.0;57.0;15.0;17.0;77.0;57.0;468.0;6.0;159.0;24.0;42.0;4.0;33.0;7.0;15.0;65.0;129.0;29.0;17.0;136.0;90.0;130.0;24.0;34.0;80.0;37.0;3.0;122.0;142.0;70.0;7.0;7.0;371.0;9.0;106.…
1046117;0.0;5.0;28.0;1.0;1.0;0.0;0.0;2.0;0.0;0.0;10.0;0.0;0.0;0.0;0.0;1.0;0.0;0.0;0.0;0.0;0.0;0.0;3.0;0.0;0.0;0.0;0.0;0.0;0.0;0.0;0.0;0.0;0.0;0.0;0.0;0.0;0.0;0.0;0.0;0.0;0.0;0.0;0.0;5.0;0.0;1.0;7.0;3.0;6.0;28.0;1.0;0.0;1.0;0.0;0.0;0.0;1.0;0.0;0.0;0.0;0.0;0.0;0.0;0.0;0.0;0.0;0.0;0.0;0.0;0.0;0.0;0.0;0.0;0.0;0.0;0.0;0.0;0.0;0.0;0.0;0.0;0.0;0.0;0.0;0.0;2.0;0.0;0.0;0.0;0.0;0.0;0.0;2.0;0.0;0.0;0.0;0.0;…
205855;979.0;246.0;182.0;390.0;192.0;8.0;48.0;0.0;0.0;0.0;0.0;0.0;10.0;1.0;68.0;109.0;4.0;32.0;1.0;2.0;24.0;2.0;9.0;0.0;0.0;0.0;0.0;31.0;3.0;77.0;67.0;0.0;333.0;1.0;111.0;0.0;116.0;376.0;266.0;824.0;29.0;110.0;91.0;225.0;57.0;192.0;188.0;98.0;66.0;321.0;16.0;160.0;38.0;10.0;0.0;26.0;111.0;1.0;1.0;0.0;0.0;1.0;0.0;2.0;2.0;1.0;0.0;0.0;0.0;0.0;0.0;0.0;2.0;3.0;0.0;0.0;0.0;0.0;0.0;0.0;4.0;0.0;1.0;2.0;1…
306270;18.0;5.0;2.0;7.0;6.0;1.0;4.0;3.0;7.0;13.0;4.0;0.0;2.0;2.0;11.0;3.0;7.0;2.0;2.0;4.0;15.0;3.0;11.0;16.0;6.0;2.0;1.0;7.0;0.0;3.0;2.0;5.0;32.0;3.0;39.0;4.0;38.0;14.0;8.0;17.0;2.0;3.0;4.0;13.0;7.0;4.0;1.0;2.0;6.0;12.0;1.0;21.0;3.0;6.0;6.0;1.0;3.0;4.0;3.0;0.0;2.0;2.0;0.0;3.0;4.0;4.0;5.0;3.0;2.0;0.0;0.0;0.0;5.0;4.0;2.0;4.0;1.0;1.0;5.0;0.0;2.0;40.0;0.0;1.0;0.0;0.0;0.0;0.0;1.0;1.0;3.0;0.0;0.0;6.0;8…
156154;16.0;6.0;8.0;3.0;20.0;1.0;5.0;0.0;10.0;28.0;0.0;2.0;3.0;4.0;4.0;7.0;4.0;2.0;0.0;1.0;0.0;0.0;0.0;4.0;1.0;2.0;0.0;0.0;0.0;18.0;2.0;1.0;12.0;4.0;2.0;4.0;1.0;3.0;0.0;5.0;0.0;0.0;0.0;13.0;0.0;1.0;1.0;0.0;0.0;9.0;3.0;0.0;0.0;8.0;1.0;0.0;2.0;1.0;0.0;0.0;0.0;0.0;0.0;0.0;1.0;0.0;7.0;0.0;1.0;1.0;3.0;0.0;0.0;0.0;0.0;0.0;0.0;5.0;1.0;0.0;1.0;7.0;0.0;0.0;0.0;0.0;0.0;0.0;0.0;0.0;2.0;3.0;0.0;0.0;1.0;3.0;2…
461206;3468.0;23.0;2.0;14.0;0.0;41.0;290.0;50.0;35.0;8.0;671.0;3.0;19.0;25.0;462.0;4.0;76.0;98.0;1.0;4.0;14.0;5.0;24.0;163.0;38.0;17.0;184.0;136.0;601.0;1593.0;34.0;4.0;506.0;17.0;648.0;37.0;398.0;1509.0;1005.0;2729.0;984.0;359.0;32.0;5.0;980.0;28.0;3.0;30.0;20.0;153.0;6.0;270.0;24.0;435.0;377.0;73.0;16.0;630.0;735.0;11.0;50.0;33.0;6.0;27.0;195.0;29.0;128.0;38.0;37.0;7.0;20.0;17.0;304.0;172.0;100…
4199935;116.0;516.0;163.0;54.0;147.0;343.0;202.0;1092.0;667.0;770.0;62.0;201.0;225.0;125.0;174.0;186.0;91.0;88.0;48.0;70.0;37.0;85.0;25.0;693.0;355.0;125.0;890.0;129.0;89.0;389.0;188.0;411.0;21.0;136.0;53.0;229.0;121.0;67.0;22.0;154.0;10.0;92.0;286.0;190.0;22.0;86.0;64.0;128.0;226.0;464.0;11.0;910.0;139.0;233.0;282.0;103.0;92.0;65.0;643.0;852.0;917.0;223.0;1028.0;422.0;276.0;243.0;347.0;203.0;142…
816965;0.0;2.0;2.0;15.0;0.0;46.0;21.0;1.0;3.0;0.0;0.0;18.0;0.0;4.0;3.0;18.0;5.0;17.0;0.0;1.0;0.0;4.0;0.0;1.0;7.0;0.0;0.0;7.0;11.0;6.0;33.0;1.0;4.0;0.0;5.0;25.0;2.0;1.0;2.0;3.0;2.0;44.0;1.0;11.0;3.0;11.0;46.0;55.0;98.0;119.0;2.0;79.0;28.0;0.0;0.0;13.0;15.0;0.0;2.0;0.0;0.0;5.0;0.0;2.0;18.0;6.0;6.0;0.0;1.0;0.0;0.0;1.0;0.0;3.0;1.0;19.0;0.0;5.0;9.0;3.0;13.0;14.0;2.0;7.0;23.0;0.0;0.0;9.0;3.0;22.0;12.0;…
221299;0.0;0.0;0.0;0.0;0.0;0.0;0.0;0.0;0.0;0.0;0.0;0.0;0.0;0.0;0.0;0.0;0.0;0.0;0.0;0.0;1.0;0.0;0.0;0.0;0.0;0.0;0.0;0.0;0.0;0.0;0.0;0.0;0.0;0.0;0.0;0.0;2.0;0.0;0.0;0.0;0.0;0.0;0.0;0.0;0.0;0.0;0.0;0.0;0.0;0.0;553.0;0.0;0.0;0.0;0.0;0.0;0.0;0.0;0.0;0.0;0.0;0.0;0.0;0.0;0.0;0.0;0.0;0.0;0.0;0.0;0.0;0.0;0.0;0.0;0.0;0.0;0.0;0.0;0.0;0.0;0.0;0.0;0.0;0.0;0.0;0.0;0.0;0.0;0.0;0.0;0.0;0.0;0.0;0.0;0.0;0.0;0.0;0.…
328951;0.0;5.0;9.0;0.0;6.0;10.0;2.0;0.0;133.0;9.0;13.0;6.0;0.0;0.0;0.0;8.0;0.0;1.0;0.0;0.0;0.0;0.0;0.0;0.0;0.0;0.0;1.0;0.0;7.0;0.0;0.0;1.0;4.0;0.0;0.0;0.0;0.0;0.0;0.0;0.0;0.0;1.0;0.0;6.0;1.0;0.0;1.0;0.0;5.0;12.0;0.0;0.0;0.0;2.0;0.0;2.0;0.0;0.0;1.0;0.0;0.0;0.0;0.0;0.0;0.0;0.0;0.0;0.0;0.0;0.0;2.0;0.0;1.0;0.0;0.0;0.0;0.0;0.0;0.0;0.0;0.0;0.0;113.0;1.0;1.0;4.0;7.0;1.0;4.0;1.0;4.0;0.0;4.0;0.0;0.0;0.0;0…
952130;0.0;0.0;8.0;6.0;7.0;21.0;19.0;14.0;30.0;54.0;0.0;0.0;58.0;12.0;85.0;22.0;72.0;63.0;0.0;0.0;6.0;3.0;16.0;11.0;1.0;2.0;3.0;225.0;29.0;94.0;95.0;36.0;2.0;54.0;20.0;3.0;45.0;0.0;0.0;5.0;0.0;0.0;0.0;8.0;2.0;16.0;9.0;7.0;24.0;37.0;2.0;26.0;8.0;5.0;0.0;20.0;11.0;0.0;0.0;0.0;4.0;5.0;1.0;25.0;18.0;15.0;0.0;0.0;0.0;0.0;0.0;0.0;14.0;0.0;0.0;4.0;0.0;0.0;0.0;0.0;1.0;0.0;0.0;0.0;0.0;0.0;0.0;0.0;0.0;0.0;…
896276;0.0;0.0;0.0;0.0;0.0;2.0;0.0;5.0;0.0;0.0;0.0;0.0;0.0;1.0;2.0;0.0;0.0;0.0;0.0;0.0;0.0;0.0;0.0;2.0;15.0;0.0;0.0;3.0;0.0;0.0;0.0;0.0;23.0;89.0;3.0;0.0;5.0;0.0;1.0;12.0;13.0;0.0;0.0;0.0;1.0;0.0;0.0;0.0;0.0;24.0;0.0;0.0;0.0;14.0;1.0;0.0;0.0;0.0;0.0;7.0;0.0;0.0;3.0;0.0;8.0;5.0;3.0;0.0;4.0;0.0;3.0;4.0;2.0;0.0;3.0;1.0;0.0;0.0;0.0;1.0;0.0;0.0;28.0;0.0;0.0;1.0;0.0;0.0;1.0;0.0;0.0;2.0;0.0;0.0;18.0;21.…
1081614;22.0;0.0;0.0;0.0;0.0;5.0;5.0;0.0;0.0;0.0;0.0;0.0;0.0;24.0;10.0;0.0;2.0;4.0;0.0;1.0;0.0;0.0;1.0;0.0;3.0;0.0;0.0;0.0;5.0;4.0;0.0;5.0;25.0;7.0;1.0;0.0;22.0;0.0;8.0;8.0;525.0;6.0;1.0;0.0;30.0;0.0;3.0;3.0;3.0;61.0;3.0;4.0;0.0;2.0;0.0;0.0;0.0;0.0;4.0;0.0;0.0;0.0;0.0;0.0;0.0;0.0;0.0;0.0;2.0;0.0;1.0;4.0;0.0;0.0;0.0;4.0;0.0;0.0;0.0;34.0;0.0;0.0;50.0;4.0;2.0;0.0;0.0;1.0;1.0;2.0;7.0;2.0;0.0;0.0;8.0;…
318134;2.0;0.0;2.0;8.0;1.0;0.0;1.0;28.0;0.0;11.0;19.0;0.0;33.0;4.0;17.0;3.0;11.0;0.0;15.0;18.0;39.0;5.0;32.0;47.0;41.0;6.0;0.0;55.0;0.0;11.0;8.0;1.0;33.0;227.0;117.0;0.0;139.0;2.0;4.0;4.0;0.0;0.0;2.0;0.0;0.0;4.0;0.0;0.0;3.0;7.0;4.0;0.0;0.0;41.0;22.0;0.0;0.0;3.0;4.0;0.0;0.0;1.0;1.0;1.0;8.0;13.0;58.0;19.0;31.0;5.0;9.0;4.0;5.0;4.0;6.0;3.0;4.0;2.0;1.0;0.0;0.0;1.0;2.0;0.0;1.0;22.0;2.0;4.0;2.0;0.0;1.0;…
22171;655.0;1629.0;361.0;52.0;157.0;0.0;11.0;2.0;0.0;0.0;58.0;529.0;4.0;3.0;10.0;66.0;3.0;5.0;5.0;4.0;3.0;5.0;8.0;1.0;0.0;0.0;0.0;6.0;3.0;30.0;5.0;0.0;164.0;3.0;11.0;2.0;11.0;244.0;182.0;526.0;23.0;192.0;53.0;258.0;178.0;30.0;51.0;38.0;70.0;479.0;1.0;54.0;26.0;2.0;0.0;5.0;21.0;0.0;0.0;0.0;0.0;0.0;0.0;0.0;1.0;0.0;0.0;0.0;0.0;0.0;0.0;1.0;2.0;0.0;0.0;5.0;0.0;845.0;196.0;54.0;231.0;2471.0;18.0;6.0;76…
580421;0.0;12.0;0.0;0.0;8.0;0.0;0.0;0.0;169.0;5.0;33.0;0.0;0.0;0.0;0.0;0.0;0.0;0.0;1.0;0.0;0.0;0.0;0.0;2.0;0.0;0.0;0.0;0.0;5.0;0.0;0.0;0.0;0.0;0.0;0.0;0.0;0.0;0.0;0.0;1.0;0.0;0.0;0.0;1.0;0.0;0.0;0.0;0.0;0.0;0.0;43.0;0.0;0.0;0.0;0.0;0.0;0.0;0.0;0.0;0.0;0.0;0.0;0.0;0.0;0.0;0.0;0.0;0.0;0.0;0.0;0.0;0.0;0.0;0.0;0.0;0.0;0.0;0.0;0.0;0.0;0.0;2.0;2.0;0.0;0.0;99.0;5.0;0.0;0.0;0.0;0.0;0.0;0.0;0.0;0.0;0.0;0.…
3739088;19.0;97.0;35.0;11.0;44.0;4.0;18.0;10.0;3.0;4.0;4.0;6.0;1.0;2.0;1.0;2.0;4.0;0.0;2.0;0.0;0.0;3.0;1.0;8.0;0.0;2.0;2.0;6.0;0.0;0.0;0.0;0.0;4.0;19.0;2.0;0.0;11.0;0.0;2.0;23.0;0.0;16.0;5.0;55.0;9.0;10.0;2.0;1.0;5.0;25.0;0.0;65.0;8.0;6.0;4.0;3.0;7.0;4.0;13.0;3.0;0.0;1.0;1.0;0.0;0.0;1.0;2.0;2.0;2.0;3.0;0.0;0.0;0.0;1.0;4.0;1.0;15.0;0.0;0.0;1.0;2.0;7.0;2.0;0.0;0.0;2.0;1.0;0.0;0.0;0.0;0.0;3.0;0.0;3.…
813339;290.0;281.0;246.0;195.0;214.0;40.0;65.0;153.0;212.0;334.0;17.0;14.0;49.0;44.0;39.0;178.0;88.0;55.0;14.0;20.0;51.0;28.0;31.0;228.0;135.0;63.0;45.0;116.0;41.0;116.0;60.0;99.0;287.0;120.0;133.0;51.0;130.0;164.0;232.0;233.0;1.0;112.0;132.0;307.0;305.0;27.0;67.0;99.0;100.0;308.0;27.0;288.0;65.0;169.0;73.0;42.0;67.0;58.0;235.0;10.0;75.0;60.0;30.0;61.0;96.0;72.0;224.0;63.0;42.0;53.0;56.0;47.0;35.…
2554;3.0;46.0;144.0;269.0;187.0;21.0;25.0;0.0;0.0;0.0;0.0;2.0;1.0;0.0;7.0;2.0;0.0;0.0;0.0;0.0;8.0;3.0;2.0;0.0;0.0;0.0;1.0;5.0;1.0;5.0;0.0;0.0;12.0;13.0;8.0;0.0;24.0;2.0;2.0;3.0;2.0;12.0;612.0;321.0;2.0;73.0;47.0;33.0;7.0;24.0;0.0;10.0;1.0;0.0;0.0;9.0;1.0;0.0;0.0;0.0;0.0;0.0;0.0;0.0;0.0;0.0;2.0;0.0;0.0;0.0;0.0;0.0;3.0;0.0;0.0;0.0;0.0;1.0;3.0;3.0;0.0;10.0;0.0;0.0;2.0;3.0;7.0;5.0;0.0;1.0;1.0;2.0;0.0…
646677;4.0;0.0;0.0;0.0;2.0;0.0;0.0;29.0;0.0;0.0;1.0;0.0;0.0;0.0;1.0;0.0;15.0;0.0;0.0;0.0;0.0;0.0;0.0;2.0;2.0;0.0;0.0;6.0;0.0;0.0;0.0;0.0;14.0;43.0;0.0;0.0;66.0;0.0;2.0;2.0;0.0;2.0;0.0;0.0;13.0;0.0;0.0;0.0;0.0;2.0;3.0;0.0;0.0;0.0;0.0;0.0;0.0;1.0;0.0;0.0;0.0;0.0;0.0;0.0;4.0;0.0;0.0;2.0;0.0;0.0;0.0;0.0;0.0;0.0;0.0;0.0;0.0;0.0;0.0;0.0;0.0;27.0;0.0;0.0;0.0;0.0;0.0;0.0;0.0;16.0;0.0;0.0;0.0;0.0;0.0;1.0;…
633838;2.0;0.0;1.0;6.0;1.0;1.0;0.0;0.0;0.0;0.0;0.0;0.0;0.0;1.0;0.0;3.0;0.0;0.0;0.0;0.0;0.0;0.0;0.0;0.0;0.0;0.0;0.0;0.0;0.0;0.0;0.0;0.0;0.0;2.0;0.0;0.0;0.0;0.0;0.0;0.0;1.0;2.0;0.0;6.0;0.0;0.0;3.0;0.0;1.0;7.0;0.0;0.0;0.0;0.0;0.0;1.0;0.0;0.0;0.0;2.0;0.0;0.0;0.0;3.0;0.0;0.0;0.0;0.0;0.0;0.0;0.0;0.0;0.0;0.0;0.0;0.0;0.0;0.0;0.0;0.0;0.0;0.0;0.0;2.0;0.0;9.0;7.0;0.0;0.0;0.0;0.0;0.0;2.0;0.0;0.0;0.0;0.0;0.0;…
579026;36.0;20.0;32.0;8.0;2.0;1.0;8.0;2.0;4.0;12.0;3.0;24.0;4.0;3.0;17.0;4.0;7.0;6.0;3.0;1.0;18.0;0.0;10.0;27.0;1.0;5.0;2.0;1.0;0.0;14.0;3.0;0.0;3.0;11.0;30.0;0.0;88.0;9.0;2.0;16.0;3.0;25.0;11.0;34.0;11.0;4.0;0.0;0.0;10.0;23.0;1.0;20.0;11.0;17.0;21.0;1.0;3.0;5.0;4.0;0.0;5.0;1.0;0.0;0.0;1.0;6.0;7.0;1.0;4.0;2.0;3.0;10.0;0.0;0.0;2.0;5.0;0.0;4.0;0.0;0.0;1.0;0.0;4.0;2.0;0.0;2.0;0.0;0.0;0.0;1.0;0.0;0.0…
791149;1.0;0.0;0.0;0.0;0.0;0.0;1.0;0.0;0.0;0.0;0.0;6.0;0.0;1.0;0.0;0.0;0.0;3.0;0.0;0.0;0.0;0.0;0.0;0.0;1.0;0.0;0.0;0.0;1.0;4.0;0.0;0.0;0.0;0.0;0.0;0.0;0.0;0.0;15.0;0.0;165.0;49.0;1.0;0.0;1.0;0.0;1.0;1.0;1.0;178.0;0.0;4.0;0.0;0.0;0.0;1.0;0.0;0.0;0.0;1.0;0.0;0.0;0.0;0.0;1.0;0.0;0.0;0.0;0.0;0.0;0.0;0.0;0.0;0.0;0.0;0.0;0.0;1.0;0.0;21.0;0.0;0.0;27.0;11.0;12.0;0.0;2.0;6.0;13.0;20.0;2.0;0.0;1.0;0.0;0.0;…
578882;15.0;4.0;7.0;4.0;1.0;1.0;0.0;1.0;15.0;9.0;4.0;0.0;1.0;1.0;3.0;5.0;4.0;0.0;0.0;2.0;6.0;4.0;0.0;4.0;2.0;2.0;1.0;6.0;1.0;7.0;0.0;3.0;22.0;4.0;4.0;1.0;12.0;5.0;2.0;6.0;0.0;0.0;0.0;3.0;0.0;0.0;0.0;2.0;2.0;9.0;0.0;2.0;0.0;3.0;2.0;2.0;1.0;1.0;4.0;2.0;0.0;3.0;0.0;3.0;4.0;1.0;2.0;2.0;0.0;2.0;1.0;1.0;0.0;2.0;3.0;0.0;0.0;0.0;1.0;0.0;1.0;19.0;0.0;0.0;1.0;7.0;12.0;1.0;0.0;4.0;2.0;0.0;2.0;3.0;3.0;3.0;5.…
790545;2.0;1.0;0.0;0.0;0.0;0.0;0.0;34.0;5.0;1.0;0.0;0.0;1.0;0.0;2.0;0.0;1.0;0.0;5.0;0.0;0.0;0.0;0.0;4.0;9.0;1.0;7.0;4.0;8.0;0.0;7.0;0.0;6.0;632.0;1.0;0.0;6.0;1.0;0.0;4.0;0.0;0.0;0.0;1.0;0.0;0.0;0.0;0.0;0.0;4.0;1.0;0.0;0.0;16.0;3.0;0.0;0.0;4.0;0.0;16.0;0.0;1.0;12.0;20.0;14.0;0.0;10.0;6.0;3.0;0.0;1.0;0.0;1.0;2.0;5.0;0.0;0.0;3.0;0.0;0.0;7.0;0.0;11.0;0.0;0.0;5.0;0.0;0.0;0.0;0.0;0.0;0.0;0.0;0.0;2.0;0.…
1058844;25.0;0.0;13.0;4.0;10.0;3.0;2.0;0.0;75.0;0.0;17.0;3.0;0.0;0.0;0.0;0.0;2.0;0.0;0.0;0.0;0.0;1.0;0.0;3.0;0.0;0.0;0.0;1.0;5.0;0.0;0.0;0.0;0.0;13.0;0.0;6.0;16.0;2.0;0.0;7.0;0.0;0.0;0.0;1.0;2.0;0.0;1.0;1.0;1.0;0.0;5.0;17.0;0.0;0.0;0.0;0.0;0.0;0.0;0.0;1.0;0.0;0.0;2.0;2.0;4.0;1.0;0.0;1.0;0.0;0.0;1.0;0.0;1.0;0.0;0.0;3.0;2.0;3.0;6.0;1.0;0.0;10.0;100.0;0.0;0.0;2.0;0.0;0.0;0.0;11.0;2.0;2.0;0.0;7.0;2.0…
574991;7.0;0.0;0.0;1.0;0.0;0.0;4.0;9.0;0.0;1.0;0.0;0.0;9.0;2.0;2.0;2.0;6.0;0.0;0.0;4.0;7.0;0.0;1.0;1.0;16.0;1.0;8.0;19.0;3.0;0.0;1.0;2.0;20.0;76.0;0.0;3.0;2.0;10.0;0.0;6.0;0.0;2.0;0.0;3.0;0.0;0.0;2.0;2.0;4.0;12.0;0.0;3.0;2.0;0.0;0.0;1.0;3.0;1.0;1.0;0.0;0.0;2.0;0.0;2.0;2.0;9.0;12.0;2.0;8.0;0.0;2.0;0.0;1.0;2.0;7.0;28.0;0.0;0.0;0.0;4.0;3.0;1.0;0.0;3.0;0.0;0.0;1.0;0.0;1.0;0.0;2.0;0.0;0.0;3.0;0.0;0.0;…
974797;15.0;2.0;4.0;4.0;4.0;1.0;1.0;0.0;10.0;5.0;4.0;0.0;1.0;1.0;4.0;1.0;1.0;0.0;0.0;1.0;11.0;1.0;10.0;18.0;4.0;2.0;4.0;5.0;0.0;1.0;1.0;8.0;31.0;2.0;19.0;3.0;27.0;5.0;3.0;16.0;0.0;0.0;4.0;0.0;6.0;1.0;3.0;3.0;6.0;10.0;1.0;2.0;0.0;18.0;4.0;4.0;0.0;4.0;3.0;0.0;1.0;0.0;0.0;2.0;5.0;3.0;5.0;0.0;1.0;0.0;2.0;2.0;5.0;0.0;2.0;5.0;1.0;3.0;2.0;1.0;5.0;18.0;2.0;4.0;5.0;14.0;2.0;0.0;0.0;2.0;4.0;1.0;0.0;0.0;8.0…
4370348;3.0;67.0;42.0;30.0;37.0;69.0;35.0;76.0;12.0;37.0;31.0;2.0;55.0;23.0;18.0;20.0;36.0;20.0;16.0;16.0;7.0;12.0;1.0;35.0;46.0;30.0;132.0;49.0;31.0;61.0;63.0;126.0;2.0;48.0;13.0;44.0;27.0;1.0;0.0;3.0;4.0;9.0;17.0;43.0;0.0;4.0;9.0;76.0;36.0;70.0;0.0;1.0;6.0;31.0;15.0;4.0;6.0;12.0;26.0;35.0;32.0;36.0;30.0;15.0;19.0;22.0;46.0;19.0;17.0;36.0;23.0;7.0;43.0;71.0;60.0;0.0;39.0;8.0;0.0;5.0;0.0;28.0;3.0…
4304054;0.0;1.0;0.0;1.0;0.0;0.0;0.0;0.0;0.0;8.0;3.0;0.0;0.0;0.0;0.0;0.0;0.0;0.0;0.0;0.0;0.0;0.0;0.0;8.0;1.0;0.0;0.0;9.0;0.0;0.0;1.0;0.0;5.0;14.0;0.0;1.0;0.0;0.0;0.0;0.0;6.0;0.0;0.0;0.0;0.0;0.0;2.0;0.0;1.0;0.0;0.0;0.0;0.0;0.0;0.0;0.0;2.0;0.0;0.0;0.0;0.0;0.0;0.0;1.0;0.0;7.0;0.0;0.0;0.0;0.0;2.0;0.0;2.0;1.0;0.0;3.0;1.0;0.0;0.0;0.0;0.0;0.0;0.0;0.0;0.0;1.0;0.0;1.0;0.0;0.0;0.0;0.0;1.0;0.0;5.0;0.0;5.0;0.…
826144;67.0;0.0;0.0;0.0;0.0;0.0;0.0;5.0;0.0;0.0;0.0;1.0;0.0;2.0;2.0;0.0;0.0;0.0;1.0;0.0;0.0;0.0;0.0;3.0;49.0;0.0;0.0;0.0;2.0;0.0;0.0;0.0;230.0;47.0;5.0;0.0;9.0;4.0;7.0;18.0;3.0;1.0;0.0;0.0;2.0;0.0;0.0;0.0;0.0;1.0;0.0;0.0;0.0;33.0;1.0;0.0;0.0;1.0;20.0;4.0;0.0;0.0;10.0;0.0;11.0;4.0;12.0;14.0;9.0;0.0;6.0;32.0;5.0;4.0;1.0;3.0;4.0;3.0;0.0;12.0;0.0;3.0;12.0;0.0;0.0;1.0;0.0;0.0;0.0;0.0;0.0;0.0;0.0;0.0;3…
761601;1.0;88.0;19.0;5.0;30.0;3.0;10.0;0.0;0.0;2.0;1.0;0.0;5.0;4.0;2.0;24.0;7.0;8.0;2.0;1.0;5.0;0.0;13.0;0.0;2.0;0.0;0.0;0.0;0.0;6.0;6.0;6.0;0.0;1.0;8.0;1.0;0.0;1.0;2.0;0.0;0.0;0.0;1.0;12.0;1.0;2.0;0.0;2.0;0.0;0.0;1.0;1.0;0.0;2.0;0.0;1.0;0.0;0.0;0.0;0.0;0.0;0.0;0.0;0.0;0.0;0.0;0.0;0.0;0.0;0.0;0.0;0.0;0.0;0.0;0.0;0.0;0.0;0.0;0.0;0.0;0.0;0.0;1.0;0.0;0.0;4.0;2.0;0.0;0.0;0.0;0.0;0.0;0.0;3.0;0.0;0.0;0…
537781;0.0;2.0;0.0;0.0;0.0;0.0;1.0;2.0;5.0;13.0;0.0;0.0;0.0;0.0;0.0;2.0;2.0;0.0;0.0;0.0;0.0;0.0;0.0;0.0;4.0;0.0;0.0;1.0;0.0;0.0;0.0;0.0;6.0;1.0;0.0;0.0;0.0;0.0;0.0;0.0;1.0;0.0;0.0;6.0;1.0;2.0;1.0;0.0;0.0;0.0;0.0;0.0;1.0;1.0;11.0;0.0;0.0;0.0;0.0;0.0;0.0;1.0;0.0;1.0;7.0;2.0;0.0;0.0;0.0;0.0;0.0;0.0;0.0;0.0;0.0;0.0;0.0;3.0;0.0;0.0;0.0;0.0;0.0;0.0;0.0;0.0;0.0;0.0;0.0;0.0;0.0;0.0;0.0;0.0;0.0;3.0;21.0;0…
539547;51.0;0.0;0.0;0.0;0.0;0.0;0.0;0.0;0.0;0.0;0.0;0.0;0.0;0.0;0.0;0.0;0.0;0.0;0.0;0.0;0.0;0.0;0.0;205.0;0.0;0.0;0.0;0.0;0.0;0.0;0.0;0.0;23.0;0.0;0.0;0.0;330.0;0.0;0.0;0.0;0.0;0.0;0.0;0.0;0.0;0.0;0.0;0.0;0.0;0.0;0.0;0.0;0.0;0.0;0.0;0.0;0.0;0.0;0.0;0.0;0.0;0.0;0.0;0.0;0.0;0.0;0.0;0.0;0.0;0.0;0.0;0.0;0.0;0.0;0.0;0.0;0.0;0.0;0.0;0.0;0.0;126.0;0.0;0.0;0.0;0.0;0.0;0.0;0.0;0.0;0.0;0.0;0.0;0.0;0.0;0.0;…
763765;334.0;1588.0;1002.0;770.0;1308.0;325.0;496.0;67.0;194.0;223.0;133.0;5.0;99.0;29.0;71.0;115.0;123.0;40.0;22.0;20.0;168.0;74.0;130.0;36.0;51.0;28.0;12.0;300.0;41.0;156.0;79.0;133.0;84.0;193.0;197.0;160.0;256.0;172.0;271.0;270.0;4.0;1046.0;1111.0;1133.0;747.0;323.0;247.0;420.0;437.0;640.0;35.0;384.0;150.0;12.0;4.0;353.0;178.0;4.0;16.0;3.0;26.0;18.0;2.0;37.0;29.0;36.0;48.0;42.0;22.0;16.0;19.0;…
557275;0.0;3.0;0.0;0.0;0.0;0.0;0.0;0.0;106.0;0.0;1.0;0.0;0.0;0.0;0.0;0.0;0.0;0.0;0.0;0.0;0.0;0.0;0.0;0.0;0.0;0.0;0.0;0.0;0.0;0.0;0.0;0.0;0.0;0.0;0.0;0.0;0.0;0.0;0.0;0.0;0.0;0.0;0.0;0.0;0.0;0.0;0.0;0.0;0.0;0.0;0.0;0.0;0.0;0.0;0.0;0.0;0.0;0.0;0.0;0.0;0.0;0.0;0.0;0.0;0.0;0.0;0.0;0.0;0.0;0.0;0.0;0.0;0.0;0.0;0.0;0.0;0.0;0.0;0.0;0.0;0.0;0.0;0.0;0.0;0.0;38.0;2.0;0.0;0.0;0.0;0.0;0.0;0.0;0.0;0.0;0.0;0.0;0…
233334;0.0;25.0;0.0;4.0;2.0;8.0;24.0;98.0;558.0;36.0;177.0;2.0;5.0;16.0;90.0;6.0;8.0;1.0;2.0;1.0;12.0;4.0;12.0;41.0;105.0;3.0;155.0;12.0;196.0;41.0;8.0;4.0;11.0;14.0;19.0;3.0;39.0;1.0;0.0;1.0;49.0;67.0;27.0;2.0;1.0;1.0;4.0;7.0;1.0;35.0;0.0;10.0;5.0;32.0;6.0;8.0;8.0;58.0;314.0;80.0;49.0;50.0;100.0;78.0;107.0;36.0;86.0;21.0;9.0;7.0;7.0;0.0;115.0;113.0;248.0;38.0;204.0;0.0;0.0;18.0;6.0;0.0;90.0;23.0…
335481;4.0;0.0;0.0;0.0;0.0;1.0;0.0;0.0;0.0;0.0;0.0;0.0;0.0;13.0;2.0;0.0;0.0;0.0;0.0;0.0;0.0;0.0;0.0;0.0;0.0;0.0;0.0;0.0;0.0;0.0;0.0;0.0;11.0;0.0;0.0;0.0;7.0;0.0;0.0;0.0;1.0;0.0;0.0;0.0;0.0;0.0;0.0;0.0;0.0;17.0;1.0;0.0;0.0;0.0;0.0;0.0;0.0;0.0;0.0;0.0;0.0;0.0;1.0;0.0;3.0;0.0;0.0;0.0;0.0;0.0;0.0;0.0;0.0;0.0;0.0;0.0;0.0;0.0;0.0;7.0;0.0;3.0;0.0;0.0;1.0;0.0;0.0;0.0;0.0;0.0;0.0;0.0;0.0;0.0;0.0;4.0;0.0;0…
1111294;0.0;4.0;2.0;0.0;1.0;1.0;240.0;0.0;140.0;2.0;2.0;0.0;1.0;0.0;1.0;0.0;0.0;1.0;0.0;0.0;1.0;320.0;6.0;11.0;0.0;3.0;492.0;0.0;0.0;0.0;0.0;306.0;8.0;12.0;6.0;317.0;13.0;7.0;3.0;17.0;3.0;0.0;0.0;0.0;0.0;0.0;3.0;2.0;0.0;2.0;402.0;739.0;256.0;11.0;1.0;431.0;298.0;0.0;0.0;0.0;0.0;0.0;0.0;0.0;1.0;0.0;6.0;0.0;11.0;0.0;0.0;0.0;364.0;377.0;314.0;1301.0;388.0;2.0;0.0;0.0;1.0;5.0;27.0;0.0;0.0;0.0;2.0;1.0…
142247;0.0;16.0;0.0;2.0;0.0;1.0;0.0;1.0;0.0;0.0;5.0;0.0;0.0;0.0;2.0;13.0;6.0;3.0;0.0;0.0;1.0;1.0;0.0;2.0;1.0;0.0;0.0;4.0;0.0;0.0;5.0;1.0;8.0;7.0;0.0;3.0;10.0;0.0;2.0;0.0;0.0;1.0;5.0;1.0;0.0;1.0;0.0;4.0;1.0;5.0;0.0;0.0;0.0;4.0;0.0;0.0;0.0;0.0;1.0;0.0;0.0;0.0;0.0;3.0;0.0;0.0;3.0;0.0;0.0;0.0;0.0;0.0;0.0;0.0;0.0;2.0;0.0;7.0;0.0;3.0;9.0;13.0;0.0;11.0;6.0;42.0;18.0;3.0;1.0;1.0;1.0;0.0;3.0;1.0;0.0;2.0;0…
4091471;52.0;2.0;9.0;19.0;1.0;2.0;42.0;0.0;3.0;0.0;0.0;84.0;0.0;44.0;1.0;93.0;84.0;147.0;5.0;6.0;0.0;10.0;0.0;0.0;0.0;0.0;0.0;17.0;1.0;0.0;249.0;7.0;118.0;2.0;1.0;11.0;4.0;8.0;6.0;42.0;0.0;0.0;0.0;2.0;0.0;13.0;19.0;6.0;14.0;179.0;10.0;20.0;3.0;1.0;0.0;8.0;4.0;0.0;0.0;0.0;0.0;0.0;0.0;0.0;1.0;0.0;0.0;0.0;0.0;0.0;0.0;0.0;1.0;0.0;0.0;4.0;0.0;0.0;0.0;0.0;0.0;0.0;0.0;0.0;0.0;0.0;0.0;0.0;0.0;0.0;0.0;2.0…
4306763;4.0;1.0;1.0;3.0;0.0;1.0;1.0;5.0;17.0;13.0;6.0;2.0;9.0;1.0;7.0;0.0;0.0;1.0;0.0;2.0;6.0;2.0;4.0;3.0;3.0;1.0;3.0;4.0;0.0;5.0;1.0;2.0;18.0;3.0;12.0;3.0;18.0;5.0;7.0;11.0;0.0;3.0;0.0;1.0;1.0;1.0;0.0;6.0;1.0;3.0;1.0;3.0;0.0;12.0;1.0;2.0;1.0;1.0;3.0;0.0;0.0;0.0;0.0;0.0;2.0;1.0;4.0;0.0;2.0;0.0;1.0;0.0;0.0;1.0;1.0;5.0;2.0;4.0;8.0;0.0;5.0;7.0;0.0;0.0;2.0;4.0;1.0;2.0;0.0;0.0;0.0;2.0;3.0;3.0;1.0;7.0;…
963825;0.0;0.0;0.0;0.0;0.0;0.0;0.0;11.0;1.0;0.0;1.0;2.0;0.0;7.0;2.0;0.0;3.0;0.0;0.0;0.0;0.0;0.0;0.0;0.0;1.0;0.0;0.0;1.0;3.0;5.0;0.0;0.0;3.0;2.0;0.0;0.0;2.0;0.0;1.0;0.0;146.0;2.0;2.0;0.0;0.0;1.0;0.0;1.0;1.0;16.0;0.0;0.0;0.0;2.0;0.0;0.0;0.0;0.0;6.0;3.0;0.0;0.0;10.0;1.0;20.0;2.0;2.0;0.0;0.0;0.0;0.0;0.0;3.0;0.0;1.0;3.0;0.0;2.0;0.0;8.0;0.0;0.0;41.0;1.0;5.0;2.0;0.0;0.0;0.0;0.0;0.0;0.0;0.0;0.0;0.0;1.0;0…
1115183;9.0;238.0;148.0;61.0;492.0;2.0;44.0;0.0;0.0;0.0;31.0;29.0;4.0;4.0;0.0;9.0;0.0;0.0;1.0;0.0;1.0;0.0;1.0;0.0;0.0;0.0;0.0;5.0;6.0;5.0;0.0;0.0;67.0;0.0;0.0;3.0;5.0;2.0;6.0;3.0;0.0;14.0;50.0;241.0;6.0;28.0;30.0;8.0;5.0;30.0;2.0;4.0;9.0;0.0;0.0;1.0;3.0;0.0;0.0;0.0;0.0;0.0;0.0;0.0;0.0;0.0;0.0;0.0;1.0;0.0;0.0;0.0;2.0;0.0;0.0;1.0;0.0;85.0;17.0;0.0;0.0;167.0;3.0;3.0;5.0;15.0;12.0;53.0;32.0;116.0;136…
518990;0.0;0.0;1.0;1.0;0.0;0.0;0.0;6.0;3.0;1.0;0.0;0.0;1.0;0.0;2.0;5.0;0.0;0.0;0.0;5.0;7.0;0.0;2.0;11.0;4.0;0.0;3.0;8.0;0.0;3.0;3.0;0.0;1.0;92.0;16.0;0.0;4.0;0.0;0.0;0.0;2.0;0.0;2.0;11.0;1.0;1.0;4.0;0.0;0.0;1.0;1.0;0.0;0.0;5.0;3.0;0.0;2.0;0.0;1.0;0.0;0.0;1.0;0.0;0.0;1.0;1.0;6.0;0.0;3.0;4.0;3.0;0.0;9.0;0.0;2.0;4.0;3.0;0.0;0.0;0.0;0.0;0.0;0.0;0.0;0.0;0.0;0.0;0.0;0.0;0.0;0.0;0.0;0.0;0.0;0.0;0.0;2.0;…
205571;6.0;3.0;7.0;10.0;2.0;0.0;0.0;0.0;8.0;21.0;0.0;3.0;0.0;3.0;3.0;10.0;5.0;3.0;1.0;0.0;1.0;0.0;1.0;4.0;1.0;4.0;0.0;2.0;0.0;0.0;6.0;1.0;8.0;0.0;5.0;1.0;9.0;0.0;0.0;2.0;0.0;0.0;1.0;9.0;0.0;1.0;4.0;0.0;2.0;14.0;2.0;1.0;0.0;5.0;1.0;1.0;0.0;3.0;1.0;0.0;0.0;0.0;0.0;0.0;1.0;1.0;3.0;1.0;1.0;2.0;3.0;0.0;0.0;0.0;0.0;0.0;0.0;0.0;0.0;1.0;0.0;3.0;0.0;0.0;0.0;0.0;0.0;0.0;0.0;0.0;0.0;1.0;0.0;0.0;4.0;5.0;4.0;…
570086;6.0;1.0;1.0;0.0;8.0;1.0;0.0;1.0;0.0;1.0;0.0;1.0;0.0;0.0;1.0;2.0;1.0;12.0;0.0;2.0;0.0;0.0;0.0;0.0;1.0;0.0;2.0;5.0;1.0;0.0;0.0;0.0;3.0;3.0;1.0;0.0;5.0;1.0;0.0;2.0;177.0;4.0;0.0;28.0;0.0;1.0;5.0;2.0;6.0;41.0;1.0;2.0;1.0;0.0;1.0;1.0;0.0;1.0;0.0;1850.0;19.0;13.0;2232.0;6.0;2.0;0.0;0.0;3.0;6.0;0.0;6.0;62.0;1.0;0.0;0.0;0.0;0.0;0.0;0.0;0.0;0.0;0.0;3.0;0.0;0.0;28.0;12.0;1.0;0.0;0.0;0.0;1.0;1.0;1.0;…
648526;270.0;0.0;0.0;1.0;0.0;0.0;1.0;67.0;57.0;8.0;31.0;0.0;89.0;0.0;466.0;0.0;22.0;11.0;3.0;0.0;46.0;3.0;21.0;1.0;7.0;0.0;35.0;7.0;15.0;33.0;16.0;1.0;38.0;2.0;283.0;3.0;71.0;96.0;25.0;354.0;0.0;0.0;0.0;0.0;0.0;0.0;0.0;0.0;0.0;4.0;0.0;13.0;10.0;134.0;651.0;0.0;1.0;562.0;17.0;1.0;1.0;1.0;2.0;72.0;100.0;12.0;4.0;0.0;3.0;0.0;0.0;1.0;22.0;24.0;33.0;32.0;0.0;69.0;7.0;58.0;7.0;72.0;0.0;0.0;0.0;1.0;0.0;…
570888;12.0;18.0;25.0;7.0;24.0;0.0;2.0;2.0;3.0;12.0;0.0;0.0;29.0;6.0;12.0;24.0;6.0;4.0;6.0;9.0;41.0;2.0;24.0;9.0;2.0;2.0;4.0;3.0;0.0;13.0;4.0;2.0;12.0;5.0;12.0;4.0;13.0;3.0;0.0;9.0;0.0;1.0;0.0;21.0;0.0;7.0;4.0;1.0;7.0;33.0;2.0;16.0;3.0;17.0;2.0;1.0;2.0;6.0;4.0;1.0;0.0;0.0;1.0;0.0;0.0;2.0;5.0;3.0;1.0;1.0;0.0;1.0;2.0;1.0;3.0;1.0;2.0;0.0;6.0;0.0;2.0;2.0;0.0;0.0;0.0;1.0;0.0;0.0;0.0;0.0;0.0;2.0;1.0;4.…
4343665;2.0;0.0;0.0;0.0;0.0;1.0;0.0;2.0;0.0;6.0;4.0;2.0;0.0;0.0;2.0;0.0;0.0;0.0;0.0;2.0;0.0;0.0;1.0;0.0;0.0;0.0;0.0;29.0;0.0;0.0;0.0;0.0;4.0;71.0;5.0;0.0;1.0;1.0;0.0;0.0;0.0;0.0;0.0;0.0;0.0;0.0;0.0;0.0;0.0;0.0;0.0;3.0;0.0;0.0;0.0;4.0;5.0;0.0;2.0;24.0;34.0;47.0;36.0;0.0;0.0;0.0;0.0;0.0;0.0;0.0;0.0;1.0;4.0;0.0;0.0;23.0;0.0;0.0;0.0;0.0;0.0;0.0;0.0;0.0;0.0;0.0;0.0;0.0;0.0;0.0;0.0;0.0;0.0;0.0;3.0;1.0;…
795504;0.0;7.0;381.0;215.0;12.0;0.0;0.0;8.0;5.0;155.0;35.0;0.0;0.0;0.0;0.0;57.0;229.0;27.0;0.0;0.0;0.0;0.0;0.0;0.0;0.0;0.0;1.0;7.0;1.0;0.0;55.0;8.0;20.0;6.0;1.0;0.0;0.0;4.0;0.0;11.0;3.0;0.0;1.0;73.0;1.0;8.0;13.0;1.0;5.0;1.0;0.0;3.0;2.0;0.0;0.0;10.0;0.0;1.0;1.0;5.0;0.0;0.0;0.0;0.0;2.0;0.0;0.0;0.0;0.0;0.0;0.0;0.0;0.0;0.0;0.0;0.0;0.0;13.0;4.0;4.0;18.0;6.0;0.0;0.0;1.0;19.0;14.0;4.0;0.0;0.0;1.0;0.0;1.…
429841;3.0;0.0;0.0;0.0;0.0;2.0;0.0;0.0;0.0;0.0;0.0;0.0;0.0;4.0;0.0;0.0;0.0;0.0;1.0;0.0;0.0;0.0;0.0;0.0;2.0;0.0;0.0;0.0;0.0;0.0;0.0;0.0;0.0;5.0;0.0;0.0;0.0;0.0;1.0;0.0;13.0;0.0;3.0;0.0;1.0;0.0;1.0;0.0;7.0;15.0;0.0;1.0;0.0;0.0;0.0;0.0;0.0;0.0;0.0;1.0;0.0;0.0;0.0;0.0;0.0;0.0;4.0;1.0;0.0;0.0;0.0;0.0;0.0;0.0;0.0;4.0;0.0;10.0;0.0;5.0;0.0;2.0;34.0;0.0;1.0;0.0;0.0;0.0;0.0;0.0;0.0;2.0;0.0;0.0;6.0;5.0;1.0;…
1053703;23.0;0.0;0.0;9.0;0.0;22.0;4.0;20.0;5.0;0.0;131.0;93.0;0.0;18.0;10.0;11.0;4.0;84.0;5.0;1.0;9.0;1.0;8.0;36.0;193.0;2.0;5.0;9.0;67.0;19.0;33.0;0.0;123.0;765.0;19.0;3.0;47.0;4.0;6.0;45.0;311.0;5.0;6.0;3.0;3.0;3.0;1.0;10.0;19.0;355.0;3.0;11.0;0.0;41.0;2.0;5.0;0.0;7.0;52.0;383.0;27.0;16.0;395.0;34.0;11.0;36.0;34.0;18.0;21.0;0.0;33.0;102.0;5.0;1.0;1.0;137.0;10.0;58.0;0.0;28.0;0.0;21.0;1809.0;109…
771804;0.0;39.0;30.0;15.0;8.0;2.0;4.0;0.0;0.0;1.0;29.0;22.0;4.0;1.0;3.0;23.0;2.0;0.0;0.0;0.0;4.0;9.0;6.0;0.0;0.0;0.0;0.0;0.0;0.0;3.0;0.0;41.0;6.0;3.0;11.0;4.0;0.0;0.0;0.0;3.0;5.0;2.0;1.0;25.0;1.0;3.0;16.0;1.0;3.0;4.0;0.0;1.0;0.0;1.0;0.0;1.0;0.0;0.0;1.0;1.0;0.0;0.0;0.0;0.0;0.0;0.0;1.0;0.0;0.0;0.0;0.0;0.0;0.0;0.0;0.0;0.0;0.0;4.0;1.0;1.0;3.0;3.0;1.0;0.0;0.0;57.0;9.0;12.0;16.0;11.0;22.0;0.0;26.0;34.0…
304640;645.0;1335.0;272.0;231.0;270.0;870.0;276.0;1243.0;245.0;332.0;13836.0;100.0;704.0;317.0;2348.0;260.0;791.0;124.0;135.0;151.0;1174.0;183.0;570.0;916.0;3126.0;212.0;1541.0;893.0;1208.0;1591.0;98.0;73.0;1773.0;257.0;9691.0;173.0;9403.0;259.0;411.0;633.0;573.0;2553.0;915.0;348.0;1330.0;228.0;225.0;1126.0;1485.0;1735.0;63.0;495.0;111.0;983.0;434.0;107.0;100.0;536.0;6701.0;530.0;1090.0;1149.0;58…
838940;1.0;13.0;3.0;1.0;6.0;0.0;1.0;17.0;27.0;1.0;29.0;0.0;4.0;2.0;8.0;1.0;0.0;0.0;0.0;1.0;0.0;0.0;0.0;0.0;3.0;0.0;5.0;1.0;1.0;7.0;0.0;0.0;2.0;0.0;3.0;0.0;3.0;0.0;5.0;0.0;3.0;0.0;1.0;3.0;0.0;0.0;0.0;0.0;0.0;0.0;0.0;0.0;0.0;2.0;1.0;0.0;0.0;2.0;7.0;3.0;2.0;4.0;8.0;1.0;2.0;2.0;4.0;0.0;4.0;3.0;5.0;0.0;1.0;0.0;3.0;0.0;0.0;3.0;0.0;0.0;0.0;0.0;0.0;1.0;1.0;39.0;2.0;1.0;0.0;0.0;0.0;0.0;0.0;0.0;1.0;0.0;0.0…
624045;4.0;1.0;0.0;0.0;0.0;1.0;5.0;1.0;140.0;42.0;18.0;0.0;0.0;7.0;0.0;1.0;30.0;5.0;3.0;2.0;2.0;3.0;0.0;0.0;1.0;1.0;3.0;21.0;19.0;3.0;8.0;57.0;0.0;2.0;2.0;7.0;0.0;1.0;0.0;14.0;0.0;0.0;0.0;0.0;0.0;0.0;0.0;0.0;0.0;5.0;0.0;6.0;5.0;0.0;0.0;20.0;1.0;0.0;0.0;0.0;0.0;0.0;0.0;2.0;1.0;2.0;0.0;0.0;0.0;0.0;0.0;0.0;0.0;1.0;1.0;5.0;0.0;0.0;0.0;0.0;0.0;0.0;0.0;0.0;0.0;65.0;33.0;14.0;0.0;7.0;0.0;0.0;21.0;16.0;0…
4346564;2.0;0.0;0.0;0.0;1.0;7.0;47.0;2.0;0.0;3.0;29.0;7.0;0.0;0.0;5.0;0.0;0.0;4.0;0.0;0.0;0.0;0.0;0.0;0.0;4.0;0.0;5.0;2.0;601.0;3.0;0.0;0.0;0.0;0.0;1.0;0.0;1.0;0.0;3.0;1.0;331.0;6.0;0.0;0.0;3.0;0.0;15.0;8.0;0.0;41.0;0.0;22.0;4.0;0.0;0.0;3.0;0.0;5.0;1.0;0.0;0.0;2.0;1.0;0.0;0.0;4.0;0.0;0.0;0.0;0.0;0.0;0.0;7.0;0.0;0.0;1.0;2.0;9.0;6.0;500.0;165.0;0.0;56.0;25.0;20.0;158.0;310.0;159.0;90.0;81.0;104.0;0…
909170;0.0;5.0;0.0;0.0;0.0;0.0;0.0;5.0;0.0;0.0;0.0;8.0;0.0;0.0;2.0;0.0;0.0;0.0;1.0;0.0;0.0;0.0;0.0;0.0;0.0;0.0;0.0;3.0;0.0;2.0;0.0;0.0;1.0;101.0;0.0;0.0;1.0;1.0;1.0;2.0;0.0;0.0;0.0;0.0;1.0;0.0;0.0;3.0;2.0;2.0;2.0;0.0;0.0;1.0;0.0;0.0;0.0;0.0;4.0;5.0;0.0;1.0;6.0;0.0;0.0;0.0;0.0;0.0;0.0;0.0;0.0;0.0;0.0;0.0;0.0;0.0;1.0;0.0;0.0;1.0;0.0;0.0;0.0;0.0;0.0;3.0;1.0;1.0;0.0;0.0;0.0;0.0;0.0;0.0;0.0;0.0;0.0;0.…
121064;7.0;4.0;1.0;0.0;4.0;3.0;0.0;7.0;8.0;10.0;0.0;0.0;4.0;0.0;6.0;2.0;1.0;1.0;4.0;0.0;2.0;2.0;0.0;19.0;6.0;4.0;2.0;0.0;0.0;1.0;3.0;0.0;10.0;0.0;17.0;2.0;24.0;0.0;0.0;0.0;0.0;0.0;0.0;0.0;0.0;2.0;0.0;2.0;2.0;0.0;0.0;0.0;0.0;10.0;1.0;0.0;0.0;8.0;4.0;4.0;2.0;8.0;2.0;2.0;2.0;1.0;11.0;3.0;2.0;3.0;0.0;7.0;2.0;3.0;7.0;0.0;1.0;0.0;0.0;0.0;0.0;0.0;0.0;0.0;0.0;0.0;0.0;0.0;0.0;0.0;0.0;0.0;0.0;0.0;0.0;2.0;0…
610107;0.0;0.0;0.0;1.0;0.0;2.0;0.0;3.0;1.0;0.0;14.0;0.0;1.0;0.0;1.0;0.0;2.0;0.0;2.0;0.0;7.0;1.0;2.0;5.0;13.0;0.0;4.0;2.0;49.0;0.0;0.0;0.0;59.0;33.0;21.0;1.0;2.0;0.0;0.0;1.0;7.0;0.0;0.0;0.0;0.0;1.0;0.0;0.0;4.0;23.0;0.0;5.0;0.0;30.0;6.0;0.0;0.0;6.0;3.0;1.0;0.0;0.0;3.0;2.0;6.0;0.0;13.0;0.0;4.0;0.0;0.0;1.0;5.0;1.0;0.0;7.0;1.0;26.0;3.0;22.0;1.0;4.0;11.0;0.0;1.0;17.0;3.0;0.0;2.0;2.0;9.0;0.0;84.0;5.0;8.…
567622;2.0;0.0;6.0;0.0;1.0;30.0;64.0;0.0;64.0;8.0;23.0;1.0;0.0;0.0;0.0;2.0;4.0;5.0;0.0;0.0;1.0;0.0;2.0;0.0;2.0;0.0;0.0;5.0;8.0;4.0;1.0;6.0;0.0;3.0;0.0;0.0;9.0;0.0;0.0;1.0;0.0;0.0;0.0;2.0;0.0;0.0;2.0;52.0;18.0;43.0;2.0;128.0;40.0;2.0;0.0;174.0;11.0;0.0;0.0;0.0;0.0;0.0;0.0;1.0;0.0;0.0;0.0;0.0;0.0;0.0;0.0;0.0;0.0;0.0;0.0;0.0;0.0;0.0;0.0;0.0;0.0;2.0;0.0;0.0;0.0;116.0;61.0;7.0;0.0;6.0;0.0;1.0;8.0;4.0;…
565246;2.0;44.0;11.0;0.0;47.0;14.0;22.0;56.0;17.0;8.0;23.0;23.0;1.0;0.0;0.0;20.0;2.0;5.0;0.0;0.0;0.0;3.0;6.0;6.0;14.0;0.0;23.0;3.0;2.0;1.0;0.0;19.0;1.0;6.0;2.0;2.0;0.0;0.0;0.0;0.0;14.0;32.0;4.0;17.0;5.0;4.0;1.0;3.0;3.0;7.0;0.0;5.0;3.0;2.0;0.0;23.0;1.0;0.0;5.0;0.0;0.0;2.0;0.0;25.0;7.0;12.0;0.0;1.0;0.0;1.0;0.0;0.0;1.0;1.0;3.0;1.0;0.0;0.0;2.0;0.0;1.0;0.0;2.0;11.0;0.0;1.0;0.0;0.0;1.0;0.0;0.0;0.0;0.0;…
516695;0.0;2.0;0.0;0.0;2.0;0.0;0.0;0.0;210.0;4.0;9.0;0.0;0.0;0.0;0.0;0.0;0.0;0.0;0.0;0.0;0.0;0.0;0.0;3.0;0.0;1.0;0.0;0.0;1.0;0.0;0.0;0.0;0.0;0.0;0.0;0.0;0.0;0.0;0.0;0.0;0.0;0.0;0.0;4.0;0.0;0.0;0.0;0.0;0.0;0.0;19.0;0.0;0.0;0.0;0.0;0.0;0.0;0.0;0.0;0.0;0.0;0.0;0.0;0.0;0.0;0.0;0.0;0.0;0.0;0.0;0.0;0.0;0.0;0.0;0.0;0.0;0.0;0.0;0.0;0.0;0.0;0.0;5.0;0.0;0.0;69.0;0.0;0.0;0.0;0.0;0.0;0.0;0.0;0.0;0.0;0.0;0.0;…
824826;64.0;144.0;308.0;145.0;196.0;9.0;38.0;0.0;0.0;2.0;0.0;0.0;142.0;91.0;257.0;200.0;33.0;85.0;44.0;89.0;40.0;6.0;40.0;6.0;0.0;0.0;0.0;3.0;2.0;353.0;82.0;14.0;12.0;10.0;103.0;20.0;161.0;15.0;14.0;43.0;0.0;9.0;12.0;208.0;5.0;93.0;64.0;14.0;53.0;164.0;16.0;33.0;5.0;3.0;0.0;30.0;5.0;0.0;0.0;0.0;0.0;2.0;0.0;0.0;0.0;0.0;0.0;0.0;0.0;1.0;0.0;2.0;0.0;0.0;0.0;0.0;0.0;0.0;0.0;1.0;0.0;0.0;1.0;0.0;0.0;0.0…
1114448;19.0;6.0;1.0;2.0;1.0;0.0;1.0;2.0;0.0;0.0;2.0;0.0;0.0;5.0;2.0;5.0;0.0;0.0;2.0;1.0;7.0;1.0;6.0;0.0;0.0;1.0;0.0;1.0;0.0;1.0;1.0;0.0;0.0;2.0;3.0;0.0;16.0;11.0;2.0;19.0;1.0;12.0;4.0;5.0;8.0;0.0;0.0;2.0;16.0;11.0;1.0;4.0;0.0;0.0;3.0;8.0;0.0;2.0;1.0;0.0;0.0;1.0;3.0;2.0;0.0;0.0;1.0;1.0;2.0;0.0;0.0;0.0;0.0;0.0;0.0;1.0;3.0;1.0;0.0;0.0;2.0;1.0;0.0;0.0;1.0;0.0;0.0;1.0;1.0;0.0;0.0;2.0;0.0;0.0;0.0;0.0;…
575688;7.0;1.0;0.0;4.0;2.0;3.0;0.0;1.0;0.0;0.0;66.0;5.0;0.0;6.0;0.0;0.0;0.0;26.0;0.0;0.0;0.0;0.0;0.0;5.0;35.0;0.0;1.0;5.0;21.0;2.0;18.0;0.0;19.0;78.0;3.0;0.0;1.0;1.0;2.0;14.0;7.0;7.0;9.0;2.0;0.0;1.0;2.0;1.0;3.0;45.0;2.0;1.0;0.0;2.0;0.0;0.0;0.0;0.0;12.0;9.0;1.0;0.0;11.0;0.0;4.0;7.0;6.0;4.0;4.0;0.0;6.0;17.0;0.0;1.0;0.0;26.0;0.0;8.0;0.0;5.0;0.0;4.0;208.0;11.0;34.0;81.0;88.0;107.0;88.0;50.0;36.0;1.0;…
4354699;0.0;0.0;0.0;0.0;0.0;0.0;0.0;0.0;1.0;0.0;0.0;0.0;0.0;0.0;0.0;0.0;0.0;0.0;0.0;0.0;0.0;0.0;0.0;0.0;1.0;0.0;0.0;0.0;16.0;0.0;1.0;0.0;0.0;1.0;0.0;0.0;0.0;0.0;0.0;0.0;3.0;3.0;0.0;0.0;0.0;0.0;0.0;0.0;0.0;1.0;0.0;0.0;0.0;0.0;0.0;0.0;0.0;0.0;0.0;0.0;0.0;0.0;0.0;0.0;0.0;1.0;0.0;0.0;0.0;0.0;0.0;0.0;0.0;0.0;0.0;5.0;0.0;0.0;0.0;0.0;0.0;0.0;1.0;0.0;0.0;0.0;0.0;0.0;1.0;0.0;0.0;0.0;0.0;0.0;0.0;0.0;0.0;0.…
238484;0.0;3.0;10.0;19.0;5.0;2.0;1.0;0.0;0.0;3.0;7.0;0.0;0.0;0.0;0.0;19.0;0.0;11.0;0.0;0.0;3.0;0.0;0.0;3.0;6.0;4.0;2.0;10.0;0.0;2.0;8.0;9.0;19.0;7.0;0.0;1.0;12.0;0.0;0.0;0.0;62.0;0.0;5.0;15.0;1.0;11.0;2.0;0.0;0.0;4.0;0.0;3.0;16.0;2.0;1.0;0.0;1.0;0.0;1.0;19.0;11.0;6.0;4.0;4.0;0.0;3.0;4.0;4.0;3.0;1.0;1.0;0.0;2.0;5.0;3.0;1.0;4.0;0.0;0.0;2.0;0.0;13.0;0.0;1.0;1.0;6.0;2.0;6.0;1.0;2.0;13.0;1.0;11.0;0.0;…
1132235;0.0;1.0;0.0;0.0;0.0;0.0;0.0;0.0;506.0;8.0;12.0;0.0;0.0;0.0;0.0;0.0;0.0;0.0;0.0;0.0;0.0;0.0;0.0;0.0;0.0;0.0;0.0;0.0;0.0;0.0;0.0;0.0;0.0;0.0;0.0;0.0;0.0;0.0;0.0;0.0;0.0;0.0;0.0;0.0;0.0;1.0;0.0;0.0;0.0;0.0;0.0;0.0;0.0;0.0;0.0;0.0;0.0;0.0;0.0;0.0;0.0;0.0;0.0;0.0;0.0;0.0;0.0;0.0;0.0;0.0;0.0;0.0;0.0;0.0;0.0;0.0;0.0;0.0;0.0;0.0;0.0;0.0;0.0;0.0;0.0;0.0;0.0;0.0;0.0;0.0;0.0;0.0;0.0;0.0;0.0;0.0;0.0;…
580625;8.0;2.0;0.0;0.0;5.0;0.0;4.0;7.0;1.0;8.0;7.0;5.0;18.0;1.0;5.0;0.0;0.0;1.0;3.0;2.0;1.0;0.0;4.0;5.0;2.0;2.0;3.0;5.0;2.0;1.0;2.0;0.0;21.0;71.0;15.0;0.0;15.0;1.0;0.0;6.0;0.0;0.0;0.0;1.0;0.0;0.0;0.0;0.0;2.0;6.0;3.0;0.0;0.0;4.0;4.0;0.0;0.0;0.0;1.0;10.0;2.0;0.0;7.0;1.0;0.0;2.0;3.0;0.0;1.0;0.0;0.0;0.0;0.0;0.0;0.0;0.0;0.0;0.0;3.0;0.0;0.0;5.0;0.0;0.0;0.0;4.0;0.0;0.0;0.0;0.0;0.0;0.0;0.0;0.0;0.0;0.0;0.…
975335;0.0;0.0;0.0;0.0;0.0;2.0;0.0;8.0;0.0;0.0;0.0;1.0;0.0;2.0;0.0;0.0;0.0;0.0;0.0;0.0;1.0;0.0;0.0;0.0;12.0;1.0;2.0;0.0;0.0;0.0;0.0;1.0;32.0;150.0;3.0;1.0;0.0;3.0;0.0;4.0;17.0;0.0;0.0;0.0;0.0;0.0;0.0;0.0;1.0;9.0;0.0;0.0;0.0;0.0;1.0;0.0;0.0;0.0;0.0;32.0;1.0;1.0;31.0;2.0;7.0;3.0;0.0;0.0;7.0;0.0;0.0;3.0;1.0;0.0;0.0;0.0;0.0;3.0;0.0;2.0;0.0;0.0;8.0;0.0;0.0;0.0;0.0;0.0;0.0;0.0;0.0;0.0;0.0;0.0;0.0;3.0;0…
333189;0.0;14.0;0.0;0.0;3.0;0.0;0.0;0.0;201.0;10.0;39.0;0.0;0.0;0.0;0.0;1.0;0.0;0.0;0.0;0.0;0.0;0.0;0.0;0.0;0.0;0.0;0.0;0.0;0.0;0.0;0.0;0.0;0.0;0.0;0.0;0.0;0.0;0.0;0.0;3.0;0.0;0.0;0.0;5.0;0.0;0.0;0.0;0.0;0.0;0.0;9.0;0.0;0.0;0.0;0.0;0.0;0.0;0.0;0.0;0.0;0.0;0.0;0.0;0.0;0.0;0.0;0.0;0.0;0.0;0.0;0.0;0.0;0.0;0.0;0.0;0.0;0.0;0.0;0.0;0.0;0.0;7.0;5.0;0.0;0.0;90.0;2.0;0.0;0.0;0.0;0.0;0.0;0.0;0.0;0.0;0.0;0.…
334459;0.0;0.0;0.0;0.0;1.0;0.0;7.0;0.0;5.0;0.0;2.0;0.0;0.0;0.0;0.0;0.0;0.0;0.0;0.0;0.0;0.0;64.0;2.0;0.0;0.0;0.0;38.0;1.0;0.0;0.0;0.0;10.0;1.0;1.0;0.0;29.0;5.0;0.0;1.0;1.0;0.0;0.0;0.0;0.0;0.0;0.0;0.0;0.0;0.0;0.0;35.0;20.0;11.0;2.0;0.0;23.0;33.0;0.0;0.0;0.0;0.0;0.0;0.0;1.0;0.0;0.0;0.0;0.0;0.0;0.0;0.0;0.0;16.0;26.0;23.0;10.0;20.0;1.0;0.0;0.0;0.0;0.0;3.0;0.0;0.0;0.0;0.0;0.0;0.0;0.0;0.0;0.0;12.0;51.0;…
760913;14.0;7.0;1.0;2.0;10.0;2.0;2.0;5.0;6.0;11.0;1.0;2.0;7.0;6.0;5.0;5.0;2.0;2.0;1.0;0.0;3.0;0.0;7.0;4.0;0.0;1.0;2.0;5.0;1.0;13.0;8.0;1.0;9.0;5.0;8.0;0.0;15.0;4.0;3.0;4.0;0.0;5.0;3.0;6.0;6.0;7.0;1.0;1.0;6.0;12.0;1.0;2.0;0.0;1.0;8.0;0.0;0.0;5.0;1.0;1.0;0.0;1.0;0.0;3.0;2.0;1.0;5.0;1.0;1.0;1.0;2.0;3.0;2.0;3.0;1.0;1.0;0.0;5.0;4.0;2.0;2.0;8.0;0.0;0.0;0.0;4.0;1.0;3.0;0.0;3.0;3.0;1.0;2.0;1.0;1.0;6.0;10…
760914;0.0;0.0;0.0;0.0;0.0;4.0;0.0;1.0;10.0;8.0;0.0;0.0;0.0;2.0;2.0;1.0;1.0;1.0;0.0;0.0;0.0;0.0;0.0;0.0;0.0;0.0;0.0;0.0;16.0;1.0;3.0;0.0;2.0;0.0;5.0;0.0;9.0;0.0;0.0;0.0;29.0;1.0;0.0;0.0;0.0;3.0;7.0;3.0;1.0;12.0;0.0;0.0;0.0;0.0;0.0;0.0;0.0;0.0;0.0;0.0;0.0;2.0;1.0;14.0;5.0;0.0;2.0;1.0;0.0;1.0;10.0;15.0;2.0;0.0;0.0;0.0;0.0;0.0;0.0;39.0;0.0;3.0;2.0;0.0;1.0;1.0;14.0;5.0;0.0;4.0;0.0;0.0;1.0;0.0;1.0;0.0…
806094;0.0;7.0;4.0;0.0;7.0;2.0;2.0;0.0;3.0;2.0;32.0;0.0;2.0;0.0;3.0;6.0;2.0;0.0;2.0;0.0;3.0;1.0;2.0;2.0;0.0;4.0;1.0;4.0;5.0;1.0;4.0;6.0;12.0;10.0;4.0;1.0;0.0;2.0;0.0;2.0;1.0;1.0;0.0;11.0;0.0;1.0;1.0;2.0;1.0;12.0;1.0;0.0;0.0;2.0;1.0;1.0;0.0;1.0;0.0;0.0;0.0;2.0;1.0;3.0;0.0;4.0;0.0;1.0;0.0;2.0;1.0;0.0;0.0;0.0;4.0;2.0;0.0;23.0;2.0;6.0;13.0;4.0;1.0;4.0;0.0;12.0;16.0;1.0;2.0;3.0;5.0;2.0;7.0;1.0;1.0;0.0…
923789;0.0;0.0;2.0;1.0;0.0;3.0;19.0;1.0;0.0;0.0;4.0;0.0;0.0;0.0;0.0;6.0;0.0;21.0;0.0;0.0;0.0;3.0;0.0;0.0;2.0;0.0;0.0;1.0;15.0;1.0;12.0;3.0;0.0;1.0;0.0;1.0;0.0;0.0;0.0;4.0;0.0;8.0;1.0;0.0;0.0;8.0;3.0;8.0;10.0;67.0;0.0;49.0;20.0;0.0;0.0;2.0;0.0;0.0;0.0;0.0;0.0;0.0;0.0;61.0;12.0;4.0;2.0;0.0;0.0;0.0;0.0;0.0;4.0;0.0;0.0;105.0;0.0;0.0;0.0;0.0;0.0;0.0;0.0;0.0;0.0;14.0;173.0;38.0;7.0;12.0;3.0;0.0;31.0;0.…
704060;0.0;0.0;0.0;3.0;0.0;5.0;0.0;0.0;0.0;0.0;4.0;3.0;0.0;0.0;0.0;0.0;0.0;2.0;0.0;0.0;0.0;0.0;0.0;0.0;0.0;0.0;0.0;0.0;0.0;0.0;16.0;1.0;0.0;0.0;0.0;0.0;0.0;0.0;0.0;0.0;0.0;0.0;2.0;0.0;0.0;0.0;1.0;5.0;6.0;2.0;1.0;3.0;0.0;0.0;0.0;0.0;0.0;0.0;0.0;0.0;0.0;0.0;0.0;0.0;0.0;0.0;0.0;0.0;0.0;0.0;0.0;0.0;0.0;0.0;0.0;1.0;0.0;0.0;0.0;0.0;0.0;0.0;0.0;0.0;0.0;50.0;12.0;3.0;2.0;2.0;0.0;0.0;2.0;0.0;17.0;0.0;0.0;…
834926;2.0;0.0;0.0;0.0;0.0;2.0;1.0;0.0;0.0;0.0;0.0;0.0;0.0;0.0;0.0;0.0;0.0;3.0;0.0;0.0;0.0;0.0;0.0;0.0;0.0;0.0;0.0;0.0;1.0;0.0;0.0;1.0;0.0;0.0;1.0;0.0;0.0;1.0;9.0;2.0;53.0;21.0;2.0;0.0;2.0;1.0;0.0;1.0;0.0;59.0;0.0;21.0;2.0;0.0;0.0;5.0;0.0;0.0;0.0;0.0;0.0;0.0;1.0;0.0;0.0;0.0;0.0;0.0;0.0;0.0;0.0;0.0;0.0;0.0;0.0;0.0;0.0;9.0;0.0;186.0;0.0;7.0;27.0;27.0;31.0;0.0;5.0;40.0;37.0;47.0;5.0;6.0;31.0;0.0;0.0…
322987;8.0;5.0;11.0;15.0;9.0;1.0;5.0;0.0;7.0;7.0;5.0;2.0;0.0;1.0;2.0;7.0;1.0;0.0;4.0;1.0;2.0;3.0;0.0;7.0;3.0;1.0;0.0;2.0;3.0;4.0;1.0;3.0;5.0;1.0;7.0;0.0;4.0;3.0;1.0;3.0;0.0;4.0;3.0;10.0;10.0;0.0;3.0;5.0;2.0;3.0;0.0;6.0;2.0;1.0;2.0;0.0;1.0;4.0;4.0;0.0;1.0;4.0;0.0;0.0;3.0;2.0;1.0;0.0;3.0;3.0;2.0;1.0;1.0;1.0;4.0;0.0;4.0;3.0;5.0;5.0;10.0;16.0;0.0;0.0;3.0;0.0;8.0;0.0;3.0;5.0;7.0;2.0;2.0;0.0;10.0;13.0;…
806676;131.0;246.0;226.0;87.0;177.0;4.0;77.0;38.0;51.0;190.0;1594.0;74.0;37.0;23.0;113.0;418.0;31.0;95.0;6.0;5.0;23.0;28.0;7.0;44.0;20.0;19.0;4.0;136.0;51.0;257.0;104.0;214.0;183.0;81.0;46.0;86.0;72.0;32.0;17.0;64.0;37.0;94.0;44.0;221.0;43.0;30.0;61.0;13.0;21.0;367.0;6.0;79.0;19.0;21.0;1.0;16.0;21.0;1.0;22.0;65.0;42.0;45.0;88.0;9.0;3.0;3.0;36.0;19.0;18.0;22.0;11.0;8.0;4.0;0.0;11.0;6.0;11.0;244.0;…
222706;0.0;0.0;6.0;44.0;0.0;2.0;11.0;0.0;50.0;8.0;18.0;18.0;0.0;1.0;3.0;9.0;0.0;31.0;0.0;0.0;0.0;0.0;1.0;0.0;0.0;0.0;3.0;0.0;6.0;5.0;6.0;42.0;0.0;0.0;0.0;0.0;0.0;0.0;8.0;1.0;5.0;4.0;4.0;7.0;7.0;0.0;0.0;0.0;0.0;19.0;1.0;2.0;1.0;1.0;0.0;3.0;0.0;0.0;1.0;0.0;0.0;0.0;0.0;18.0;8.0;1.0;0.0;0.0;0.0;0.0;0.0;0.0;21.0;0.0;0.0;17.0;0.0;8.0;0.0;59.0;24.0;1.0;1.0;26.0;174.0;16.0;112.0;47.0;58.0;50.0;61.0;8.0;1…
582103;0.0;3.0;0.0;0.0;0.0;0.0;0.0;0.0;208.0;10.0;38.0;3.0;0.0;0.0;0.0;0.0;0.0;0.0;0.0;0.0;0.0;0.0;0.0;0.0;0.0;0.0;0.0;0.0;5.0;0.0;0.0;0.0;0.0;0.0;0.0;0.0;0.0;0.0;0.0;0.0;0.0;0.0;0.0;1.0;0.0;0.0;0.0;0.0;0.0;0.0;6.0;0.0;0.0;0.0;0.0;0.0;0.0;0.0;0.0;0.0;0.0;0.0;0.0;0.0;0.0;0.0;0.0;0.0;0.0;0.0;0.0;0.0;0.0;0.0;0.0;0.0;0.0;0.0;0.0;0.0;0.0;0.0;5.0;0.0;0.0;61.0;2.0;0.0;0.0;0.0;0.0;0.0;0.0;0.0;0.0;0.0;0.0…
4235445;19.0;0.0;0.0;0.0;14.0;14.0;287.0;7.0;167.0;8.0;9.0;366.0;1.0;24.0;3.0;0.0;13.0;15.0;1.0;4.0;2.0;4.0;0.0;29.0;14.0;1.0;14.0;7.0;84.0;7.0;0.0;263.0;259.0;92.0;14.0;21.0;225.0;1.0;16.0;40.0;254.0;3.0;61.0;4.0;23.0;13.0;10.0;0.0;16.0;176.0;28.0;48.0;17.0;1.0;6.0;13.0;1.0;6.0;5.0;0.0;2.0;2.0;0.0;22.0;18.0;6.0;1.0;5.0;1.0;1.0;1.0;1.0;278.0;2.0;0.0;74.0;0.0;3.0;6.0;2.0;18.0;64.0;18.0;8.0;250.0;0…
104795;0.0;3.0;0.0;0.0;0.0;0.0;0.0;229.0;3.0;14.0;3.0;0.0;1.0;0.0;0.0;0.0;1.0;0.0;0.0;0.0;0.0;0.0;0.0;0.0;59.0;9.0;0.0;0.0;2.0;0.0;17.0;0.0;0.0;5.0;0.0;0.0;0.0;0.0;0.0;0.0;0.0;0.0;0.0;0.0;1.0;0.0;0.0;0.0;0.0;0.0;1.0;0.0;0.0;8.0;4.0;0.0;0.0;0.0;0.0;0.0;0.0;4.0;0.0;78.0;85.0;33.0;76.0;7.0;48.0;6.0;1.0;0.0;0.0;0.0;2.0;0.0;0.0;10.0;0.0;0.0;0.0;0.0;0.0;0.0;0.0;0.0;5.0;0.0;0.0;0.0;0.0;0.0;0.0;0.0;0.0;0…
810955;0.0;0.0;0.0;1.0;0.0;2.0;0.0;0.0;2.0;2.0;0.0;2.0;0.0;0.0;0.0;0.0;0.0;3.0;0.0;0.0;0.0;0.0;0.0;0.0;10.0;0.0;0.0;0.0;145.0;0.0;2.0;0.0;0.0;14.0;0.0;0.0;0.0;0.0;0.0;0.0;1.0;0.0;0.0;0.0;0.0;15.0;8.0;0.0;1.0;9.0;0.0;0.0;0.0;0.0;0.0;0.0;0.0;0.0;0.0;57.0;3.0;0.0;42.0;7.0;7.0;2.0;0.0;0.0;0.0;0.0;0.0;0.0;10.0;0.0;2.0;286.0;0.0;0.0;0.0;0.0;0.0;0.0;32.0;0.0;0.0;0.0;5.0;6.0;5.0;0.0;0.0;0.0;4.0;0.0;0.0;3…
256215;0.0;33.0;7.0;84.0;7.0;151.0;98.0;1.0;21.0;4.0;43.0;54.0;0.0;4.0;1.0;334.0;6.0;1.0;0.0;0.0;0.0;0.0;0.0;41.0;1.0;0.0;63.0;0.0;44.0;7.0;0.0;7.0;1.0;0.0;0.0;0.0;8.0;0.0;29.0;3.0;796.0;178.0;285.0;38.0;30.0;15.0;19.0;82.0;190.0;1503.0;2.0;489.0;190.0;42.0;0.0;124.0;4.0;0.0;6.0;70.0;6.0;6.0;83.0;1.0;0.0;0.0;23.0;22.0;4.0;1.0;0.0;0.0;12.0;1.0;8.0;0.0;21.0;302.0;9.0;34.0;8.0;32.0;798.0;436.0;23.0;…
4395040;0.0;29.0;12.0;3.0;15.0;1.0;3.0;6.0;24.0;147.0;1.0;2.0;0.0;0.0;0.0;68.0;1.0;9.0;3.0;2.0;0.0;1.0;1.0;0.0;1.0;0.0;6.0;14.0;1.0;1.0;7.0;17.0;0.0;4.0;0.0;3.0;1.0;1.0;0.0;1.0;0.0;0.0;0.0;26.0;0.0;1.0;2.0;0.0;1.0;7.0;0.0;0.0;0.0;2.0;0.0;0.0;1.0;0.0;0.0;0.0;0.0;0.0;0.0;15.0;9.0;1.0;0.0;0.0;0.0;4.0;0.0;0.0;0.0;0.0;2.0;4.0;0.0;1.0;0.0;0.0;0.0;0.0;0.0;0.0;0.0;1.0;0.0;0.0;0.0;0.0;0.0;0.0;0.0;0.0;0.0;…
4395045;6.0;57.0;68.0;5.0;81.0;0.0;34.0;1.0;0.0;18.0;0.0;44.0;53.0;18.0;34.0;224.0;33.0;24.0;38.0;48.0;92.0;4.0;98.0;0.0;1.0;0.0;0.0;5.0;4.0;14.0;23.0;44.0;79.0;8.0;47.0;11.0;25.0;3.0;1.0;5.0;0.0;0.0;0.0;96.0;0.0;13.0;3.0;1.0;9.0;28.0;5.0;0.0;0.0;0.0;0.0;10.0;13.0;1.0;0.0;0.0;0.0;0.0;0.0;0.0;0.0;0.0;0.0;0.0;0.0;0.0;0.0;0.0;0.0;0.0;0.0;2.0;0.0;31.0;0.0;0.0;0.0;16.0;0.0;0.0;0.0;0.0;0.0;1.0;3.0;0.0;…
572643;0.0;1.0;5.0;0.0;3.0;111.0;50.0;0.0;1.0;6.0;0.0;0.0;0.0;0.0;0.0;6.0;4.0;6.0;0.0;0.0;0.0;0.0;0.0;0.0;0.0;0.0;0.0;50.0;9.0;0.0;4.0;15.0;0.0;19.0;0.0;0.0;0.0;0.0;0.0;0.0;0.0;0.0;1.0;2.0;0.0;6.0;6.0;33.0;11.0;9.0;0.0;0.0;0.0;0.0;0.0;26.0;0.0;0.0;0.0;0.0;0.0;0.0;0.0;6.0;2.0;1.0;0.0;0.0;0.0;0.0;0.0;0.0;0.0;0.0;0.0;0.0;0.0;0.0;0.0;0.0;0.0;0.0;0.0;0.0;0.0;0.0;0.0;3.0;0.0;0.0;0.0;0.0;0.0;0.0;0.0;0.0…
655438;1.0;5.0;4.0;2.0;2.0;5.0;0.0;10.0;6.0;7.0;2.0;33.0;4.0;0.0;0.0;1.0;3.0;1.0;0.0;1.0;0.0;0.0;2.0;46.0;36.0;4.0;11.0;1.0;0.0;3.0;6.0;1.0;2.0;3.0;1.0;0.0;0.0;0.0;0.0;1.0;0.0;1.0;2.0;0.0;1.0;1.0;0.0;0.0;0.0;2.0;0.0;0.0;0.0;16.0;3.0;2.0;0.0;8.0;12.0;3.0;4.0;6.0;2.0;8.0;21.0;8.0;24.0;7.0;4.0;5.0;4.0;1.0;11.0;1.0;13.0;6.0;5.0;0.0;0.0;0.0;0.0;0.0;0.0;0.0;0.0;3.0;0.0;0.0;0.0;0.0;0.0;0.0;0.0;0.0;5.0;2…
152689;30.0;10.0;10.0;1.0;9.0;0.0;0.0;33.0;4.0;6.0;4.0;0.0;20.0;7.0;8.0;55.0;33.0;6.0;13.0;14.0;37.0;8.0;13.0;79.0;36.0;28.0;5.0;167.0;37.0;6.0;5.0;6.0;214.0;595.0;114.0;2.0;116.0;5.0;5.0;17.0;0.0;6.0;6.0;6.0;7.0;2.0;3.0;5.0;20.0;22.0;4.0;3.0;5.0;53.0;7.0;8.0;2.0;5.0;5.0;2.0;3.0;0.0;0.0;2.0;4.0;13.0;63.0;27.0;52.0;32.0;14.0;9.0;1.0;4.0;5.0;5.0;8.0;21.0;1.0;0.0;0.0;11.0;0.0;0.0;0.0;0.0;2.0;0.0;1.0…
345793;0.0;0.0;0.0;0.0;0.0;0.0;5.0;1.0;0.0;0.0;0.0;10.0;0.0;7.0;0.0;0.0;0.0;1.0;0.0;0.0;0.0;0.0;0.0;2.0;41.0;0.0;7.0;0.0;22.0;0.0;0.0;0.0;3.0;13.0;3.0;3.0;2.0;0.0;0.0;1.0;10.0;3.0;0.0;0.0;0.0;0.0;0.0;2.0;5.0;14.0;0.0;16.0;0.0;1.0;0.0;4.0;0.0;0.0;2.0;13.0;2.0;3.0;23.0;6.0;23.0;5.0;1.0;5.0;13.0;0.0;1.0;1.0;63.0;1.0;4.0;591.0;0.0;1.0;0.0;0.0;0.0;0.0;39.0;6.0;0.0;0.0;0.0;2.0;2.0;2.0;0.0;0.0;1.0;1.0;1…
99001;2.0;0.0;0.0;0.0;0.0;0.0;1.0;0.0;0.0;0.0;0.0;0.0;0.0;0.0;4.0;0.0;0.0;0.0;0.0;0.0;2.0;2.0;0.0;4.0;0.0;0.0;0.0;7.0;0.0;1.0;0.0;0.0;12.0;38.0;5.0;0.0;9.0;0.0;1.0;6.0;0.0;0.0;0.0;0.0;0.0;0.0;0.0;0.0;0.0;1.0;1.0;0.0;0.0;0.0;0.0;0.0;0.0;0.0;0.0;0.0;0.0;1.0;0.0;0.0;0.0;0.0;0.0;0.0;0.0;0.0;0.0;0.0;0.0;0.0;1.0;0.0;0.0;0.0;2.0;0.0;0.0;6.0;0.0;0.0;0.0;0.0;0.0;0.0;0.0;0.0;1.0;0.0;0.0;0.0;0.0;0.0;0.0;0.0…
552922;0.0;0.0;0.0;0.0;0.0;0.0;0.0;0.0;0.0;0.0;0.0;20.0;0.0;0.0;0.0;0.0;1.0;6.0;0.0;0.0;0.0;0.0;0.0;0.0;0.0;0.0;0.0;0.0;12.0;0.0;0.0;0.0;0.0;2.0;0.0;0.0;0.0;0.0;0.0;0.0;0.0;0.0;1.0;0.0;0.0;0.0;0.0;0.0;0.0;9.0;1.0;0.0;0.0;0.0;0.0;0.0;0.0;0.0;0.0;0.0;0.0;0.0;0.0;1.0;0.0;0.0;0.0;0.0;0.0;0.0;0.0;0.0;1.0;0.0;0.0;0.0;0.0;1.0;0.0;0.0;0.0;0.0;3.0;0.0;4.0;0.0;0.0;16.0;27.0;3.0;0.0;0.0;6.0;1.0;0.0;0.0;0.0;…
4419793;9.0;32.0;127.0;26.0;23.0;0.0;7.0;0.0;1.0;0.0;10.0;4.0;0.0;0.0;3.0;85.0;2.0;2.0;1.0;1.0;1.0;4.0;2.0;3.0;0.0;0.0;0.0;1.0;0.0;2.0;18.0;2.0;6.0;0.0;5.0;0.0;23.0;3.0;3.0;8.0;1.0;5.0;0.0;30.0;1.0;3.0;6.0;3.0;11.0;17.0;0.0;43.0;1.0;6.0;2.0;4.0;3.0;0.0;0.0;0.0;1.0;0.0;0.0;0.0;0.0;0.0;0.0;0.0;0.0;0.0;0.0;0.0;0.0;0.0;0.0;2.0;0.0;3.0;1.0;1.0;5.0;25.0;0.0;0.0;4.0;0.0;0.0;5.0;9.0;12.0;5.0;0.0;0.0;1.0;…
557255;5.0;6.0;6.0;1.0;3.0;0.0;0.0;1.0;3.0;7.0;0.0;0.0;5.0;2.0;1.0;4.0;2.0;1.0;0.0;4.0;4.0;0.0;1.0;11.0;8.0;1.0;0.0;0.0;1.0;8.0;5.0;3.0;9.0;0.0;5.0;8.0;5.0;4.0;0.0;0.0;0.0;0.0;0.0;1.0;1.0;1.0;3.0;0.0;0.0;24.0;0.0;0.0;0.0;6.0;0.0;3.0;0.0;0.0;3.0;0.0;0.0;1.0;0.0;0.0;0.0;1.0;6.0;0.0;0.0;2.0;2.0;2.0;1.0;0.0;1.0;0.0;0.0;1.0;1.0;0.0;0.0;3.0;0.0;0.0;0.0;0.0;0.0;0.0;0.0;0.0;0.0;0.0;0.0;0.0;8.0;6.0;6.0;1.…
4170478;1075.0;3442.0;1273.0;713.0;985.0;294.0;848.0;13.0;46.0;6.0;17354.0;204.0;135.0;8.0;138.0;226.0;75.0;81.0;20.0;2.0;169.0;61.0;111.0;0.0;1.0;0.0;0.0;962.0;1054.0;207.0;87.0;480.0;164.0;1412.0;361.0;116.0;374.0;555.0;866.0;1137.0;2847.0;1400.0;659.0;955.0;2626.0;385.0;245.0;815.0;608.0;1820.0;37.0;1262.0;411.0;0.0;2.0;300.0;530.0;5.0;3.0;12.0;4.0;24.0;7.0;8.0;4.0;38.0;0.0;0.0;0.0;0.0;0.0;0.0…
781318;436.0;1174.0;611.0;59.0;697.0;122.0;878.0;230.0;181.0;65.0;182.0;84.0;29.0;27.0;7.0;440.0;84.0;30.0;53.0;38.0;23.0;11.0;26.0;19.0;8.0;1.0;33.0;231.0;80.0;33.0;44.0;155.0;138.0;819.0;18.0;18.0;20.0;147.0;70.0;301.0;89.0;226.0;47.0;549.0;61.0;60.0;63.0;62.0;96.0;332.0;14.0;149.0;43.0;24.0;1.0;203.0;83.0;5.0;27.0;58.0;28.0;22.0;89.0;18.0;36.0;12.0;16.0;5.0;1.0;1.0;0.0;0.0;37.0;7.0;7.0;15.0;3.…
810109;0.0;0.0;0.0;0.0;0.0;0.0;0.0;4.0;0.0;0.0;0.0;0.0;0.0;0.0;0.0;0.0;0.0;0.0;0.0;0.0;0.0;0.0;0.0;1.0;5.0;0.0;0.0;1.0;0.0;0.0;0.0;0.0;12.0;52.0;1.0;0.0;2.0;0.0;1.0;0.0;0.0;0.0;0.0;0.0;0.0;0.0;0.0;0.0;0.0;0.0;0.0;0.0;0.0;7.0;0.0;0.0;0.0;5.0;0.0;18.0;0.0;0.0;21.0;0.0;1.0;2.0;5.0;0.0;0.0;1.0;1.0;1.0;0.0;0.0;1.0;0.0;0.0;0.0;0.0;0.0;0.0;0.0;1.0;0.0;0.0;0.0;0.0;0.0;0.0;0.0;0.0;0.0;0.0;0.0;4.0;0.0;0.0;…
826611;0.0;0.0;1.0;0.0;1.0;0.0;3.0;2.0;6.0;0.0;16.0;0.0;0.0;0.0;1.0;0.0;1.0;0.0;0.0;0.0;0.0;0.0;0.0;0.0;0.0;0.0;6.0;0.0;0.0;3.0;2.0;7.0;1.0;0.0;1.0;2.0;0.0;0.0;0.0;0.0;0.0;0.0;2.0;1.0;0.0;0.0;2.0;2.0;1.0;3.0;0.0;0.0;0.0;0.0;0.0;0.0;0.0;0.0;4.0;0.0;0.0;0.0;0.0;1.0;2.0;0.0;2.0;0.0;0.0;0.0;0.0;0.0;1.0;1.0;1.0;2.0;2.0;1.0;1.0;0.0;1.0;1.0;1.0;3.0;1.0;11.0;7.0;1.0;0.0;0.0;1.0;0.0;0.0;6.0;0.0;1.0;2.0;2.…
143020;0.0;0.0;0.0;0.0;0.0;9.0;4.0;0.0;141.0;5.0;0.0;0.0;0.0;0.0;0.0;0.0;0.0;0.0;0.0;0.0;0.0;0.0;0.0;0.0;0.0;0.0;0.0;0.0;0.0;0.0;0.0;2.0;0.0;0.0;0.0;0.0;0.0;0.0;0.0;0.0;0.0;0.0;0.0;0.0;0.0;2.0;0.0;56.0;3.0;2.0;0.0;0.0;0.0;0.0;0.0;1.0;0.0;0.0;0.0;0.0;0.0;0.0;0.0;0.0;0.0;0.0;0.0;0.0;0.0;0.0;0.0;0.0;0.0;0.0;0.0;3.0;0.0;0.0;0.0;0.0;0.0;0.0;0.0;0.0;0.0;0.0;81.0;24.0;7.0;44.0;14.0;0.0;10.0;0.0;0.0;0.0;…
143021;14.0;14.0;0.0;7.0;4.0;10.0;9.0;95.0;593.0;38.0;61.0;2.0;0.0;16.0;24.0;0.0;21.0;56.0;1.0;0.0;2.0;21.0;0.0;28.0;45.0;3.0;49.0;16.0;660.0;47.0;80.0;5.0;32.0;20.0;26.0;7.0;13.0;2.0;18.0;33.0;191.0;24.0;53.0;2.0;8.0;6.0;3.0;2.0;8.0;54.0;0.0;11.0;1.0;39.0;26.0;1.0;1.0;98.0;681.0;21.0;12.0;37.0;15.0;156.0;373.0;74.0;38.0;15.0;11.0;7.0;25.0;37.0;81.0;31.0;45.0;373.0;52.0;16.0;0.0;60.0;0.0;21.0;66.…
2471299;14.0;4.0;5.0;3.0;4.0;0.0;1.0;0.0;2.0;19.0;0.0;0.0;0.0;2.0;0.0;22.0;0.0;2.0;0.0;1.0;0.0;2.0;0.0;3.0;1.0;2.0;0.0;3.0;0.0;4.0;3.0;2.0;8.0;1.0;0.0;0.0;3.0;3.0;0.0;11.0;0.0;0.0;0.0;16.0;0.0;2.0;2.0;3.0;3.0;7.0;0.0;0.0;0.0;4.0;1.0;5.0;1.0;0.0;0.0;0.0;1.0;0.0;0.0;1.0;0.0;0.0;0.0;0.0;0.0;0.0;0.0;1.0;1.0;0.0;0.0;0.0;0.0;0.0;1.0;0.0;0.0;2.0;0.0;0.0;0.0;0.0;0.0;0.0;0.0;0.0;0.0;0.0;0.0;0.0;0.0;2.0;3.…
2922585;0.0;2.0;0.0;0.0;2.0;0.0;2.0;0.0;0.0;0.0;0.0;0.0;0.0;2.0;0.0;0.0;0.0;0.0;0.0;0.0;0.0;4.0;0.0;0.0;0.0;4.0;0.0;171.0;8.0;0.0;0.0;0.0;0.0;54.0;0.0;0.0;1.0;0.0;0.0;1.0;0.0;0.0;0.0;7.0;0.0;3.0;2.0;0.0;0.0;0.0;0.0;0.0;0.0;0.0;0.0;1.0;0.0;0.0;1.0;0.0;0.0;0.0;0.0;0.0;1.0;0.0;0.0;0.0;0.0;1.0;0.0;3.0;0.0;0.0;0.0;0.0;0.0;0.0;0.0;0.0;0.0;0.0;0.0;0.0;0.0;0.0;0.0;0.0;0.0;0.0;0.0;0.0;0.0;0.0;0.0;0.0;0.0;…
1078167;4.0;0.0;0.0;0.0;0.0;0.0;0.0;4.0;1.0;5.0;15.0;0.0;0.0;0.0;3.0;0.0;0.0;0.0;0.0;0.0;0.0;0.0;0.0;6.0;2.0;0.0;3.0;0.0;5.0;2.0;0.0;0.0;1.0;3.0;2.0;0.0;0.0;0.0;0.0;0.0;14.0;5.0;0.0;0.0;3.0;1.0;0.0;1.0;0.0;7.0;0.0;2.0;0.0;6.0;5.0;0.0;0.0;13.0;0.0;0.0;0.0;5.0;0.0;0.0;0.0;4.0;15.0;5.0;2.0;1.0;2.0;2.0;0.0;1.0;3.0;0.0;12.0;0.0;0.0;1.0;5.0;1.0;5.0;4.0;24.0;3.0;1.0;1.0;0.0;4.0;0.0;0.0;6.0;1.0;2.0;0.0;0…
808071;8.0;2.0;4.0;6.0;3.0;1.0;3.0;2.0;0.0;2.0;2.0;0.0;0.0;1.0;3.0;0.0;3.0;1.0;0.0;0.0;0.0;0.0;2.0;3.0;1.0;1.0;1.0;2.0;0.0;2.0;0.0;2.0;17.0;0.0;8.0;1.0;2.0;3.0;20.0;6.0;0.0;3.0;12.0;6.0;2.0;8.0;7.0;1.0;8.0;11.0;1.0;0.0;3.0;1.0;0.0;3.0;1.0;0.0;1.0;0.0;0.0;0.0;0.0;0.0;2.0;0.0;5.0;0.0;0.0;0.0;3.0;0.0;0.0;3.0;2.0;0.0;0.0;3.0;1.0;1.0;9.0;5.0;0.0;3.0;2.0;1.0;2.0;2.0;0.0;3.0;1.0;2.0;1.0;0.0;2.0;5.0;8.0;…
813906;20.0;6.0;5.0;3.0;6.0;2.0;1.0;0.0;17.0;16.0;0.0;3.0;2.0;7.0;3.0;2.0;8.0;3.0;0.0;0.0;8.0;4.0;3.0;288.0;2.0;21.0;0.0;2.0;1.0;1.0;4.0;3.0;71.0;25.0;9.0;3.0;21.0;5.0;0.0;7.0;0.0;3.0;4.0;5.0;0.0;1.0;0.0;1.0;7.0;22.0;4.0;1.0;1.0;235.0;162.0;0.0;0.0;29.0;3.0;0.0;3.0;7.0;0.0;1.0;0.0;1.0;3.0;3.0;2.0;11.0;7.0;15.0;1.0;1.0;3.0;1.0;3.0;7.0;0.0;1.0;0.0;3.0;2.0;2.0;0.0;0.0;1.0;0.0;0.0;2.0;1.0;1.0;1.0;0.0…
84980;23.0;15.0;8.0;14.0;12.0;1.0;5.0;0.0;35.0;11.0;28.0;0.0;6.0;1.0;2.0;9.0;2.0;3.0;0.0;2.0;6.0;1.0;9.0;20.0;0.0;3.0;3.0;5.0;4.0;4.0;5.0;6.0;39.0;3.0;27.0;0.0;26.0;0.0;2.0;24.0;0.0;5.0;1.0;17.0;0.0;0.0;2.0;2.0;3.0;12.0;1.0;2.0;0.0;57.0;4.0;0.0;0.0;0.0;1.0;1.0;3.0;2.0;2.0;3.0;1.0;1.0;0.0;1.0;1.0;2.0;2.0;5.0;2.0;3.0;0.0;3.0;2.0;16.0;3.0;2.0;3.0;52.0;3.0;0.0;3.0;73.0;21.0;0.0;1.0;5.0;2.0;0.0;7.0;5.…
1010721;0.0;0.0;0.0;1.0;0.0;5.0;2.0;0.0;3.0;0.0;3.0;29.0;0.0;4.0;0.0;0.0;0.0;2.0;0.0;0.0;0.0;0.0;0.0;0.0;52.0;0.0;0.0;1.0;126.0;0.0;0.0;0.0;0.0;11.0;0.0;0.0;0.0;0.0;0.0;0.0;16.0;2.0;1.0;1.0;0.0;0.0;0.0;0.0;1.0;17.0;0.0;1.0;1.0;0.0;0.0;1.0;0.0;0.0;0.0;12.0;2.0;4.0;13.0;1.0;6.0;4.0;0.0;4.0;0.0;0.0;0.0;0.0;0.0;6.0;0.0;229.0;0.0;0.0;0.0;0.0;0.0;1.0;258.0;4.0;9.0;0.0;1.0;1.0;0.0;0.0;0.0;1.0;2.0;1.0;0.…
4467949;3.0;9.0;21.0;13.0;9.0;0.0;1.0;10.0;23.0;5.0;23.0;9.0;4.0;0.0;4.0;33.0;1.0;2.0;0.0;0.0;1.0;0.0;0.0;16.0;3.0;0.0;4.0;1.0;0.0;9.0;2.0;0.0;3.0;4.0;2.0;3.0;0.0;5.0;3.0;10.0;0.0;0.0;0.0;16.0;3.0;11.0;6.0;5.0;2.0;9.0;2.0;0.0;0.0;18.0;4.0;2.0;1.0;4.0;5.0;31.0;18.0;6.0;16.0;5.0;10.0;7.0;3.0;2.0;0.0;0.0;4.0;1.0;1.0;1.0;1.0;2.0;1.0;76.0;33.0;14.0;41.0;82.0;2.0;2.0;2.0;4.0;1.0;15.0;18.0;11.0;48.0;34.…
1111882;0.0;0.0;0.0;0.0;0.0;0.0;0.0;0.0;0.0;0.0;2.0;0.0;1.0;2.0;0.0;0.0;0.0;0.0;0.0;0.0;0.0;0.0;0.0;0.0;9.0;0.0;0.0;0.0;5.0;1.0;0.0;0.0;7.0;50.0;1.0;0.0;1.0;0.0;0.0;0.0;9.0;1.0;0.0;0.0;0.0;0.0;0.0;0.0;2.0;7.0;0.0;4.0;0.0;1.0;0.0;0.0;0.0;0.0;3.0;5.0;1.0;0.0;6.0;0.0;3.0;3.0;0.0;0.0;0.0;0.0;0.0;0.0;2.0;1.0;0.0;24.0;0.0;8.0;0.0;6.0;0.0;0.0;1.0;9.0;1.0;1.0;0.0;0.0;0.0;0.0;10.0;0.0;1.0;0.0;2.0;0.0;0.0;…
737260;6.0;19.0;2.0;5.0;3.0;3.0;0.0;4.0;2.0;2.0;165.0;1.0;2.0;4.0;9.0;5.0;4.0;0.0;1.0;1.0;4.0;1.0;3.0;5.0;9.0;3.0;3.0;6.0;5.0;1.0;0.0;0.0;5.0;1.0;36.0;1.0;22.0;3.0;1.0;8.0;5.0;33.0;12.0;11.0;13.0;3.0;2.0;7.0;10.0;23.0;0.0;1.0;1.0;9.0;4.0;0.0;1.0;2.0;26.0;2.0;7.0;6.0;0.0;1.0;3.0;2.0;9.0;6.0;3.0;1.0;5.0;0.0;4.0;5.0;4.0;14.0;2.0;24.0;7.0;5.0;7.0;18.0;11.0;5.0;11.0;56.0;50.0;19.0;13.0;14.0;18.0;4.0;1…
215190;0.0;0.0;0.0;1.0;0.0;0.0;0.0;13.0;2.0;0.0;11.0;7.0;0.0;0.0;9.0;0.0;0.0;0.0;0.0;0.0;0.0;0.0;0.0;0.0;2.0;0.0;4.0;15.0;6.0;2.0;0.0;0.0;26.0;25.0;0.0;0.0;0.0;1.0;0.0;0.0;0.0;0.0;0.0;0.0;0.0;0.0;0.0;0.0;0.0;10.0;0.0;0.0;0.0;0.0;0.0;0.0;1.0;0.0;1.0;0.0;3.0;0.0;0.0;0.0;2.0;0.0;0.0;0.0;0.0;2.0;0.0;0.0;0.0;0.0;1.0;0.0;1.0;3.0;0.0;1.0;0.0;4.0;3.0;2.0;1.0;0.0;0.0;0.0;0.0;0.0;1.0;0.0;0.0;0.0;0.0;0.0;0.…
806467;3.0;16.0;84.0;206.0;1.0;80.0;224.0;1143.0;97.0;157.0;250.0;36.0;0.0;4.0;2.0;18.0;79.0;126.0;2.0;0.0;0.0;6.0;0.0;3.0;126.0;1.0;69.0;207.0;170.0;6.0;8.0;27.0;0.0;114.0;0.0;12.0;0.0;2.0;1.0;11.0;0.0;3.0;8.0;15.0;4.0;103.0;61.0;45.0;35.0;47.0;0.0;68.0;17.0;0.0;0.0;98.0;3.0;0.0;2.0;2.0;7.0;14.0;4.0;1610.0;553.0;87.0;76.0;7.0;13.0;0.0;0.0;1.0;101.0;19.0;5.0;247.0;2.0;3.0;0.0;3.0;32.0;5.0;18.0;51…
514506;0.0;0.0;0.0;0.0;0.0;1.0;0.0;0.0;3.0;0.0;0.0;1.0;0.0;0.0;0.0;0.0;0.0;0.0;0.0;0.0;0.0;0.0;0.0;1.0;0.0;0.0;0.0;0.0;0.0;0.0;0.0;1.0;0.0;0.0;0.0;2.0;3.0;0.0;0.0;0.0;1.0;0.0;0.0;1.0;0.0;0.0;0.0;0.0;0.0;3.0;2.0;0.0;0.0;0.0;0.0;0.0;0.0;0.0;0.0;0.0;0.0;0.0;0.0;0.0;0.0;0.0;0.0;0.0;0.0;0.0;0.0;0.0;3.0;0.0;0.0;1.0;0.0;0.0;1.0;0.0;0.0;4.0;0.0;0.0;7.0;0.0;0.0;0.0;0.0;0.0;0.0;2.0;1.0;0.0;0.0;13.0;0.0;3.0…
2489145;1.0;7.0;12.0;5.0;10.0;0.0;1.0;1.0;2.0;0.0;3.0;0.0;4.0;1.0;5.0;3.0;1.0;0.0;2.0;1.0;2.0;0.0;3.0;3.0;3.0;0.0;0.0;4.0;0.0;5.0;2.0;1.0;0.0;1.0;5.0;1.0;3.0;1.0;1.0;1.0;1.0;3.0;1.0;7.0;2.0;3.0;2.0;1.0;0.0;3.0;0.0;4.0;3.0;9.0;19.0;2.0;1.0;32.0;20.0;0.0;0.0;2.0;1.0;0.0;1.0;0.0;0.0;0.0;2.0;0.0;0.0;0.0;0.0;0.0;0.0;1.0;2.0;0.0;1.0;2.0;5.0;0.0;2.0;0.0;0.0;12.0;3.0;1.0;0.0;5.0;1.0;0.0;1.0;3.0;5.0;1.0;1…
4431375;3.0;17.0;10.0;3.0;1.0;4.0;0.0;0.0;46.0;0.0;0.0;0.0;0.0;2.0;1.0;4.0;3.0;8.0;1.0;1.0;2.0;3.0;3.0;0.0;0.0;0.0;0.0;9.0;2.0;3.0;20.0;0.0;3.0;1.0;0.0;3.0;11.0;3.0;0.0;1.0;0.0;3.0;9.0;4.0;0.0;3.0;7.0;12.0;2.0;9.0;0.0;12.0;2.0;0.0;0.0;6.0;0.0;0.0;0.0;0.0;0.0;0.0;0.0;0.0;0.0;0.0;0.0;0.0;0.0;0.0;0.0;0.0;0.0;0.0;0.0;0.0;0.0;0.0;0.0;0.0;1.0;0.0;0.0;0.0;0.0;0.0;0.0;0.0;0.0;0.0;0.0;0.0;0.0;2.0;0.0;0.0;…
531332;3.0;9.0;9.0;3.0;6.0;0.0;2.0;3.0;2.0;1.0;22.0;4.0;5.0;0.0;0.0;0.0;1.0;1.0;5.0;3.0;6.0;2.0;9.0;10.0;4.0;4.0;0.0;3.0;2.0;2.0;0.0;0.0;18.0;30.0;16.0;0.0;32.0;0.0;2.0;2.0;1.0;1.0;1.0;8.0;0.0;0.0;1.0;5.0;5.0;9.0;0.0;3.0;0.0;15.0;10.0;1.0;0.0;3.0;0.0;0.0;2.0;0.0;1.0;0.0;3.0;0.0;9.0;0.0;2.0;0.0;0.0;2.0;0.0;0.0;2.0;0.0;1.0;4.0;3.0;2.0;4.0;0.0;0.0;0.0;1.0;7.0;1.0;2.0;0.0;1.0;0.0;0.0;0.0;0.0;0.0;4.0;…
2209903;16.0;0.0;255.0;198.0;59.0;48.0;78.0;2.0;96.0;174.0;40.0;25.0;2.0;1.0;2.0;73.0;23.0;44.0;0.0;0.0;6.0;0.0;2.0;13.0;76.0;1.0;40.0;2.0;330.0;1.0;41.0;2.0;39.0;6.0;6.0;2.0;9.0;0.0;4.0;15.0;2.0;4.0;8.0;609.0;0.0;77.0;108.0;32.0;23.0;315.0;1.0;21.0;2.0;13.0;1.0;17.0;0.0;4.0;7.0;33.0;107.0;233.0;42.0;188.0;204.0;31.0;30.0;4.0;9.0;1.0;5.0;5.0;144.0;1.0;5.0;652.0;10.0;5.0;0.0;1.0;0.0;3.0;3.0;5.0;0.…
614969;264.0;193.0;207.0;150.0;141.0;89.0;80.0;62.0;422.0;353.0;654.0;27.0;116.0;49.0;193.0;260.0;96.0;83.0;23.0;35.0;164.0;12.0;128.0;256.0;65.0;23.0;29.0;168.0;74.0;127.0;136.0;76.0;361.0;192.0;350.0;27.0;329.0;117.0;155.0;185.0;64.0;52.0;62.0;327.0;68.0;70.0;72.0;83.0;80.0;270.0;27.0;101.0;28.0;453.0;147.0;27.0;21.0;107.0;102.0;24.0;101.0;92.0;24.0;84.0;57.0;44.0;101.0;30.0;33.0;22.0;47.0;43.0…
362172;0.0;0.0;0.0;0.0;0.0;0.0;0.0;0.0;0.0;0.0;0.0;3.0;0.0;0.0;0.0;0.0;0.0;0.0;0.0;0.0;0.0;0.0;0.0;0.0;1.0;0.0;1.0;1.0;1.0;0.0;0.0;0.0;0.0;0.0;0.0;0.0;0.0;0.0;0.0;0.0;0.0;0.0;4.0;0.0;0.0;0.0;0.0;0.0;0.0;5.0;0.0;0.0;0.0;0.0;0.0;0.0;0.0;0.0;0.0;0.0;0.0;0.0;0.0;0.0;0.0;0.0;0.0;0.0;0.0;0.0;0.0;0.0;0.0;0.0;0.0;1.0;0.0;0.0;0.0;0.0;0.0;0.0;0.0;0.0;0.0;0.0;0.0;0.0;1.0;0.0;0.0;0.0;0.0;0.0;0.0;2.0;2.0;2.0;…
271492;10.0;41.0;38.0;21.0;21.0;19.0;36.0;0.0;0.0;0.0;0.0;0.0;0.0;0.0;0.0;9.0;1.0;2.0;1.0;1.0;9.0;0.0;0.0;0.0;0.0;0.0;0.0;2.0;0.0;0.0;1.0;4.0;0.0;11.0;0.0;3.0;0.0;0.0;0.0;16.0;5.0;2.0;8.0;28.0;2.0;21.0;8.0;11.0;12.0;6.0;0.0;5.0;3.0;0.0;0.0;7.0;4.0;0.0;0.0;0.0;0.0;0.0;0.0;0.0;0.0;0.0;0.0;0.0;0.0;0.0;0.0;0.0;0.0;0.0;0.0;0.0;0.0;7.0;0.0;2.0;0.0;0.0;3.0;1.0;0.0;19.0;10.0;0.0;4.0;5.0;0.0;0.0;2.0;0.0;0…
823696;0.0;0.0;0.0;0.0;0.0;1.0;1.0;7.0;0.0;0.0;0.0;0.0;4.0;0.0;4.0;0.0;2.0;0.0;1.0;2.0;0.0;1.0;0.0;0.0;26.0;3.0;0.0;4.0;0.0;4.0;4.0;3.0;0.0;2.0;0.0;0.0;0.0;3.0;1.0;0.0;0.0;0.0;1.0;0.0;2.0;1.0;1.0;2.0;5.0;79.0;2.0;0.0;0.0;0.0;5.0;0.0;0.0;2.0;0.0;0.0;1.0;2.0;0.0;2.0;4.0;3.0;32.0;0.0;1.0;3.0;2.0;0.0;3.0;0.0;0.0;2.0;0.0;0.0;2.0;2.0;7.0;0.0;1.0;1.0;2.0;0.0;0.0;1.0;1.0;2.0;2.0;0.0;0.0;1.0;3.0;1.0;1.0;3…
606965;10.0;10.0;5.0;0.0;4.0;2.0;1.0;1.0;9.0;3.0;3.0;0.0;7.0;2.0;12.0;6.0;1.0;0.0;0.0;1.0;8.0;0.0;8.0;2.0;1.0;2.0;2.0;3.0;0.0;3.0;3.0;3.0;8.0;0.0;16.0;0.0;12.0;2.0;1.0;4.0;1.0;3.0;1.0;5.0;6.0;0.0;1.0;1.0;3.0;2.0;2.0;1.0;0.0;4.0;2.0;3.0;0.0;4.0;1.0;0.0;2.0;1.0;0.0;0.0;2.0;2.0;4.0;0.0;1.0;3.0;0.0;0.0;0.0;0.0;0.0;0.0;0.0;2.0;2.0;3.0;1.0;9.0;0.0;0.0;0.0;2.0;2.0;2.0;0.0;1.0;2.0;0.0;0.0;1.0;1.0;0.0;1.0…
415661;8.0;4.0;1.0;0.0;2.0;8.0;2.0;1.0;3.0;5.0;0.0;0.0;1.0;0.0;0.0;1.0;4.0;4.0;0.0;2.0;6.0;2.0;5.0;1.0;2.0;0.0;0.0;10.0;3.0;0.0;0.0;4.0;18.0;49.0;3.0;2.0;3.0;5.0;1.0;3.0;0.0;4.0;2.0;3.0;3.0;1.0;0.0;0.0;4.0;9.0;7.0;2.0;0.0;2.0;1.0;0.0;1.0;0.0;1.0;0.0;1.0;0.0;0.0;5.0;5.0;0.0;1.0;1.0;0.0;0.0;0.0;1.0;4.0;1.0;0.0;3.0;0.0;0.0;1.0;0.0;0.0;28.0;0.0;0.0;0.0;4.0;4.0;1.0;0.0;0.0;1.0;3.0;1.0;0.0;0.0;0.0;2.0;…
243486;10.0;2.0;2.0;1.0;5.0;2.0;1.0;1.0;0.0;0.0;0.0;8.0;0.0;1.0;2.0;2.0;0.0;0.0;0.0;0.0;4.0;0.0;1.0;0.0;2.0;0.0;1.0;0.0;1.0;0.0;0.0;0.0;16.0;0.0;7.0;0.0;1.0;0.0;0.0;5.0;3.0;0.0;0.0;2.0;0.0;0.0;2.0;1.0;0.0;0.0;0.0;4.0;0.0;0.0;0.0;0.0;0.0;0.0;0.0;2.0;0.0;0.0;0.0;0.0;2.0;0.0;1.0;0.0;0.0;0.0;0.0;0.0;0.0;0.0;0.0;0.0;0.0;3.0;0.0;0.0;1.0;26.0;0.0;0.0;0.0;3.0;0.0;0.0;0.0;0.0;0.0;0.0;1.0;0.0;0.0;1.0;22.0;…
792520;305.0;327.0;342.0;217.0;179.0;78.0;49.0;243.0;329.0;619.0;23.0;17.0;70.0;67.0;79.0;268.0;150.0;65.0;56.0;67.0;151.0;38.0;55.0;195.0;103.0;145.0;47.0;230.0;62.0;225.0;112.0;61.0;301.0;226.0;210.0;40.0;150.0;259.0;300.0;226.0;1.0;189.0;258.0;375.0;343.0;95.0;129.0;119.0;114.0;263.0;66.0;140.0;49.0;213.0;131.0;32.0;56.0;215.0;317.0;25.0;123.0;110.0;24.0;106.0;141.0;87.0;145.0;112.0;62.0;141.0…
607386;135.0;2651.0;710.0;86.0;1385.0;34.0;15.0;92.0;42.0;313.0;4530.0;18.0;37.0;1.0;12.0;94.0;14.0;2.0;4.0;4.0;35.0;0.0;15.0;11.0;2.0;0.0;2.0;179.0;31.0;5.0;5.0;58.0;274.0;127.0;43.0;5.0;30.0;530.0;115.0;1087.0;183.0;79.0;59.0;1728.0;77.0;22.0;7.0;22.0;25.0;224.0;11.0;256.0;13.0;2.0;1.0;461.0;17.0;1.0;0.0;1.0;0.0;6.0;3.0;10.0;10.0;7.0;0.0;0.0;1.0;0.0;0.0;0.0;7.0;1.0;0.0;2.0;1.0;2506.0;442.0;499.…
1701827;3.0;0.0;0.0;0.0;0.0;0.0;0.0;0.0;0.0;0.0;0.0;0.0;0.0;4.0;0.0;0.0;0.0;0.0;0.0;0.0;0.0;0.0;0.0;2.0;5.0;2.0;0.0;15.0;2.0;0.0;0.0;0.0;28.0;34.0;4.0;0.0;6.0;1.0;0.0;5.0;0.0;0.0;0.0;0.0;0.0;0.0;0.0;0.0;2.0;0.0;0.0;0.0;0.0;8.0;0.0;0.0;0.0;0.0;7.0;0.0;0.0;1.0;0.0;0.0;1.0;8.0;7.0;0.0;4.0;0.0;0.0;0.0;0.0;0.0;0.0;8.0;0.0;0.0;0.0;0.0;0.0;0.0;0.0;1.0;0.0;0.0;0.0;0.0;0.0;0.0;0.0;0.0;0.0;0.0;0.0;2.0;0.0;…
1110763;0.0;0.0;1.0;0.0;0.0;1.0;2.0;2.0;17.0;0.0;4.0;1.0;0.0;3.0;0.0;0.0;0.0;1.0;0.0;0.0;0.0;0.0;0.0;0.0;4.0;0.0;8.0;0.0;6.0;0.0;0.0;1.0;0.0;15.0;0.0;1.0;0.0;1.0;0.0;0.0;0.0;0.0;0.0;0.0;0.0;0.0;0.0;0.0;0.0;3.0;0.0;2.0;0.0;0.0;0.0;2.0;1.0;0.0;0.0;0.0;0.0;0.0;0.0;1.0;1.0;6.0;4.0;15.0;0.0;1.0;0.0;0.0;19.0;1.0;1.0;72.0;1.0;0.0;0.0;1.0;2.0;0.0;37.0;4.0;1.0;6.0;2.0;0.0;0.0;0.0;0.0;0.0;0.0;0.0;0.0;1.0;0…
4296689;34.0;25.0;52.0;45.0;15.0;9.0;13.0;1.0;46.0;120.0;2.0;1.0;2.0;10.0;17.0;66.0;33.0;14.0;5.0;15.0;80.0;18.0;28.0;29.0;31.0;20.0;9.0;23.0;12.0;57.0;14.0;12.0;62.0;9.0;68.0;10.0;79.0;11.0;16.0;20.0;0.0;20.0;30.0;43.0;23.0;10.0;12.0;12.0;17.0;65.0;6.0;31.0;17.0;55.0;11.0;8.0;9.0;53.0;47.0;8.0;33.0;34.0;11.0;6.0;10.0;4.0;51.0;15.0;5.0;17.0;18.0;14.0;6.0;8.0;17.0;4.0;24.0;24.0;23.0;11.0;20.0;64.0…
352392;2.0;2.0;3.0;4.0;1.0;20.0;15.0;0.0;0.0;2.0;46.0;0.0;0.0;0.0;0.0;0.0;1.0;0.0;0.0;0.0;0.0;1.0;0.0;0.0;0.0;0.0;0.0;0.0;5.0;0.0;0.0;0.0;0.0;2.0;1.0;0.0;0.0;0.0;0.0;7.0;0.0;0.0;0.0;4.0;2.0;3.0;0.0;6.0;1.0;12.0;0.0;2.0;3.0;0.0;0.0;3.0;3.0;0.0;0.0;0.0;0.0;0.0;0.0;0.0;0.0;0.0;0.0;0.0;0.0;0.0;0.0;0.0;0.0;0.0;0.0;0.0;0.0;0.0;0.0;0.0;0.0;2.0;2.0;0.0;0.0;1.0;0.0;0.0;0.0;1.0;0.0;0.0;0.0;0.0;0.0;14.0;1.0…
585030;208.0;3290.0;1791.0;380.0;1220.0;510.0;1134.0;127.0;638.0;377.0;422.0;170.0;631.0;286.0;524.0;1195.0;278.0;512.0;309.0;348.0;269.0;50.0;280.0;115.0;221.0;82.0;91.0;99.0;141.0;388.0;491.0;547.0;28.0;106.0;122.0;121.0;160.0;78.0;70.0;198.0;433.0;1012.0;272.0;1112.0;116.0;224.0;236.0;149.0;225.0;1013.0;96.0;239.0;117.0;61.0;69.0;205.0;111.0;52.0;76.0;137.0;80.0;101.0;173.0;148.0;82.0;32.0;400…
863942;50.0;165.0;376.0;171.0;215.0;100.0;198.0;851.0;966.0;2275.0;34.0;61.0;321.0;111.0;201.0;136.0;74.0;120.0;40.0;32.0;68.0;55.0;65.0;309.0;328.0;84.0;133.0;43.0;51.0;229.0;101.0;315.0;74.0;145.0;203.0;106.0;190.0;23.0;5.0;34.0;4.0;12.0;19.0;247.0;0.0;86.0;98.0;81.0;112.0;309.0;17.0;85.0;46.0;365.0;144.0;135.0;35.0;89.0;267.0;33.0;242.0;215.0;39.0;204.0;153.0;136.0;269.0;99.0;111.0;83.0;75.0;7…
334554;3.0;0.0;0.0;5.0;0.0;0.0;6.0;1.0;0.0;0.0;0.0;0.0;3.0;1.0;1.0;1.0;2.0;0.0;1.0;0.0;0.0;0.0;1.0;3.0;0.0;3.0;0.0;11.0;5.0;0.0;0.0;2.0;1.0;13.0;8.0;0.0;4.0;0.0;0.0;0.0;0.0;1.0;0.0;0.0;0.0;0.0;0.0;2.0;0.0;0.0;0.0;15.0;5.0;7.0;0.0;2.0;3.0;0.0;0.0;0.0;0.0;0.0;0.0;0.0;0.0;0.0;4.0;1.0;3.0;2.0;0.0;2.0;1.0;0.0;0.0;0.0;1.0;0.0;4.0;0.0;0.0;0.0;0.0;0.0;0.0;3.0;0.0;0.0;0.0;0.0;2.0;0.0;0.0;0.0;0.0;0.0;0.0;0…
1094923;1.0;15.0;15.0;15.0;10.0;3.0;0.0;7.0;48.0;161.0;1.0;0.0;2.0;0.0;2.0;13.0;3.0;1.0;1.0;3.0;9.0;2.0;1.0;24.0;27.0;12.0;2.0;2.0;0.0;3.0;0.0;0.0;2.0;4.0;11.0;1.0;10.0;3.0;3.0;0.0;0.0;2.0;1.0;37.0;1.0;1.0;0.0;0.0;4.0;3.0;1.0;2.0;0.0;24.0;5.0;0.0;1.0;7.0;11.0;0.0;12.0;13.0;0.0;3.0;3.0;7.0;50.0;17.0;1.0;15.0;17.0;15.0;2.0;6.0;6.0;1.0;7.0;0.0;2.0;2.0;3.0;8.0;0.0;0.0;0.0;0.0;6.0;0.0;0.0;0.0;0.0;0.0;…
4479347;26.0;9.0;11.0;7.0;14.0;11.0;12.0;1.0;17.0;18.0;3.0;1.0;8.0;1.0;2.0;2.0;4.0;0.0;0.0;1.0;1.0;1.0;1.0;29.0;3.0;0.0;4.0;16.0;0.0;18.0;1.0;8.0;34.0;10.0;31.0;4.0;24.0;3.0;17.0;10.0;0.0;0.0;5.0;17.0;7.0;7.0;2.0;10.0;9.0;17.0;0.0;4.0;7.0;27.0;3.0;5.0;2.0;3.0;11.0;0.0;4.0;6.0;0.0;3.0;2.0;5.0;5.0;4.0;4.0;5.0;2.0;5.0;1.0;0.0;1.0;0.0;0.0;14.0;4.0;2.0;12.0;42.0;0.0;0.0;1.0;12.0;12.0;5.0;0.0;2.0;7.0;1…
331919;0.0;0.0;0.0;0.0;0.0;1.0;0.0;0.0;90.0;5.0;10.0;0.0;0.0;0.0;0.0;0.0;0.0;0.0;0.0;0.0;1.0;0.0;0.0;0.0;0.0;0.0;0.0;0.0;1.0;0.0;0.0;0.0;0.0;0.0;0.0;0.0;0.0;0.0;0.0;0.0;0.0;0.0;0.0;1.0;0.0;0.0;0.0;0.0;0.0;0.0;15.0;0.0;0.0;0.0;0.0;0.0;0.0;0.0;0.0;0.0;0.0;0.0;0.0;0.0;0.0;0.0;0.0;0.0;0.0;0.0;0.0;0.0;0.0;0.0;0.0;0.0;0.0;0.0;0.0;0.0;0.0;0.0;0.0;0.0;0.0;43.0;1.0;0.0;0.0;0.0;0.0;0.0;0.0;0.0;0.0;0.0;0.0;…
227962;0.0;0.0;0.0;0.0;0.0;0.0;0.0;10.0;6.0;0.0;0.0;0.0;1.0;1.0;0.0;0.0;2.0;0.0;0.0;0.0;0.0;0.0;0.0;0.0;2.0;0.0;2.0;0.0;6.0;2.0;0.0;0.0;2.0;2.0;0.0;0.0;3.0;0.0;0.0;0.0;6.0;1.0;3.0;0.0;0.0;0.0;0.0;0.0;0.0;1.0;2.0;0.0;0.0;2.0;0.0;0.0;0.0;5.0;11.0;11.0;1.0;2.0;9.0;6.0;83.0;6.0;0.0;0.0;0.0;0.0;0.0;0.0;4.0;0.0;2.0;10.0;0.0;3.0;0.0;4.0;0.0;0.0;0.0;0.0;0.0;0.0;0.0;0.0;0.0;0.0;0.0;0.0;0.0;0.0;0.0;0.0;1.0…
1111413;3.0;1.0;1.0;1.0;2.0;0.0;1.0;0.0;0.0;1.0;8.0;1.0;3.0;3.0;0.0;2.0;2.0;0.0;3.0;5.0;0.0;0.0;1.0;5.0;0.0;0.0;0.0;5.0;1.0;3.0;6.0;0.0;5.0;17.0;7.0;0.0;20.0;0.0;0.0;0.0;0.0;1.0;0.0;7.0;0.0;0.0;0.0;0.0;0.0;1.0;0.0;0.0;0.0;7.0;1.0;0.0;0.0;0.0;2.0;0.0;4.0;4.0;0.0;0.0;0.0;0.0;1.0;3.0;4.0;1.0;2.0;0.0;4.0;2.0;0.0;1.0;0.0;1.0;0.0;0.0;2.0;0.0;0.0;0.0;0.0;0.0;0.0;0.0;0.0;0.0;0.0;0.0;0.0;0.0;0.0;0.0;0.0;1…
4455978;0.0;0.0;0.0;0.0;0.0;0.0;0.0;3.0;0.0;0.0;5.0;0.0;4.0;3.0;0.0;1.0;0.0;0.0;0.0;3.0;1.0;1.0;4.0;5.0;0.0;0.0;1.0;0.0;0.0;2.0;0.0;0.0;2.0;6.0;12.0;4.0;21.0;1.0;0.0;0.0;0.0;0.0;0.0;0.0;0.0;0.0;0.0;0.0;0.0;1.0;0.0;0.0;0.0;7.0;12.0;0.0;0.0;1.0;0.0;0.0;0.0;2.0;0.0;0.0;0.0;0.0;0.0;2.0;3.0;1.0;2.0;0.0;6.0;0.0;2.0;0.0;2.0;0.0;4.0;0.0;0.0;0.0;0.0;0.0;1.0;5.0;0.0;2.0;2.0;0.0;0.0;0.0;0.0;3.0;0.0;0.0;3.0;…
828676;0.0;0.0;0.0;0.0;0.0;0.0;0.0;0.0;9.0;0.0;0.0;0.0;0.0;0.0;0.0;0.0;0.0;0.0;0.0;0.0;0.0;0.0;0.0;0.0;0.0;1.0;0.0;0.0;0.0;0.0;0.0;0.0;0.0;0.0;0.0;0.0;0.0;0.0;0.0;0.0;0.0;0.0;0.0;0.0;0.0;0.0;0.0;0.0;0.0;1.0;362.0;0.0;0.0;0.0;0.0;0.0;0.0;0.0;0.0;0.0;0.0;0.0;0.0;0.0;0.0;0.0;0.0;0.0;0.0;0.0;0.0;1.0;0.0;0.0;0.0;0.0;0.0;0.0;0.0;0.0;0.0;0.0;0.0;0.0;0.0;0.0;0.0;0.0;0.0;0.0;0.0;0.0;0.0;0.0;0.0;3.0;0.0;0.…
509040;33.0;1.0;4.0;2.0;0.0;1.0;0.0;0.0;0.0;0.0;0.0;0.0;0.0;0.0;4.0;1.0;3.0;2.0;0.0;0.0;0.0;1.0;0.0;0.0;0.0;0.0;0.0;3.0;0.0;5.0;6.0;1.0;2.0;3.0;0.0;2.0;0.0;53.0;29.0;17.0;0.0;6.0;3.0;1.0;12.0;0.0;5.0;0.0;2.0;3.0;0.0;6.0;1.0;0.0;0.0;0.0;1.0;0.0;0.0;0.0;0.0;0.0;0.0;0.0;1.0;2.0;0.0;0.0;0.0;0.0;0.0;0.0;0.0;0.0;0.0;2.0;0.0;3.0;3.0;1.0;3.0;4.0;0.0;0.0;0.0;1.0;1.0;0.0;2.0;0.0;0.0;0.0;0.0;0.0;2.0;1.0;4.0…
4362005;0.0;0.0;0.0;0.0;0.0;0.0;0.0;0.0;0.0;0.0;0.0;0.0;0.0;0.0;0.0;0.0;0.0;0.0;0.0;0.0;0.0;0.0;0.0;0.0;0.0;0.0;0.0;0.0;2.0;0.0;0.0;0.0;0.0;0.0;0.0;0.0;0.0;0.0;0.0;0.0;50.0;0.0;0.0;0.0;0.0;0.0;0.0;0.0;0.0;4.0;5.0;0.0;0.0;0.0;0.0;0.0;0.0;0.0;0.0;0.0;0.0;0.0;0.0;2.0;0.0;0.0;0.0;0.0;0.0;0.0;0.0;0.0;0.0;0.0;0.0;0.0;0.0;0.0;0.0;0.0;0.0;0.0;0.0;0.0;0.0;0.0;0.0;0.0;0.0;0.0;0.0;0.0;0.0;0.0;0.0;0.0;0.0;3.…
633252;0.0;1.0;1.0;0.0;0.0;4.0;3.0;0.0;5.0;0.0;16.0;23.0;0.0;6.0;1.0;6.0;1.0;6.0;0.0;0.0;0.0;0.0;0.0;0.0;26.0;0.0;57.0;2.0;8.0;5.0;0.0;6.0;9.0;13.0;1.0;3.0;0.0;2.0;0.0;1.0;9.0;3.0;1.0;0.0;2.0;1.0;1.0;0.0;0.0;97.0;4.0;3.0;0.0;5.0;1.0;0.0;0.0;0.0;9.0;13.0;11.0;31.0;20.0;6.0;16.0;9.0;5.0;7.0;12.0;0.0;0.0;3.0;57.0;2.0;0.0;15.0;1.0;6.0;6.0;35.0;32.0;7.0;202.0;159.0;171.0;27.0;13.0;50.0;43.0;22.0;22.0;…
563192;8.0;32.0;10.0;0.0;23.0;0.0;2.0;15.0;1.0;9.0;2.0;0.0;9.0;2.0;2.0;4.0;2.0;0.0;0.0;0.0;7.0;0.0;0.0;0.0;0.0;0.0;0.0;0.0;0.0;0.0;6.0;1.0;2.0;1.0;1.0;0.0;2.0;8.0;8.0;17.0;0.0;6.0;3.0;13.0;5.0;0.0;0.0;0.0;0.0;2.0;0.0;0.0;0.0;5.0;1.0;1.0;2.0;2.0;0.0;0.0;0.0;0.0;0.0;0.0;0.0;1.0;1.0;0.0;0.0;0.0;2.0;1.0;1.0;0.0;0.0;0.0;0.0;0.0;0.0;0.0;0.0;0.0;0.0;0.0;0.0;6.0;0.0;0.0;0.0;0.0;0.0;0.0;0.0;0.0;0.0;1.0;0.…
4397466;0.0;0.0;0.0;0.0;0.0;45.0;1.0;0.0;0.0;0.0;2.0;0.0;0.0;0.0;0.0;0.0;0.0;0.0;0.0;0.0;0.0;0.0;0.0;0.0;0.0;0.0;0.0;0.0;0.0;0.0;0.0;0.0;0.0;0.0;0.0;0.0;0.0;0.0;0.0;0.0;0.0;0.0;0.0;0.0;0.0;1.0;2.0;29.0;109.0;78.0;0.0;0.0;0.0;0.0;0.0;0.0;0.0;0.0;0.0;0.0;0.0;0.0;0.0;0.0;0.0;0.0;0.0;0.0;0.0;0.0;0.0;0.0;0.0;0.0;0.0;0.0;0.0;12.0;1.0;0.0;1.0;20.0;0.0;0.0;3.0;3.0;5.0;2.0;0.0;1.0;2.0;0.0;1.0;0.0;0.0;0.0;…
799987;0.0;0.0;0.0;0.0;0.0;0.0;0.0;0.0;0.0;0.0;0.0;33.0;0.0;0.0;0.0;0.0;0.0;0.0;0.0;0.0;0.0;0.0;0.0;0.0;0.0;0.0;0.0;0.0;0.0;0.0;0.0;0.0;0.0;3.0;0.0;0.0;0.0;0.0;0.0;0.0;0.0;0.0;0.0;0.0;0.0;0.0;0.0;0.0;0.0;16.0;0.0;0.0;0.0;0.0;0.0;0.0;0.0;0.0;0.0;0.0;0.0;0.0;0.0;0.0;0.0;0.0;0.0;0.0;0.0;0.0;0.0;0.0;0.0;0.0;0.0;0.0;0.0;0.0;0.0;0.0;0.0;0.0;0.0;0.0;0.0;0.0;0.0;0.0;0.0;0.0;0.0;0.0;0.0;0.0;0.0;0.0;0.0;0.…
3050215;1.0;1.0;4.0;11.0;3.0;3.0;1.0;0.0;4.0;3.0;1.0;1.0;0.0;0.0;1.0;2.0;0.0;0.0;0.0;0.0;0.0;0.0;0.0;0.0;1.0;0.0;0.0;0.0;13.0;0.0;1.0;0.0;1.0;1.0;1.0;0.0;0.0;1.0;1.0;2.0;0.0;0.0;3.0;1.0;0.0;10.0;7.0;1.0;10.0;3.0;1.0;6.0;0.0;3.0;1.0;1.0;0.0;0.0;12.0;6.0;6.0;1.0;7.0;2.0;2.0;1.0;2.0;0.0;0.0;0.0;0.0;0.0;0.0;0.0;0.0;1.0;0.0;0.0;0.0;2.0;1.0;2.0;0.0;0.0;3.0;7.0;7.0;2.0;1.0;1.0;0.0;0.0;3.0;0.0;0.0;4.0;0.…
564411;6250.0;2362.0;2034.0;1155.0;1562.0;107.0;843.0;4581.0;4857.0;6469.0;12041.0;1998.0;18570.0;1654.0;26359.0;8386.0;1836.0;872.0;3353.0;4030.0;37895.0;758.0;22389.0;20541.0;3739.0;1863.0;1614.0;786.0;712.0;21114.0;1131.0;574.0;13605.0;821.0;55278.0;557.0;47913.0;2534.0;2624.0;4364.0;145.0;552.0;271.0;1687.0;2038.0;501.0;549.0;362.0;579.0;3636.0;553.0;1801.0;697.0;37644.0;27059.0;506.0;507.0;3…
676621;4.0;0.0;0.0;0.0;0.0;0.0;0.0;0.0;0.0;0.0;1.0;0.0;0.0;0.0;0.0;0.0;0.0;0.0;0.0;0.0;0.0;0.0;0.0;49.0;0.0;0.0;0.0;0.0;0.0;0.0;0.0;0.0;12.0;0.0;0.0;0.0;154.0;0.0;0.0;0.0;0.0;0.0;0.0;0.0;0.0;0.0;0.0;0.0;0.0;0.0;0.0;0.0;0.0;0.0;0.0;0.0;0.0;0.0;0.0;0.0;0.0;0.0;0.0;0.0;0.0;0.0;0.0;0.0;0.0;0.0;0.0;0.0;0.0;0.0;0.0;0.0;0.0;0.0;0.0;0.0;0.0;72.0;0.0;0.0;0.0;0.0;0.0;0.0;0.0;0.0;0.0;0.0;0.0;0.0;0.0;0.0;0.0…
2481627;1.0;3.0;6.0;2.0;6.0;0.0;0.0;0.0;0.0;0.0;0.0;5.0;0.0;0.0;0.0;9.0;0.0;0.0;0.0;0.0;0.0;0.0;0.0;0.0;0.0;0.0;0.0;0.0;0.0;0.0;0.0;0.0;12.0;1.0;0.0;0.0;0.0;0.0;0.0;3.0;0.0;1.0;0.0;5.0;0.0;0.0;1.0;0.0;0.0;7.0;0.0;0.0;0.0;0.0;0.0;0.0;0.0;0.0;0.0;0.0;0.0;0.0;0.0;0.0;0.0;0.0;0.0;0.0;0.0;0.0;0.0;0.0;0.0;0.0;0.0;0.0;0.0;0.0;0.0;0.0;0.0;1.0;0.0;0.0;0.0;0.0;0.0;0.0;0.0;0.0;0.0;1.0;0.0;0.0;4.0;2.0;1.0;1.…
236767;66.0;0.0;0.0;1.0;0.0;0.0;2.0;0.0;0.0;0.0;0.0;2.0;0.0;0.0;0.0;0.0;0.0;0.0;0.0;0.0;0.0;0.0;0.0;7.0;1.0;0.0;0.0;0.0;1.0;0.0;0.0;0.0;437.0;0.0;0.0;0.0;0.0;2.0;0.0;13.0;0.0;0.0;0.0;0.0;0.0;0.0;5.0;0.0;0.0;5.0;0.0;2.0;2.0;0.0;0.0;0.0;8.0;0.0;0.0;0.0;0.0;0.0;0.0;0.0;0.0;0.0;2.0;0.0;0.0;0.0;0.0;0.0;0.0;3.0;4.0;0.0;0.0;2.0;0.0;0.0;0.0;0.0;0.0;0.0;0.0;0.0;0.0;5.0;0.0;0.0;1.0;0.0;0.0;0.0;0.0;2.0;1.0;…
583656;0.0;0.0;0.0;0.0;0.0;0.0;0.0;1.0;0.0;0.0;0.0;0.0;0.0;0.0;0.0;0.0;0.0;0.0;1.0;0.0;0.0;0.0;0.0;0.0;1.0;0.0;0.0;9.0;0.0;0.0;0.0;0.0;7.0;1.0;0.0;0.0;21.0;0.0;0.0;4.0;0.0;0.0;0.0;0.0;0.0;0.0;0.0;0.0;0.0;0.0;140.0;0.0;0.0;3.0;0.0;0.0;1.0;0.0;0.0;0.0;0.0;0.0;0.0;0.0;1.0;3.0;0.0;0.0;1.0;0.0;0.0;0.0;0.0;0.0;0.0;0.0;0.0;0.0;0.0;0.0;0.0;15.0;0.0;0.0;0.0;0.0;0.0;0.0;0.0;3.0;1.0;0.0;0.0;0.0;0.0;11.0;0.0…
1025153;21.0;0.0;0.0;2.0;0.0;0.0;4.0;0.0;0.0;0.0;1.0;1.0;0.0;2.0;5.0;0.0;3.0;7.0;0.0;2.0;0.0;1.0;0.0;0.0;4.0;0.0;0.0;0.0;1.0;3.0;10.0;0.0;2.0;6.0;10.0;2.0;15.0;5.0;6.0;11.0;69.0;26.0;6.0;4.0;10.0;4.0;0.0;6.0;12.0;35.0;13.0;25.0;18.0;0.0;1.0;9.0;0.0;0.0;1.0;0.0;0.0;1.0;0.0;0.0;3.0;0.0;0.0;0.0;0.0;0.0;0.0;0.0;3.0;1.0;1.0;2.0;1.0;0.0;0.0;7.0;0.0;11.0;36.0;0.0;4.0;17.0;133.0;5.0;0.0;5.0;0.0;2.0;0.0;0…
113913;0.0;0.0;3.0;3.0;1.0;0.0;2.0;0.0;0.0;0.0;13.0;0.0;0.0;0.0;0.0;2.0;0.0;0.0;0.0;1.0;0.0;0.0;0.0;0.0;2.0;0.0;0.0;2.0;1.0;0.0;0.0;0.0;3.0;16.0;0.0;0.0;3.0;0.0;0.0;0.0;0.0;1.0;0.0;0.0;1.0;1.0;0.0;0.0;0.0;1.0;1.0;0.0;0.0;0.0;0.0;0.0;0.0;0.0;0.0;0.0;0.0;0.0;0.0;0.0;0.0;8.0;0.0;0.0;0.0;0.0;0.0;0.0;0.0;0.0;0.0;7.0;0.0;1.0;1.0;0.0;5.0;0.0;0.0;0.0;2.0;4.0;1.0;0.0;4.0;4.0;0.0;0.0;1.0;0.0;0.0;0.0;0.0;2.…
583388;96.0;54.0;24.0;31.0;44.0;137.0;2210.0;6.0;0.0;0.0;163.0;19.0;2.0;298.0;55.0;4.0;17.0;1290.0;4.0;1.0;1.0;6.0;1.0;0.0;5.0;0.0;0.0;4.0;48.0;185.0;555.0;77.0;19.0;2.0;117.0;45.0;77.0;33.0;86.0;188.0;1005.0;771.0;673.0;31.0;378.0;66.0;80.0;97.0;197.0;1013.0;8.0;1209.0;194.0;0.0;0.0;123.0;14.0;1.0;1.0;3.0;6.0;2.0;3.0;1.0;3.0;8.0;15.0;1.0;0.0;0.0;0.0;1.0;9.0;3.0;3.0;19.0;0.0;154.0;25.0;628.0;91.0…
1104733;27.0;32.0;23.0;7.0;13.0;7.0;3.0;6.0;22.0;24.0;15.0;4.0;41.0;6.0;81.0;15.0;17.0;2.0;9.0;5.0;76.0;4.0;65.0;21.0;5.0;4.0;13.0;12.0;17.0;39.0;14.0;15.0;48.0;20.0;142.0;12.0;155.0;15.0;23.0;18.0;1.0;15.0;12.0;17.0;11.0;8.0;5.0;6.0;12.0;21.0;5.0;3.0;2.0;17.0;8.0;2.0;2.0;10.0;6.0;1.0;6.0;7.0;0.0;32.0;19.0;5.0;8.0;2.0;2.0;4.0;1.0;2.0;7.0;1.0;6.0;10.0;0.0;24.0;7.0;8.0;13.0;31.0;3.0;2.0;1.0;8.0;9.0…
811187;14.0;3.0;66.0;24.0;8.0;5.0;90.0;0.0;51.0;12.0;0.0;14.0;0.0;13.0;2.0;129.0;20.0;25.0;3.0;3.0;0.0;0.0;0.0;2.0;0.0;1.0;0.0;14.0;0.0;0.0;39.0;12.0;15.0;2.0;5.0;2.0;0.0;7.0;3.0;17.0;0.0;0.0;0.0;25.0;5.0;27.0;23.0;5.0;34.0;71.0;3.0;15.0;3.0;0.0;2.0;6.0;7.0;1.0;0.0;0.0;0.0;0.0;0.0;5.0;0.0;0.0;0.0;0.0;0.0;0.0;0.0;0.0;1.0;1.0;0.0;4.0;0.0;1.0;0.0;0.0;0.0;0.0;0.0;0.0;0.0;0.0;0.0;0.0;0.0;0.0;1.0;0.0;0…
356550;0.0;0.0;0.0;0.0;0.0;0.0;0.0;0.0;143.0;0.0;24.0;0.0;0.0;0.0;0.0;0.0;0.0;0.0;0.0;0.0;0.0;0.0;0.0;0.0;0.0;0.0;0.0;0.0;1.0;0.0;0.0;0.0;0.0;0.0;0.0;0.0;0.0;0.0;0.0;0.0;0.0;0.0;0.0;6.0;0.0;0.0;0.0;0.0;0.0;0.0;26.0;0.0;0.0;0.0;0.0;0.0;0.0;0.0;0.0;0.0;0.0;0.0;0.0;0.0;0.0;0.0;0.0;0.0;0.0;0.0;0.0;0.0;0.0;0.0;0.0;0.0;0.0;0.0;0.0;0.0;0.0;0.0;1.0;0.0;0.0;66.0;1.0;0.0;0.0;0.0;0.0;0.0;0.0;0.0;0.0;0.0;0.0…
2770485;15.0;15.0;18.0;21.0;13.0;6.0;5.0;3.0;11.0;16.0;1.0;6.0;2.0;2.0;9.0;8.0;15.0;11.0;7.0;8.0;2.0;2.0;0.0;4.0;4.0;9.0;0.0;25.0;17.0;18.0;12.0;5.0;14.0;6.0;10.0;10.0;12.0;15.0;24.0;11.0;0.0;10.0;24.0;12.0;30.0;16.0;16.0;16.0;17.0;21.0;5.0;15.0;7.0;2.0;11.0;5.0;4.0;7.0;16.0;3.0;17.0;12.0;1.0;2.0;6.0;4.0;9.0;1.0;6.0;8.0;17.0;15.0;3.0;1.0;2.0;2.0;3.0;11.0;19.0;16.0;34.0;34.0;2.0;2.0;12.0;1.0;15.0;…
788519;7.0;3.0;0.0;2.0;0.0;1.0;7.0;1.0;2.0;1.0;4.0;2.0;1.0;0.0;3.0;1.0;0.0;1.0;0.0;0.0;2.0;0.0;0.0;4.0;19.0;0.0;1.0;2.0;3.0;0.0;1.0;7.0;4.0;2.0;3.0;0.0;0.0;1.0;3.0;0.0;1.0;0.0;2.0;1.0;0.0;2.0;0.0;4.0;2.0;40.0;1.0;5.0;1.0;1.0;2.0;3.0;5.0;0.0;0.0;0.0;0.0;1.0;0.0;4.0;14.0;2.0;9.0;0.0;0.0;0.0;0.0;0.0;33.0;0.0;0.0;38.0;0.0;3.0;4.0;3.0;5.0;6.0;0.0;0.0;0.0;7.0;1.0;3.0;1.0;1.0;1.0;0.0;0.0;1.0;1.0;3.0;2.0…
556100;0.0;2.0;4.0;7.0;0.0;3.0;2.0;0.0;18.0;2.0;0.0;2.0;0.0;1.0;0.0;0.0;2.0;0.0;0.0;1.0;0.0;0.0;0.0;5.0;1.0;0.0;0.0;0.0;0.0;0.0;0.0;0.0;5.0;3.0;0.0;0.0;4.0;0.0;0.0;0.0;0.0;1.0;0.0;0.0;1.0;1.0;0.0;0.0;2.0;4.0;0.0;0.0;0.0;0.0;4.0;0.0;0.0;0.0;0.0;0.0;1.0;3.0;0.0;0.0;0.0;2.0;0.0;0.0;1.0;0.0;0.0;1.0;1.0;0.0;0.0;0.0;0.0;0.0;0.0;0.0;0.0;1.0;37.0;2.0;0.0;0.0;1.0;0.0;0.0;1.0;6.0;0.0;0.0;1.0;0.0;1.0;3.0;1.…
717396;11.0;3.0;0.0;0.0;1.0;0.0;1.0;1.0;0.0;8.0;0.0;8.0;0.0;0.0;1.0;14.0;11.0;6.0;0.0;0.0;3.0;0.0;0.0;0.0;0.0;0.0;0.0;0.0;0.0;0.0;14.0;1.0;14.0;3.0;0.0;4.0;0.0;2.0;0.0;8.0;0.0;1.0;0.0;8.0;0.0;2.0;0.0;1.0;3.0;2.0;1.0;0.0;0.0;0.0;0.0;1.0;0.0;0.0;0.0;0.0;0.0;0.0;0.0;0.0;0.0;0.0;0.0;0.0;0.0;1.0;0.0;0.0;0.0;0.0;0.0;0.0;0.0;2.0;0.0;0.0;0.0;0.0;0.0;0.0;0.0;0.0;0.0;0.0;0.0;0.0;0.0;0.0;0.0;0.0;4.0;3.0;0.0…
574974;0.0;9.0;11.0;8.0;6.0;0.0;0.0;26.0;2.0;17.0;30.0;0.0;9.0;2.0;3.0;9.0;1.0;0.0;6.0;0.0;17.0;1.0;3.0;25.0;8.0;4.0;2.0;3.0;1.0;1.0;1.0;2.0;12.0;53.0;30.0;3.0;16.0;3.0;0.0;7.0;0.0;7.0;1.0;12.0;2.0;1.0;1.0;2.0;0.0;12.0;1.0;0.0;0.0;22.0;14.0;3.0;1.0;6.0;8.0;1.0;12.0;7.0;0.0;1.0;2.0;3.0;15.0;0.0;5.0;2.0;1.0;10.0;4.0;10.0;0.0;0.0;5.0;9.0;1.0;1.0;1.0;12.0;3.0;0.0;5.0;11.0;6.0;0.0;5.0;2.0;1.0;0.0;0.0;…
665487;5.0;107.0;39.0;8.0;94.0;11.0;29.0;69.0;64.0;475.0;2.0;5.0;3.0;2.0;1.0;192.0;14.0;33.0;7.0;9.0;0.0;13.0;2.0;0.0;2.0;7.0;36.0;38.0;6.0;0.0;13.0;165.0;0.0;39.0;2.0;26.0;0.0;3.0;1.0;7.0;3.0;0.0;1.0;121.0;0.0;9.0;7.0;3.0;9.0;18.0;5.0;4.0;4.0;15.0;2.0;6.0;4.0;0.0;0.0;1.0;2.0;5.0;1.0;66.0;27.0;13.0;0.0;0.0;0.0;22.0;6.0;0.0;7.0;0.0;0.0;21.0;1.0;0.0;0.0;0.0;0.0;0.0;0.0;0.0;0.0;2.0;2.0;0.0;0.0;0.0;0…
222917;6.0;5.0;9.0;8.0;7.0;0.0;2.0;0.0;29.0;31.0;1.0;6.0;16.0;9.0;10.0;17.0;0.0;5.0;2.0;4.0;20.0;1.0;30.0;21.0;7.0;8.0;2.0;2.0;2.0;16.0;11.0;5.0;16.0;0.0;16.0;4.0;23.0;4.0;1.0;7.0;0.0;1.0;1.0;5.0;0.0;9.0;5.0;0.0;3.0;18.0;0.0;1.0;0.0;18.0;11.0;3.0;2.0;17.0;13.0;1.0;1.0;4.0;0.0;3.0;3.0;1.0;6.0;3.0;2.0;11.0;2.0;1.0;0.0;2.0;3.0;3.0;3.0;1.0;2.0;0.0;3.0;11.0;0.0;0.0;0.0;0.0;2.0;0.0;0.0;0.0;0.0;0.0;0.0;…
1147648;15.0;2.0;14.0;1.0;1.0;1.0;6.0;30.0;3.0;28.0;1.0;0.0;14.0;3.0;14.0;11.0;8.0;7.0;8.0;4.0;5.0;6.0;10.0;63.0;8.0;1.0;2.0;2.0;1.0;8.0;6.0;3.0;4.0;4.0;34.0;0.0;58.0;6.0;3.0;5.0;0.0;2.0;0.0;7.0;0.0;11.0;3.0;4.0;6.0;10.0;4.0;3.0;1.0;32.0;4.0;0.0;1.0;5.0;12.0;7.0;9.0;19.0;1.0;6.0;8.0;4.0;20.0;6.0;4.0;1.0;2.0;10.0;4.0;10.0;5.0;2.0;9.0;4.0;0.0;1.0;0.0;0.0;0.0;0.0;0.0;1.0;0.0;4.0;1.0;0.0;2.0;0.0;0.0;…
340360;4.0;0.0;0.0;0.0;0.0;0.0;0.0;1.0;3.0;0.0;21.0;0.0;0.0;1.0;1.0;0.0;1.0;0.0;1.0;0.0;3.0;1.0;3.0;2.0;0.0;1.0;0.0;1.0;0.0;0.0;1.0;0.0;7.0;3.0;7.0;0.0;7.0;0.0;0.0;5.0;0.0;0.0;0.0;0.0;0.0;0.0;0.0;0.0;2.0;3.0;0.0;0.0;0.0;0.0;0.0;0.0;0.0;0.0;0.0;0.0;0.0;0.0;0.0;0.0;1.0;0.0;0.0;0.0;0.0;0.0;0.0;0.0;0.0;1.0;0.0;0.0;0.0;21.0;3.0;5.0;0.0;26.0;3.0;5.0;2.0;52.0;21.0;2.0;0.0;7.0;6.0;0.0;15.0;1.0;0.0;0.0;0.…
103229;1701.0;306.0;181.0;89.0;145.0;228.0;306.0;226.0;50.0;33.0;43.0;16.0;39.0;56.0;143.0;188.0;103.0;250.0;103.0;103.0;686.0;37.0;425.0;56.0;305.0;3.0;230.0;300.0;24.0;87.0;74.0;75.0;416.0;80.0;436.0;41.0;1611.0;497.0;104.0;1281.0;310.0;404.0;342.0;212.0;444.0;92.0;101.0;149.0;747.0;1024.0;62.0;959.0;261.0;62.0;271.0;264.0;142.0;150.0;456.0;197.0;86.0;328.0;217.0;132.0;730.0;274.0;304.0;59.0;92…
149981;0.0;6.0;0.0;0.0;0.0;0.0;3.0;0.0;0.0;2.0;3.0;0.0;0.0;0.0;4.0;0.0;0.0;12.0;0.0;0.0;0.0;0.0;0.0;3.0;7.0;0.0;4.0;2.0;5.0;8.0;2.0;0.0;0.0;0.0;5.0;0.0;0.0;3.0;2.0;6.0;99.0;2.0;0.0;3.0;1.0;0.0;0.0;1.0;5.0;10.0;10.0;0.0;0.0;5.0;0.0;1.0;0.0;2.0;0.0;0.0;1.0;0.0;0.0;0.0;0.0;0.0;0.0;0.0;0.0;0.0;2.0;0.0;3.0;0.0;0.0;0.0;0.0;2.0;0.0;0.0;0.0;0.0;0.0;17.0;1.0;8.0;14.0;0.0;0.0;0.0;0.0;0.0;0.0;0.0;0.0;0.0;0.…
942852;8.0;13.0;45.0;16.0;17.0;11.0;13.0;4.0;40.0;22.0;24.0;1.0;8.0;0.0;8.0;14.0;2.0;4.0;5.0;2.0;24.0;7.0;8.0;11.0;12.0;0.0;12.0;23.0;51.0;6.0;4.0;8.0;43.0;150.0;21.0;1.0;64.0;1.0;2.0;5.0;9.0;2.0;9.0;32.0;9.0;6.0;6.0;6.0;12.0;50.0;8.0;1.0;1.0;33.0;4.0;2.0;0.0;3.0;5.0;5.0;2.0;5.0;5.0;50.0;10.0;7.0;5.0;3.0;4.0;2.0;0.0;2.0;15.0;3.0;8.0;6.0;3.0;3.0;0.0;1.0;4.0;10.0;17.0;8.0;10.0;39.0;67.0;3.0;4.0;3.0…
4361041;7.0;1.0;8.0;3.0;5.0;5.0;1.0;0.0;20.0;4.0;3.0;5.0;4.0;0.0;1.0;9.0;0.0;7.0;0.0;1.0;0.0;0.0;0.0;0.0;2.0;0.0;0.0;6.0;1.0;1.0;2.0;4.0;5.0;18.0;1.0;4.0;14.0;0.0;1.0;0.0;1.0;2.0;0.0;8.0;0.0;0.0;0.0;0.0;1.0;6.0;2.0;0.0;0.0;6.0;3.0;0.0;1.0;0.0;0.0;0.0;0.0;2.0;0.0;5.0;0.0;0.0;1.0;0.0;2.0;0.0;0.0;0.0;0.0;0.0;1.0;0.0;0.0;5.0;0.0;0.0;0.0;0.0;4.0;0.0;0.0;0.0;2.0;0.0;0.0;0.0;2.0;0.0;0.0;0.0;0.0;0.0;0.0;…
509233;0.0;1.0;0.0;0.0;0.0;0.0;2.0;0.0;2.0;0.0;0.0;0.0;0.0;0.0;1.0;0.0;0.0;0.0;0.0;0.0;0.0;0.0;0.0;0.0;0.0;0.0;0.0;0.0;1.0;2.0;0.0;1.0;0.0;1.0;0.0;0.0;4.0;0.0;1.0;0.0;0.0;0.0;3.0;0.0;1.0;0.0;0.0;2.0;0.0;16.0;0.0;12.0;0.0;0.0;0.0;0.0;0.0;0.0;0.0;0.0;0.0;0.0;0.0;0.0;0.0;0.0;0.0;2.0;0.0;0.0;2.0;1.0;1.0;0.0;0.0;3.0;0.0;0.0;0.0;1.0;0.0;0.0;3.0;102.0;629.0;44.0;38.0;136.0;11.0;48.0;22.0;22.0;505.0;2.0;…
639329;16.0;0.0;0.0;4.0;0.0;1.0;4.0;28.0;1.0;1.0;0.0;0.0;5.0;23.0;71.0;0.0;14.0;2.0;2.0;2.0;21.0;7.0;15.0;46.0;26.0;9.0;13.0;1.0;8.0;17.0;0.0;3.0;2.0;0.0;215.0;0.0;379.0;2.0;6.0;4.0;1.0;1.0;0.0;0.0;2.0;10.0;11.0;19.0;31.0;22.0;2.0;8.0;1.0;33.0;27.0;3.0;3.0;33.0;148.0;8.0;20.0;23.0;0.0;79.0;104.0;53.0;34.0;6.0;3.0;1.0;12.0;1.0;56.0;54.0;54.0;78.0;52.0;3.0;0.0;6.0;0.0;1.0;13.0;0.0;0.0;2.0;3.0;1.0;0…
311349;8.0;4.0;1.0;0.0;0.0;2.0;3.0;2.0;2.0;6.0;2.0;0.0;0.0;1.0;0.0;2.0;2.0;0.0;0.0;3.0;0.0;3.0;2.0;0.0;9.0;2.0;0.0;8.0;3.0;1.0;0.0;4.0;22.0;2.0;4.0;0.0;0.0;7.0;2.0;9.0;0.0;3.0;0.0;4.0;8.0;1.0;4.0;7.0;3.0;3.0;0.0;0.0;0.0;0.0;2.0;2.0;0.0;0.0;1.0;1.0;0.0;0.0;0.0;2.0;3.0;2.0;3.0;3.0;3.0;0.0;2.0;2.0;0.0;1.0;0.0;0.0;1.0;0.0;3.0;0.0;2.0;17.0;0.0;1.0;1.0;0.0;0.0;1.0;0.0;5.0;5.0;2.0;5.0;0.0;3.0;2.0;5.0;0.…
4440301;0.0;2.0;0.0;0.0;1.0;0.0;0.0;0.0;78.0;5.0;17.0;0.0;0.0;0.0;0.0;0.0;0.0;0.0;0.0;0.0;0.0;0.0;0.0;0.0;0.0;0.0;0.0;0.0;0.0;0.0;0.0;0.0;0.0;0.0;0.0;0.0;0.0;0.0;0.0;0.0;0.0;0.0;0.0;1.0;0.0;0.0;0.0;0.0;0.0;0.0;19.0;0.0;0.0;0.0;0.0;0.0;0.0;0.0;0.0;0.0;0.0;0.0;0.0;0.0;0.0;0.0;0.0;0.0;0.0;0.0;0.0;0.0;0.0;0.0;0.0;0.0;0.0;0.0;0.0;0.0;0.0;0.0;0.0;0.0;0.0;5.0;0.0;0.0;0.0;0.0;0.0;0.0;0.0;0.0;0.0;0.0;0.0;…
307798;0.0;0.0;0.0;0.0;0.0;0.0;0.0;1.0;5.0;6.0;0.0;0.0;0.0;0.0;0.0;0.0;0.0;0.0;0.0;0.0;0.0;0.0;0.0;0.0;0.0;0.0;0.0;10.0;0.0;0.0;0.0;0.0;0.0;70.0;0.0;0.0;0.0;0.0;0.0;0.0;0.0;0.0;0.0;0.0;0.0;0.0;0.0;0.0;0.0;0.0;0.0;0.0;0.0;0.0;0.0;0.0;0.0;0.0;0.0;0.0;0.0;0.0;0.0;0.0;0.0;0.0;0.0;0.0;0.0;0.0;0.0;0.0;0.0;0.0;0.0;0.0;0.0;0.0;0.0;0.0;2.0;0.0;0.0;0.0;0.0;0.0;0.0;0.0;0.0;0.0;0.0;0.0;0.0;0.0;0.0;0.0;0.0;0.…
741010;5.0;0.0;0.0;4.0;2.0;4.0;3.0;0.0;0.0;0.0;1.0;0.0;0.0;0.0;0.0;0.0;0.0;3.0;0.0;0.0;0.0;0.0;0.0;0.0;10.0;0.0;1.0;1.0;11.0;2.0;1.0;0.0;18.0;2.0;1.0;0.0;1.0;0.0;3.0;17.0;4.0;2.0;0.0;0.0;0.0;1.0;1.0;7.0;1.0;12.0;2.0;8.0;4.0;0.0;0.0;0.0;0.0;1.0;0.0;8.0;0.0;3.0;9.0;2.0;0.0;2.0;1.0;1.0;0.0;0.0;0.0;1.0;2.0;0.0;0.0;10.0;0.0;0.0;0.0;5.0;0.0;0.0;11.0;1.0;1.0;0.0;1.0;0.0;0.0;4.0;0.0;0.0;1.0;0.0;0.0;0.0;0…
617766;13.0;4.0;0.0;2.0;3.0;2.0;5.0;2.0;20.0;2.0;7.0;1.0;7.0;3.0;18.0;4.0;0.0;2.0;1.0;2.0;6.0;2.0;8.0;5.0;154.0;1.0;5.0;2.0;5.0;5.0;1.0;3.0;12.0;6.0;32.0;1.0;16.0;11.0;13.0;11.0;0.0;3.0;4.0;3.0;8.0;1.0;4.0;5.0;3.0;306.0;0.0;3.0;0.0;5.0;9.0;6.0;2.0;6.0;7.0;1.0;0.0;2.0;0.0;1.0;4.0;3.0;201.0;1.0;3.0;7.0;6.0;3.0;0.0;0.0;1.0;4.0;1.0;6.0;12.0;4.0;23.0;10.0;6.0;2.0;1.0;11.0;11.0;2.0;0.0;6.0;3.0;0.0;5.0;…
349018;0.0;12.0;2.0;0.0;4.0;0.0;0.0;0.0;550.0;17.0;64.0;0.0;0.0;0.0;0.0;0.0;0.0;0.0;0.0;0.0;1.0;0.0;0.0;0.0;0.0;0.0;0.0;0.0;0.0;0.0;0.0;0.0;0.0;0.0;0.0;0.0;4.0;0.0;0.0;0.0;0.0;0.0;0.0;3.0;0.0;0.0;0.0;0.0;0.0;0.0;152.0;0.0;0.0;0.0;0.0;0.0;0.0;0.0;0.0;0.0;0.0;0.0;0.0;0.0;0.0;0.0;0.0;0.0;0.0;0.0;0.0;0.0;0.0;0.0;0.0;0.0;0.0;0.0;0.0;0.0;0.0;3.0;5.0;0.0;0.0;266.0;16.0;0.0;0.0;0.0;0.0;0.0;0.0;0.0;0.0;0.…
1143858;14.0;0.0;5.0;0.0;0.0;5.0;7.0;0.0;26.0;0.0;5.0;2.0;0.0;0.0;0.0;0.0;0.0;1.0;0.0;0.0;3.0;0.0;0.0;9.0;0.0;0.0;7.0;3.0;2.0;0.0;4.0;2.0;1.0;4.0;5.0;1.0;20.0;0.0;0.0;3.0;0.0;0.0;0.0;8.0;0.0;0.0;0.0;5.0;0.0;9.0;0.0;0.0;0.0;0.0;2.0;1.0;1.0;0.0;0.0;0.0;5.0;0.0;0.0;0.0;2.0;0.0;0.0;0.0;0.0;0.0;0.0;1.0;1.0;0.0;1.0;11.0;0.0;9.0;0.0;0.0;4.0;0.0;33.0;0.0;0.0;18.0;3.0;1.0;0.0;1.0;3.0;0.0;1.0;3.0;0.0;2.0;0…
901183;9.0;3.0;1.0;0.0;1.0;0.0;0.0;2.0;3.0;8.0;297.0;13.0;0.0;0.0;1.0;2.0;0.0;0.0;0.0;0.0;0.0;0.0;0.0;0.0;0.0;0.0;0.0;7.0;2.0;0.0;0.0;1.0;5.0;63.0;1.0;1.0;0.0;8.0;57.0;13.0;2.0;2.0;0.0;3.0;8.0;0.0;1.0;0.0;0.0;29.0;0.0;0.0;0.0;1.0;0.0;0.0;0.0;0.0;4.0;1.0;0.0;3.0;4.0;0.0;0.0;1.0;0.0;0.0;0.0;2.0;0.0;0.0;0.0;0.0;0.0;0.0;1.0;6.0;6.0;15.0;77.0;1.0;205.0;29.0;5.0;113.0;43.0;48.0;16.0;17.0;40.0;0.0;71.0;…
4328567;1.0;1.0;2.0;0.0;1.0;3.0;0.0;0.0;3.0;6.0;2.0;2.0;3.0;2.0;1.0;2.0;2.0;0.0;0.0;2.0;5.0;2.0;0.0;4.0;1.0;0.0;2.0;4.0;1.0;1.0;4.0;5.0;9.0;2.0;4.0;0.0;6.0;2.0;3.0;3.0;2.0;0.0;2.0;2.0;1.0;1.0;0.0;2.0;2.0;0.0;2.0;2.0;0.0;7.0;4.0;2.0;0.0;2.0;2.0;1.0;2.0;1.0;4.0;4.0;0.0;3.0;3.0;4.0;2.0;7.0;5.0;2.0;1.0;0.0;0.0;1.0;0.0;0.0;2.0;0.0;5.0;0.0;1.0;3.0;1.0;5.0;2.0;0.0;0.0;1.0;1.0;1.0;2.0;1.0;2.0;1.0;8.0;5.0…
404148;0.0;0.0;0.0;0.0;0.0;0.0;1.0;0.0;2.0;2.0;0.0;0.0;0.0;0.0;0.0;0.0;1.0;0.0;0.0;0.0;0.0;0.0;2.0;0.0;5.0;0.0;0.0;0.0;1.0;1.0;0.0;0.0;2.0;41.0;1.0;0.0;0.0;0.0;2.0;2.0;0.0;0.0;0.0;0.0;0.0;0.0;0.0;0.0;0.0;0.0;1.0;0.0;0.0;0.0;1.0;0.0;0.0;0.0;3.0;58.0;4.0;2.0;48.0;1.0;4.0;0.0;2.0;0.0;2.0;0.0;6.0;13.0;1.0;0.0;0.0;0.0;0.0;0.0;0.0;0.0;0.0;0.0;3.0;0.0;0.0;0.0;0.0;0.0;0.0;0.0;0.0;0.0;0.0;0.0;2.0;0.0;0.0;…
627435;13.0;7.0;7.0;3.0;2.0;2.0;0.0;3.0;49.0;7.0;5.0;9.0;6.0;4.0;9.0;2.0;3.0;6.0;2.0;2.0;9.0;1.0;4.0;16.0;4.0;0.0;0.0;11.0;5.0;24.0;41.0;1.0;16.0;9.0;12.0;3.0;6.0;1.0;4.0;3.0;0.0;0.0;0.0;12.0;0.0;2.0;0.0;4.0;4.0;26.0;4.0;17.0;0.0;0.0;1.0;2.0;0.0;0.0;0.0;0.0;2.0;4.0;1.0;0.0;2.0;2.0;8.0;0.0;0.0;0.0;0.0;2.0;0.0;3.0;1.0;16.0;11.0;0.0;1.0;1.0;11.0;29.0;50.0;4.0;0.0;0.0;16.0;3.0;1.0;2.0;8.0;1.0;6.0;3.0…
931158;0.0;0.0;0.0;0.0;0.0;0.0;0.0;0.0;2.0;0.0;0.0;0.0;0.0;0.0;0.0;6.0;1.0;2.0;0.0;0.0;0.0;5.0;0.0;5.0;1.0;0.0;0.0;2.0;0.0;3.0;10.0;11.0;0.0;1.0;0.0;13.0;0.0;0.0;0.0;0.0;0.0;0.0;0.0;0.0;0.0;0.0;0.0;0.0;0.0;0.0;0.0;0.0;0.0;0.0;0.0;0.0;0.0;0.0;0.0;6.0;2.0;3.0;1.0;0.0;0.0;0.0;0.0;0.0;0.0;0.0;0.0;0.0;0.0;5.0;0.0;0.0;6.0;0.0;0.0;0.0;0.0;0.0;0.0;0.0;1.0;0.0;0.0;0.0;0.0;0.0;0.0;1.0;9.0;0.0;0.0;0.0;0.0;0…
611680;229.0;97.0;95.0;23.0;50.0;8.0;7.0;7.0;6.0;1.0;3.0;2.0;4.0;0.0;10.0;27.0;14.0;20.0;1.0;0.0;3.0;2.0;2.0;0.0;3.0;0.0;5.0;57.0;5.0;10.0;31.0;28.0;34.0;34.0;9.0;5.0;4.0;243.0;148.0;225.0;2.0;74.0;7.0;70.0;93.0;49.0;22.0;16.0;25.0;122.0;6.0;26.0;4.0;0.0;0.0;2.0;4.0;3.0;1.0;0.0;0.0;1.0;0.0;1.0;1.0;3.0;1.0;0.0;0.0;0.0;0.0;0.0;3.0;0.0;3.0;0.0;0.0;21.0;16.0;11.0;25.0;20.0;0.0;2.0;3.0;6.0;3.0;14.0;8.…
570350;6.0;0.0;2.0;7.0;0.0;0.0;0.0;2.0;33.0;2.0;3.0;19.0;6.0;0.0;2.0;2.0;1.0;1.0;0.0;0.0;0.0;3.0;0.0;0.0;0.0;0.0;0.0;1.0;0.0;0.0;9.0;2.0;4.0;3.0;0.0;2.0;0.0;0.0;2.0;0.0;0.0;0.0;0.0;2.0;6.0;0.0;1.0;1.0;6.0;10.0;3.0;9.0;0.0;0.0;1.0;0.0;0.0;0.0;1.0;0.0;5.0;0.0;1.0;1.0;1.0;0.0;1.0;1.0;0.0;2.0;2.0;3.0;2.0;0.0;1.0;0.0;0.0;0.0;5.0;0.0;0.0;13.0;20.0;1.0;4.0;0.0;1.0;2.0;2.0;0.0;0.0;0.0;0.0;4.0;7.0;7.0;14.…
4434709;97.0;704.0;191.0;57.0;123.0;1.0;5.0;0.0;0.0;0.0;11.0;33.0;15.0;14.0;3.0;137.0;22.0;10.0;59.0;34.0;26.0;6.0;35.0;2.0;0.0;0.0;0.0;0.0;0.0;9.0;31.0;12.0;30.0;0.0;40.0;6.0;43.0;18.0;11.0;25.0;8.0;79.0;22.0;89.0;10.0;23.0;21.0;3.0;5.0;34.0;6.0;8.0;4.0;2.0;0.0;1.0;3.0;0.0;0.0;1.0;0.0;1.0;3.0;0.0;1.0;0.0;0.0;0.0;0.0;0.0;0.0;0.0;0.0;0.0;0.0;0.0;0.0;25.0;0.0;4.0;2.0;34.0;4.0;1.0;0.0;5.0;0.0;26.0;2…
1125946;0.0;0.0;0.0;0.0;0.0;2.0;8.0;1.0;0.0;0.0;0.0;0.0;0.0;0.0;0.0;0.0;0.0;0.0;0.0;0.0;0.0;0.0;0.0;0.0;1.0;0.0;27.0;4.0;45.0;0.0;0.0;3.0;0.0;2.0;0.0;0.0;0.0;0.0;0.0;0.0;44.0;2.0;8.0;6.0;0.0;0.0;24.0;4.0;2.0;25.0;0.0;19.0;8.0;0.0;0.0;2.0;0.0;0.0;0.0;0.0;0.0;0.0;0.0;21.0;14.0;0.0;4.0;0.0;0.0;0.0;0.0;0.0;12.0;9.0;0.0;2.0;0.0;0.0;0.0;0.0;0.0;0.0;0.0;0.0;0.0;5.0;47.0;10.0;2.0;0.0;0.0;0.0;1.0;0.0;0.0;…
339137;0.0;0.0;2.0;3.0;10.0;10.0;6.0;0.0;15.0;0.0;0.0;0.0;0.0;0.0;0.0;1.0;4.0;0.0;0.0;0.0;0.0;0.0;0.0;7.0;0.0;0.0;0.0;0.0;0.0;0.0;1.0;1.0;0.0;0.0;0.0;1.0;0.0;0.0;0.0;0.0;0.0;0.0;0.0;3.0;0.0;6.0;1.0;16.0;15.0;5.0;0.0;0.0;0.0;0.0;3.0;0.0;0.0;0.0;1.0;0.0;4.0;15.0;0.0;6.0;20.0;0.0;0.0;0.0;0.0;0.0;0.0;0.0;4.0;0.0;0.0;1.0;0.0;0.0;0.0;0.0;0.0;0.0;1.0;0.0;0.0;0.0;0.0;0.0;1.0;0.0;0.0;0.0;1.0;0.0;0.0;0.0;0…
333235;0.0;1.0;0.0;0.0;2.0;0.0;0.0;0.0;89.0;0.0;19.0;0.0;0.0;0.0;0.0;0.0;0.0;0.0;0.0;0.0;0.0;0.0;0.0;0.0;0.0;0.0;0.0;0.0;0.0;0.0;0.0;0.0;0.0;0.0;0.0;0.0;0.0;0.0;0.0;0.0;0.0;0.0;0.0;6.0;0.0;0.0;0.0;0.0;0.0;0.0;23.0;0.0;0.0;0.0;0.0;0.0;0.0;0.0;0.0;0.0;0.0;0.0;0.0;0.0;0.0;0.0;0.0;0.0;0.0;0.0;0.0;0.0;0.0;0.0;0.0;0.0;0.0;0.0;0.0;0.0;0.0;0.0;2.0;0.0;0.0;48.0;0.0;0.0;0.0;0.0;0.0;0.0;0.0;0.0;0.0;0.0;0.0;…
775954;364.0;226.0;382.0;451.0;388.0;129.0;145.0;351.0;175.0;515.0;37.0;9.0;12.0;55.0;165.0;165.0;107.0;44.0;19.0;30.0;82.0;6.0;63.0;97.0;364.0;107.0;31.0;234.0;74.0;130.0;35.0;9.0;610.0;71.0;289.0;7.0;423.0;182.0;124.0;291.0;5.0;145.0;193.0;382.0;62.0;216.0;213.0;205.0;292.0;385.0;22.0;141.0;41.0;25.0;37.0;31.0;68.0;20.0;79.0;7.0;46.0;105.0;7.0;69.0;316.0;358.0;288.0;154.0;30.0;98.0;40.0;37.0;24…
325418;2.0;0.0;1.0;1.0;0.0;0.0;1.0;2.0;4.0;8.0;0.0;1.0;5.0;0.0;6.0;6.0;1.0;3.0;1.0;6.0;244.0;1.0;72.0;2.0;3.0;0.0;0.0;1.0;6.0;18.0;2.0;3.0;12.0;2.0;89.0;0.0;58.0;2.0;2.0;6.0;0.0;1.0;1.0;1.0;0.0;0.0;0.0;1.0;1.0;2.0;0.0;1.0;0.0;11.0;8.0;0.0;0.0;32.0;7.0;4.0;5.0;7.0;1.0;15.0;6.0;2.0;1.0;0.0;0.0;0.0;0.0;2.0;4.0;0.0;0.0;22.0;2.0;0.0;1.0;0.0;0.0;6.0;2.0;0.0;1.0;0.0;5.0;4.0;2.0;3.0;0.0;0.0;6.0;1.0;0.0;0…
822095;2860.0;3988.0;6272.0;4373.0;4794.0;1890.0;1033.0;123.0;104.0;533.0;2785.0;1496.0;223.0;495.0;79.0;3938.0;936.0;903.0;49.0;140.0;169.0;672.0;60.0;206.0;100.0;63.0;290.0;2805.0;235.0;216.0;948.0;3442.0;2211.0;1544.0;420.0;1327.0;438.0;661.0;397.0;1168.0;619.0;1722.0;1648.0;4910.0;1186.0;2297.0;1271.0;1667.0;3186.0;5959.0;366.0;1136.0;936.0;149.0;15.0;3135.0;948.0;13.0;98.0;70.0;98.0;104.0;88…
1000161;0.0;0.0;0.0;0.0;0.0;2.0;2.0;0.0;4.0;0.0;1.0;14.0;1.0;1.0;1.0;0.0;0.0;1.0;0.0;0.0;0.0;0.0;0.0;0.0;0.0;0.0;0.0;1.0;1.0;1.0;0.0;0.0;2.0;0.0;0.0;0.0;0.0;0.0;5.0;0.0;0.0;1.0;0.0;0.0;0.0;0.0;0.0;1.0;1.0;4.0;0.0;3.0;0.0;1.0;0.0;0.0;1.0;0.0;1.0;0.0;0.0;0.0;0.0;0.0;0.0;0.0;1.0;0.0;0.0;1.0;1.0;1.0;0.0;0.0;0.0;0.0;0.0;4.0;0.0;11.0;16.0;1.0;18.0;10.0;12.0;1.0;0.0;2.0;2.0;1.0;0.0;0.0;0.0;1.0;2.0;0.0;1…
309818;7.0;92.0;34.0;4.0;30.0;10.0;0.0;3.0;0.0;2.0;24.0;0.0;1.0;2.0;2.0;4.0;1.0;0.0;1.0;3.0;4.0;0.0;7.0;1.0;1.0;0.0;1.0;0.0;0.0;4.0;0.0;0.0;0.0;0.0;5.0;0.0;7.0;3.0;2.0;6.0;8.0;39.0;25.0;24.0;7.0;1.0;2.0;1.0;7.0;22.0;1.0;0.0;1.0;0.0;1.0;3.0;1.0;0.0;0.0;0.0;0.0;0.0;1.0;0.0;0.0;0.0;4.0;0.0;0.0;0.0;0.0;0.0;0.0;0.0;0.0;0.0;0.0;3.0;1.0;0.0;1.0;2.0;0.0;0.0;0.0;1.0;3.0;3.0;1.0;0.0;1.0;1.0;0.0;2.0;0.0;0.0…
872014;2.0;11.0;15.0;4.0;2.0;1.0;8.0;2.0;3.0;3.0;0.0;28.0;18.0;5.0;10.0;47.0;3.0;1.0;3.0;0.0;2.0;0.0;0.0;2.0;4.0;0.0;0.0;1.0;0.0;3.0;3.0;4.0;12.0;3.0;2.0;3.0;2.0;1.0;0.0;7.0;0.0;0.0;1.0;19.0;1.0;2.0;3.0;0.0;2.0;13.0;0.0;0.0;0.0;7.0;0.0;1.0;4.0;1.0;1.0;0.0;0.0;0.0;1.0;3.0;2.0;0.0;0.0;0.0;1.0;0.0;0.0;1.0;0.0;0.0;0.0;0.0;0.0;0.0;0.0;0.0;0.0;0.0;0.0;2.0;0.0;0.0;0.0;0.0;0.0;0.0;0.0;0.0;0.0;0.0;17.0;17…
4297171;0.0;19.0;3.0;4.0;5.0;0.0;0.0;1.0;16.0;21.0;6.0;0.0;1.0;2.0;1.0;5.0;0.0;0.0;0.0;0.0;0.0;0.0;0.0;2.0;0.0;0.0;0.0;0.0;0.0;2.0;0.0;0.0;0.0;2.0;3.0;0.0;2.0;1.0;0.0;1.0;0.0;1.0;0.0;7.0;1.0;0.0;1.0;0.0;0.0;0.0;0.0;0.0;0.0;0.0;0.0;0.0;0.0;0.0;0.0;0.0;0.0;0.0;0.0;0.0;1.0;0.0;0.0;1.0;1.0;0.0;0.0;0.0;0.0;0.0;0.0;0.0;0.0;0.0;0.0;0.0;1.0;1.0;0.0;0.0;0.0;4.0;3.0;0.0;0.0;0.0;0.0;2.0;0.0;0.0;1.0;0.0;0.0;…
807278;817.0;871.0;567.0;293.0;525.0;257.0;256.0;559.0;383.0;315.0;73.0;51.0;170.0;59.0;106.0;317.0;98.0;95.0;20.0;49.0;280.0;57.0;162.0;241.0;137.0;61.0;149.0;308.0;194.0;452.0;117.0;192.0;560.0;104.0;410.0;79.0;472.0;502.0;651.0;613.0;5.0;598.0;512.0;588.0;796.0;133.0;112.0;287.0;347.0;690.0;90.0;581.0;152.0;186.0;74.0;180.0;176.0;95.0;372.0;32.0;128.0;140.0;53.0;280.0;365.0;84.0;208.0;89.0;68.…
988314;21.0;39.0;1.0;6.0;22.0;23.0;77.0;23.0;59.0;13.0;29.0;1353.0;7.0;3.0;2.0;3.0;21.0;158.0;1.0;4.0;5.0;1.0;4.0;85.0;27.0;4.0;118.0;8.0;1089.0;2.0;0.0;29.0;45.0;99.0;3.0;6.0;271.0;4.0;5.0;1.0;13.0;1.0;131.0;8.0;32.0;11.0;6.0;0.0;8.0;407.0;69.0;132.0;1.0;4.0;3.0;29.0;3.0;7.0;5.0;5.0;6.0;4.0;9.0;19.0;1.0;9.0;1.0;3.0;20.0;8.0;3.0;7.0;53.0;6.0;1.0;285.0;0.0;8.0;3.0;2.0;2.0;76.0;89.0;5.0;34.0;69.0;5…
750016;0.0;0.0;0.0;0.0;0.0;321.0;114.0;1.0;109.0;78.0;2.0;25.0;0.0;10.0;0.0;1.0;1.0;46.0;0.0;0.0;0.0;1.0;0.0;0.0;56.0;0.0;2.0;3.0;775.0;0.0;14.0;10.0;0.0;84.0;0.0;1.0;0.0;0.0;0.0;0.0;356.0;20.0;4.0;2.0;2.0;9.0;90.0;659.0;115.0;675.0;0.0;379.0;57.0;0.0;0.0;33.0;7.0;0.0;0.0;56.0;7.0;3.0;67.0;454.0;156.0;16.0;2.0;3.0;7.0;0.0;0.0;0.0;54.0;5.0;1.0;5450.0;1.0;0.0;0.0;0.0;0.0;2.0;263.0;6.0;14.0;45.0;38.…
4334431;19.0;29.0;39.0;63.0;35.0;1.0;5.0;0.0;1.0;0.0;1.0;2.0;0.0;1.0;1.0;27.0;6.0;0.0;0.0;0.0;2.0;0.0;3.0;81.0;0.0;14.0;0.0;0.0;0.0;1.0;1.0;0.0;2.0;1.0;14.0;3.0;14.0;1.0;1.0;16.0;0.0;11.0;6.0;61.0;1.0;8.0;3.0;2.0;13.0;11.0;0.0;6.0;1.0;31.0;2.0;1.0;2.0;0.0;0.0;0.0;0.0;1.0;0.0;0.0;1.0;1.0;0.0;1.0;0.0;9.0;13.0;3.0;0.0;2.0;0.0;0.0;2.0;6.0;0.0;0.0;0.0;29.0;0.0;0.0;0.0;0.0;0.0;1.0;0.0;1.0;0.0;3.0;0.0;0…
1096738;0.0;15.0;0.0;15.0;0.0;2.0;1.0;1.0;34.0;0.0;0.0;5.0;0.0;0.0;2.0;1.0;0.0;0.0;0.0;0.0;0.0;0.0;0.0;0.0;0.0;0.0;0.0;0.0;11.0;0.0;0.0;1.0;15.0;34.0;2.0;1.0;4.0;4.0;0.0;3.0;1.0;0.0;0.0;3.0;0.0;0.0;0.0;0.0;0.0;3.0;9.0;0.0;0.0;0.0;0.0;1.0;0.0;0.0;2.0;0.0;0.0;0.0;0.0;3.0;0.0;0.0;0.0;0.0;0.0;0.0;0.0;0.0;0.0;0.0;1.0;0.0;0.0;0.0;0.0;2.0;0.0;0.0;69.0;0.0;5.0;8.0;3.0;2.0;3.0;5.0;3.0;0.0;1.0;0.0;1.0;5.0;…
1501738;81.0;1.0;4.0;2.0;0.0;17.0;2.0;0.0;37.0;2.0;0.0;8.0;0.0;0.0;1.0;3.0;0.0;0.0;0.0;1.0;0.0;0.0;0.0;0.0;0.0;0.0;0.0;0.0;5.0;0.0;0.0;0.0;5.0;0.0;0.0;0.0;0.0;53.0;38.0;44.0;3.0;4.0;0.0;1.0;25.0;0.0;1.0;24.0;22.0;46.0;5.0;11.0;0.0;0.0;0.0;2.0;0.0;0.0;2.0;0.0;0.0;0.0;0.0;0.0;0.0;0.0;0.0;0.0;0.0;0.0;0.0;0.0;0.0;0.0;0.0;0.0;0.0;24.0;0.0;1.0;4.0;0.0;44.0;0.0;0.0;0.0;0.0;0.0;0.0;0.0;0.0;0.0;0.0;0.0;16…
518598;9.0;3.0;0.0;0.0;3.0;0.0;0.0;0.0;152.0;0.0;14.0;0.0;0.0;0.0;0.0;1.0;0.0;0.0;0.0;0.0;0.0;0.0;1.0;0.0;0.0;0.0;0.0;0.0;1.0;0.0;0.0;0.0;0.0;1.0;0.0;0.0;5.0;0.0;0.0;0.0;0.0;0.0;0.0;0.0;0.0;0.0;0.0;0.0;0.0;0.0;10.0;0.0;0.0;0.0;0.0;0.0;0.0;0.0;0.0;0.0;0.0;0.0;0.0;0.0;0.0;0.0;0.0;0.0;0.0;0.0;0.0;0.0;0.0;0.0;0.0;0.0;0.0;0.0;0.0;0.0;0.0;9.0;2.0;0.0;0.0;59.0;2.0;0.0;0.0;0.0;0.0;0.0;0.0;0.0;0.0;0.0;0.0…
314077;0.0;3.0;3.0;0.0;4.0;56.0;221.0;0.0;1.0;0.0;0.0;0.0;0.0;0.0;0.0;0.0;0.0;4.0;0.0;0.0;0.0;0.0;0.0;0.0;0.0;0.0;0.0;0.0;0.0;0.0;0.0;4.0;0.0;0.0;0.0;2.0;0.0;0.0;0.0;1.0;0.0;0.0;1.0;5.0;0.0;7.0;5.0;28.0;17.0;12.0;0.0;0.0;2.0;0.0;0.0;49.0;0.0;0.0;0.0;0.0;0.0;0.0;1.0;0.0;0.0;0.0;0.0;0.0;0.0;0.0;0.0;0.0;0.0;0.0;0.0;0.0;0.0;0.0;0.0;0.0;0.0;0.0;0.0;0.0;0.0;0.0;0.0;0.0;0.0;0.0;0.0;0.0;0.0;0.0;0.0;0.0;0…
340581;2695.0;2056.0;1058.0;834.0;1139.0;206.0;187.0;947.0;1166.0;2996.0;6746.0;431.0;3175.0;910.0;3383.0;1143.0;1315.0;285.0;596.0;647.0;8997.0;898.0;5082.0;3165.0;738.0;406.0;705.0;1384.0;363.0;2367.0;315.0;1198.0;3562.0;799.0;12919.0;953.0;13027.0;1161.0;996.0;2102.0;159.0;623.0;365.0;1072.0;1084.0;230.0;173.0;410.0;748.0;1507.0;148.0;1415.0;361.0;2676.0;2617.0;213.0;310.0;3054.0;2478.0;38.0;7…
512148;0.0;1.0;0.0;0.0;0.0;0.0;0.0;0.0;407.0;6.0;3.0;0.0;0.0;0.0;0.0;0.0;0.0;0.0;0.0;0.0;0.0;0.0;0.0;0.0;0.0;0.0;0.0;0.0;0.0;0.0;0.0;0.0;0.0;0.0;0.0;0.0;0.0;0.0;0.0;0.0;0.0;0.0;0.0;0.0;0.0;0.0;0.0;0.0;0.0;0.0;0.0;0.0;0.0;0.0;0.0;0.0;0.0;0.0;0.0;0.0;0.0;0.0;0.0;0.0;0.0;0.0;2.0;0.0;0.0;0.0;0.0;0.0;0.0;0.0;0.0;0.0;0.0;0.0;0.0;0.0;0.0;0.0;0.0;0.0;0.0;0.0;0.0;0.0;0.0;0.0;0.0;0.0;0.0;0.0;0.0;0.0;0.0;0.…
519625;1064.0;299.0;263.0;355.0;266.0;303.0;184.0;239.0;172.0;237.0;398.0;30.0;29.0;78.0;138.0;203.0;243.0;159.0;3.0;17.0;46.0;33.0;19.0;246.0;338.0;61.0;60.0;335.0;270.0;349.0;187.0;132.0;692.0;30.0;516.0;87.0;457.0;938.0;1476.0;1019.0;111.0;692.0;646.0;455.0;1204.0;251.0;248.0;701.0;658.0;1335.0;35.0;510.0;118.0;67.0;103.0;114.0;135.0;165.0;480.0;22.0;117.0;242.0;35.0;99.0;230.0;194.0;438.0;82.…
813047;5.0;0.0;1.0;0.0;3.0;0.0;1.0;0.0;1.0;2.0;2.0;0.0;0.0;0.0;0.0;0.0;0.0;1.0;0.0;0.0;0.0;0.0;0.0;0.0;0.0;0.0;2.0;0.0;7.0;0.0;7.0;1.0;2.0;2.0;0.0;0.0;0.0;0.0;0.0;0.0;0.0;0.0;0.0;3.0;0.0;0.0;2.0;0.0;0.0;2.0;1.0;0.0;0.0;0.0;0.0;0.0;0.0;0.0;0.0;1.0;3.0;0.0;1.0;0.0;1.0;0.0;0.0;0.0;0.0;0.0;0.0;0.0;0.0;0.0;0.0;1.0;0.0;0.0;0.0;0.0;0.0;0.0;1.0;1.0;0.0;2.0;10.0;0.0;0.0;0.0;0.0;0.0;1.0;0.0;1.0;1.0;0.0;0.0…
2685602;23.0;3.0;1.0;0.0;1.0;0.0;2.0;1.0;14.0;2.0;8.0;0.0;12.0;0.0;2.0;2.0;1.0;1.0;0.0;0.0;7.0;0.0;4.0;17.0;5.0;0.0;6.0;2.0;5.0;3.0;1.0;6.0;16.0;7.0;23.0;6.0;18.0;7.0;6.0;10.0;3.0;1.0;0.0;3.0;10.0;2.0;4.0;2.0;1.0;12.0;3.0;6.0;0.0;10.0;4.0;0.0;3.0;1.0;1.0;0.0;0.0;0.0;2.0;1.0;0.0;0.0;3.0;0.0;1.0;0.0;0.0;0.0;3.0;0.0;0.0;0.0;1.0;4.0;5.0;1.0;4.0;29.0;1.0;2.0;0.0;10.0;4.0;0.0;1.0;2.0;3.0;0.0;4.0;1.0;5.…
4461581;0.0;0.0;0.0;0.0;1.0;1.0;14.0;72.0;44.0;14.0;0.0;0.0;3.0;2.0;2.0;6.0;9.0;2.0;5.0;3.0;6.0;4.0;4.0;16.0;22.0;6.0;24.0;1.0;13.0;4.0;4.0;36.0;1.0;11.0;7.0;6.0;3.0;0.0;0.0;0.0;0.0;0.0;0.0;0.0;0.0;0.0;0.0;3.0;4.0;6.0;0.0;154.0;35.0;12.0;3.0;9.0;21.0;2.0;2.0;0.0;1.0;3.0;0.0;7.0;9.0;22.0;38.0;11.0;15.0;17.0;6.0;2.0;15.0;15.0;43.0;6.0;32.0;0.0;0.0;0.0;0.0;0.0;0.0;0.0;0.0;0.0;0.0;0.0;0.0;0.0;0.0;0.0…
744839;0.0;0.0;0.0;0.0;2.0;0.0;0.0;0.0;0.0;0.0;0.0;0.0;0.0;0.0;0.0;0.0;0.0;0.0;0.0;0.0;0.0;0.0;0.0;0.0;0.0;0.0;0.0;0.0;0.0;0.0;0.0;0.0;0.0;4.0;0.0;0.0;0.0;0.0;1.0;0.0;1.0;0.0;0.0;0.0;0.0;0.0;0.0;0.0;0.0;0.0;0.0;0.0;0.0;0.0;0.0;0.0;0.0;0.0;0.0;0.0;0.0;0.0;0.0;0.0;6.0;0.0;0.0;0.0;0.0;0.0;0.0;0.0;0.0;0.0;0.0;0.0;0.0;66.0;3.0;96.0;6.0;26.0;15.0;0.0;5.0;5.0;4.0;2.0;0.0;0.0;0.0;0.0;0.0;0.0;0.0;0.0;0.0;…
813945;0.0;0.0;0.0;0.0;0.0;5.0;8.0;0.0;12.0;0.0;5.0;1.0;0.0;2.0;1.0;2.0;0.0;15.0;0.0;0.0;0.0;0.0;0.0;16.0;0.0;0.0;500.0;0.0;20.0;1.0;0.0;3.0;1.0;0.0;0.0;1.0;5.0;0.0;3.0;0.0;4.0;6.0;2.0;0.0;0.0;1.0;3.0;3.0;7.0;65.0;4.0;1.0;0.0;4.0;2.0;2.0;1.0;0.0;2.0;73.0;1.0;3.0;64.0;14.0;7.0;0.0;0.0;0.0;0.0;0.0;0.0;0.0;83.0;0.0;0.0;6.0;19.0;3.0;4.0;44.0;60.0;0.0;11.0;7.0;11.0;2.0;51.0;72.0;48.0;18.0;0.0;6.0;23.0…
160651;5.0;2.0;1.0;1.0;0.0;5.0;3.0;5.0;23.0;8.0;5.0;0.0;0.0;1.0;7.0;0.0;2.0;3.0;0.0;0.0;5.0;1.0;1.0;8.0;19.0;2.0;1.0;4.0;11.0;5.0;0.0;3.0;10.0;8.0;23.0;2.0;19.0;11.0;12.0;8.0;2.0;3.0;4.0;0.0;8.0;3.0;2.0;6.0;5.0;18.0;0.0;4.0;1.0;4.0;0.0;1.0;1.0;5.0;32.0;6.0;4.0;9.0;4.0;5.0;7.0;1.0;18.0;1.0;2.0;2.0;2.0;1.0;0.0;4.0;1.0;0.0;0.0;0.0;4.0;5.0;5.0;9.0;0.0;0.0;5.0;8.0;92.0;12.0;3.0;4.0;4.0;2.0;5.0;0.0;0.0…
4370900;0.0;0.0;0.0;0.0;2.0;0.0;0.0;0.0;24.0;0.0;0.0;0.0;0.0;0.0;0.0;0.0;2.0;0.0;0.0;0.0;0.0;0.0;0.0;1.0;0.0;0.0;0.0;2.0;0.0;0.0;0.0;0.0;4.0;1.0;0.0;0.0;0.0;0.0;0.0;0.0;0.0;0.0;0.0;0.0;0.0;0.0;0.0;0.0;0.0;6.0;0.0;0.0;0.0;0.0;1.0;0.0;0.0;0.0;0.0;0.0;0.0;0.0;0.0;0.0;0.0;0.0;1.0;0.0;0.0;0.0;0.0;0.0;0.0;0.0;0.0;0.0;0.0;2.0;0.0;2.0;0.0;0.0;0.0;0.0;0.0;8.0;78.0;53.0;6.0;10.0;0.0;0.0;38.0;1.0;0.0;0.0;0.…
327974;77.0;76.0;57.0;48.0;38.0;22.0;11.0;14.0;25.0;37.0;15.0;1.0;4.0;9.0;7.0;59.0;18.0;11.0;8.0;11.0;3.0;5.0;2.0;19.0;11.0;9.0;0.0;33.0;7.0;3.0;22.0;3.0;70.0;19.0;42.0;10.0;77.0;56.0;23.0;69.0;1.0;31.0;18.0;99.0;38.0;9.0;20.0;36.0;57.0;70.0;15.0;1.0;9.0;10.0;9.0;11.0;7.0;2.0;5.0;0.0;0.0;1.0;0.0;14.0;13.0;19.0;18.0;9.0;21.0;4.0;6.0;8.0;4.0;6.0;5.0;0.0;2.0;0.0;28.0;7.0;23.0;87.0;0.0;1.0;4.0;54.0;2…
642877;4.0;4.0;1.0;2.0;2.0;4.0;2.0;6.0;0.0;0.0;1.0;0.0;0.0;1.0;1.0;7.0;0.0;0.0;0.0;2.0;0.0;0.0;0.0;0.0;4.0;0.0;0.0;8.0;0.0;16.0;0.0;1.0;0.0;2.0;0.0;0.0;0.0;11.0;7.0;7.0;1.0;9.0;0.0;2.0;13.0;0.0;0.0;2.0;7.0;6.0;0.0;6.0;0.0;0.0;0.0;0.0;0.0;0.0;0.0;0.0;0.0;3.0;0.0;4.0;2.0;5.0;1.0;0.0;5.0;0.0;0.0;0.0;0.0;0.0;1.0;1.0;0.0;2.0;1.0;1.0;1.0;4.0;0.0;0.0;1.0;0.0;0.0;2.0;5.0;2.0;3.0;4.0;0.0;2.0;0.0;1.0;1.0;0…
4344815;10.0;5.0;30.0;3.0;1.0;2.0;4.0;50.0;4.0;3.0;50.0;2.0;74.0;14.0;41.0;6.0;18.0;0.0;43.0;34.0;79.0;3.0;42.0;67.0;40.0;9.0;6.0;65.0;4.0;27.0;6.0;0.0;77.0;355.0;173.0;0.0;178.0;11.0;1.0;12.0;0.0;3.0;1.0;24.0;4.0;1.0;0.0;0.0;3.0;2.0;6.0;0.0;0.0;85.0;63.0;2.0;0.0;10.0;8.0;6.0;0.0;1.0;2.0;2.0;8.0;14.0;76.0;14.0;42.0;18.0;14.0;9.0;8.0;2.0;20.0;26.0;14.0;11.0;1.0;5.0;8.0;9.0;3.0;6.0;2.0;5.0;11.0;7.0…
4298513;9.0;1.0;0.0;5.0;1.0;0.0;2.0;0.0;3.0;0.0;0.0;2.0;0.0;0.0;0.0;1.0;6.0;6.0;1.0;0.0;0.0;0.0;0.0;1.0;0.0;0.0;0.0;0.0;0.0;0.0;1.0;1.0;34.0;1.0;0.0;0.0;0.0;5.0;0.0;3.0;0.0;1.0;0.0;2.0;0.0;1.0;3.0;1.0;5.0;16.0;0.0;1.0;0.0;0.0;0.0;1.0;1.0;1.0;0.0;0.0;0.0;0.0;0.0;0.0;0.0;0.0;1.0;0.0;0.0;0.0;0.0;0.0;0.0;0.0;0.0;0.0;0.0;1.0;1.0;1.0;0.0;1.0;0.0;0.0;1.0;0.0;0.0;0.0;0.0;0.0;0.0;1.0;0.0;0.0;22.0;5.0;17.0…
993270;0.0;3.0;1.0;0.0;0.0;2.0;0.0;4.0;5.0;3.0;23.0;1.0;3.0;0.0;0.0;4.0;0.0;1.0;1.0;4.0;0.0;0.0;0.0;1.0;0.0;0.0;0.0;0.0;5.0;0.0;0.0;0.0;11.0;52.0;3.0;0.0;19.0;0.0;0.0;0.0;3.0;0.0;0.0;2.0;1.0;0.0;0.0;0.0;1.0;7.0;0.0;0.0;0.0;5.0;0.0;0.0;1.0;0.0;2.0;2.0;0.0;1.0;0.0;0.0;1.0;0.0;0.0;0.0;0.0;0.0;0.0;0.0;0.0;0.0;0.0;0.0;0.0;0.0;0.0;0.0;4.0;0.0;6.0;3.0;0.0;57.0;5.0;2.0;4.0;0.0;0.0;0.0;0.0;8.0;0.0;0.0;0.0…
845979;0.0;0.0;4.0;1.0;3.0;0.0;3.0;4.0;4.0;2.0;0.0;0.0;0.0;0.0;0.0;38.0;2.0;0.0;0.0;0.0;0.0;0.0;0.0;0.0;0.0;0.0;0.0;4.0;0.0;0.0;4.0;0.0;0.0;17.0;0.0;0.0;0.0;0.0;0.0;0.0;0.0;0.0;0.0;0.0;0.0;0.0;2.0;3.0;0.0;4.0;0.0;0.0;1.0;0.0;0.0;1.0;0.0;0.0;0.0;0.0;0.0;0.0;0.0;53.0;7.0;1.0;2.0;0.0;0.0;0.0;0.0;0.0;3.0;0.0;0.0;30.0;0.0;0.0;0.0;0.0;0.0;0.0;1.0;0.0;0.0;0.0;0.0;18.0;4.0;1.0;0.0;0.0;0.0;0.0;0.0;0.0;0.0…
671865;6.0;2.0;10.0;4.0;1.0;2.0;0.0;7.0;0.0;9.0;0.0;0.0;0.0;5.0;0.0;14.0;6.0;2.0;1.0;1.0;2.0;2.0;2.0;11.0;2.0;1.0;0.0;6.0;0.0;1.0;17.0;0.0;8.0;5.0;11.0;6.0;12.0;3.0;1.0;0.0;0.0;1.0;0.0;5.0;0.0;1.0;1.0;1.0;3.0;2.0;0.0;1.0;1.0;4.0;2.0;0.0;2.0;0.0;2.0;0.0;1.0;1.0;0.0;0.0;4.0;1.0;3.0;1.0;1.0;1.0;5.0;2.0;1.0;0.0;3.0;0.0;4.0;0.0;0.0;0.0;8.0;6.0;1.0;0.0;0.0;0.0;1.0;0.0;1.0;0.0;0.0;0.0;0.0;0.0;0.0;0.0;0.…
2686724;0.0;0.0;5.0;2.0;1.0;2.0;7.0;0.0;4.0;1.0;3.0;10.0;0.0;6.0;0.0;0.0;0.0;20.0;0.0;0.0;0.0;0.0;0.0;0.0;0.0;0.0;7.0;0.0;11.0;2.0;7.0;52.0;0.0;0.0;0.0;0.0;0.0;0.0;2.0;0.0;5.0;2.0;2.0;0.0;0.0;0.0;0.0;0.0;0.0;14.0;0.0;4.0;0.0;0.0;0.0;1.0;0.0;0.0;0.0;0.0;0.0;0.0;0.0;19.0;9.0;0.0;0.0;0.0;0.0;0.0;0.0;0.0;29.0;0.0;1.0;50.0;0.0;1.0;1.0;17.0;11.0;0.0;3.0;6.0;26.0;1.0;13.0;23.0;28.0;22.0;7.0;3.0;27.0;3.0…
673712;1.0;33.0;21.0;2.0;26.0;7.0;5.0;0.0;9.0;6.0;8.0;4.0;0.0;0.0;4.0;10.0;8.0;1.0;0.0;1.0;6.0;1.0;4.0;0.0;0.0;0.0;1.0;1.0;0.0;2.0;4.0;8.0;5.0;14.0;0.0;1.0;0.0;0.0;0.0;0.0;0.0;1.0;4.0;18.0;0.0;3.0;0.0;2.0;0.0;2.0;1.0;0.0;2.0;2.0;2.0;4.0;0.0;0.0;0.0;0.0;0.0;0.0;0.0;1.0;0.0;0.0;0.0;0.0;2.0;0.0;0.0;0.0;0.0;0.0;0.0;0.0;0.0;0.0;0.0;0.0;0.0;0.0;0.0;0.0;0.0;8.0;7.0;0.0;0.0;0.0;0.0;1.0;0.0;0.0;0.0;0.0;0.…
650048;1.0;3.0;0.0;1.0;0.0;0.0;0.0;0.0;3.0;1.0;1.0;5.0;2.0;7.0;0.0;6.0;1.0;0.0;2.0;0.0;6.0;5.0;1.0;37.0;5.0;1.0;0.0;5.0;3.0;5.0;3.0;3.0;17.0;3.0;20.0;4.0;36.0;0.0;0.0;5.0;0.0;2.0;1.0;0.0;0.0;2.0;2.0;1.0;2.0;5.0;0.0;5.0;0.0;2.0;13.0;0.0;2.0;0.0;3.0;0.0;1.0;6.0;0.0;0.0;2.0;1.0;5.0;3.0;0.0;2.0;2.0;0.0;1.0;1.0;4.0;27.0;4.0;2.0;2.0;0.0;0.0;1.0;0.0;2.0;0.0;0.0;0.0;1.0;0.0;0.0;16.0;0.0;0.0;0.0;0.0;0.0;1…
661229;26.0;93.0;52.0;27.0;59.0;8.0;1.0;43.0;162.0;27.0;41.0;12.0;61.0;15.0;26.0;23.0;10.0;10.0;11.0;5.0;43.0;3.0;26.0;34.0;10.0;2.0;12.0;12.0;3.0;26.0;8.0;9.0;27.0;33.0;110.0;8.0;48.0;21.0;20.0;35.0;9.0;32.0;11.0;21.0;12.0;2.0;7.0;5.0;23.0;53.0;2.0;7.0;4.0;378.0;88.0;6.0;0.0;42.0;13.0;7.0;1.0;3.0;4.0;4.0;7.0;3.0;20.0;5.0;7.0;8.0;8.0;7.0;0.0;5.0;8.0;3.0;6.0;27.0;4.0;10.0;22.0;30.0;5.0;2.0;3.0;18.…
660336;0.0;1.0;123.0;5.0;37.0;0.0;0.0;1.0;8.0;22.0;35.0;0.0;0.0;0.0;0.0;156.0;10.0;1.0;0.0;0.0;0.0;0.0;0.0;0.0;0.0;0.0;2.0;10.0;3.0;0.0;2.0;45.0;62.0;25.0;0.0;10.0;0.0;0.0;0.0;3.0;5.0;0.0;2.0;67.0;15.0;0.0;0.0;0.0;3.0;0.0;0.0;1.0;0.0;1.0;0.0;1.0;1.0;0.0;0.0;0.0;0.0;0.0;0.0;0.0;1.0;0.0;0.0;0.0;1.0;0.0;0.0;0.0;0.0;0.0;0.0;0.0;0.0;0.0;1.0;0.0;7.0;12.0;0.0;0.0;0.0;9.0;3.0;0.0;0.0;0.0;7.0;0.0;0.0;5.0;…
2255;0.0;0.0;0.0;0.0;0.0;2.0;2.0;14.0;0.0;0.0;3.0;0.0;0.0;0.0;0.0;0.0;0.0;1.0;1.0;0.0;1.0;0.0;0.0;2.0;18.0;0.0;8.0;6.0;0.0;6.0;0.0;0.0;0.0;3.0;1.0;0.0;6.0;1.0;0.0;0.0;22.0;0.0;4.0;2.0;1.0;1.0;1.0;1.0;0.0;17.0;1.0;6.0;1.0;2.0;0.0;0.0;0.0;8.0;51.0;25.0;2.0;1.0;22.0;1.0;11.0;21.0;1.0;0.0;0.0;0.0;0.0;0.0;1.0;4.0;8.0;2.0;10.0;0.0;0.0;0.0;0.0;0.0;1.0;0.0;0.0;2.0;0.0;0.0;0.0;1.0;0.0;0.0;0.0;0.0;0.0;0.0;…
233100;16.0;2.0;0.0;0.0;0.0;0.0;0.0;1.0;0.0;1.0;2.0;0.0;2.0;0.0;7.0;2.0;0.0;0.0;1.0;2.0;1.0;0.0;2.0;0.0;0.0;0.0;0.0;5.0;0.0;0.0;1.0;0.0;0.0;1.0;8.0;0.0;19.0;17.0;7.0;47.0;0.0;1.0;0.0;1.0;0.0;0.0;0.0;0.0;1.0;23.0;1.0;9.0;1.0;5.0;1.0;0.0;1.0;0.0;0.0;0.0;0.0;0.0;0.0;0.0;0.0;0.0;0.0;0.0;0.0;0.0;1.0;0.0;0.0;0.0;2.0;1.0;0.0;2.0;0.0;0.0;7.0;18.0;0.0;0.0;0.0;0.0;0.0;0.0;0.0;0.0;0.0;0.0;0.0;0.0;0.0;6.0;11…
408706;2.0;0.0;5.0;0.0;0.0;10.0;89.0;14.0;0.0;0.0;0.0;280.0;0.0;21.0;5.0;0.0;0.0;14.0;0.0;0.0;0.0;1.0;0.0;12.0;420.0;0.0;52.0;6.0;215.0;0.0;0.0;10.0;14.0;102.0;0.0;4.0;2.0;5.0;0.0;4.0;49.0;25.0;7.0;0.0;0.0;0.0;0.0;18.0;33.0;63.0;2.0;26.0;1.0;4.0;0.0;8.0;1.0;0.0;3.0;59.0;6.0;32.0;38.0;53.0;118.0;54.0;48.0;30.0;28.0;0.0;4.0;4.0;213.0;20.0;8.0;3553.0;1.0;2.0;0.0;10.0;0.0;0.0;314.0;15.0;9.0;7.0;16.0;…
569800;11.0;9.0;1.0;2.0;6.0;0.0;3.0;6.0;16.0;6.0;20.0;1.0;34.0;1.0;24.0;11.0;2.0;1.0;1.0;3.0;50.0;0.0;24.0;29.0;10.0;3.0;2.0;2.0;2.0;14.0;1.0;1.0;31.0;2.0;72.0;3.0;77.0;2.0;7.0;8.0;1.0;9.0;2.0;5.0;8.0;2.0;1.0;0.0;2.0;28.0;2.0;2.0;0.0;47.0;43.0;1.0;0.0;27.0;35.0;5.0;6.0;3.0;5.0;0.0;4.0;3.0;13.0;0.0;3.0;3.0;4.0;3.0;1.0;0.0;1.0;8.0;4.0;15.0;3.0;3.0;9.0;11.0;0.0;2.0;7.0;13.0;5.0;4.0;1.0;5.0;3.0;0.0;2…
2174312;63.0;34.0;129.0;160.0;19.0;221.0;184.0;50.0;0.0;6.0;28.0;5.0;2.0;13.0;36.0;32.0;68.0;84.0;3.0;1.0;11.0;31.0;4.0;0.0;6.0;0.0;0.0;515.0;23.0;75.0;500.0;28.0;343.0;98.0;36.0;51.0;37.0;59.0;71.0;75.0;18.0;66.0;42.0;61.0;1787.0;202.0;237.0;291.0;297.0;390.0;3.0;422.0;129.0;0.0;0.0;171.0;118.0;2.0;2.0;0.0;0.0;3.0;0.0;37.0;241.0;19.0;2.0;0.0;0.0;0.0;0.0;0.0;0.0;5.0;0.0;4.0;0.0;11.0;25.0;2.0;15.0…
278499;109.0;1.0;30.0;16.0;0.0;242.0;299.0;4.0;27.0;17.0;124.0;0.0;0.0;0.0;0.0;61.0;3.0;1.0;0.0;0.0;0.0;2.0;0.0;0.0;0.0;0.0;3.0;20.0;8.0;0.0;11.0;224.0;52.0;34.0;1.0;11.0;0.0;25.0;19.0;155.0;51.0;10.0;0.0;13.0;103.0;103.0;54.0;63.0;7.0;22.0;0.0;1993.0;338.0;0.0;0.0;339.0;191.0;0.0;0.0;0.0;0.0;3.0;0.0;6.0;6.0;3.0;0.0;0.0;0.0;0.0;0.0;0.0;4.0;0.0;1.0;12.0;0.0;11.0;0.0;0.0;3.0;0.0;0.0;2.0;1.0;5.0;3.0…
144120;0.0;0.0;0.0;0.0;0.0;3.0;17.0;0.0;26.0;6.0;0.0;0.0;0.0;0.0;0.0;2.0;0.0;0.0;0.0;0.0;0.0;0.0;0.0;0.0;0.0;0.0;0.0;0.0;5.0;0.0;0.0;0.0;0.0;0.0;0.0;0.0;0.0;0.0;0.0;0.0;0.0;0.0;0.0;0.0;0.0;4.0;0.0;5.0;2.0;0.0;0.0;0.0;2.0;0.0;0.0;9.0;5.0;0.0;0.0;0.0;0.0;1.0;0.0;0.0;3.0;0.0;0.0;0.0;0.0;0.0;0.0;0.0;2.0;0.0;0.0;35.0;0.0;0.0;0.0;0.0;0.0;0.0;0.0;0.0;0.0;0.0;0.0;0.0;0.0;0.0;0.0;0.0;0.0;0.0;0.0;0.0;0.0;0…
2187205;46.0;453.0;228.0;242.0;469.0;77.0;150.0;1.0;0.0;6.0;23.0;28.0;94.0;85.0;199.0;137.0;126.0;193.0;27.0;25.0;14.0;40.0;21.0;0.0;2.0;0.0;4.0;21.0;10.0;222.0;126.0;256.0;23.0;32.0;9.0;69.0;16.0;17.0;10.0;37.0;10.0;43.0;35.0;211.0;6.0;59.0;43.0;33.0;41.0;223.0;10.0;41.0;33.0;0.0;0.0;68.0;13.0;0.0;3.0;0.0;2.0;6.0;0.0;0.0;0.0;0.0;0.0;0.0;1.0;1.0;0.0;0.0;0.0;1.0;0.0;0.0;0.0;65.0;12.0;2.0;19.0;67.0…
798621;11.0;9.0;2.0;1.0;5.0;1.0;0.0;0.0;1.0;0.0;15.0;2.0;1.0;6.0;5.0;6.0;6.0;7.0;0.0;0.0;0.0;1.0;3.0;0.0;1.0;1.0;0.0;10.0;3.0;8.0;9.0;4.0;22.0;5.0;6.0;5.0;3.0;9.0;2.0;21.0;5.0;16.0;8.0;0.0;11.0;1.0;2.0;5.0;18.0;10.0;0.0;2.0;2.0;0.0;0.0;0.0;1.0;3.0;2.0;0.0;1.0;0.0;0.0;0.0;1.0;0.0;3.0;2.0;2.0;0.0;0.0;0.0;0.0;0.0;0.0;0.0;0.0;8.0;2.0;5.0;8.0;15.0;2.0;3.0;11.0;12.0;16.0;4.0;5.0;8.0;7.0;0.0;2.0;0.0;6.0…
789011;2859.0;5126.0;2340.0;2007.0;2963.0;467.0;650.0;303.0;798.0;1135.0;4669.0;276.0;1549.0;404.0;2157.0;1785.0;836.0;269.0;465.0;483.0;2435.0;207.0;1680.0;1151.0;1264.0;180.0;201.0;1432.0;571.0;1519.0;391.0;643.0;2663.0;1072.0;3844.0;350.0;3833.0;1156.0;1305.0;2128.0;729.0;2178.0;1641.0;2967.0;2952.0;729.0;563.0;875.0;1002.0;3424.0;331.0;1729.0;429.0;1665.0;1757.0;482.0;456.0;2187.0;1667.0;258.…
3259008;7.0;0.0;1.0;0.0;0.0;0.0;0.0;0.0;0.0;0.0;0.0;1.0;0.0;0.0;0.0;0.0;0.0;0.0;0.0;0.0;0.0;0.0;0.0;17.0;2.0;0.0;0.0;0.0;1.0;1.0;0.0;0.0;11.0;0.0;0.0;0.0;0.0;34.0;8.0;26.0;0.0;0.0;0.0;0.0;2.0;1.0;1.0;0.0;0.0;0.0;0.0;0.0;0.0;4.0;10.0;0.0;0.0;10.0;1.0;0.0;0.0;0.0;0.0;0.0;0.0;0.0;0.0;1.0;0.0;0.0;13.0;17.0;0.0;0.0;0.0;0.0;0.0;3.0;2.0;6.0;1.0;0.0;4.0;0.0;0.0;0.0;0.0;0.0;0.0;0.0;0.0;0.0;0.0;0.0;0.0;4.0…
983307;0.0;15.0;4.0;1.0;3.0;4.0;2.0;2.0;0.0;5.0;5.0;8.0;0.0;0.0;0.0;5.0;1.0;7.0;1.0;0.0;0.0;2.0;0.0;0.0;0.0;0.0;1.0;5.0;0.0;2.0;4.0;2.0;3.0;9.0;11.0;0.0;9.0;0.0;0.0;0.0;1.0;7.0;5.0;14.0;0.0;9.0;0.0;1.0;3.0;12.0;0.0;0.0;0.0;3.0;0.0;0.0;1.0;0.0;1.0;0.0;1.0;2.0;0.0;0.0;0.0;0.0;1.0;0.0;0.0;0.0;1.0;0.0;0.0;0.0;0.0;0.0;1.0;3.0;0.0;2.0;0.0;0.0;0.0;1.0;1.0;5.0;0.0;0.0;0.0;1.0;0.0;0.0;0.0;0.0;1.0;8.0;2.0;…
219534;0.0;0.0;0.0;0.0;0.0;0.0;0.0;2.0;186.0;16.0;0.0;0.0;0.0;0.0;1.0;0.0;0.0;0.0;0.0;0.0;0.0;0.0;0.0;17.0;6.0;0.0;1.0;0.0;0.0;0.0;0.0;0.0;3.0;2.0;0.0;0.0;0.0;0.0;0.0;0.0;1.0;0.0;0.0;2.0;0.0;0.0;0.0;0.0;0.0;0.0;0.0;0.0;0.0;11.0;6.0;3.0;0.0;0.0;2.0;0.0;2.0;0.0;3.0;9.0;8.0;1.0;2.0;0.0;1.0;0.0;1.0;0.0;26.0;0.0;2.0;96.0;0.0;0.0;0.0;0.0;0.0;0.0;0.0;0.0;0.0;2.0;2.0;1.0;0.0;0.0;2.0;0.0;0.0;0.0;0.0;0.0;0…
804798;13.0;18.0;44.0;43.0;97.0;4.0;18.0;4.0;114.0;177.0;0.0;4.0;56.0;42.0;116.0;4.0;50.0;11.0;15.0;11.0;83.0;6.0;62.0;111.0;62.0;8.0;34.0;0.0;0.0;42.0;10.0;36.0;9.0;0.0;79.0;43.0;139.0;16.0;12.0;21.0;0.0;5.0;3.0;59.0;0.0;32.0;12.0;2.0;4.0;26.0;2.0;0.0;0.0;12.0;18.0;6.0;0.0;6.0;8.0;0.0;5.0;12.0;1.0;69.0;41.0;24.0;68.0;15.0;8.0;14.0;6.0;4.0;50.0;50.0;67.0;2.0;18.0;1.0;6.0;0.0;1.0;51.0;0.0;0.0;0.0;…
242577;20.0;88.0;19.0;8.0;37.0;7.0;3.0;565.0;241.0;439.0;8.0;0.0;45.0;13.0;67.0;34.0;68.0;15.0;10.0;20.0;87.0;12.0;43.0;111.0;94.0;22.0;83.0;11.0;8.0;211.0;17.0;4.0;48.0;22.0;154.0;17.0;123.0;36.0;55.0;17.0;3.0;64.0;41.0;41.0;74.0;3.0;1.0;7.0;10.0;49.0;7.0;5.0;3.0;117.0;38.0;10.0;1.0;133.0;130.0;14.0;39.0;51.0;9.0;239.0;233.0;139.0;129.0;27.0;39.0;36.0;5.0;4.0;91.0;121.0;115.0;109.0;72.0;206.0;8.…
594682;0.0;0.0;2.0;41.0;3.0;0.0;0.0;19.0;5.0;34.0;12.0;0.0;0.0;0.0;0.0;11.0;25.0;5.0;1.0;0.0;0.0;2.0;1.0;15.0;2.0;0.0;0.0;4.0;2.0;0.0;17.0;0.0;19.0;8.0;0.0;0.0;33.0;0.0;0.0;13.0;1503.0;1.0;4.0;0.0;7.0;3.0;0.0;0.0;0.0;47.0;1.0;2.0;0.0;3.0;0.0;0.0;0.0;2.0;0.0;0.0;0.0;0.0;0.0;0.0;0.0;0.0;0.0;0.0;0.0;0.0;0.0;0.0;0.0;0.0;3.0;6.0;0.0;0.0;0.0;1.0;0.0;20.0;0.0;1.0;6.0;2.0;5.0;0.0;0.0;9.0;0.0;0.0;0.0;0.0;…
40401;111.0;33.0;95.0;56.0;128.0;16.0;37.0;202.0;10.0;55.0;658.0;9.0;7.0;8.0;7.0;16.0;13.0;3.0;2.0;2.0;0.0;11.0;0.0;20.0;9.0;1.0;33.0;44.0;18.0;28.0;14.0;60.0;50.0;45.0;20.0;12.0;3.0;56.0;32.0;117.0;5.0;27.0;8.0;121.0;34.0;12.0;5.0;10.0;37.0;75.0;0.0;171.0;32.0;15.0;2.0;28.0;16.0;0.0;41.0;2.0;23.0;33.0;0.0;22.0;84.0;31.0;7.0;1.0;3.0;5.0;3.0;2.0;33.0;44.0;42.0;69.0;33.0;28.0;18.0;17.0;29.0;56.0;11…
209603;89.0;0.0;0.0;2.0;0.0;8.0;17.0;3.0;3.0;0.0;0.0;0.0;7.0;0.0;7.0;2.0;1.0;0.0;0.0;0.0;5.0;0.0;17.0;5.0;0.0;0.0;2.0;9.0;10.0;1.0;4.0;12.0;244.0;9.0;17.0;2.0;11.0;173.0;74.0;636.0;0.0;5.0;0.0;0.0;6.0;0.0;4.0;1.0;0.0;2.0;0.0;39.0;13.0;27.0;12.0;35.0;9.0;1.0;4.0;0.0;0.0;0.0;0.0;0.0;0.0;1.0;1.0;0.0;1.0;0.0;0.0;0.0;2.0;0.0;0.0;0.0;0.0;10.0;0.0;1.0;10.0;38.0;0.0;0.0;0.0;0.0;0.0;0.0;0.0;0.0;0.0;0.0;0.…
335181;0.0;0.0;0.0;0.0;0.0;1.0;0.0;0.0;84.0;0.0;13.0;1.0;0.0;0.0;0.0;0.0;0.0;0.0;0.0;0.0;0.0;0.0;0.0;0.0;0.0;0.0;0.0;0.0;1.0;0.0;0.0;0.0;0.0;0.0;0.0;0.0;0.0;0.0;0.0;0.0;0.0;0.0;0.0;0.0;0.0;0.0;0.0;0.0;0.0;0.0;1.0;0.0;0.0;0.0;0.0;0.0;0.0;0.0;0.0;0.0;0.0;0.0;0.0;0.0;0.0;0.0;0.0;0.0;0.0;0.0;0.0;0.0;0.0;0.0;0.0;0.0;0.0;0.0;0.0;0.0;0.0;0.0;9.0;0.0;0.0;12.0;5.0;0.0;0.0;0.0;0.0;0.0;0.0;0.0;0.0;0.0;0.0;0…
650816;9.0;1.0;8.0;4.0;2.0;0.0;3.0;4.0;62.0;100.0;0.0;3.0;3.0;9.0;14.0;6.0;10.0;9.0;2.0;4.0;2.0;1.0;2.0;3.0;1.0;2.0;0.0;0.0;0.0;8.0;7.0;0.0;0.0;7.0;0.0;0.0;2.0;11.0;1.0;30.0;0.0;0.0;0.0;7.0;2.0;0.0;0.0;0.0;0.0;0.0;0.0;8.0;1.0;4.0;4.0;3.0;6.0;0.0;5.0;4.0;1.0;2.0;3.0;8.0;4.0;0.0;0.0;0.0;0.0;0.0;0.0;0.0;0.0;2.0;0.0;0.0;1.0;0.0;0.0;0.0;0.0;0.0;24.0;7.0;3.0;4.0;4.0;0.0;0.0;6.0;0.0;0.0;0.0;0.0;0.0;1.0;…
219189;0.0;0.0;0.0;0.0;0.0;2.0;1.0;9.0;3.0;0.0;0.0;0.0;0.0;5.0;0.0;0.0;2.0;6.0;0.0;0.0;0.0;0.0;0.0;0.0;76.0;0.0;1.0;3.0;909.0;0.0;0.0;0.0;3.0;49.0;0.0;1.0;0.0;0.0;0.0;0.0;26.0;83.0;0.0;2.0;0.0;0.0;0.0;0.0;3.0;39.0;1.0;3.0;0.0;0.0;0.0;2.0;0.0;0.0;0.0;2.0;1.0;7.0;6.0;8.0;24.0;16.0;0.0;3.0;0.0;0.0;0.0;0.0;3.0;5.0;0.0;385.0;0.0;0.0;0.0;0.0;0.0;22.0;49.0;3.0;0.0;0.0;5.0;8.0;1.0;20.0;0.0;0.0;6.0;2.0;0.…
3950303;6.0;11.0;10.0;5.0;2.0;0.0;0.0;0.0;1.0;0.0;0.0;0.0;1.0;4.0;0.0;11.0;2.0;0.0;2.0;2.0;1.0;0.0;0.0;0.0;0.0;0.0;0.0;0.0;0.0;1.0;2.0;0.0;0.0;0.0;0.0;0.0;2.0;6.0;3.0;1.0;0.0;2.0;4.0;5.0;0.0;3.0;2.0;1.0;1.0;205.0;2.0;6.0;1.0;0.0;1.0;1.0;0.0;0.0;0.0;0.0;0.0;0.0;0.0;0.0;0.0;0.0;1.0;1.0;0.0;0.0;0.0;0.0;0.0;0.0;0.0;0.0;0.0;3.0;0.0;0.0;0.0;6.0;0.0;0.0;0.0;0.0;0.0;2.0;1.0;0.0;2.0;6.0;0.0;0.0;1.0;0.0;1.…
555435;4.0;0.0;0.0;0.0;1.0;0.0;0.0;62.0;0.0;0.0;0.0;0.0;0.0;0.0;0.0;7.0;6.0;3.0;0.0;0.0;0.0;0.0;1.0;0.0;15.0;2.0;0.0;0.0;0.0;0.0;2.0;3.0;0.0;0.0;1.0;0.0;0.0;0.0;1.0;0.0;0.0;0.0;0.0;0.0;0.0;0.0;0.0;0.0;0.0;0.0;0.0;0.0;0.0;0.0;0.0;0.0;0.0;0.0;0.0;0.0;0.0;0.0;0.0;0.0;30.0;16.0;23.0;5.0;0.0;0.0;0.0;2.0;1.0;1.0;2.0;6.0;1.0;0.0;0.0;0.0;0.0;0.0;0.0;0.0;0.0;0.0;0.0;0.0;0.0;0.0;0.0;0.0;0.0;0.0;0.0;0.0;0.0…
817349;0.0;68.0;28.0;12.0;24.0;6.0;0.0;4.0;6.0;5.0;49.0;0.0;0.0;2.0;1.0;13.0;2.0;0.0;3.0;1.0;2.0;0.0;4.0;0.0;0.0;0.0;11.0;3.0;3.0;1.0;0.0;2.0;4.0;52.0;2.0;2.0;1.0;0.0;0.0;0.0;0.0;3.0;4.0;12.0;3.0;0.0;0.0;0.0;5.0;8.0;0.0;0.0;0.0;0.0;0.0;3.0;0.0;0.0;1.0;0.0;6.0;2.0;0.0;0.0;4.0;0.0;0.0;0.0;0.0;0.0;0.0;0.0;1.0;0.0;0.0;0.0;0.0;14.0;3.0;1.0;1.0;0.0;2.0;6.0;1.0;128.0;22.0;2.0;0.0;3.0;0.0;2.0;2.0;7.0;1.0…
341222;26722.0;17569.0;13249.0;13819.0;7519.0;10020.0;6630.0;7534.0;5523.0;6659.0;3494.0;1749.0;3105.0;2580.0;3053.0;9054.0;10702.0;1788.0;2945.0;4224.0;3384.0;4073.0;1837.0;8135.0;7486.0;3436.0;778.0;15330.0;3892.0;3702.0;6093.0;3835.0;32991.0;7792.0;12301.0;5080.0;20022.0;17424.0;8153.0;23803.0;1319.0;7395.0;12627.0;21238.0;12756.0;5639.0;8302.0;12422.0;18042.0;21712.0;2405.0;2702.0;4836.0;784.…
554390;42.0;171.0;7.0;4.0;9.0;170.0;60.0;108.0;24.0;3.0;74.0;7.0;2.0;18.0;20.0;273.0;21.0;409.0;1.0;15.0;9.0;4.0;3.0;76.0;49.0;5.0;4.0;151.0;17.0;6.0;379.0;1048.0;349.0;38.0;24.0;57.0;39.0;85.0;157.0;77.0;20.0;453.0;282.0;6.0;181.0;22.0;8.0;37.0;10.0;51.0;6.0;6.0;7.0;3.0;44.0;50.0;4.0;49.0;46.0;6.0;55.0;29.0;8.0;66.0;181.0;66.0;68.0;7.0;14.0;12.0;3.0;1.0;4.0;52.0;6.0;6.0;7.0;115.0;225.0;156.0;885…
4343749;26.0;24.0;12.0;11.0;7.0;15.0;15.0;24.0;2.0;14.0;3.0;1.0;6.0;1.0;8.0;8.0;6.0;3.0;0.0;1.0;0.0;1.0;0.0;13.0;9.0;0.0;6.0;15.0;4.0;5.0;6.0;8.0;17.0;7.0;7.0;6.0;12.0;4.0;4.0;11.0;0.0;14.0;8.0;11.0;18.0;3.0;9.0;20.0;21.0;30.0;0.0;11.0;2.0;2.0;1.0;4.0;5.0;0.0;2.0;0.0;17.0;3.0;0.0;2.0;10.0;13.0;9.0;5.0;4.0;1.0;2.0;1.0;4.0;2.0;9.0;13.0;4.0;13.0;1.0;0.0;16.0;23.0;5.0;0.0;7.0;0.0;1.0;15.0;13.0;4.0;18…
838066;6.0;18.0;5.0;4.0;6.0;2.0;12.0;15.0;25.0;22.0;0.0;6.0;11.0;0.0;4.0;23.0;2.0;4.0;1.0;3.0;8.0;4.0;9.0;123.0;4.0;6.0;6.0;38.0;3.0;4.0;3.0;1.0;25.0;36.0;17.0;2.0;34.0;4.0;3.0;6.0;1.0;0.0;3.0;12.0;2.0;1.0;8.0;10.0;4.0;30.0;1.0;40.0;2.0;85.0;28.0;2.0;4.0;23.0;32.0;8.0;7.0;7.0;6.0;4.0;3.0;1.0;13.0;10.0;3.0;5.0;6.0;5.0;1.0;5.0;2.0;5.0;0.0;4.0;0.0;0.0;3.0;2.0;1.0;0.0;0.0;0.0;2.0;0.0;0.0;1.0;0.0;1.0;…
897411;0.0;0.0;0.0;1.0;0.0;0.0;0.0;0.0;1.0;7.0;0.0;0.0;0.0;0.0;3.0;8.0;1.0;0.0;1.0;0.0;3.0;3.0;0.0;27.0;2.0;0.0;0.0;9.0;0.0;1.0;1.0;1.0;0.0;20.0;2.0;0.0;4.0;0.0;1.0;1.0;0.0;0.0;0.0;0.0;0.0;0.0;0.0;0.0;3.0;9.0;0.0;9.0;1.0;21.0;7.0;0.0;0.0;14.0;5.0;4.0;0.0;0.0;8.0;4.0;0.0;1.0;2.0;0.0;0.0;0.0;0.0;1.0;1.0;1.0;3.0;37.0;1.0;0.0;0.0;0.0;0.0;0.0;0.0;0.0;0.0;1.0;0.0;1.0;1.0;1.0;0.0;0.0;0.0;2.0;0.0;2.0;0.0…
205602;0.0;0.0;0.0;0.0;2.0;0.0;2.0;1.0;164.0;6.0;2.0;0.0;1.0;0.0;2.0;3.0;1.0;0.0;2.0;0.0;0.0;0.0;3.0;5.0;0.0;0.0;3.0;1.0;0.0;0.0;2.0;0.0;0.0;2.0;3.0;0.0;3.0;0.0;0.0;0.0;0.0;0.0;0.0;0.0;0.0;0.0;0.0;2.0;0.0;0.0;0.0;0.0;0.0;0.0;0.0;0.0;0.0;0.0;4.0;0.0;0.0;0.0;0.0;0.0;0.0;0.0;0.0;0.0;0.0;0.0;0.0;0.0;0.0;0.0;0.0;0.0;0.0;0.0;0.0;0.0;0.0;0.0;0.0;0.0;0.0;0.0;0.0;0.0;0.0;0.0;0.0;0.0;0.0;0.0;0.0;0.0;0.0;0.…
2760486;0.0;19.0;5.0;1.0;6.0;7.0;3.0;0.0;8.0;4.0;0.0;4.0;1.0;1.0;6.0;2.0;0.0;0.0;1.0;0.0;5.0;0.0;0.0;0.0;1.0;0.0;0.0;0.0;0.0;8.0;0.0;3.0;5.0;2.0;0.0;0.0;0.0;0.0;0.0;4.0;0.0;3.0;0.0;5.0;0.0;1.0;6.0;0.0;0.0;6.0;0.0;0.0;0.0;0.0;1.0;2.0;0.0;0.0;1.0;0.0;0.0;0.0;0.0;0.0;0.0;0.0;0.0;0.0;0.0;0.0;0.0;2.0;3.0;0.0;0.0;13.0;0.0;0.0;0.0;0.0;0.0;0.0;0.0;0.0;1.0;0.0;0.0;0.0;0.0;0.0;0.0;1.0;0.0;0.0;0.0;0.0;8.0;6…
810167;5.0;85.0;22.0;5.0;22.0;17.0;5.0;3.0;322.0;19.0;183.0;1.0;531.0;10.0;481.0;12.0;3.0;3.0;9.0;14.0;264.0;0.0;236.0;3.0;8.0;9.0;11.0;8.0;39.0;49.0;0.0;6.0;121.0;52.0;211.0;7.0;165.0;9.0;4.0;9.0;2.0;2.0;2.0;10.0;0.0;3.0;2.0;0.0;5.0;27.0;2.0;9.0;1.0;128.0;75.0;5.0;0.0;46.0;33.0;0.0;2.0;0.0;1.0;11.0;3.0;0.0;9.0;17.0;12.0;23.0;1.0;0.0;0.0;0.0;11.0;0.0;6.0;65.0;16.0;33.0;39.0;79.0;36.0;25.0;4.0;205…
818395;4.0;5.0;0.0;0.0;0.0;0.0;5.0;8.0;5.0;6.0;0.0;1.0;0.0;3.0;2.0;0.0;1.0;6.0;4.0;0.0;0.0;0.0;0.0;3.0;3.0;0.0;0.0;5.0;0.0;1.0;4.0;1.0;10.0;5.0;0.0;3.0;2.0;3.0;0.0;2.0;0.0;1.0;2.0;6.0;0.0;1.0;4.0;3.0;1.0;7.0;0.0;0.0;0.0;9.0;2.0;0.0;1.0;0.0;4.0;2.0;4.0;3.0;2.0;1.0;2.0;0.0;4.0;2.0;1.0;0.0;0.0;6.0;0.0;0.0;3.0;1.0;4.0;0.0;0.0;0.0;0.0;0.0;0.0;0.0;0.0;0.0;2.0;0.0;0.0;0.0;0.0;0.0;2.0;0.0;0.0;0.0;0.0;0.0…
322226;44.0;15.0;78.0;23.0;74.0;10.0;84.0;0.0;0.0;0.0;0.0;17.0;11.0;41.0;4.0;63.0;21.0;71.0;3.0;17.0;0.0;4.0;0.0;0.0;0.0;0.0;0.0;25.0;1.0;0.0;39.0;30.0;19.0;13.0;0.0;13.0;3.0;16.0;2.0;14.0;0.0;0.0;3.0;67.0;2.0;36.0;37.0;40.0;55.0;164.0;9.0;16.0;5.0;0.0;0.0;23.0;7.0;0.0;0.0;0.0;0.0;0.0;0.0;0.0;0.0;0.0;0.0;0.0;0.0;0.0;0.0;0.0;0.0;0.0;0.0;1.0;0.0;17.0;1.0;0.0;4.0;20.0;0.0;0.0;2.0;0.0;2.0;2.0;1.0;0.0…
811148;0.0;1.0;0.0;0.0;9.0;0.0;2.0;3.0;0.0;0.0;0.0;0.0;9.0;0.0;1.0;4.0;0.0;1.0;1.0;2.0;6.0;0.0;7.0;17.0;6.0;0.0;7.0;8.0;0.0;0.0;0.0;0.0;12.0;67.0;30.0;2.0;24.0;0.0;1.0;0.0;0.0;0.0;0.0;0.0;4.0;0.0;0.0;0.0;6.0;2.0;0.0;0.0;0.0;21.0;5.0;0.0;0.0;5.0;1.0;0.0;0.0;0.0;0.0;0.0;2.0;5.0;19.0;2.0;0.0;1.0;0.0;3.0;1.0;1.0;0.0;3.0;1.0;1.0;0.0;0.0;0.0;0.0;0.0;0.0;1.0;1.0;0.0;0.0;0.0;1.0;0.0;0.0;0.0;0.0;0.0;0.0;0…
555945;0.0;0.0;0.0;0.0;6.0;0.0;0.0;0.0;19.0;1.0;0.0;0.0;0.0;0.0;0.0;0.0;0.0;0.0;0.0;1.0;0.0;0.0;0.0;0.0;2.0;0.0;3.0;0.0;0.0;0.0;0.0;0.0;0.0;0.0;0.0;0.0;0.0;0.0;0.0;0.0;0.0;0.0;0.0;0.0;0.0;0.0;0.0;0.0;0.0;13.0;215.0;0.0;0.0;0.0;0.0;0.0;0.0;0.0;0.0;0.0;0.0;0.0;0.0;0.0;0.0;0.0;0.0;0.0;0.0;0.0;0.0;0.0;0.0;0.0;0.0;0.0;0.0;0.0;0.0;0.0;0.0;0.0;1.0;0.0;0.0;20.0;2.0;0.0;0.0;0.0;0.0;0.0;0.0;0.0;0.0;0.0;0.0…
232138;3.0;0.0;0.0;0.0;4.0;4.0;0.0;65.0;116.0;142.0;2.0;0.0;184.0;26.0;348.0;6.0;39.0;8.0;21.0;18.0;266.0;5.0;199.0;152.0;155.0;25.0;131.0;60.0;8.0;104.0;20.0;2.0;41.0;16.0;288.0;4.0;245.0;0.0;0.0;0.0;0.0;1.0;0.0;0.0;1.0;0.0;0.0;0.0;0.0;5.0;1.0;0.0;0.0;75.0;63.0;0.0;1.0;23.0;22.0;19.0;99.0;76.0;40.0;29.0;39.0;67.0;317.0;49.0;60.0;30.0;13.0;7.0;31.0;93.0;88.0;4.0;53.0;2.0;0.0;1.0;2.0;0.0;1.0;0.0;0…
751973;0.0;1.0;0.0;0.0;0.0;1.0;2.0;0.0;14.0;0.0;0.0;7.0;0.0;1.0;0.0;0.0;0.0;1.0;0.0;0.0;0.0;0.0;0.0;0.0;3.0;0.0;7.0;0.0;0.0;7.0;0.0;5.0;1.0;1.0;1.0;0.0;0.0;2.0;0.0;2.0;3.0;1.0;0.0;0.0;0.0;0.0;0.0;0.0;0.0;23.0;0.0;2.0;0.0;0.0;0.0;3.0;0.0;1.0;0.0;0.0;0.0;2.0;2.0;0.0;3.0;0.0;0.0;3.0;3.0;0.0;3.0;0.0;7.0;0.0;1.0;4.0;0.0;11.0;2.0;18.0;11.0;0.0;33.0;17.0;15.0;1.0;0.0;3.0;3.0;3.0;3.0;3.0;6.0;1.0;2.0;1.0;…
758764;6.0;11.0;16.0;1.0;12.0;0.0;24.0;3.0;11.0;46.0;0.0;8.0;0.0;3.0;2.0;40.0;0.0;13.0;0.0;0.0;2.0;3.0;0.0;0.0;0.0;0.0;2.0;2.0;2.0;1.0;3.0;5.0;6.0;4.0;0.0;8.0;3.0;1.0;0.0;2.0;0.0;0.0;0.0;14.0;0.0;8.0;9.0;2.0;11.0;23.0;2.0;0.0;1.0;0.0;0.0;4.0;0.0;0.0;0.0;0.0;0.0;0.0;0.0;5.0;0.0;0.0;0.0;0.0;1.0;0.0;0.0;0.0;0.0;0.0;0.0;1.0;0.0;8.0;1.0;0.0;1.0;10.0;0.0;1.0;0.0;0.0;4.0;0.0;0.0;0.0;0.0;1.0;0.0;0.0;0.0;…
814647;80.0;869.0;136.0;91.0;700.0;109.0;98.0;0.0;8.0;0.0;1.0;37.0;0.0;2.0;3.0;125.0;19.0;35.0;2.0;2.0;0.0;10.0;0.0;0.0;0.0;0.0;0.0;813.0;42.0;7.0;23.0;38.0;35.0;218.0;3.0;58.0;5.0;21.0;9.0;36.0;114.0;701.0;1182.0;452.0;7.0;61.0;38.0;411.0;892.0;1440.0;1.0;452.0;61.0;0.0;0.0;1007.0;17.0;0.0;1.0;0.0;0.0;8.0;0.0;3.0;0.0;6.0;2.0;0.0;0.0;0.0;0.0;0.0;1.0;1.0;0.0;11.0;0.0;3.0;0.0;11.0;0.0;32.0;1.0;22.0…
4427892;10.0;57.0;19.0;0.0;24.0;0.0;6.0;4.0;1.0;37.0;0.0;4.0;27.0;5.0;23.0;8.0;0.0;1.0;2.0;8.0;2.0;0.0;1.0;0.0;1.0;4.0;2.0;8.0;0.0;5.0;0.0;2.0;13.0;5.0;1.0;1.0;8.0;7.0;2.0;0.0;1.0;2.0;2.0;15.0;2.0;0.0;5.0;0.0;1.0;6.0;2.0;1.0;0.0;7.0;0.0;2.0;3.0;0.0;0.0;1.0;2.0;4.0;0.0;1.0;1.0;3.0;1.0;2.0;1.0;5.0;0.0;0.0;1.0;2.0;1.0;6.0;0.0;1.0;0.0;0.0;0.0;6.0;1.0;0.0;0.0;0.0;0.0;0.0;0.0;0.0;0.0;0.0;0.0;0.0;5.0;1.…
848824;14.0;0.0;0.0;0.0;0.0;0.0;2.0;10.0;1.0;0.0;0.0;0.0;19.0;0.0;24.0;0.0;0.0;1.0;5.0;0.0;58.0;0.0;36.0;100.0;21.0;3.0;0.0;5.0;2.0;6.0;0.0;0.0;101.0;356.0;283.0;0.0;429.0;1.0;0.0;4.0;0.0;0.0;0.0;3.0;0.0;0.0;0.0;0.0;0.0;2.0;2.0;0.0;0.0;258.0;214.0;0.0;0.0;56.0;12.0;1.0;20.0;20.0;3.0;0.0;0.0;0.0;3.0;2.0;5.0;3.0;5.0;7.0;0.0;0.0;1.0;26.0;0.0;0.0;1.0;0.0;0.0;3.0;0.0;0.0;0.0;0.0;0.0;0.0;0.0;0.0;0.0;0.…
103400;0.0;0.0;0.0;0.0;0.0;3.0;9.0;0.0;0.0;0.0;0.0;2.0;0.0;0.0;0.0;0.0;0.0;0.0;0.0;0.0;0.0;0.0;0.0;0.0;0.0;0.0;2.0;0.0;0.0;0.0;0.0;0.0;0.0;0.0;0.0;0.0;0.0;2.0;3.0;1.0;16.0;9.0;1.0;0.0;3.0;2.0;2.0;0.0;2.0;14.0;0.0;7.0;1.0;0.0;0.0;0.0;0.0;0.0;2.0;4.0;0.0;0.0;7.0;8.0;1.0;0.0;0.0;0.0;0.0;0.0;0.0;0.0;122.0;1.0;0.0;0.0;0.0;0.0;0.0;4.0;0.0;0.0;20.0;1.0;0.0;0.0;13.0;1.0;6.0;1.0;0.0;0.0;4.0;0.0;0.0;0.0;0.…
222768;2.0;2.0;0.0;0.0;1.0;0.0;1.0;0.0;0.0;1.0;0.0;0.0;5.0;4.0;3.0;14.0;3.0;3.0;1.0;4.0;9.0;0.0;1.0;0.0;1.0;2.0;0.0;0.0;0.0;11.0;3.0;0.0;15.0;21.0;8.0;0.0;9.0;1.0;0.0;8.0;0.0;0.0;0.0;1.0;0.0;0.0;0.0;0.0;0.0;2.0;2.0;0.0;0.0;1.0;0.0;0.0;0.0;0.0;1.0;0.0;0.0;0.0;0.0;0.0;0.0;0.0;4.0;0.0;1.0;0.0;0.0;0.0;0.0;0.0;0.0;1.0;0.0;0.0;0.0;0.0;0.0;0.0;0.0;0.0;0.0;0.0;0.0;0.0;0.0;0.0;0.0;0.0;0.0;0.0;2.0;1.0;3.0;…
594168;1.0;290.0;114.0;84.0;33.0;15.0;45.0;101.0;111.0;62.0;3783.0;56.0;9.0;1.0;6.0;530.0;54.0;9.0;6.0;1.0;3.0;1.0;2.0;1.0;3.0;0.0;27.0;1180.0;186.0;5.0;4.0;114.0;58.0;2785.0;2.0;1.0;2.0;3.0;1.0;4.0;43.0;66.0;14.0;72.0;5.0;35.0;14.0;14.0;15.0;111.0;1.0;6.0;0.0;0.0;0.0;18.0;2.0;0.0;0.0;3.0;1.0;4.0;4.0;65.0;17.0;2.0;0.0;0.0;1.0;2.0;0.0;0.0;7.0;6.0;3.0;25.0;0.0;246.0;24.0;87.0;637.0;111.0;804.0;357.…
4385637;119.0;205.0;94.0;74.0;230.0;40.0;46.0;0.0;5.0;2.0;9.0;14.0;0.0;9.0;2.0;56.0;50.0;25.0;0.0;2.0;0.0;11.0;0.0;0.0;2.0;2.0;0.0;119.0;7.0;2.0;54.0;45.0;85.0;23.0;4.0;45.0;1.0;44.0;9.0;50.0;0.0;161.0;84.0;84.0;33.0;55.0;34.0;101.0;157.0;219.0;13.0;41.0;46.0;0.0;3.0;23.0;52.0;1.0;0.0;1.0;0.0;0.0;0.0;0.0;2.0;0.0;4.0;1.0;0.0;0.0;0.0;0.0;0.0;2.0;0.0;0.0;0.0;20.0;48.0;9.0;18.0;292.0;0.0;0.0;17.0;13.…
873518;14.0;6.0;10.0;2.0;28.0;0.0;5.0;0.0;0.0;0.0;0.0;0.0;0.0;0.0;1.0;21.0;1.0;0.0;0.0;1.0;1.0;0.0;4.0;0.0;0.0;1.0;0.0;0.0;0.0;7.0;3.0;0.0;0.0;0.0;2.0;1.0;4.0;19.0;4.0;15.0;0.0;1.0;3.0;6.0;0.0;1.0;0.0;0.0;0.0;1.0;0.0;0.0;0.0;0.0;0.0;0.0;3.0;0.0;0.0;0.0;0.0;1.0;0.0;0.0;0.0;0.0;0.0;2.0;0.0;6.0;2.0;0.0;0.0;0.0;0.0;0.0;0.0;0.0;0.0;0.0;0.0;8.0;0.0;0.0;0.0;6.0;2.0;0.0;0.0;0.0;0.0;0.0;0.0;0.0;0.0;0.0;0.…
580585;0.0;0.0;0.0;0.0;0.0;0.0;0.0;0.0;109.0;1.0;2.0;0.0;0.0;0.0;0.0;0.0;0.0;0.0;0.0;0.0;0.0;0.0;0.0;0.0;0.0;0.0;0.0;0.0;0.0;0.0;0.0;0.0;0.0;0.0;0.0;0.0;0.0;0.0;0.0;0.0;0.0;0.0;0.0;2.0;0.0;0.0;0.0;0.0;0.0;0.0;16.0;0.0;0.0;0.0;0.0;0.0;0.0;0.0;0.0;0.0;0.0;0.0;0.0;0.0;0.0;0.0;0.0;0.0;0.0;0.0;0.0;0.0;0.0;0.0;0.0;0.0;0.0;0.0;0.0;0.0;0.0;0.0;1.0;0.0;0.0;32.0;0.0;0.0;0.0;0.0;0.0;0.0;0.0;0.0;0.0;0.0;0.0;…
35840;1.0;29.0;1.0;0.0;1.0;0.0;0.0;0.0;3.0;0.0;11.0;1.0;0.0;2.0;2.0;4.0;0.0;116.0;0.0;0.0;0.0;0.0;0.0;0.0;7.0;1.0;5.0;0.0;9.0;3.0;8.0;9.0;6.0;0.0;3.0;0.0;0.0;1.0;9.0;3.0;2.0;4.0;28.0;1.0;0.0;2.0;0.0;1.0;0.0;9.0;1.0;1.0;1.0;25.0;2.0;0.0;0.0;94.0;26.0;19.0;21.0;11.0;28.0;3.0;12.0;0.0;2.0;1.0;2.0;0.0;2.0;1.0;2.0;0.0;0.0;0.0;1.0;148.0;25.0;81.0;0.0;193.0;1.0;2.0;4.0;2.0;7.0;3.0;0.0;11.0;2.0;10.0;3.0;…
574659;21.0;19.0;100.0;51.0;109.0;0.0;43.0;0.0;20.0;89.0;0.0;7.0;2.0;10.0;12.0;109.0;16.0;21.0;2.0;5.0;7.0;0.0;8.0;6.0;2.0;0.0;7.0;9.0;0.0;28.0;25.0;13.0;2.0;2.0;0.0;3.0;6.0;5.0;2.0;21.0;0.0;0.0;4.0;147.0;2.0;27.0;33.0;10.0;6.0;47.0;3.0;20.0;2.0;25.0;5.0;5.0;6.0;1.0;0.0;1.0;0.0;1.0;0.0;3.0;0.0;0.0;5.0;1.0;0.0;4.0;1.0;1.0;5.0;0.0;2.0;1.0;10.0;18.0;3.0;0.0;0.0;36.0;0.0;0.0;0.0;0.0;0.0;1.0;0.0;0.0;0…
579765;4.0;14.0;5.0;9.0;11.0;0.0;0.0;0.0;0.0;0.0;0.0;2.0;2.0;2.0;2.0;10.0;4.0;3.0;0.0;1.0;8.0;1.0;6.0;15.0;0.0;8.0;0.0;0.0;0.0;1.0;11.0;0.0;0.0;0.0;9.0;0.0;7.0;1.0;2.0;3.0;0.0;6.0;3.0;9.0;0.0;4.0;5.0;3.0;4.0;6.0;1.0;4.0;0.0;3.0;0.0;0.0;0.0;1.0;0.0;0.0;0.0;0.0;0.0;0.0;0.0;0.0;0.0;1.0;0.0;5.0;3.0;2.0;0.0;0.0;0.0;0.0;0.0;1.0;0.0;0.0;0.0;0.0;0.0;0.0;0.0;0.0;0.0;0.0;0.0;0.0;0.0;0.0;0.0;0.0;0.0;1.0;0.0…
223334;6.0;5.0;20.0;13.0;17.0;0.0;2.0;2.0;0.0;2.0;3.0;0.0;0.0;0.0;0.0;0.0;0.0;1.0;0.0;0.0;0.0;0.0;0.0;0.0;0.0;0.0;0.0;1.0;0.0;0.0;0.0;0.0;3.0;15.0;0.0;0.0;0.0;0.0;1.0;0.0;0.0;3.0;0.0;19.0;4.0;1.0;1.0;2.0;0.0;2.0;0.0;0.0;1.0;0.0;0.0;0.0;0.0;0.0;0.0;0.0;0.0;7.0;1.0;1.0;1.0;0.0;2.0;0.0;0.0;1.0;0.0;0.0;1.0;1.0;0.0;0.0;1.0;0.0;0.0;1.0;0.0;0.0;1.0;0.0;0.0;0.0;0.0;0.0;0.0;0.0;0.0;0.0;1.0;0.0;0.0;0.0;0.0…
818401;5.0;0.0;2.0;0.0;0.0;0.0;0.0;2.0;0.0;0.0;0.0;0.0;0.0;1.0;3.0;0.0;1.0;1.0;2.0;0.0;0.0;0.0;0.0;4.0;10.0;2.0;2.0;0.0;5.0;0.0;0.0;0.0;10.0;6.0;0.0;0.0;11.0;1.0;0.0;0.0;1.0;0.0;0.0;1.0;0.0;0.0;0.0;1.0;0.0;0.0;2.0;0.0;0.0;0.0;3.0;0.0;0.0;0.0;0.0;0.0;0.0;3.0;0.0;0.0;0.0;3.0;1.0;0.0;0.0;0.0;0.0;0.0;0.0;0.0;2.0;0.0;0.0;0.0;0.0;0.0;0.0;0.0;0.0;0.0;0.0;7.0;1.0;6.0;0.0;0.0;7.0;0.0;0.0;0.0;0.0;0.0;0.0;0…
4295902;8.0;35.0;13.0;0.0;7.0;1.0;0.0;4.0;5.0;12.0;1.0;1.0;1.0;2.0;4.0;8.0;3.0;1.0;4.0;15.0;48.0;1.0;36.0;3.0;0.0;1.0;2.0;7.0;0.0;6.0;0.0;0.0;14.0;4.0;26.0;1.0;9.0;3.0;8.0;2.0;0.0;4.0;0.0;3.0;4.0;0.0;0.0;0.0;1.0;7.0;2.0;0.0;1.0;6.0;2.0;0.0;0.0;8.0;0.0;1.0;0.0;3.0;0.0;0.0;1.0;0.0;0.0;0.0;1.0;2.0;1.0;0.0;0.0;0.0;0.0;0.0;1.0;4.0;0.0;0.0;0.0;2.0;0.0;0.0;0.0;1.0;2.0;0.0;0.0;0.0;0.0;1.0;0.0;1.0;2.0;0.0…
802011;382.0;19.0;8.0;16.0;5.0;19.0;9.0;18.0;137.0;9.0;8.0;15.0;361.0;51.0;866.0;18.0;93.0;4.0;41.0;35.0;570.0;40.0;372.0;1043.0;48.0;22.0;12.0;33.0;10.0;270.0;31.0;12.0;830.0;68.0;1990.0;60.0;2035.0;97.0;91.0;240.0;13.0;6.0;9.0;9.0;16.0;54.0;40.0;46.0;62.0;91.0;150.0;29.0;5.0;1593.0;913.0;34.0;0.0;631.0;101.0;12.0;23.0;42.0;19.0;113.0;68.0;23.0;23.0;19.0;16.0;9.0;119.0;182.0;40.0;23.0;45.0;375.0…
310035;93.0;72.0;307.0;557.0;307.0;68.0;9.0;4.0;0.0;0.0;7.0;2.0;2.0;0.0;2.0;16.0;0.0;0.0;0.0;0.0;2.0;1.0;0.0;1.0;0.0;0.0;0.0;65.0;23.0;6.0;2.0;3.0;47.0;8.0;7.0;0.0;7.0;142.0;137.0;83.0;13.0;144.0;332.0;432.0;117.0;193.0;100.0;147.0;265.0;83.0;5.0;30.0;5.0;2.0;0.0;3.0;4.0;2.0;2.0;0.0;1.0;1.0;0.0;0.0;1.0;3.0;0.0;0.0;0.0;0.0;0.0;0.0;0.0;0.0;0.0;0.0;0.0;24.0;28.0;27.0;11.0;18.0;1.0;3.0;11.0;2.0;1.0;1…
1107738;30.0;20.0;10.0;0.0;6.0;1.0;1.0;2.0;4.0;8.0;0.0;7.0;0.0;5.0;4.0;29.0;5.0;5.0;4.0;7.0;3.0;2.0;2.0;0.0;1.0;0.0;0.0;0.0;1.0;2.0;6.0;5.0;77.0;8.0;0.0;2.0;6.0;6.0;3.0;25.0;0.0;0.0;0.0;7.0;2.0;1.0;0.0;0.0;0.0;3.0;2.0;4.0;1.0;1.0;0.0;0.0;0.0;0.0;1.0;0.0;0.0;0.0;0.0;0.0;1.0;0.0;0.0;0.0;0.0;0.0;0.0;0.0;0.0;0.0;0.0;0.0;0.0;11.0;0.0;0.0;6.0;10.0;0.0;0.0;0.0;0.0;0.0;0.0;0.0;0.0;0.0;0.0;0.0;0.0;39.0;21…
17532;2.0;4.0;8.0;1.0;7.0;0.0;2.0;16.0;5.0;9.0;0.0;0.0;10.0;7.0;11.0;5.0;12.0;3.0;4.0;7.0;5.0;10.0;1.0;52.0;12.0;7.0;3.0;6.0;3.0;14.0;6.0;0.0;8.0;17.0;57.0;3.0;61.0;9.0;3.0;14.0;0.0;2.0;0.0;9.0;0.0;0.0;1.0;1.0;16.0;9.0;0.0;3.0;0.0;46.0;10.0;1.0;0.0;6.0;8.0;0.0;4.0;15.0;4.0;7.0;1.0;9.0;2.0;6.0;6.0;11.0;5.0;0.0;0.0;4.0;9.0;0.0;9.0;2.0;0.0;0.0;0.0;0.0;0.0;0.0;0.0;6.0;0.0;4.0;0.0;1.0;0.0;0.0;0.0;5.0;…
985219;18.0;0.0;0.0;0.0;0.0;0.0;23.0;4.0;0.0;0.0;0.0;1.0;2.0;26.0;6.0;0.0;2.0;1.0;0.0;0.0;0.0;8.0;0.0;4.0;255.0;0.0;2.0;14.0;32.0;3.0;2.0;1.0;62.0;296.0;5.0;10.0;26.0;1.0;6.0;42.0;73.0;1.0;0.0;0.0;0.0;0.0;0.0;2.0;31.0;31.0;6.0;38.0;7.0;10.0;0.0;0.0;1.0;2.0;8.0;0.0;0.0;0.0;4.0;0.0;24.0;22.0;68.0;15.0;21.0;0.0;4.0;6.0;1.0;14.0;9.0;261.0;2.0;3.0;0.0;44.0;0.0;8.0;100.0;7.0;0.0;1.0;0.0;0.0;0.0;36.0;10…
320424;57.0;0.0;0.0;57.0;8.0;35.0;29.0;1.0;3.0;0.0;0.0;0.0;0.0;0.0;0.0;0.0;8.0;7.0;0.0;0.0;0.0;1.0;0.0;4.0;33.0;2.0;4.0;4.0;1.0;2.0;12.0;0.0;3.0;3.0;0.0;3.0;0.0;0.0;0.0;5.0;0.0;33.0;12.0;5.0;4.0;15.0;59.0;45.0;14.0;35.0;0.0;248.0;64.0;0.0;0.0;8.0;13.0;1.0;0.0;0.0;1.0;0.0;0.0;34.0;129.0;86.0;5.0;3.0;1.0;0.0;0.0;0.0;19.0;8.0;0.0;2.0;8.0;4.0;0.0;3.0;2.0;0.0;0.0;20.0;10.0;13.0;12.0;3.0;10.0;48.0;40.0…
944420;0.0;0.0;0.0;0.0;0.0;0.0;3.0;0.0;0.0;0.0;0.0;0.0;0.0;0.0;0.0;0.0;0.0;0.0;0.0;0.0;0.0;0.0;0.0;0.0;2.0;0.0;0.0;0.0;2.0;0.0;0.0;0.0;4.0;3.0;0.0;0.0;0.0;0.0;2.0;0.0;3.0;0.0;0.0;0.0;5.0;0.0;1.0;0.0;0.0;22.0;0.0;31.0;5.0;1.0;0.0;0.0;0.0;0.0;0.0;7.0;0.0;0.0;12.0;0.0;0.0;0.0;0.0;0.0;0.0;0.0;1.0;0.0;0.0;0.0;1.0;0.0;0.0;0.0;0.0;3.0;0.0;0.0;19.0;0.0;0.0;0.0;1.0;0.0;0.0;0.0;0.0;0.0;0.0;0.0;0.0;2.0;0.0;…
36013;303.0;185.0;423.0;450.0;187.0;62.0;148.0;86.0;116.0;626.0;12.0;56.0;221.0;47.0;193.0;268.0;48.0;6.0;29.0;37.0;228.0;102.0;178.0;124.0;63.0;57.0;23.0;306.0;13.0;195.0;33.0;160.0;503.0;63.0;419.0;119.0;505.0;78.0;60.0;190.0;10.0;63.0;26.0;494.0;28.0;115.0;201.0;157.0;328.0;1109.0;33.0;116.0;95.0;131.0;58.0;60.0;139.0;37.0;166.0;78.0;59.0;51.0;89.0;68.0;73.0;19.0;106.0;20.0;6.0;22.0;50.0;22.0;…
125520;5.0;0.0;0.0;0.0;0.0;0.0;1.0;0.0;2.0;0.0;8.0;4.0;0.0;19.0;17.0;0.0;0.0;10.0;2.0;0.0;0.0;0.0;0.0;1.0;7.0;0.0;6.0;0.0;173.0;14.0;2.0;2.0;25.0;11.0;10.0;0.0;0.0;1.0;2.0;3.0;0.0;3.0;0.0;0.0;0.0;0.0;3.0;0.0;0.0;25.0;4.0;0.0;0.0;21.0;1.0;1.0;0.0;34.0;76.0;392.0;79.0;62.0;455.0;9.0;3.0;0.0;10.0;22.0;3.0;0.0;52.0;63.0;1.0;0.0;1.0;1.0;1.0;1.0;1.0;9.0;0.0;5.0;88.0;59.0;6.0;5.0;0.0;2.0;6.0;0.0;1.0;1.0…
2400250;23.0;4.0;3.0;0.0;0.0;3.0;5.0;44.0;4.0;7.0;0.0;2.0;7.0;0.0;38.0;0.0;5.0;5.0;0.0;1.0;2.0;4.0;2.0;17.0;2.0;0.0;64.0;0.0;8.0;35.0;2.0;3.0;13.0;0.0;10.0;3.0;32.0;39.0;93.0;34.0;1.0;25.0;4.0;3.0;16.0;11.0;6.0;5.0;4.0;14.0;0.0;47.0;5.0;24.0;7.0;3.0;4.0;139.0;623.0;3.0;7.0;13.0;16.0;3.0;25.0;46.0;1.0;0.0;3.0;2.0;2.0;1.0;19.0;40.0;18.0;14.0;19.0;36.0;69.0;777.0;154.0;11.0;24.0;55.0;32.0;0.0;0.0;2.…
346142;2.0;213.0;79.0;12.0;129.0;16.0;26.0;35.0;39.0;54.0;269.0;0.0;22.0;3.0;14.0;35.0;3.0;2.0;1.0;0.0;0.0;0.0;0.0;4.0;11.0;1.0;30.0;15.0;8.0;25.0;17.0;20.0;1.0;17.0;1.0;4.0;1.0;3.0;0.0;5.0;1.0;10.0;15.0;63.0;4.0;15.0;0.0;11.0;9.0;78.0;6.0;3.0;3.0;15.0;6.0;0.0;2.0;0.0;0.0;12.0;10.0;5.0;2.0;14.0;5.0;3.0;19.0;8.0;0.0;8.0;8.0;1.0;9.0;3.0;3.0;35.0;3.0;3.0;2.0;0.0;7.0;10.0;0.0;5.0;2.0;99.0;16.0;8.0;2.…
544177;0.0;0.0;0.0;3.0;1.0;1.0;2.0;0.0;2.0;0.0;14.0;23.0;0.0;0.0;0.0;0.0;0.0;0.0;0.0;0.0;1.0;0.0;0.0;2.0;0.0;0.0;3.0;0.0;1.0;1.0;0.0;0.0;1.0;0.0;0.0;0.0;0.0;0.0;2.0;0.0;1.0;0.0;0.0;0.0;0.0;0.0;0.0;0.0;0.0;60.0;0.0;0.0;0.0;2.0;0.0;0.0;0.0;0.0;0.0;3.0;2.0;1.0;9.0;0.0;1.0;1.0;0.0;0.0;5.0;0.0;0.0;0.0;2.0;0.0;0.0;2.0;0.0;6.0;5.0;9.0;26.0;1.0;172.0;177.0;154.0;14.0;17.0;60.0;46.0;21.0;18.0;8.0;15.0;9.0…
1098634;194.0;30.0;47.0;55.0;44.0;9.0;2.0;0.0;0.0;0.0;1.0;7.0;3.0;5.0;17.0;4.0;11.0;4.0;0.0;0.0;9.0;0.0;3.0;6.0;0.0;0.0;0.0;0.0;0.0;56.0;2.0;1.0;50.0;16.0;44.0;1.0;61.0;109.0;47.0;114.0;9.0;30.0;33.0;56.0;26.0;22.0;24.0;35.0;56.0;141.0;10.0;12.0;6.0;0.0;0.0;2.0;2.0;0.0;2.0;0.0;1.0;1.0;0.0;0.0;0.0;0.0;3.0;0.0;0.0;0.0;0.0;5.0;0.0;0.0;0.0;0.0;0.0;90.0;24.0;9.0;13.0;97.0;2.0;0.0;0.0;1.0;27.0;13.0;8.0…
20395;3.0;0.0;38.0;16.0;92.0;0.0;1.0;11.0;2.0;9.0;2.0;4.0;1.0;0.0;1.0;101.0;14.0;1.0;2.0;1.0;2.0;9.0;3.0;1.0;3.0;2.0;0.0;3.0;0.0;0.0;2.0;16.0;0.0;0.0;0.0;16.0;19.0;0.0;0.0;3.0;0.0;0.0;0.0;34.0;0.0;1.0;5.0;0.0;0.0;15.0;0.0;1.0;0.0;11.0;0.0;0.0;0.0;0.0;0.0;0.0;3.0;1.0;0.0;1.0;11.0;0.0;1.0;0.0;0.0;0.0;0.0;0.0;0.0;1.0;0.0;15.0;1.0;0.0;0.0;0.0;0.0;0.0;0.0;0.0;0.0;0.0;0.0;0.0;0.0;0.0;0.0;0.0;0.0;0.0;0.…
1897510;0.0;0.0;0.0;0.0;0.0;0.0;27.0;7.0;4.0;33.0;0.0;0.0;0.0;1.0;0.0;10.0;21.0;3.0;0.0;1.0;0.0;0.0;0.0;0.0;1.0;0.0;0.0;0.0;2.0;0.0;10.0;1.0;0.0;1.0;0.0;0.0;0.0;0.0;0.0;0.0;1.0;0.0;0.0;0.0;0.0;0.0;0.0;0.0;0.0;1.0;0.0;2.0;0.0;0.0;0.0;5.0;0.0;0.0;0.0;0.0;0.0;0.0;0.0;3.0;3.0;0.0;1.0;0.0;0.0;0.0;0.0;0.0;1.0;0.0;0.0;11.0;0.0;0.0;0.0;0.0;0.0;0.0;0.0;0.0;0.0;0.0;1.0;0.0;2.0;0.0;0.0;0.0;0.0;0.0;0.0;0.0;0…
552287;2173.0;38.0;13.0;8.0;16.0;48.0;64.0;43.0;10.0;0.0;143.0;14.0;7.0;41.0;118.0;1.0;25.0;78.0;6.0;0.0;15.0;35.0;10.0;5750.0;106.0;92.0;58.0;46.0;136.0;145.0;51.0;2.0;2617.0;119.0;478.0;42.0;541.0;5481.0;1157.0;5050.0;270.0;95.0;19.0;7.0;182.0;23.0;47.0;29.0;41.0;117.0;16.0;200.0;31.0;1260.0;865.0;20.0;8.0;1389.0;525.0;4.0;13.0;31.0;1.0;8.0;135.0;75.0;68.0;28.0;19.0;17.0;1679.0;1299.0;114.0;75.…
233724;12.0;15.0;17.0;15.0;25.0;7.0;4.0;12.0;54.0;2.0;31.0;6.0;26.0;1.0;2.0;14.0;4.0;1.0;15.0;5.0;5.0;4.0;8.0;38.0;10.0;1.0;2.0;22.0;2.0;6.0;10.0;1.0;61.0;121.0;71.0;1.0;82.0;5.0;2.0;5.0;0.0;1.0;2.0;13.0;0.0;3.0;2.0;9.0;6.0;24.0;1.0;26.0;1.0;24.0;15.0;16.0;3.0;0.0;4.0;0.0;4.0;2.0;0.0;0.0;5.0;0.0;37.0;8.0;9.0;4.0;4.0;1.0;0.0;2.0;6.0;6.0;0.0;1.0;0.0;2.0;7.0;0.0;10.0;0.0;0.0;14.0;8.0;2.0;1.0;2.0;1.0…
4300142;0.0;0.0;0.0;9.0;0.0;0.0;1.0;1.0;6.0;8.0;0.0;2.0;0.0;1.0;0.0;20.0;9.0;2.0;0.0;0.0;7.0;3.0;2.0;0.0;1.0;0.0;4.0;2.0;0.0;0.0;4.0;0.0;0.0;2.0;0.0;1.0;2.0;3.0;0.0;0.0;2.0;0.0;0.0;3.0;0.0;0.0;2.0;1.0;14.0;8.0;1.0;0.0;0.0;3.0;0.0;0.0;0.0;0.0;0.0;0.0;0.0;0.0;0.0;1.0;4.0;0.0;0.0;0.0;3.0;0.0;0.0;0.0;0.0;0.0;0.0;3.0;0.0;0.0;0.0;0.0;0.0;0.0;3.0;0.0;0.0;2.0;4.0;0.0;0.0;5.0;0.0;0.0;0.0;0.0;0.0;0.0;0.0;0…
895220;115.0;206.0;94.0;39.0;54.0;18.0;14.0;9.0;127.0;131.0;37.0;31.0;227.0;15.0;138.0;116.0;12.0;30.0;21.0;34.0;256.0;9.0;173.0;310.0;41.0;47.0;26.0;16.0;34.0;86.0;13.0;27.0;130.0;49.0;278.0;22.0;321.0;76.0;63.0;72.0;15.0;37.0;34.0;90.0;35.0;19.0;19.0;17.0;7.0;50.0;8.0;19.0;4.0;530.0;120.0;4.0;3.0;119.0;111.0;18.0;31.0;44.0;38.0;40.0;15.0;20.0;27.0;40.0;32.0;91.0;30.0;32.0;12.0;9.0;17.0;7.0;20.0…
3702532;0.0;0.0;0.0;0.0;2.0;8.0;5.0;18.0;15.0;6.0;311.0;0.0;7.0;0.0;31.0;20.0;5.0;3.0;0.0;0.0;2.0;1.0;3.0;0.0;0.0;0.0;16.0;73.0;77.0;14.0;17.0;4.0;7.0;45.0;19.0;4.0;16.0;3.0;0.0;1.0;0.0;0.0;2.0;2.0;0.0;0.0;3.0;4.0;0.0;28.0;1.0;72.0;0.0;9.0;27.0;4.0;2.0;49.0;20.0;0.0;2.0;2.0;0.0;4.0;23.0;9.0;0.0;0.0;0.0;0.0;0.0;0.0;23.0;4.0;0.0;95.0;0.0;7.0;16.0;45.0;7.0;176.0;4.0;0.0;47.0;209.0;219.0;123.0;0.0;35…
662018;0.0;1.0;2.0;4.0;2.0;10.0;0.0;0.0;122.0;6.0;14.0;3.0;0.0;0.0;0.0;6.0;0.0;0.0;0.0;0.0;0.0;0.0;0.0;0.0;0.0;0.0;0.0;0.0;1.0;0.0;0.0;0.0;0.0;0.0;5.0;0.0;0.0;0.0;0.0;0.0;0.0;0.0;0.0;8.0;0.0;0.0;0.0;0.0;0.0;0.0;0.0;0.0;0.0;0.0;0.0;0.0;0.0;0.0;0.0;0.0;0.0;0.0;0.0;0.0;0.0;0.0;0.0;0.0;0.0;0.0;0.0;0.0;0.0;0.0;0.0;0.0;0.0;0.0;0.0;0.0;0.0;0.0;102.0;0.0;0.0;4.0;1.0;0.0;0.0;0.0;0.0;0.0;0.0;0.0;0.0;1.0;0.…
218061;1.0;0.0;0.0;0.0;0.0;0.0;0.0;1.0;0.0;1.0;0.0;3.0;0.0;1.0;4.0;1.0;0.0;6.0;0.0;0.0;2.0;0.0;0.0;2.0;8.0;0.0;41.0;1.0;72.0;4.0;1.0;2.0;8.0;30.0;0.0;0.0;5.0;1.0;3.0;3.0;0.0;0.0;0.0;0.0;1.0;0.0;0.0;0.0;0.0;27.0;0.0;0.0;0.0;8.0;1.0;0.0;0.0;0.0;3.0;16.0;8.0;7.0;19.0;13.0;10.0;0.0;3.0;3.0;5.0;0.0;6.0;4.0;10.0;1.0;0.0;2.0;2.0;1.0;1.0;12.0;2.0;0.0;46.0;104.0;8.0;2.0;4.0;10.0;6.0;3.0;12.0;2.0;1.0;26.0;…
1080100;0.0;0.0;0.0;0.0;0.0;5.0;2.0;4.0;2.0;0.0;0.0;4.0;0.0;2.0;1.0;0.0;0.0;1.0;0.0;0.0;2.0;0.0;0.0;5.0;2.0;0.0;0.0;3.0;7.0;0.0;0.0;0.0;1.0;150.0;12.0;0.0;8.0;0.0;0.0;3.0;4.0;1.0;0.0;0.0;0.0;0.0;1.0;0.0;2.0;29.0;0.0;0.0;0.0;3.0;3.0;0.0;0.0;0.0;1.0;148.0;9.0;5.0;182.0;41.0;1.0;8.0;3.0;3.0;1.0;0.0;1.0;3.0;0.0;0.0;0.0;3.0;0.0;0.0;0.0;1.0;0.0;0.0;66.0;0.0;0.0;0.0;0.0;0.0;0.0;2.0;0.0;0.0;4.0;0.0;0.0;6…
726414;208.0;2062.0;1085.0;256.0;1451.0;119.0;76.0;304.0;234.0;868.0;5669.0;120.0;185.0;93.0;193.0;561.0;100.0;27.0;56.0;50.0;92.0;19.0;54.0;184.0;60.0;35.0;137.0;193.0;127.0;247.0;70.0;227.0;144.0;316.0;513.0;34.0;283.0;113.0;80.0;45.0;224.0;391.0;269.0;1055.0;192.0;240.0;87.0;197.0;333.0;580.0;32.0;77.0;29.0;174.0;79.0;60.0;38.0;89.0;208.0;77.0;39.0;56.0;88.0;80.0;107.0;65.0;112.0;22.0;48.0;54.…
209628;452.0;183.0;255.0;181.0;231.0;45.0;121.0;7.0;75.0;355.0;12.0;36.0;11.0;61.0;64.0;155.0;74.0;73.0;3.0;9.0;30.0;18.0;15.0;128.0;6.0;8.0;4.0;76.0;0.0;263.0;142.0;59.0;390.0;4.0;89.0;81.0;96.0;195.0;94.0;330.0;7.0;153.0;85.0;308.0;75.0;139.0;175.0;106.0;250.0;531.0;32.0;99.0;16.0;57.0;33.0;29.0;38.0;9.0;22.0;6.0;30.0;77.0;5.0;30.0;6.0;2.0;2.0;2.0;0.0;11.0;11.0;24.0;19.0;22.0;28.0;11.0;4.0;4.0;…
516569;13.0;8.0;34.0;4.0;14.0;0.0;3.0;213.0;234.0;80.0;0.0;43.0;72.0;72.0;66.0;93.0;63.0;120.0;35.0;25.0;80.0;31.0;104.0;37.0;56.0;82.0;123.0;2.0;7.0;8.0;121.0;146.0;6.0;117.0;100.0;124.0;253.0;2.0;1.0;19.0;0.0;1.0;0.0;7.0;0.0;4.0;4.0;0.0;1.0;22.0;11.0;0.0;0.0;54.0;4.0;5.0;0.0;5.0;5.0;9.0;0.0;3.0;9.0;33.0;51.0;22.0;55.0;36.0;25.0;86.0;65.0;31.0;55.0;54.0;22.0;78.0;9.0;0.0;0.0;3.0;0.0;0.0;0.0;8.0;…
729833;28.0;711.0;85.0;16.0;67.0;89.0;62.0;147.0;6.0;16.0;457.0;11.0;6.0;11.0;22.0;370.0;115.0;52.0;11.0;10.0;2.0;42.0;3.0;0.0;11.0;0.0;8.0;56.0;37.0;46.0;78.0;578.0;5.0;34.0;6.0;106.0;7.0;8.0;30.0;38.0;149.0;330.0;193.0;40.0;18.0;7.0;5.0;250.0;215.0;201.0;1.0;433.0;51.0;0.0;0.0;26.0;107.0;0.0;1.0;4.0;7.0;51.0;4.0;35.0;131.0;29.0;5.0;0.0;0.0;0.0;0.0;0.0;3.0;3.0;1.0;42.0;0.0;25.0;1.0;11.0;155.0;65…
208972;0.0;0.0;2.0;0.0;0.0;0.0;0.0;0.0;24.0;0.0;0.0;3.0;0.0;0.0;0.0;0.0;0.0;0.0;0.0;0.0;0.0;0.0;0.0;0.0;0.0;0.0;0.0;0.0;0.0;0.0;0.0;0.0;0.0;0.0;0.0;0.0;0.0;0.0;0.0;0.0;0.0;0.0;0.0;0.0;0.0;0.0;0.0;0.0;0.0;8.0;127.0;0.0;0.0;0.0;0.0;0.0;0.0;0.0;0.0;0.0;0.0;0.0;0.0;0.0;0.0;0.0;0.0;0.0;0.0;0.0;1.0;0.0;0.0;0.0;0.0;0.0;0.0;0.0;0.0;0.0;0.0;0.0;19.0;0.0;0.0;0.0;0.0;0.0;0.0;0.0;0.0;0.0;0.0;0.0;0.0;0.0;0.0;…
4477200;15.0;5.0;27.0;1.0;17.0;0.0;0.0;1.0;1.0;0.0;0.0;4.0;0.0;0.0;0.0;7.0;0.0;0.0;0.0;0.0;0.0;0.0;0.0;0.0;0.0;0.0;0.0;3.0;0.0;0.0;0.0;0.0;98.0;5.0;3.0;0.0;1.0;36.0;7.0;66.0;0.0;0.0;0.0;8.0;1.0;1.0;1.0;1.0;5.0;1.0;1.0;1.0;0.0;0.0;1.0;1.0;0.0;0.0;0.0;0.0;0.0;0.0;0.0;0.0;2.0;1.0;0.0;0.0;0.0;0.0;0.0;0.0;0.0;0.0;0.0;0.0;0.0;5.0;1.0;1.0;0.0;9.0;1.0;0.0;0.0;0.0;0.0;0.0;0.0;0.0;0.0;0.0;0.0;0.0;0.0;2.0;1…
287413;0.0;1.0;0.0;0.0;4.0;0.0;0.0;0.0;167.0;8.0;20.0;0.0;0.0;0.0;0.0;0.0;0.0;0.0;0.0;0.0;0.0;0.0;0.0;0.0;0.0;0.0;0.0;0.0;0.0;0.0;0.0;0.0;0.0;0.0;0.0;0.0;0.0;0.0;0.0;0.0;0.0;0.0;0.0;6.0;0.0;0.0;0.0;0.0;0.0;0.0;10.0;0.0;0.0;0.0;0.0;0.0;0.0;0.0;0.0;0.0;0.0;0.0;0.0;0.0;0.0;0.0;0.0;0.0;0.0;0.0;0.0;0.0;0.0;0.0;0.0;0.0;0.0;0.0;0.0;0.0;0.0;0.0;2.0;0.0;0.0;70.0;0.0;0.0;0.0;0.0;0.0;0.0;0.0;0.0;0.0;0.0;0.0…
89151;0.0;0.0;0.0;0.0;0.0;0.0;0.0;7.0;0.0;0.0;0.0;5.0;23.0;4.0;8.0;10.0;8.0;0.0;7.0;4.0;34.0;0.0;22.0;7.0;22.0;4.0;0.0;7.0;0.0;1.0;0.0;0.0;5.0;20.0;55.0;4.0;48.0;0.0;0.0;0.0;0.0;0.0;0.0;0.0;1.0;0.0;0.0;0.0;0.0;0.0;1.0;0.0;0.0;28.0;22.0;0.0;0.0;3.0;3.0;0.0;0.0;0.0;0.0;0.0;0.0;5.0;15.0;7.0;4.0;2.0;6.0;0.0;0.0;0.0;1.0;43.0;0.0;0.0;0.0;0.0;0.0;0.0;0.0;0.0;0.0;0.0;0.0;0.0;0.0;0.0;0.0;0.0;0.0;0.0;0.0;0…
1739135;2.0;5.0;9.0;4.0;3.0;1.0;2.0;2.0;9.0;5.0;4.0;1.0;0.0;1.0;1.0;2.0;4.0;0.0;0.0;0.0;2.0;0.0;0.0;1.0;0.0;0.0;0.0;0.0;3.0;1.0;3.0;1.0;4.0;3.0;2.0;2.0;3.0;4.0;0.0;0.0;0.0;1.0;2.0;15.0;8.0;3.0;0.0;1.0;0.0;4.0;1.0;1.0;0.0;5.0;0.0;0.0;0.0;0.0;2.0;0.0;1.0;0.0;1.0;1.0;2.0;0.0;2.0;1.0;1.0;0.0;0.0;0.0;0.0;0.0;1.0;0.0;0.0;2.0;6.0;1.0;15.0;17.0;2.0;1.0;4.0;0.0;4.0;3.0;1.0;5.0;4.0;2.0;1.0;0.0;7.0;7.0;7.0;…
4353032;27.0;50.0;50.0;25.0;38.0;0.0;1.0;20.0;67.0;716.0;0.0;6.0;27.0;26.0;108.0;1273.0;16.0;72.0;9.0;11.0;12.0;7.0;3.0;41.0;3.0;5.0;5.0;0.0;0.0;212.0;205.0;18.0;5.0;0.0;41.0;19.0;40.0;6.0;6.0;5.0;2.0;4.0;1.0;30.0;6.0;2.0;1.0;0.0;3.0;40.0;1.0;0.0;0.0;32.0;24.0;6.0;0.0;11.0;70.0;107.0;151.0;99.0;130.0;6.0;1.0;6.0;11.0;3.0;10.0;1.0;9.0;13.0;6.0;0.0;3.0;22.0;2.0;0.0;0.0;0.0;0.0;0.0;0.0;0.0;1.0;0.0;4…
629930;6.0;1.0;1.0;1.0;2.0;2.0;5.0;1.0;23.0;10.0;0.0;0.0;0.0;0.0;0.0;0.0;0.0;2.0;0.0;0.0;0.0;8.0;2.0;0.0;6.0;1.0;0.0;0.0;0.0;0.0;3.0;48.0;0.0;0.0;0.0;17.0;0.0;2.0;0.0;6.0;0.0;1.0;3.0;6.0;0.0;2.0;1.0;0.0;8.0;4.0;0.0;39.0;2.0;3.0;0.0;11.0;4.0;0.0;0.0;0.0;0.0;0.0;0.0;7.0;17.0;5.0;4.0;1.0;1.0;1.0;1.0;1.0;2.0;4.0;2.0;28.0;1.0;0.0;0.0;0.0;0.0;0.0;0.0;0.0;0.0;0.0;0.0;1.0;0.0;1.0;0.0;0.0;1.0;0.0;0.0;0.0;…
4353038;0.0;0.0;1.0;0.0;0.0;0.0;0.0;0.0;9.0;5.0;0.0;0.0;0.0;1.0;0.0;0.0;0.0;0.0;0.0;0.0;0.0;1.0;1.0;56.0;8.0;6.0;4.0;0.0;0.0;0.0;0.0;0.0;0.0;1.0;2.0;0.0;2.0;0.0;0.0;0.0;0.0;0.0;0.0;0.0;0.0;0.0;2.0;5.0;2.0;2.0;0.0;8.0;0.0;42.0;5.0;0.0;0.0;7.0;12.0;0.0;15.0;0.0;0.0;1.0;4.0;5.0;8.0;3.0;2.0;2.0;10.0;6.0;4.0;5.0;15.0;13.0;10.0;2.0;0.0;0.0;0.0;0.0;0.0;0.0;0.0;0.0;0.0;0.0;0.0;0.0;0.0;0.0;0.0;0.0;0.0;0.0…
4322804;6.0;0.0;0.0;6.0;0.0;3.0;14.0;1.0;2.0;4.0;25.0;9.0;0.0;3.0;0.0;0.0;0.0;0.0;0.0;0.0;0.0;7.0;0.0;0.0;1.0;0.0;3.0;15.0;23.0;0.0;0.0;2.0;6.0;17.0;0.0;0.0;0.0;0.0;0.0;2.0;0.0;0.0;1.0;14.0;0.0;0.0;5.0;0.0;7.0;16.0;2.0;37.0;7.0;1.0;0.0;4.0;2.0;0.0;0.0;1.0;1.0;0.0;1.0;0.0;5.0;8.0;1.0;0.0;0.0;0.0;0.0;0.0;0.0;0.0;0.0;4.0;0.0;12.0;0.0;4.0;0.0;0.0;2.0;9.0;9.0;46.0;39.0;5.0;1.0;12.0;3.0;2.0;6.0;12.0;10…
253712;35.0;232.0;41.0;9.0;155.0;1.0;25.0;67.0;37.0;558.0;1.0;0.0;11.0;0.0;0.0;43.0;7.0;10.0;1.0;6.0;1.0;1.0;4.0;22.0;4.0;18.0;65.0;0.0;0.0;2.0;53.0;7.0;24.0;0.0;2.0;0.0;0.0;23.0;8.0;9.0;0.0;0.0;5.0;87.0;1.0;11.0;5.0;0.0;0.0;11.0;8.0;9.0;4.0;39.0;3.0;0.0;4.0;2.0;9.0;1.0;8.0;6.0;8.0;6.0;6.0;4.0;5.0;3.0;6.0;470.0;5.0;6.0;1.0;5.0;6.0;0.0;5.0;0.0;0.0;0.0;0.0;0.0;0.0;0.0;0.0;0.0;2.0;0.0;0.0;0.0;0.0;0.…
952082;0.0;0.0;0.0;0.0;0.0;3.0;1.0;14.0;0.0;0.0;0.0;3.0;0.0;2.0;0.0;0.0;0.0;0.0;0.0;0.0;0.0;0.0;0.0;1.0;35.0;0.0;2.0;2.0;10.0;0.0;0.0;1.0;31.0;194.0;0.0;0.0;0.0;0.0;0.0;17.0;33.0;0.0;0.0;0.0;1.0;0.0;1.0;0.0;3.0;69.0;1.0;0.0;0.0;8.0;0.0;0.0;0.0;0.0;1.0;15.0;2.0;0.0;17.0;0.0;0.0;17.0;6.0;2.0;0.0;0.0;1.0;13.0;0.0;0.0;0.0;29.0;0.0;3.0;0.0;0.0;0.0;3.0;73.0;0.0;0.0;1.0;0.0;0.0;0.0;0.0;0.0;0.0;0.0;0.0;2…
36221;3.0;2.0;1.0;1.0;0.0;0.0;0.0;2.0;0.0;1.0;1.0;0.0;5.0;0.0;5.0;4.0;0.0;1.0;3.0;0.0;3.0;0.0;3.0;2.0;0.0;1.0;2.0;3.0;0.0;0.0;0.0;0.0;7.0;35.0;6.0;0.0;9.0;0.0;0.0;0.0;0.0;2.0;0.0;1.0;0.0;0.0;1.0;0.0;0.0;0.0;0.0;0.0;0.0;6.0;0.0;0.0;0.0;0.0;1.0;1.0;0.0;0.0;0.0;0.0;0.0;2.0;2.0;2.0;3.0;2.0;0.0;0.0;0.0;0.0;0.0;0.0;0.0;0.0;0.0;0.0;0.0;0.0;0.0;0.0;0.0;1.0;2.0;0.0;0.0;0.0;0.0;2.0;0.0;0.0;0.0;0.0;0.0;0.0;…
1143661;0.0;0.0;0.0;0.0;1.0;17.0;44.0;1.0;232.0;12.0;1.0;18.0;0.0;6.0;2.0;0.0;3.0;29.0;0.0;0.0;0.0;0.0;0.0;0.0;7.0;0.0;23.0;0.0;391.0;12.0;2.0;6.0;0.0;3.0;0.0;0.0;0.0;0.0;0.0;0.0;26.0;39.0;27.0;1.0;0.0;0.0;8.0;12.0;6.0;28.0;0.0;10.0;1.0;0.0;0.0;4.0;1.0;0.0;0.0;490.0;38.0;39.0;582.0;166.0;145.0;0.0;0.0;0.0;0.0;0.0;0.0;0.0;610.0;2.0;0.0;188.0;0.0;0.0;0.0;0.0;0.0;0.0;0.0;1.0;41.0;18.0;36.0;45.0;28.0…
1106617;11111.0;4246.0;2117.0;1993.0;2545.0;1909.0;1880.0;1402.0;6121.0;3460.0;5062.0;571.0;5046.0;997.0;5134.0;2185.0;1773.0;669.0;905.0;924.0;9325.0;906.0;6766.0;5119.0;1665.0;764.0;1904.0;2140.0;1434.0;4667.0;1386.0;2997.0;11528.0;2013.0;16765.0;1683.0;15909.0;6252.0;4954.0;10169.0;359.0;2342.0;1557.0;2791.0;5317.0;988.0;928.0;2426.0;2546.0;3779.0;438.0;2778.0;882.0;6999.0;3581.0;1614.0;855.0;…
1130747;2.0;28.0;8.0;1.0;28.0;0.0;1.0;3.0;7.0;62.0;1.0;0.0;0.0;0.0;0.0;5.0;0.0;0.0;0.0;0.0;0.0;0.0;1.0;1.0;1.0;1.0;5.0;0.0;0.0;0.0;12.0;2.0;2.0;0.0;1.0;0.0;2.0;2.0;0.0;1.0;0.0;0.0;0.0;9.0;0.0;0.0;0.0;0.0;0.0;3.0;1.0;0.0;0.0;3.0;0.0;0.0;0.0;0.0;0.0;0.0;1.0;1.0;0.0;0.0;1.0;1.0;0.0;0.0;0.0;56.0;2.0;0.0;0.0;0.0;2.0;0.0;1.0;0.0;0.0;0.0;0.0;0.0;0.0;0.0;0.0;0.0;0.0;0.0;0.0;0.0;0.0;0.0;0.0;0.0;0.0;0.0;0.…
548887;148.0;1.0;0.0;1.0;0.0;67.0;64.0;10.0;31.0;1.0;2.0;12.0;0.0;40.0;22.0;0.0;1.0;328.0;0.0;0.0;0.0;2.0;1.0;15.0;59.0;0.0;36.0;0.0;161.0;26.0;84.0;5.0;93.0;18.0;33.0;0.0;26.0;9.0;45.0;60.0;418.0;145.0;64.0;0.0;18.0;8.0;24.0;176.0;47.0;299.0;7.0;643.0;104.0;10.0;1.0;44.0;10.0;9.0;46.0;57.0;9.0;17.0;79.0;209.0;185.0;8.0;11.0;35.0;13.0;1.0;52.0;84.0;154.0;5.0;7.0;496.0;5.0;50.0;5.0;138.0;0.0;47.0;…
4338742;0.0;0.0;0.0;0.0;0.0;1.0;0.0;9.0;6.0;0.0;0.0;0.0;3.0;0.0;0.0;0.0;4.0;0.0;0.0;1.0;0.0;0.0;0.0;6.0;1.0;0.0;0.0;16.0;0.0;0.0;0.0;0.0;8.0;22.0;0.0;0.0;30.0;0.0;0.0;0.0;0.0;0.0;0.0;0.0;0.0;0.0;0.0;0.0;2.0;1.0;0.0;0.0;0.0;0.0;0.0;0.0;0.0;0.0;0.0;0.0;0.0;0.0;0.0;2.0;8.0;0.0;0.0;0.0;0.0;0.0;0.0;0.0;0.0;0.0;0.0;0.0;0.0;0.0;0.0;0.0;0.0;3.0;0.0;0.0;0.0;0.0;0.0;0.0;0.0;0.0;0.0;0.0;0.0;0.0;0.0;0.0;0.0;…
564309;342.0;393.0;485.0;410.0;425.0;188.0;394.0;1002.0;135.0;239.0;758.0;205.0;38.0;53.0;97.0;253.0;255.0;194.0;20.0;11.0;38.0;85.0;5.0;94.0;375.0;11.0;237.0;182.0;230.0;162.0;171.0;195.0;271.0;236.0;172.0;111.0;136.0;208.0;148.0;348.0;55.0;319.0;101.0;499.0;279.0;167.0;143.0;204.0;268.0;711.0;18.0;1276.0;337.0;36.0;123.0;538.0;370.0;185.0;428.0;7.0;72.0;96.0;8.0;329.0;852.0;240.0;170.0;33.0;37.…
4434025;7.0;1.0;0.0;2.0;3.0;0.0;0.0;6.0;2.0;7.0;0.0;0.0;2.0;1.0;3.0;3.0;1.0;1.0;0.0;2.0;3.0;1.0;2.0;3.0;8.0;3.0;0.0;17.0;0.0;1.0;0.0;2.0;16.0;4.0;4.0;5.0;7.0;4.0;4.0;2.0;0.0;3.0;1.0;2.0;3.0;0.0;4.0;3.0;6.0;35.0;1.0;3.0;0.0;1.0;4.0;0.0;1.0;1.0;1.0;0.0;2.0;2.0;0.0;0.0;0.0;3.0;5.0;3.0;1.0;0.0;1.0;0.0;0.0;1.0;0.0;3.0;1.0;0.0;2.0;1.0;0.0;18.0;0.0;0.0;0.0;0.0;0.0;0.0;0.0;0.0;0.0;4.0;0.0;0.0;1.0;1.0;2.0…
141075;4.0;5.0;8.0;4.0;3.0;3.0;4.0;5.0;22.0;3.0;7.0;0.0;9.0;0.0;12.0;7.0;0.0;2.0;1.0;1.0;9.0;0.0;2.0;8.0;2.0;0.0;2.0;0.0;1.0;3.0;0.0;1.0;7.0;8.0;14.0;0.0;5.0;5.0;4.0;7.0;6.0;1.0;2.0;13.0;2.0;2.0;2.0;5.0;5.0;10.0;0.0;8.0;0.0;15.0;2.0;2.0;3.0;2.0;1.0;3.0;1.0;2.0;2.0;2.0;4.0;3.0;2.0;4.0;0.0;1.0;1.0;0.0;1.0;1.0;1.0;1.0;0.0;10.0;1.0;2.0;2.0;12.0;1.0;2.0;0.0;13.0;12.0;3.0;1.0;5.0;1.0;2.0;2.0;2.0;4.0;8.…
706547;2.0;3.0;5.0;3.0;6.0;2.0;1.0;1.0;6.0;1.0;19.0;0.0;0.0;1.0;2.0;4.0;7.0;1.0;1.0;1.0;1.0;1.0;4.0;5.0;1.0;0.0;2.0;6.0;3.0;3.0;4.0;1.0;9.0;12.0;4.0;2.0;11.0;0.0;0.0;2.0;2.0;1.0;1.0;12.0;0.0;1.0;2.0;4.0;1.0;5.0;1.0;0.0;0.0;7.0;0.0;0.0;0.0;2.0;0.0;0.0;0.0;0.0;2.0;2.0;2.0;3.0;1.0;0.0;0.0;0.0;0.0;0.0;0.0;0.0;4.0;0.0;0.0;2.0;1.0;1.0;4.0;6.0;1.0;7.0;1.0;28.0;18.0;3.0;2.0;1.0;1.0;0.0;2.0;0.0;0.0;0.0;0.…
277768;2.0;0.0;3.0;0.0;0.0;0.0;1.0;1.0;15.0;3.0;1.0;2.0;0.0;1.0;0.0;2.0;0.0;9.0;0.0;0.0;1.0;0.0;1.0;0.0;1.0;0.0;0.0;0.0;16.0;0.0;6.0;0.0;5.0;0.0;2.0;0.0;0.0;0.0;1.0;0.0;2.0;1.0;1.0;8.0;0.0;1.0;3.0;0.0;0.0;2.0;0.0;0.0;0.0;0.0;1.0;0.0;0.0;1.0;0.0;5.0;9.0;8.0;3.0;16.0;17.0;1.0;0.0;0.0;0.0;0.0;1.0;1.0;1.0;1.0;0.0;13.0;0.0;2.0;2.0;0.0;0.0;0.0;0.0;0.0;1.0;8.0;36.0;10.0;3.0;2.0;1.0;0.0;0.0;0.0;0.0;0.0;0…
805093;9.0;1.0;0.0;0.0;1.0;1.0;0.0;0.0;1.0;0.0;3.0;0.0;3.0;3.0;3.0;0.0;1.0;0.0;0.0;1.0;17.0;0.0;16.0;23.0;0.0;0.0;0.0;1.0;0.0;2.0;0.0;1.0;23.0;4.0;27.0;0.0;38.0;3.0;5.0;4.0;0.0;1.0;2.0;0.0;2.0;0.0;0.0;0.0;1.0;2.0;2.0;1.0;0.0;30.0;14.0;1.0;0.0;0.0;0.0;1.0;0.0;0.0;1.0;0.0;0.0;0.0;0.0;0.0;0.0;1.0;1.0;1.0;0.0;0.0;0.0;0.0;0.0;7.0;0.0;4.0;1.0;11.0;0.0;5.0;0.0;1.0;1.0;2.0;0.0;0.0;0.0;0.0;0.0;2.0;0.0;2.0…
837424;18.0;28.0;65.0;32.0;59.0;12.0;83.0;10.0;14.0;45.0;27.0;6.0;6.0;11.0;17.0;63.0;13.0;14.0;11.0;13.0;21.0;3.0;11.0;7.0;12.0;1.0;20.0;4.0;19.0;13.0;16.0;23.0;19.0;39.0;7.0;2.0;3.0;7.0;2.0;27.0;9.0;6.0;1.0;64.0;0.0;57.0;42.0;7.0;29.0;102.0;3.0;15.0;2.0;8.0;9.0;7.0;6.0;1.0;13.0;33.0;12.0;3.0;25.0;9.0;12.0;7.0;5.0;0.0;3.0;10.0;4.0;4.0;11.0;6.0;1.0;19.0;0.0;56.0;0.0;1.0;1.0;40.0;6.0;3.0;0.0;59.0;8…
230249;0.0;0.0;0.0;0.0;0.0;0.0;0.0;22.0;0.0;2.0;0.0;0.0;0.0;0.0;0.0;8.0;13.0;1.0;0.0;4.0;0.0;4.0;0.0;0.0;3.0;0.0;0.0;1.0;0.0;0.0;5.0;21.0;0.0;0.0;5.0;2.0;4.0;1.0;0.0;0.0;0.0;0.0;0.0;0.0;0.0;0.0;0.0;0.0;0.0;0.0;0.0;0.0;0.0;0.0;0.0;0.0;0.0;0.0;0.0;0.0;0.0;0.0;0.0;6.0;10.0;0.0;4.0;0.0;0.0;0.0;0.0;0.0;0.0;0.0;1.0;0.0;0.0;0.0;0.0;0.0;0.0;0.0;0.0;0.0;0.0;0.0;0.0;0.0;0.0;1.0;0.0;0.0;0.0;0.0;0.0;0.0;0.0;…
565162;18.0;26.0;40.0;16.0;46.0;37.0;12.0;0.0;0.0;0.0;0.0;0.0;0.0;0.0;0.0;0.0;0.0;0.0;0.0;0.0;0.0;0.0;0.0;0.0;0.0;0.0;0.0;1.0;0.0;0.0;0.0;0.0;0.0;0.0;0.0;0.0;0.0;2.0;2.0;13.0;6.0;20.0;15.0;27.0;2.0;34.0;14.0;45.0;57.0;54.0;4.0;5.0;7.0;0.0;0.0;6.0;3.0;0.0;0.0;0.0;0.0;0.0;0.0;0.0;0.0;0.0;0.0;0.0;0.0;0.0;0.0;0.0;0.0;0.0;0.0;0.0;0.0;1.0;1.0;0.0;0.0;0.0;0.0;0.0;1.0;6.0;0.0;0.0;0.0;0.0;0.0;0.0;0.0;0.0;…
735789;2.0;5.0;13.0;3.0;7.0;1.0;1.0;13.0;96.0;190.0;5.0;0.0;8.0;4.0;10.0;6.0;7.0;3.0;1.0;1.0;8.0;1.0;5.0;109.0;42.0;41.0;18.0;0.0;2.0;2.0;0.0;12.0;0.0;6.0;12.0;0.0;2.0;0.0;0.0;2.0;0.0;0.0;0.0;1.0;0.0;0.0;0.0;1.0;0.0;4.0;0.0;0.0;0.0;38.0;117.0;0.0;0.0;81.0;64.0;0.0;30.0;63.0;0.0;6.0;14.0;22.0;68.0;21.0;13.0;23.0;33.0;22.0;11.0;24.0;27.0;22.0;13.0;0.0;0.0;0.0;0.0;0.0;0.0;8.0;0.0;5.0;8.0;0.0;2.0;0.0…
332557;0.0;0.0;0.0;0.0;0.0;1.0;0.0;0.0;4.0;0.0;1.0;9.0;0.0;1.0;0.0;0.0;2.0;1.0;0.0;0.0;1.0;0.0;0.0;0.0;2.0;0.0;13.0;1.0;5.0;2.0;0.0;1.0;0.0;2.0;0.0;1.0;0.0;1.0;1.0;0.0;4.0;1.0;1.0;0.0;0.0;0.0;1.0;1.0;0.0;26.0;2.0;0.0;0.0;0.0;0.0;1.0;0.0;0.0;0.0;4.0;2.0;2.0;5.0;2.0;0.0;0.0;0.0;1.0;0.0;0.0;0.0;1.0;6.0;1.0;0.0;0.0;0.0;4.0;1.0;18.0;1.0;1.0;92.0;48.0;25.0;3.0;5.0;17.0;3.0;5.0;1.0;7.0;20.0;1.0;1.0;1.0;…
225259;10.0;9.0;3.0;6.0;1.0;0.0;3.0;0.0;42.0;1.0;12.0;9.0;1.0;1.0;0.0;3.0;0.0;4.0;1.0;1.0;2.0;3.0;2.0;3.0;0.0;0.0;4.0;0.0;1.0;0.0;3.0;2.0;16.0;5.0;7.0;0.0;8.0;2.0;0.0;7.0;0.0;1.0;0.0;3.0;1.0;2.0;0.0;1.0;3.0;12.0;0.0;11.0;2.0;1.0;1.0;3.0;10.0;1.0;0.0;2.0;1.0;4.0;3.0;5.0;5.0;2.0;1.0;0.0;1.0;0.0;4.0;2.0;5.0;8.0;5.0;5.0;6.0;11.0;6.0;0.0;3.0;15.0;34.0;0.0;1.0;4.0;8.0;4.0;1.0;1.0;0.0;0.0;0.0;1.0;4.0;7.…
460975;1.0;0.0;0.0;0.0;0.0;6.0;2.0;0.0;2.0;0.0;0.0;5.0;0.0;1.0;0.0;0.0;0.0;14.0;0.0;0.0;0.0;0.0;0.0;0.0;0.0;0.0;0.0;0.0;0.0;5.0;0.0;0.0;0.0;0.0;0.0;0.0;0.0;0.0;11.0;0.0;80.0;80.0;20.0;0.0;5.0;1.0;2.0;2.0;2.0;112.0;1.0;6.0;1.0;0.0;0.0;0.0;0.0;1.0;0.0;0.0;1.0;0.0;1.0;0.0;0.0;0.0;0.0;0.0;0.0;0.0;0.0;0.0;0.0;0.0;0.0;0.0;0.0;8.0;0.0;146.0;0.0;0.0;42.0;27.0;83.0;0.0;9.0;115.0;93.0;46.0;5.0;7.0;18.0;0.0…
267674;1.0;1.0;3.0;0.0;0.0;0.0;0.0;0.0;0.0;0.0;0.0;0.0;1.0;0.0;2.0;0.0;1.0;3.0;0.0;0.0;0.0;1.0;0.0;0.0;0.0;0.0;0.0;0.0;0.0;15.0;8.0;16.0;0.0;3.0;0.0;44.0;0.0;0.0;0.0;1.0;0.0;0.0;0.0;0.0;0.0;0.0;0.0;0.0;0.0;0.0;0.0;0.0;0.0;0.0;0.0;2.0;0.0;0.0;0.0;0.0;0.0;0.0;0.0;0.0;0.0;0.0;0.0;0.0;0.0;0.0;0.0;0.0;0.0;0.0;0.0;0.0;0.0;0.0;0.0;0.0;0.0;0.0;0.0;0.0;0.0;0.0;5.0;0.0;0.0;1.0;0.0;0.0;1.0;0.0;0.0;0.0;0.0;0…
649373;7.0;5.0;0.0;0.0;3.0;0.0;0.0;2.0;0.0;0.0;45.0;2.0;0.0;13.0;22.0;0.0;1.0;3.0;0.0;0.0;0.0;0.0;0.0;0.0;3.0;1.0;6.0;1.0;6.0;25.0;6.0;5.0;6.0;23.0;8.0;8.0;5.0;0.0;11.0;1.0;36.0;30.0;53.0;6.0;14.0;0.0;0.0;0.0;0.0;21.0;0.0;0.0;0.0;0.0;0.0;4.0;1.0;0.0;1.0;0.0;0.0;17.0;0.0;0.0;1.0;27.0;4.0;1.0;4.0;0.0;4.0;0.0;0.0;1.0;0.0;1.0;0.0;4.0;1.0;5.0;0.0;54.0;24.0;35.0;57.0;132.0;46.0;45.0;3.0;71.0;7.0;17.0;2…
550821;50.0;43.0;0.0;6.0;7.0;208.0;32.0;1.0;0.0;0.0;13.0;2.0;4.0;2.0;8.0;0.0;5.0;2.0;1.0;1.0;4.0;0.0;11.0;0.0;0.0;0.0;0.0;3.0;1.0;0.0;3.0;0.0;1.0;0.0;15.0;0.0;37.0;11.0;34.0;25.0;278.0;294.0;165.0;5.0;332.0;18.0;45.0;339.0;165.0;342.0;3.0;237.0;67.0;1.0;2.0;23.0;21.0;0.0;0.0;2.0;0.0;2.0;0.0;0.0;0.0;20.0;0.0;0.0;0.0;0.0;3.0;0.0;0.0;5.0;1.0;0.0;0.0;212.0;29.0;89.0;16.0;109.0;11.0;5.0;6.0;9.0;227.0;…
229847;4.0;0.0;0.0;0.0;1.0;0.0;0.0;0.0;2.0;1.0;11.0;0.0;8.0;0.0;11.0;4.0;0.0;0.0;0.0;0.0;5.0;3.0;2.0;5.0;8.0;0.0;0.0;3.0;0.0;8.0;0.0;0.0;3.0;0.0;16.0;0.0;4.0;0.0;0.0;3.0;0.0;0.0;1.0;0.0;1.0;2.0;0.0;0.0;0.0;7.0;0.0;3.0;1.0;23.0;8.0;0.0;1.0;7.0;14.0;2.0;0.0;4.0;0.0;0.0;0.0;0.0;5.0;0.0;0.0;0.0;1.0;2.0;0.0;0.0;1.0;1.0;1.0;4.0;1.0;1.0;0.0;4.0;4.0;0.0;0.0;2.0;0.0;0.0;0.0;0.0;0.0;0.0;0.0;0.0;0.0;3.0;0.0…
736678;24.0;9.0;14.0;2.0;8.0;0.0;0.0;0.0;0.0;0.0;0.0;5.0;1.0;0.0;0.0;0.0;0.0;0.0;0.0;0.0;0.0;0.0;0.0;0.0;0.0;0.0;0.0;1.0;0.0;0.0;0.0;0.0;24.0;14.0;0.0;0.0;7.0;10.0;0.0;25.0;0.0;0.0;0.0;3.0;3.0;3.0;1.0;5.0;10.0;60.0;13.0;8.0;5.0;0.0;0.0;0.0;0.0;0.0;0.0;0.0;0.0;0.0;0.0;0.0;0.0;0.0;0.0;0.0;0.0;0.0;0.0;0.0;0.0;0.0;0.0;0.0;0.0;0.0;0.0;0.0;0.0;0.0;0.0;0.0;0.0;0.0;0.0;0.0;0.0;0.0;0.0;0.0;0.0;0.0;55.0;33…
541215;0.0;19.0;29.0;6.0;10.0;8.0;5.0;0.0;0.0;0.0;0.0;0.0;0.0;0.0;0.0;0.0;1.0;2.0;1.0;0.0;0.0;0.0;0.0;1.0;0.0;0.0;0.0;1.0;4.0;0.0;0.0;0.0;11.0;24.0;7.0;0.0;0.0;0.0;5.0;4.0;0.0;7.0;8.0;5.0;0.0;13.0;9.0;6.0;5.0;15.0;0.0;1.0;0.0;0.0;0.0;6.0;0.0;1.0;0.0;0.0;0.0;0.0;0.0;0.0;0.0;0.0;2.0;0.0;0.0;0.0;0.0;0.0;0.0;0.0;4.0;0.0;0.0;0.0;0.0;6.0;0.0;0.0;0.0;0.0;0.0;0.0;0.0;1.0;0.0;0.0;0.0;0.0;0.0;0.0;2.0;0.0;1…
1645783;13.0;262.0;171.0;26.0;86.0;32.0;37.0;7.0;7.0;26.0;36.0;6.0;37.0;13.0;36.0;144.0;16.0;31.0;14.0;22.0;14.0;4.0;16.0;7.0;18.0;5.0;1.0;7.0;9.0;24.0;48.0;29.0;3.0;6.0;5.0;3.0;14.0;6.0;7.0;5.0;46.0;81.0;33.0;99.0;8.0;13.0;16.0;12.0;22.0;66.0;11.0;11.0;2.0;4.0;6.0;9.0;7.0;1.0;4.0;6.0;6.0;11.0;13.0;8.0;4.0;2.0;13.0;5.0;7.0;12.0;4.0;11.0;0.0;2.0;2.0;0.0;1.0;2.0;0.0;1.0;4.0;5.0;5.0;8.0;6.0;74.0;296…
310462;7.0;10.0;225.0;115.0;83.0;52.0;121.0;31.0;90.0;67.0;1.0;1.0;0.0;4.0;1.0;139.0;20.0;16.0;0.0;0.0;0.0;0.0;0.0;3.0;20.0;1.0;13.0;27.0;18.0;1.0;26.0;8.0;0.0;14.0;1.0;2.0;0.0;9.0;0.0;2.0;0.0;1.0;3.0;217.0;2.0;78.0;108.0;28.0;37.0;163.0;3.0;35.0;15.0;3.0;0.0;38.0;7.0;0.0;0.0;0.0;2.0;0.0;0.0;15.0;4.0;17.0;13.0;5.0;4.0;0.0;0.0;0.0;10.0;4.0;10.0;28.0;8.0;0.0;0.0;0.0;1.0;0.0;0.0;1.0;0.0;48.0;44.0;0.…
350153;0.0;3.0;0.0;0.0;3.0;0.0;0.0;0.0;108.0;2.0;23.0;0.0;0.0;0.0;0.0;0.0;0.0;0.0;0.0;0.0;0.0;0.0;0.0;0.0;0.0;0.0;0.0;0.0;0.0;0.0;0.0;0.0;0.0;0.0;0.0;0.0;0.0;0.0;0.0;0.0;0.0;0.0;0.0;0.0;0.0;0.0;0.0;0.0;0.0;0.0;40.0;0.0;0.0;0.0;0.0;0.0;0.0;0.0;0.0;0.0;0.0;0.0;0.0;0.0;0.0;0.0;0.0;0.0;0.0;0.0;0.0;0.0;0.0;0.0;0.0;0.0;0.0;0.0;0.0;0.0;0.0;0.0;0.0;0.0;0.0;40.0;3.0;0.0;0.0;0.0;0.0;0.0;0.0;0.0;0.0;0.0;0.0…
4339171;5.0;3.0;0.0;0.0;26.0;4.0;1.0;21.0;10.0;3.0;3.0;1.0;0.0;0.0;2.0;7.0;24.0;14.0;0.0;0.0;2.0;1.0;0.0;15.0;76.0;0.0;23.0;85.0;11.0;4.0;0.0;8.0;71.0;222.0;1.0;17.0;3.0;2.0;1.0;8.0;159.0;1.0;17.0;5.0;0.0;18.0;0.0;1.0;13.0;75.0;0.0;16.0;1.0;6.0;0.0;0.0;3.0;0.0;0.0;2.0;2.0;22.0;3.0;4.0;35.0;16.0;56.0;3.0;30.0;0.0;0.0;0.0;26.0;24.0;27.0;98.0;4.0;4.0;0.0;2.0;0.0;0.0;61.0;8.0;0.0;35.0;11.0;2.0;1.0;3.…
3116300;16.0;6.0;3.0;2.0;2.0;5.0;1.0;10.0;21.0;55.0;0.0;3.0;4.0;8.0;9.0;21.0;6.0;6.0;7.0;16.0;94.0;6.0;55.0;16.0;3.0;3.0;0.0;12.0;0.0;10.0;11.0;1.0;24.0;6.0;28.0;0.0;29.0;7.0;8.0;5.0;0.0;6.0;3.0;5.0;4.0;4.0;14.0;5.0;9.0;18.0;4.0;4.0;0.0;1.0;12.0;1.0;4.0;15.0;3.0;0.0;2.0;7.0;0.0;6.0;4.0;6.0;11.0;0.0;6.0;6.0;0.0;1.0;0.0;1.0;1.0;2.0;3.0;2.0;6.0;2.0;4.0;11.0;0.0;1.0;0.0;1.0;1.0;0.0;0.0;1.0;2.0;9.0;1.…
941487;20.0;0.0;4.0;0.0;0.0;5.0;16.0;2.0;21.0;0.0;0.0;1.0;0.0;6.0;17.0;0.0;0.0;4.0;3.0;2.0;5.0;0.0;4.0;22.0;19.0;1.0;41.0;2.0;10.0;6.0;0.0;15.0;172.0;164.0;2.0;1.0;16.0;5.0;2.0;60.0;0.0;0.0;0.0;0.0;1.0;2.0;0.0;0.0;0.0;8.0;1.0;11.0;0.0;119.0;5.0;0.0;3.0;13.0;16.0;9.0;1.0;0.0;5.0;2.0;60.0;5.0;15.0;10.0;51.0;0.0;2.0;7.0;16.0;24.0;5.0;9.0;5.0;1.0;0.0;5.0;0.0;5.0;11.0;1.0;0.0;0.0;0.0;0.0;0.0;2.0;0.0;2…
650001;27.0;34.0;44.0;35.0;39.0;13.0;3.0;7.0;99.0;14.0;17.0;1.0;1.0;3.0;21.0;13.0;16.0;27.0;0.0;1.0;15.0;9.0;13.0;3.0;18.0;0.0;2.0;12.0;6.0;27.0;24.0;4.0;2.0;0.0;43.0;0.0;36.0;2.0;1.0;4.0;11.0;104.0;51.0;24.0;14.0;8.0;5.0;5.0;20.0;17.0;0.0;27.0;1.0;0.0;1.0;5.0;7.0;0.0;13.0;3.0;6.0;26.0;4.0;37.0;16.0;19.0;10.0;0.0;0.0;0.0;0.0;0.0;14.0;3.0;1.0;1.0;0.0;14.0;0.0;10.0;2.0;18.0;7.0;10.0;10.0;27.0;35.0;…
289466;0.0;6.0;0.0;0.0;20.0;0.0;0.0;0.0;239.0;3.0;43.0;0.0;0.0;0.0;0.0;0.0;0.0;0.0;0.0;0.0;0.0;0.0;2.0;0.0;0.0;0.0;0.0;0.0;0.0;0.0;0.0;0.0;6.0;0.0;0.0;0.0;0.0;0.0;0.0;0.0;0.0;0.0;0.0;1.0;0.0;0.0;0.0;0.0;0.0;0.0;36.0;0.0;0.0;0.0;0.0;0.0;0.0;0.0;0.0;0.0;0.0;0.0;0.0;0.0;0.0;0.0;0.0;0.0;0.0;0.0;0.0;0.0;0.0;0.0;0.0;0.0;0.0;0.0;0.0;0.0;0.0;0.0;2.0;0.0;0.0;105.0;2.0;0.0;0.0;0.0;0.0;0.0;0.0;0.0;0.0;0.0;0…
191237;0.0;0.0;0.0;0.0;0.0;45.0;195.0;1.0;0.0;0.0;8.0;18.0;0.0;0.0;0.0;0.0;0.0;5.0;0.0;0.0;0.0;0.0;0.0;0.0;70.0;0.0;1.0;0.0;91.0;0.0;0.0;2.0;0.0;60.0;0.0;0.0;0.0;2.0;1.0;0.0;106.0;7.0;2.0;0.0;0.0;0.0;1.0;8.0;12.0;39.0;2.0;6.0;2.0;0.0;0.0;2.0;0.0;0.0;0.0;0.0;0.0;1.0;0.0;22.0;12.0;10.0;2.0;7.0;2.0;0.0;1.0;0.0;3.0;6.0;0.0;526.0;2.0;0.0;0.0;2.0;0.0;0.0;17.0;3.0;9.0;0.0;0.0;3.0;0.0;2.0;2.0;2.0;2.0;1.0…
277727;0.0;1.0;9.0;13.0;1.0;0.0;5.0;3.0;0.0;3.0;0.0;4.0;0.0;2.0;1.0;1.0;3.0;5.0;3.0;0.0;0.0;0.0;5.0;1.0;1.0;0.0;0.0;8.0;0.0;0.0;10.0;0.0;7.0;11.0;2.0;0.0;20.0;9.0;0.0;5.0;0.0;4.0;0.0;11.0;0.0;5.0;4.0;0.0;3.0;6.0;0.0;0.0;2.0;0.0;0.0;0.0;0.0;0.0;4.0;0.0;2.0;0.0;0.0;0.0;0.0;5.0;0.0;0.0;1.0;0.0;0.0;0.0;0.0;0.0;0.0;0.0;0.0;0.0;0.0;0.0;2.0;0.0;8.0;1.0;0.0;0.0;0.0;0.0;0.0;4.0;0.0;0.0;1.0;0.0;0.0;0.0;4.0…
329744;254.0;312.0;422.0;426.0;222.0;75.0;47.0;11.0;259.0;404.0;127.0;39.0;13.0;47.0;62.0;276.0;165.0;126.0;31.0;48.0;131.0;48.0;76.0;156.0;130.0;98.0;14.0;182.0;132.0;144.0;148.0;64.0;369.0;50.0;231.0;52.0;238.0;114.0;123.0;190.0;11.0;169.0;262.0;522.0;193.0;107.0;131.0;123.0;133.0;579.0;44.0;103.0;26.0;154.0;64.0;33.0;52.0;118.0;104.0;16.0;71.0;98.0;29.0;29.0;39.0;43.0;219.0;58.0;32.0;80.0;95.0…
854050;0.0;0.0;0.0;0.0;0.0;2.0;0.0;0.0;11.0;2.0;0.0;0.0;0.0;0.0;0.0;1.0;0.0;0.0;0.0;0.0;0.0;0.0;0.0;0.0;0.0;2.0;0.0;0.0;1.0;0.0;3.0;0.0;0.0;6.0;0.0;0.0;0.0;0.0;0.0;0.0;0.0;0.0;0.0;0.0;0.0;0.0;3.0;0.0;0.0;0.0;81.0;0.0;0.0;0.0;0.0;1.0;0.0;0.0;0.0;0.0;0.0;5.0;0.0;0.0;0.0;0.0;0.0;0.0;0.0;6.0;0.0;0.0;0.0;0.0;0.0;0.0;0.0;0.0;0.0;0.0;0.0;0.0;0.0;0.0;0.0;2.0;0.0;0.0;0.0;0.0;0.0;0.0;0.0;0.0;0.0;0.0;0.0;0.…
660211;105.0;0.0;8.0;13.0;0.0;14.0;34.0;44.0;185.0;180.0;0.0;0.0;1.0;57.0;8.0;0.0;22.0;2.0;13.0;17.0;10.0;75.0;6.0;1955.0;390.0;457.0;156.0;3.0;3.0;0.0;0.0;2.0;13.0;6.0;36.0;12.0;87.0;11.0;9.0;36.0;0.0;0.0;0.0;1.0;0.0;45.0;52.0;56.0;44.0;151.0;9.0;173.0;51.0;1346.0;641.0;37.0;44.0;288.0;454.0;2.0;479.0;158.0;1.0;71.0;179.0;280.0;462.0;143.0;146.0;254.0;428.0;304.0;157.0;267.0;488.0;573.0;565.0;20…
227112;3.0;0.0;0.0;0.0;0.0;0.0;0.0;1.0;0.0;0.0;0.0;0.0;0.0;0.0;3.0;0.0;0.0;0.0;0.0;0.0;0.0;0.0;0.0;0.0;13.0;0.0;0.0;0.0;0.0;0.0;0.0;0.0;6.0;55.0;0.0;0.0;0.0;0.0;0.0;6.0;0.0;0.0;0.0;0.0;0.0;0.0;0.0;0.0;1.0;0.0;0.0;0.0;0.0;2.0;0.0;0.0;0.0;0.0;5.0;2.0;0.0;0.0;1.0;0.0;0.0;4.0;4.0;1.0;8.0;0.0;0.0;1.0;0.0;0.0;0.0;0.0;0.0;0.0;0.0;0.0;0.0;0.0;6.0;0.0;0.0;0.0;0.0;0.0;0.0;0.0;0.0;2.0;0.0;0.0;0.0;3.0;0.0;9.…
105504;27.0;19.0;23.0;29.0;26.0;18.0;7.0;28.0;380.0;102.0;12.0;16.0;15.0;59.0;68.0;242.0;476.0;179.0;0.0;2.0;11.0;5.0;6.0;180.0;20.0;1.0;209.0;73.0;22.0;82.0;282.0;2.0;148.0;28.0;74.0;10.0;69.0;7.0;6.0;16.0;4.0;39.0;138.0;8.0;2.0;11.0;5.0;16.0;13.0;79.0;3.0;16.0;10.0;175.0;52.0;2.0;10.0;174.0;185.0;33.0;44.0;173.0;63.0;385.0;60.0;10.0;6.0;2.0;4.0;3.0;4.0;5.0;195.0;295.0;428.0;154.0;377.0;49.0;5.0…
222196;8.0;5.0;0.0;1.0;0.0;0.0;3.0;0.0;1.0;0.0;0.0;1.0;1.0;5.0;1.0;3.0;6.0;7.0;5.0;4.0;3.0;0.0;0.0;7.0;1.0;3.0;0.0;2.0;1.0;0.0;8.0;0.0;0.0;3.0;2.0;4.0;1.0;0.0;0.0;4.0;0.0;6.0;7.0;3.0;2.0;9.0;13.0;4.0;8.0;6.0;4.0;6.0;1.0;1.0;0.0;0.0;2.0;1.0;0.0;0.0;0.0;0.0;0.0;0.0;0.0;0.0;0.0;3.0;1.0;7.0;7.0;6.0;0.0;0.0;1.0;0.0;0.0;3.0;1.0;0.0;0.0;7.0;1.0;0.0;2.0;0.0;0.0;1.0;1.0;2.0;1.0;4.0;0.0;0.0;4.0;4.0;0.0;0.0…
1038865;0.0;0.0;0.0;0.0;0.0;0.0;0.0;1.0;0.0;0.0;0.0;0.0;0.0;0.0;0.0;0.0;0.0;1.0;0.0;1.0;5.0;0.0;2.0;14.0;11.0;0.0;0.0;7.0;3.0;1.0;0.0;1.0;30.0;140.0;9.0;0.0;12.0;1.0;0.0;4.0;4.0;2.0;0.0;0.0;0.0;0.0;0.0;0.0;1.0;2.0;0.0;0.0;0.0;2.0;1.0;0.0;0.0;4.0;3.0;227.0;3.0;6.0;233.0;4.0;1.0;0.0;10.0;3.0;2.0;0.0;6.0;3.0;0.0;0.0;3.0;0.0;9.0;0.0;0.0;0.0;0.0;0.0;5.0;0.0;0.0;0.0;0.0;0.0;0.0;0.0;0.0;0.0;0.0;1.0;0.0;…
619616;55.0;0.0;53.0;134.0;38.0;18.0;76.0;8.0;9.0;14.0;0.0;11.0;0.0;1.0;0.0;14.0;34.0;25.0;0.0;5.0;4.0;25.0;1.0;0.0;0.0;0.0;0.0;39.0;0.0;0.0;4.0;86.0;38.0;7.0;2.0;41.0;0.0;7.0;4.0;7.0;0.0;13.0;4.0;100.0;0.0;67.0;104.0;107.0;91.0;162.0;13.0;358.0;80.0;0.0;0.0;57.0;81.0;0.0;0.0;0.0;0.0;0.0;1.0;26.0;21.0;4.0;0.0;1.0;1.0;0.0;0.0;0.0;0.0;0.0;0.0;6.0;0.0;2.0;0.0;0.0;0.0;14.0;0.0;0.0;3.0;0.0;0.0;0.0;0.0…
660685;1127.0;1975.0;1933.0;1048.0;1750.0;1162.0;574.0;1711.0;526.0;3175.0;1995.0;12.0;285.0;101.0;171.0;727.0;240.0;58.0;136.0;93.0;260.0;120.0;162.0;245.0;462.0;194.0;264.0;98.0;22.0;242.0;75.0;898.0;129.0;45.0;730.0;211.0;408.0;349.0;281.0;438.0;213.0;594.0;360.0;1691.0;505.0;379.0;323.0;1580.0;1864.0;2599.0;160.0;980.0;389.0;307.0;89.0;952.0;275.0;37.0;73.0;9.0;51.0;26.0;30.0;699.0;1000.0;376…
791973;0.0;0.0;0.0;0.0;0.0;2.0;8.0;0.0;0.0;0.0;0.0;6.0;0.0;2.0;1.0;0.0;0.0;2.0;0.0;0.0;0.0;0.0;0.0;0.0;0.0;0.0;0.0;0.0;0.0;2.0;3.0;0.0;0.0;1.0;1.0;0.0;0.0;0.0;20.0;0.0;47.0;84.0;27.0;0.0;7.0;0.0;1.0;7.0;6.0;133.0;0.0;16.0;6.0;0.0;0.0;7.0;2.0;0.0;0.0;0.0;0.0;1.0;1.0;0.0;1.0;1.0;0.0;0.0;0.0;0.0;0.0;0.0;0.0;0.0;3.0;0.0;0.0;34.0;0.0;94.0;5.0;2.0;59.0;18.0;44.0;0.0;18.0;74.0;58.0;57.0;12.0;3.0;38.0;0.…
1087471;4196.0;1447.0;725.0;667.0;725.0;223.0;1122.0;955.0;439.0;1734.0;98.0;880.0;20.0;25.0;171.0;1078.0;361.0;916.0;20.0;32.0;58.0;224.0;34.0;135.0;1439.0;12.0;336.0;2441.0;74.0;144.0;776.0;204.0;451.0;366.0;319.0;615.0;335.0;949.0;493.0;3059.0;754.0;4215.0;2171.0;1383.0;61.0;307.0;239.0;510.0;582.0;1431.0;69.0;6798.0;1272.0;54.0;57.0;220.0;1484.0;31.0;143.0;52.0;275.0;546.0;72.0;1469.0;1765.0;…
210450;0.0;0.0;0.0;0.0;0.0;0.0;0.0;0.0;0.0;0.0;6.0;2.0;9.0;0.0;0.0;0.0;5.0;0.0;2.0;1.0;6.0;1.0;0.0;5.0;3.0;0.0;0.0;3.0;0.0;4.0;1.0;0.0;4.0;21.0;20.0;0.0;16.0;0.0;0.0;0.0;0.0;0.0;0.0;0.0;0.0;0.0;0.0;0.0;0.0;0.0;0.0;0.0;0.0;8.0;8.0;0.0;0.0;0.0;0.0;0.0;0.0;0.0;0.0;0.0;0.0;1.0;10.0;2.0;2.0;0.0;0.0;0.0;0.0;0.0;0.0;0.0;0.0;0.0;3.0;0.0;0.0;0.0;0.0;0.0;0.0;0.0;4.0;1.0;0.0;0.0;0.0;0.0;0.0;0.0;0.0;7.0;0.0;…
1039092;11.0;1.0;0.0;4.0;0.0;41.0;90.0;28.0;31.0;1.0;6.0;294.0;0.0;106.0;7.0;0.0;2.0;46.0;0.0;0.0;0.0;3.0;0.0;4.0;1049.0;3.0;23.0;14.0;2212.0;7.0;16.0;29.0;27.0;281.0;4.0;13.0;14.0;1.0;5.0;11.0;335.0;102.0;10.0;1.0;2.0;9.0;2.0;41.0;58.0;536.0;3.0;145.0;15.0;6.0;1.0;14.0;6.0;0.0;2.0;519.0;25.0;46.0;625.0;28.0;439.0;98.0;108.0;74.0;46.0;0.0;5.0;3.0;100.0;67.0;33.0;3354.0;2.0;6.0;0.0;18.0;1.0;19.0;5…
786708;0.0;0.0;0.0;0.0;1.0;1.0;0.0;0.0;40.0;3.0;0.0;0.0;0.0;2.0;0.0;3.0;0.0;2.0;0.0;0.0;0.0;1.0;0.0;0.0;1.0;0.0;0.0;0.0;9.0;0.0;0.0;3.0;2.0;10.0;0.0;2.0;2.0;0.0;1.0;0.0;0.0;0.0;0.0;2.0;0.0;0.0;0.0;1.0;0.0;5.0;4.0;2.0;0.0;0.0;0.0;1.0;0.0;0.0;0.0;0.0;0.0;0.0;1.0;5.0;1.0;0.0;0.0;1.0;0.0;0.0;0.0;0.0;2.0;0.0;0.0;3.0;0.0;0.0;0.0;1.0;0.0;1.0;0.0;0.0;0.0;0.0;0.0;6.0;1.0;0.0;1.0;0.0;1.0;1.0;0.0;2.0;0.0;1.…
788632;8.0;4.0;0.0;0.0;1.0;2.0;3.0;31.0;11.0;8.0;0.0;0.0;49.0;2.0;28.0;1.0;0.0;0.0;7.0;5.0;92.0;0.0;46.0;1286.0;158.0;26.0;19.0;20.0;5.0;12.0;0.0;4.0;142.0;81.0;280.0;0.0;146.0;13.0;3.0;14.0;4.0;0.0;0.0;4.0;0.0;1.0;0.0;3.0;3.0;2.0;2.0;1.0;0.0;728.0;1733.0;0.0;0.0;822.0;186.0;7.0;44.0;28.0;3.0;26.0;25.0;85.0;140.0;10.0;22.0;16.0;20.0;114.0;24.0;50.0;119.0;155.0;70.0;69.0;9.0;2.0;1.0;57.0;2.0;2.0;1…
575486;11.0;1.0;5.0;61.0;5.0;6.0;3.0;16.0;5.0;26.0;14.0;0.0;1.0;2.0;4.0;8.0;28.0;15.0;0.0;0.0;5.0;1.0;2.0;47.0;39.0;2.0;4.0;10.0;6.0;0.0;24.0;0.0;45.0;34.0;2.0;1.0;14.0;1.0;2.0;17.0;414.0;1.0;2.0;15.0;15.0;9.0;14.0;0.0;10.0;19.0;0.0;20.0;2.0;8.0;0.0;2.0;0.0;3.0;0.0;0.0;0.0;0.0;0.0;16.0;21.0;36.0;85.0;3.0;4.0;0.0;0.0;0.0;9.0;4.0;16.0;22.0;5.0;4.0;0.0;0.0;0.0;10.0;2.0;26.0;9.0;28.0;129.0;7.0;1.0;19…
524613;0.0;0.0;0.0;0.0;0.0;1.0;0.0;25.0;0.0;17.0;153.0;0.0;0.0;0.0;0.0;6.0;0.0;3.0;0.0;0.0;0.0;0.0;0.0;0.0;3.0;0.0;0.0;1.0;2.0;0.0;0.0;0.0;12.0;45.0;0.0;0.0;0.0;0.0;0.0;0.0;0.0;0.0;0.0;3.0;0.0;1.0;0.0;0.0;0.0;0.0;0.0;0.0;0.0;0.0;0.0;0.0;0.0;0.0;0.0;0.0;0.0;0.0;0.0;4.0;0.0;0.0;0.0;0.0;0.0;0.0;0.0;0.0;0.0;0.0;0.0;0.0;0.0;9.0;1.0;3.0;0.0;4.0;0.0;2.0;2.0;400.0;58.0;14.0;2.0;14.0;0.0;0.0;0.0;5.0;0.0;0…
524618;1.0;11.0;0.0;2.0;113.0;4.0;1.0;0.0;711.0;15.0;5.0;4.0;0.0;1.0;0.0;2.0;0.0;0.0;2.0;0.0;0.0;0.0;0.0;1.0;0.0;0.0;0.0;0.0;40.0;1.0;0.0;0.0;1.0;3.0;0.0;0.0;4.0;0.0;0.0;0.0;0.0;0.0;3.0;497.0;0.0;0.0;0.0;0.0;0.0;2.0;1.0;2.0;0.0;3.0;0.0;0.0;0.0;1.0;3.0;6.0;0.0;3.0;2.0;0.0;2.0;0.0;1.0;0.0;0.0;1.0;0.0;0.0;0.0;0.0;0.0;0.0;0.0;0.0;0.0;0.0;0.0;0.0;39.0;0.0;0.0;0.0;0.0;0.0;0.0;0.0;1.0;0.0;0.0;0.0;5.0;0.…
1011771;11.0;0.0;1.0;0.0;3.0;0.0;2.0;1.0;0.0;1.0;0.0;7.0;0.0;9.0;3.0;2.0;4.0;14.0;1.0;1.0;0.0;2.0;0.0;6.0;0.0;0.0;0.0;1.0;0.0;1.0;2.0;0.0;10.0;2.0;1.0;5.0;0.0;2.0;0.0;13.0;0.0;0.0;0.0;3.0;0.0;0.0;0.0;0.0;1.0;6.0;0.0;2.0;1.0;16.0;4.0;0.0;3.0;0.0;0.0;0.0;0.0;3.0;0.0;0.0;0.0;0.0;1.0;0.0;0.0;0.0;0.0;2.0;0.0;0.0;0.0;1.0;0.0;0.0;0.0;0.0;0.0;0.0;0.0;0.0;0.0;0.0;0.0;0.0;0.0;0.0;0.0;0.0;0.0;0.0;0.0;7.0;0.…
1074016;1.0;2.0;0.0;5.0;1.0;13.0;25.0;3.0;26.0;15.0;53.0;8.0;0.0;0.0;3.0;9.0;4.0;225.0;0.0;0.0;0.0;0.0;0.0;3.0;20.0;0.0;49.0;2.0;1149.0;4.0;160.0;6.0;8.0;48.0;2.0;3.0;0.0;0.0;1.0;0.0;2.0;1.0;3.0;14.0;0.0;0.0;2.0;1.0;4.0;50.0;2.0;14.0;1.0;1.0;0.0;0.0;0.0;0.0;2.0;18.0;4.0;31.0;17.0;103.0;44.0;5.0;3.0;1.0;5.0;0.0;10.0;0.0;29.0;3.0;1.0;62.0;0.0;1.0;0.0;5.0;1.0;1.0;32.0;60.0;19.0;25.0;157.0;78.0;80.0;…
832674;49.0;0.0;2.0;0.0;0.0;36.0;131.0;14.0;81.0;7.0;210.0;119.0;4.0;335.0;196.0;3.0;1.0;91.0;9.0;9.0;6.0;0.0;3.0;94.0;205.0;5.0;246.0;4.0;1156.0;228.0;29.0;68.0;384.0;370.0;37.0;9.0;16.0;16.0;68.0;107.0;22.0;10.0;2.0;8.0;9.0;4.0;7.0;6.0;24.0;294.0;25.0;17.0;3.0;175.0;59.0;8.0;0.0;154.0;975.0;2822.0;614.0;385.0;3078.0;23.0;110.0;33.0;123.0;301.0;171.0;6.0;797.0;925.0;59.0;21.0;8.0;151.0;30.0;226.…
744291;14.0;0.0;0.0;0.0;0.0;0.0;0.0;0.0;0.0;0.0;0.0;0.0;0.0;0.0;0.0;0.0;0.0;0.0;0.0;0.0;0.0;0.0;0.0;38.0;0.0;0.0;0.0;0.0;0.0;0.0;0.0;0.0;29.0;0.0;0.0;0.0;178.0;0.0;0.0;0.0;0.0;0.0;0.0;0.0;0.0;0.0;0.0;0.0;0.0;0.0;0.0;0.0;0.0;0.0;0.0;0.0;0.0;0.0;0.0;0.0;0.0;0.0;0.0;0.0;0.0;0.0;0.0;0.0;0.0;0.0;0.0;0.0;0.0;0.0;0.0;0.0;0.0;0.0;0.0;0.0;0.0;46.0;0.0;0.0;0.0;0.0;0.0;0.0;0.0;0.0;0.0;0.0;0.0;0.0;0.0;3.0;0.…
220692;13.0;12.0;15.0;3.0;0.0;4.0;0.0;30.0;8.0;29.0;0.0;0.0;14.0;3.0;22.0;16.0;3.0;14.0;7.0;2.0;10.0;7.0;6.0;72.0;22.0;5.0;5.0;5.0;1.0;5.0;5.0;1.0;4.0;5.0;31.0;12.0;46.0;4.0;6.0;9.0;0.0;1.0;2.0;11.0;2.0;4.0;4.0;4.0;3.0;4.0;0.0;7.0;3.0;44.0;28.0;0.0;1.0;7.0;16.0;8.0;15.0;19.0;8.0;2.0;11.0;5.0;18.0;11.0;2.0;3.0;4.0;9.0;0.0;15.0;11.0;6.0;13.0;7.0;0.0;5.0;6.0;6.0;0.0;0.0;0.0;1.0;3.0;0.0;0.0;8.0;0.0;0…
209762;76.0;116.0;50.0;24.0;111.0;7.0;8.0;0.0;2.0;0.0;85.0;14.0;23.0;29.0;125.0;26.0;74.0;6.0;8.0;8.0;28.0;1.0;18.0;18.0;0.0;1.0;1.0;17.0;0.0;103.0;5.0;8.0;125.0;10.0;19.0;5.0;43.0;39.0;34.0;80.0;2.0;20.0;7.0;60.0;21.0;2.0;6.0;15.0;17.0;59.0;9.0;2.0;0.0;20.0;3.0;1.0;9.0;3.0;1.0;0.0;0.0;0.0;0.0;0.0;0.0;3.0;1.0;0.0;0.0;0.0;1.0;1.0;0.0;0.0;2.0;1.0;0.0;48.0;29.0;8.0;115.0;153.0;8.0;15.0;66.0;12.0;1.0…
813668;5029.0;4381.0;3857.0;3597.0;3269.0;897.0;1572.0;3516.0;5788.0;15342.0;169.0;190.0;3159.0;1062.0;3232.0;3425.0;1799.0;878.0;1223.0;1229.0;6693.0;1027.0;4458.0;13132.0;3720.0;2739.0;2533.0;1796.0;552.0;6559.0;873.0;1721.0;6479.0;1179.0;9081.0;1432.0;9438.0;2454.0;3186.0;3893.0;17.0;1799.0;1836.0;4299.0;3760.0;967.0;971.0;1301.0;1630.0;3421.0;509.0;3157.0;990.0;9601.0;5378.0;912.0;1221.0;5610…
824302;0.0;0.0;3.0;18.0;6.0;0.0;108.0;0.0;0.0;0.0;0.0;1.0;0.0;0.0;0.0;0.0;2.0;12.0;1.0;0.0;0.0;1.0;0.0;0.0;0.0;0.0;0.0;0.0;1.0;1.0;26.0;1.0;2.0;11.0;3.0;7.0;9.0;0.0;0.0;7.0;2801.0;46.0;41.0;3.0;0.0;28.0;87.0;4.0;7.0;118.0;22.0;29.0;1.0;0.0;0.0;18.0;0.0;0.0;0.0;0.0;0.0;0.0;0.0;0.0;0.0;0.0;0.0;0.0;0.0;0.0;0.0;0.0;0.0;0.0;0.0;0.0;0.0;0.0;0.0;7.0;0.0;4.0;3.0;1.0;10.0;3.0;2.0;0.0;6.0;2.0;0.0;0.0;0.0;0…
352802;0.0;24.0;0.0;0.0;5.0;1.0;0.0;0.0;567.0;6.0;91.0;0.0;0.0;0.0;0.0;0.0;0.0;0.0;0.0;0.0;0.0;0.0;0.0;9.0;0.0;0.0;0.0;0.0;0.0;0.0;0.0;0.0;0.0;0.0;0.0;0.0;7.0;0.0;0.0;0.0;0.0;0.0;0.0;0.0;0.0;0.0;0.0;0.0;0.0;0.0;80.0;0.0;0.0;0.0;0.0;0.0;0.0;0.0;0.0;0.0;0.0;0.0;0.0;0.0;0.0;0.0;0.0;0.0;0.0;0.0;0.0;0.0;0.0;0.0;0.0;0.0;0.0;0.0;0.0;0.0;0.0;0.0;3.0;0.0;0.0;226.0;17.0;0.0;0.0;0.0;0.0;0.0;0.0;0.0;0.0;0.0;…
316908;5.0;6.0;1.0;0.0;2.0;0.0;1.0;10.0;13.0;16.0;10.0;0.0;31.0;2.0;42.0;14.0;0.0;0.0;2.0;7.0;35.0;1.0;33.0;30.0;2.0;0.0;5.0;3.0;0.0;25.0;15.0;2.0;17.0;0.0;80.0;1.0;55.0;2.0;4.0;8.0;0.0;1.0;0.0;6.0;4.0;0.0;1.0;1.0;0.0;16.0;0.0;4.0;4.0;41.0;41.0;1.0;0.0;45.0;54.0;8.0;10.0;6.0;1.0;1.0;5.0;0.0;12.0;1.0;1.0;6.0;9.0;3.0;1.0;2.0;3.0;7.0;9.0;11.0;3.0;3.0;8.0;8.0;1.0;0.0;3.0;4.0;0.0;1.0;1.0;2.0;1.0;1.0;6…
835586;0.0;0.0;4.0;44.0;0.0;8.0;25.0;1.0;68.0;8.0;21.0;35.0;0.0;10.0;0.0;4.0;0.0;97.0;0.0;0.0;0.0;0.0;0.0;0.0;0.0;0.0;5.0;0.0;21.0;10.0;29.0;104.0;2.0;1.0;0.0;0.0;1.0;0.0;9.0;0.0;15.0;11.0;5.0;6.0;3.0;0.0;1.0;5.0;1.0;29.0;0.0;9.0;1.0;0.0;0.0;3.0;1.0;0.0;2.0;1.0;1.0;0.0;2.0;41.0;47.0;1.0;0.0;1.0;0.0;0.0;0.0;0.0;49.0;0.0;0.0;36.0;0.0;10.0;1.0;45.0;19.0;1.0;5.0;17.0;64.0;12.0;77.0;75.0;76.0;39.0;10.…
635391;10.0;0.0;0.0;0.0;0.0;0.0;1.0;42.0;0.0;0.0;0.0;77.0;0.0;2.0;1.0;0.0;0.0;0.0;0.0;3.0;0.0;0.0;1.0;0.0;19.0;1.0;0.0;7.0;1.0;0.0;0.0;0.0;69.0;365.0;0.0;0.0;16.0;8.0;3.0;21.0;2.0;0.0;0.0;0.0;0.0;0.0;0.0;0.0;5.0;89.0;0.0;0.0;0.0;8.0;0.0;0.0;0.0;1.0;5.0;0.0;0.0;0.0;1.0;0.0;0.0;12.0;10.0;2.0;11.0;0.0;0.0;0.0;0.0;1.0;1.0;0.0;0.0;0.0;0.0;14.0;0.0;0.0;1709.0;1.0;0.0;1.0;0.0;0.0;1.0;4.0;0.0;1.0;0.0;1.0…
807614;9.0;13.0;4.0;10.0;9.0;3.0;3.0;10.0;10.0;5.0;4.0;1.0;5.0;2.0;1.0;5.0;5.0;2.0;1.0;0.0;4.0;0.0;0.0;8.0;2.0;0.0;3.0;6.0;8.0;3.0;4.0;5.0;3.0;9.0;0.0;2.0;1.0;8.0;5.0;14.0;0.0;2.0;11.0;13.0;18.0;2.0;3.0;4.0;8.0;2.0;2.0;14.0;1.0;3.0;4.0;2.0;0.0;2.0;7.0;1.0;5.0;5.0;2.0;4.0;2.0;4.0;3.0;6.0;6.0;3.0;0.0;3.0;5.0;4.0;2.0;4.0;3.0;7.0;6.0;0.0;2.0;6.0;0.0;0.0;0.0;0.0;0.0;1.0;0.0;1.0;1.0;0.0;0.0;0.0;9.0;6.0…
4400334;0.0;0.0;0.0;0.0;0.0;0.0;0.0;11.0;0.0;0.0;0.0;0.0;0.0;0.0;0.0;0.0;9.0;0.0;0.0;8.0;0.0;0.0;0.0;12.0;0.0;10.0;0.0;3.0;0.0;1.0;0.0;0.0;0.0;18.0;0.0;0.0;21.0;0.0;0.0;0.0;0.0;0.0;0.0;0.0;2.0;0.0;0.0;0.0;0.0;3.0;0.0;0.0;0.0;0.0;0.0;0.0;0.0;0.0;0.0;0.0;0.0;0.0;1.0;0.0;2.0;4.0;0.0;0.0;0.0;0.0;0.0;0.0;0.0;0.0;0.0;0.0;0.0;0.0;0.0;2.0;0.0;0.0;2.0;0.0;1.0;0.0;0.0;0.0;0.0;8.0;0.0;0.0;0.0;0.0;1.0;15.0;0…
231330;0.0;0.0;0.0;1.0;2.0;0.0;0.0;0.0;0.0;0.0;1.0;5.0;0.0;0.0;0.0;2.0;0.0;1.0;0.0;0.0;0.0;0.0;0.0;0.0;0.0;0.0;0.0;0.0;0.0;2.0;0.0;0.0;0.0;0.0;0.0;0.0;0.0;0.0;0.0;0.0;0.0;0.0;2.0;0.0;0.0;0.0;0.0;0.0;0.0;1.0;0.0;1.0;0.0;0.0;0.0;0.0;0.0;0.0;0.0;0.0;0.0;0.0;0.0;0.0;1.0;0.0;0.0;0.0;0.0;0.0;0.0;0.0;3.0;0.0;0.0;4.0;0.0;0.0;0.0;0.0;0.0;0.0;0.0;0.0;0.0;0.0;0.0;0.0;2.0;0.0;0.0;0.0;0.0;0.0;18.0;15.0;20.0;3…
658233;3034.0;425.0;1735.0;2959.0;895.0;116.0;430.0;897.0;10491.0;4588.0;7.0;1175.0;34.0;171.0;91.0;367.0;176.0;282.0;70.0;88.0;140.0;314.0;90.0;11476.0;2729.0;4965.0;1522.0;14.0;13.0;54.0;405.0;68.0;446.0;50.0;645.0;148.0;754.0;478.0;346.0;1490.0;4.0;83.0;132.0;1928.0;142.0;1451.0;1207.0;1143.0;1076.0;2930.0;311.0;3374.0;632.0;15631.0;3855.0;524.0;574.0;3137.0;2992.0;906.0;1589.0;1345.0;1081.0;1…
820086;10.0;101.0;37.0;0.0;65.0;0.0;4.0;26.0;13.0;56.0;5.0;9.0;109.0;55.0;167.0;16.0;56.0;14.0;44.0;62.0;46.0;6.0;27.0;130.0;389.0;6.0;35.0;24.0;5.0;84.0;16.0;50.0;48.0;143.0;16.0;11.0;34.0;12.0;0.0;14.0;6.0;4.0;3.0;4.0;0.0;7.0;3.0;3.0;4.0;31.0;26.0;1.0;0.0;193.0;38.0;1.0;0.0;9.0;8.0;11.0;47.0;24.0;7.0;7.0;6.0;154.0;322.0;48.0;66.0;23.0;6.0;6.0;26.0;38.0;22.0;41.0;34.0;6.0;0.0;0.0;2.0;1.0;8.0;4.0…
539293;0.0;0.0;0.0;0.0;0.0;0.0;0.0;0.0;3.0;0.0;0.0;0.0;0.0;0.0;0.0;0.0;0.0;0.0;0.0;0.0;0.0;0.0;0.0;0.0;0.0;0.0;0.0;0.0;14.0;0.0;0.0;0.0;0.0;0.0;0.0;0.0;0.0;0.0;0.0;0.0;0.0;0.0;0.0;0.0;0.0;0.0;0.0;0.0;0.0;1.0;0.0;2.0;0.0;0.0;0.0;0.0;0.0;0.0;0.0;0.0;0.0;0.0;0.0;8.0;0.0;0.0;0.0;0.0;0.0;0.0;0.0;0.0;0.0;0.0;0.0;7.0;0.0;0.0;0.0;0.0;0.0;0.0;0.0;0.0;0.0;0.0;0.0;0.0;0.0;0.0;0.0;0.0;13.0;0.0;0.0;0.0;0.0;4.…
219119;27.0;11.0;5.0;0.0;21.0;42.0;320.0;0.0;0.0;0.0;0.0;0.0;0.0;0.0;0.0;0.0;0.0;0.0;0.0;0.0;0.0;0.0;0.0;0.0;0.0;0.0;0.0;0.0;0.0;0.0;0.0;0.0;0.0;0.0;0.0;0.0;0.0;7.0;2.0;10.0;0.0;8.0;3.0;19.0;2.0;44.0;28.0;88.0;20.0;43.0;1.0;2251.0;473.0;0.0;0.0;496.0;240.0;0.0;0.0;0.0;0.0;0.0;0.0;0.0;0.0;1.0;0.0;0.0;0.0;0.0;0.0;0.0;0.0;0.0;0.0;2.0;0.0;0.0;0.0;0.0;0.0;0.0;0.0;0.0;0.0;0.0;0.0;0.0;0.0;0.0;0.0;0.0;0.…
722618;15.0;4.0;2.0;6.0;0.0;0.0;9.0;52.0;254.0;653.0;3.0;61.0;3.0;40.0;39.0;202.0;70.0;56.0;12.0;20.0;0.0;5.0;13.0;72.0;54.0;7.0;95.0;15.0;0.0;34.0;114.0;33.0;104.0;10.0;8.0;15.0;7.0;7.0;0.0;32.0;0.0;0.0;0.0;10.0;2.0;1.0;1.0;1.0;2.0;29.0;8.0;2.0;0.0;119.0;19.0;2.0;3.0;16.0;14.0;3.0;33.0;49.0;3.0;44.0;60.0;28.0;58.0;18.0;35.0;28.0;12.0;2.0;22.0;27.0;46.0;3.0;5.0;28.0;5.0;0.0;0.0;64.0;0.0;0.0;0.0;0…
512654;156.0;98.0;180.0;78.0;56.0;47.0;35.0;72.0;114.0;156.0;44.0;5.0;34.0;22.0;23.0;80.0;38.0;42.0;18.0;13.0;30.0;30.0;28.0;209.0;69.0;16.0;14.0;39.0;31.0;30.0;108.0;27.0;83.0;50.0;100.0;30.0;172.0;29.0;22.0;92.0;2.0;53.0;64.0;211.0;16.0;104.0;126.0;66.0;115.0;199.0;8.0;148.0;27.0;77.0;80.0;20.0;23.0;5.0;32.0;25.0;39.0;29.0;22.0;27.0;57.0;25.0;57.0;24.0;17.0;17.0;20.0;18.0;30.0;22.0;28.0;32.0;55…
837404;1.0;0.0;0.0;0.0;0.0;3.0;6.0;0.0;0.0;0.0;2.0;0.0;0.0;1.0;0.0;2.0;0.0;6.0;0.0;0.0;0.0;0.0;0.0;0.0;2.0;0.0;0.0;0.0;14.0;1.0;1.0;1.0;0.0;0.0;1.0;1.0;0.0;0.0;0.0;0.0;140.0;8.0;4.0;0.0;0.0;6.0;4.0;7.0;1.0;33.0;0.0;0.0;0.0;0.0;0.0;1.0;0.0;0.0;0.0;0.0;0.0;0.0;0.0;0.0;0.0;0.0;0.0;0.0;0.0;0.0;0.0;0.0;0.0;0.0;0.0;0.0;0.0;0.0;0.0;0.0;0.0;0.0;3.0;3.0;4.0;0.0;1.0;2.0;0.0;6.0;7.0;0.0;1.0;0.0;0.0;1.0;0.0;…
28520;109.0;54.0;228.0;245.0;97.0;31.0;116.0;0.0;4.0;0.0;6.0;15.0;0.0;9.0;5.0;0.0;0.0;2.0;0.0;1.0;3.0;47.0;0.0;0.0;0.0;1.0;0.0;706.0;11.0;0.0;6.0;117.0;356.0;32.0;0.0;144.0;1.0;32.0;48.0;95.0;0.0;1.0;12.0;152.0;8.0;135.0;293.0;67.0;108.0;769.0;28.0;52.0;25.0;1.0;0.0;15.0;23.0;0.0;2.0;0.0;0.0;0.0;0.0;0.0;0.0;0.0;0.0;1.0;6.0;0.0;2.0;0.0;2.0;6.0;1.0;4.0;0.0;2310.0;161.0;59.0;68.0;1626.0;0.0;4.0;36.0…
622654;15.0;961.0;772.0;212.0;1471.0;128.0;257.0;244.0;36.0;130.0;7.0;21.0;0.0;0.0;0.0;77.0;47.0;41.0;0.0;1.0;0.0;0.0;0.0;0.0;8.0;0.0;17.0;74.0;9.0;0.0;141.0;2.0;11.0;140.0;0.0;4.0;0.0;1.0;7.0;6.0;1.0;95.0;371.0;821.0;8.0;83.0;45.0;208.0;321.0;302.0;0.0;192.0;73.0;0.0;0.0;138.0;18.0;0.0;0.0;0.0;8.0;15.0;5.0;197.0;113.0;25.0;3.0;0.0;0.0;0.0;2.0;0.0;11.0;4.0;2.0;106.0;0.0;10.0;6.0;2.0;6.0;72.0;2.0;…
143882;19.0;0.0;42.0;18.0;7.0;10.0;17.0;0.0;4.0;18.0;0.0;0.0;0.0;14.0;0.0;22.0;168.0;13.0;8.0;6.0;0.0;2.0;0.0;0.0;0.0;6.0;0.0;0.0;0.0;0.0;5.0;1.0;0.0;0.0;0.0;9.0;0.0;1.0;0.0;4.0;0.0;0.0;0.0;29.0;0.0;17.0;0.0;19.0;85.0;92.0;3.0;40.0;3.0;0.0;1.0;19.0;6.0;0.0;0.0;0.0;0.0;0.0;0.0;0.0;0.0;0.0;0.0;0.0;2.0;2.0;1.0;0.0;0.0;1.0;0.0;0.0;0.0;0.0;0.0;0.0;0.0;0.0;0.0;0.0;0.0;0.0;0.0;0.0;0.0;0.0;0.0;0.0;0.0;0.…
319691;3.0;2.0;1.0;4.0;3.0;2.0;0.0;1.0;14.0;21.0;0.0;1.0;1.0;2.0;0.0;7.0;1.0;3.0;3.0;0.0;3.0;0.0;0.0;6.0;1.0;2.0;1.0;5.0;0.0;1.0;1.0;3.0;13.0;4.0;6.0;0.0;6.0;3.0;0.0;7.0;0.0;2.0;1.0;1.0;4.0;0.0;0.0;5.0;2.0;1.0;0.0;6.0;2.0;5.0;2.0;0.0;0.0;1.0;1.0;0.0;0.0;4.0;0.0;0.0;1.0;0.0;1.0;2.0;3.0;2.0;1.0;3.0;2.0;3.0;1.0;5.0;1.0;7.0;1.0;1.0;0.0;9.0;0.0;0.0;1.0;0.0;0.0;0.0;2.0;0.0;3.0;2.0;0.0;0.0;10.0;5.0;13.0…
559843;81.0;120.0;21.0;20.0;41.0;28.0;33.0;67.0;63.0;59.0;44.0;3.0;9.0;4.0;17.0;22.0;19.0;17.0;2.0;6.0;29.0;4.0;13.0;19.0;20.0;10.0;17.0;37.0;45.0;58.0;20.0;25.0;22.0;42.0;73.0;15.0;63.0;40.0;67.0;71.0;1.0;95.0;60.0;25.0;151.0;17.0;16.0;37.0;36.0;102.0;2.0;31.0;20.0;12.0;11.0;21.0;18.0;12.0;65.0;4.0;23.0;7.0;1.0;101.0;26.0;28.0;28.0;10.0;5.0;5.0;4.0;7.0;12.0;6.0;11.0;10.0;6.0;102.0;8.0;24.0;33.0;…
692603;0.0;0.0;0.0;0.0;0.0;0.0;0.0;0.0;0.0;0.0;1.0;0.0;0.0;0.0;1.0;0.0;0.0;0.0;3.0;1.0;2.0;0.0;0.0;7.0;0.0;3.0;0.0;6.0;0.0;0.0;0.0;0.0;1.0;41.0;10.0;0.0;0.0;0.0;0.0;0.0;0.0;0.0;0.0;0.0;0.0;0.0;0.0;0.0;0.0;0.0;0.0;0.0;0.0;6.0;5.0;1.0;0.0;1.0;0.0;0.0;0.0;0.0;0.0;0.0;0.0;0.0;1.0;1.0;0.0;2.0;0.0;1.0;0.0;0.0;3.0;0.0;2.0;0.0;0.0;0.0;0.0;0.0;2.0;0.0;0.0;3.0;4.0;3.0;2.0;1.0;2.0;0.0;0.0;6.0;0.0;0.0;0.0;0.…
1064852;7.0;160.0;2.0;0.0;9.0;20.0;57.0;4.0;2.0;2.0;643.0;9.0;0.0;40.0;47.0;1.0;73.0;77.0;9.0;4.0;3.0;5.0;4.0;3.0;26.0;0.0;4.0;281.0;40.0;108.0;18.0;110.0;22.0;110.0;17.0;17.0;19.0;3.0;8.0;8.0;109.0;422.0;37.0;1.0;54.0;3.0;17.0;6.0;12.0;70.0;3.0;417.0;51.0;1.0;1.0;104.0;82.0;8.0;2.0;35.0;2.0;6.0;48.0;25.0;20.0;20.0;15.0;12.0;8.0;0.0;410.0;517.0;10.0;7.0;2.0;37.0;1.0;237.0;41.0;530.0;556.0;50.0;15…
279402;3.0;0.0;0.0;0.0;0.0;0.0;0.0;0.0;0.0;0.0;0.0;0.0;3.0;0.0;0.0;0.0;0.0;0.0;0.0;0.0;0.0;0.0;0.0;0.0;3.0;0.0;0.0;0.0;0.0;1.0;0.0;0.0;8.0;6.0;0.0;0.0;3.0;0.0;0.0;6.0;7.0;0.0;0.0;0.0;0.0;0.0;0.0;0.0;0.0;1.0;0.0;0.0;0.0;0.0;0.0;0.0;0.0;0.0;0.0;0.0;0.0;0.0;0.0;0.0;0.0;0.0;2.0;0.0;0.0;0.0;0.0;1.0;0.0;0.0;0.0;0.0;0.0;0.0;0.0;0.0;0.0;0.0;1.0;0.0;0.0;0.0;0.0;0.0;0.0;0.0;0.0;0.0;0.0;0.0;0.0;0.0;0.0;0.0;…
525171;0.0;0.0;0.0;4.0;0.0;0.0;6.0;0.0;12.0;4.0;1.0;2.0;0.0;0.0;0.0;0.0;0.0;0.0;0.0;0.0;0.0;0.0;0.0;0.0;1.0;0.0;0.0;1.0;0.0;0.0;0.0;0.0;4.0;11.0;0.0;0.0;0.0;0.0;0.0;0.0;0.0;3.0;1.0;3.0;0.0;0.0;0.0;1.0;0.0;4.0;1.0;13.0;0.0;0.0;0.0;0.0;0.0;0.0;0.0;0.0;0.0;0.0;0.0;0.0;0.0;0.0;0.0;0.0;0.0;0.0;0.0;0.0;0.0;0.0;0.0;0.0;0.0;0.0;0.0;0.0;0.0;0.0;14.0;0.0;0.0;1.0;7.0;0.0;0.0;0.0;1.0;0.0;0.0;0.0;0.0;4.0;0.0;…
2194873;4.0;3.0;0.0;0.0;5.0;3.0;1.0;1.0;5.0;1.0;2.0;1.0;2.0;0.0;1.0;1.0;0.0;2.0;0.0;1.0;3.0;1.0;16.0;2.0;4.0;2.0;0.0;1.0;0.0;2.0;0.0;2.0;1.0;1.0;3.0;4.0;3.0;1.0;2.0;4.0;0.0;1.0;3.0;0.0;3.0;3.0;0.0;0.0;2.0;6.0;1.0;0.0;0.0;8.0;6.0;1.0;0.0;3.0;6.0;0.0;0.0;0.0;0.0;1.0;0.0;1.0;2.0;0.0;0.0;0.0;0.0;0.0;0.0;0.0;0.0;1.0;0.0;2.0;2.0;2.0;9.0;4.0;0.0;4.0;1.0;24.0;1.0;0.0;0.0;4.0;2.0;1.0;1.0;0.0;0.0;0.0;11.0;…
881104;5.0;1.0;0.0;1.0;2.0;0.0;0.0;1.0;0.0;3.0;2.0;1.0;3.0;2.0;4.0;19.0;2.0;0.0;0.0;4.0;4.0;0.0;1.0;8.0;1.0;1.0;0.0;1.0;0.0;6.0;1.0;0.0;15.0;31.0;15.0;5.0;15.0;0.0;0.0;4.0;0.0;0.0;0.0;1.0;0.0;0.0;0.0;0.0;0.0;7.0;0.0;0.0;0.0;35.0;1.0;0.0;2.0;4.0;2.0;0.0;0.0;0.0;0.0;0.0;3.0;0.0;3.0;0.0;3.0;2.0;2.0;2.0;0.0;2.0;1.0;2.0;4.0;0.0;2.0;1.0;0.0;0.0;0.0;0.0;0.0;0.0;0.0;0.0;0.0;0.0;1.0;0.0;1.0;2.0;0.0;8.0;4.…
103802;11.0;19.0;6.0;2.0;3.0;9.0;1.0;10.0;3.0;1.0;219.0;1.0;4.0;4.0;32.0;5.0;7.0;1.0;3.0;1.0;9.0;2.0;5.0;11.0;44.0;0.0;9.0;14.0;10.0;16.0;1.0;1.0;18.0;7.0;94.0;1.0;68.0;4.0;8.0;13.0;6.0;33.0;9.0;9.0;21.0;2.0;5.0;20.0;12.0;25.0;3.0;2.0;0.0;15.0;6.0;0.0;1.0;3.0;50.0;1.0;9.0;9.0;5.0;12.0;12.0;14.0;23.0;6.0;4.0;1.0;6.0;1.0;3.0;9.0;5.0;20.0;3.0;38.0;7.0;17.0;10.0;25.0;5.0;4.0;10.0;74.0;124.0;23.0;10.0…
26459;6.0;0.0;0.0;0.0;0.0;0.0;0.0;4.0;5.0;46.0;0.0;0.0;0.0;3.0;0.0;0.0;0.0;0.0;0.0;0.0;0.0;0.0;0.0;66.0;12.0;51.0;0.0;0.0;0.0;0.0;0.0;0.0;0.0;6.0;6.0;0.0;1.0;0.0;3.0;0.0;1.0;0.0;0.0;0.0;0.0;0.0;0.0;0.0;0.0;0.0;0.0;0.0;0.0;16.0;14.0;0.0;0.0;16.0;1.0;0.0;2.0;7.0;0.0;1.0;1.0;12.0;23.0;8.0;12.0;35.0;17.0;17.0;3.0;3.0;4.0;6.0;3.0;0.0;0.0;0.0;0.0;0.0;0.0;0.0;0.0;0.0;0.0;0.0;0.0;0.0;0.0;0.0;0.0;0.0;0.0;…
1753826;2.0;3.0;14.0;4.0;14.0;1.0;1.0;0.0;0.0;1.0;3.0;0.0;0.0;0.0;4.0;5.0;1.0;1.0;0.0;2.0;4.0;5.0;5.0;4.0;0.0;0.0;0.0;5.0;0.0;4.0;0.0;5.0;0.0;3.0;4.0;1.0;6.0;4.0;0.0;11.0;0.0;0.0;0.0;26.0;2.0;3.0;4.0;1.0;9.0;9.0;3.0;13.0;2.0;2.0;0.0;0.0;0.0;0.0;0.0;0.0;0.0;0.0;0.0;0.0;0.0;0.0;0.0;0.0;0.0;0.0;0.0;0.0;0.0;0.0;0.0;0.0;0.0;2.0;1.0;0.0;0.0;10.0;0.0;0.0;0.0;0.0;0.0;0.0;0.0;0.0;0.0;1.0;0.0;1.0;1.0;0.0;0…
4375292;2.0;184.0;8.0;7.0;31.0;55.0;9.0;197.0;4.0;6.0;9.0;4.0;0.0;0.0;3.0;71.0;41.0;29.0;0.0;0.0;0.0;3.0;0.0;17.0;11.0;1.0;0.0;62.0;0.0;1.0;15.0;493.0;15.0;18.0;0.0;8.0;6.0;0.0;0.0;1.0;3.0;96.0;704.0;31.0;1.0;29.0;17.0;39.0;83.0;135.0;0.0;174.0;54.0;0.0;0.0;26.0;8.0;4.0;2.0;0.0;4.0;5.0;0.0;4.0;455.0;69.0;11.0;3.0;0.0;0.0;0.0;1.0;3.0;4.0;3.0;0.0;2.0;0.0;0.0;0.0;0.0;6.0;0.0;0.0;0.0;2.0;5.0;0.0;2.0;…
305406;23.0;23.0;14.0;15.0;22.0;5.0;1.0;2.0;31.0;10.0;26.0;0.0;1.0;0.0;1.0;4.0;3.0;1.0;0.0;3.0;7.0;0.0;2.0;4.0;13.0;4.0;1.0;4.0;1.0;0.0;0.0;0.0;17.0;2.0;1.0;0.0;5.0;19.0;8.0;23.0;6.0;14.0;13.0;29.0;23.0;4.0;4.0;4.0;5.0;28.0;2.0;3.0;1.0;4.0;2.0;1.0;0.0;0.0;2.0;0.0;0.0;0.0;0.0;3.0;4.0;6.0;18.0;2.0;5.0;1.0;0.0;0.0;0.0;0.0;1.0;0.0;1.0;4.0;1.0;1.0;1.0;12.0;0.0;3.0;2.0;66.0;18.0;5.0;0.0;9.0;4.0;0.0;3.0…
813418;27.0;55.0;1.0;1.0;13.0;1.0;2.0;23.0;21.0;104.0;4.0;18.0;9.0;24.0;12.0;10.0;31.0;5.0;9.0;7.0;15.0;2.0;13.0;25.0;82.0;12.0;26.0;23.0;2.0;1.0;1.0;13.0;20.0;154.0;2.0;1.0;8.0;1.0;2.0;1.0;11.0;1.0;1.0;2.0;0.0;0.0;2.0;0.0;4.0;4.0;9.0;0.0;0.0;13.0;6.0;1.0;0.0;0.0;0.0;3.0;1.0;1.0;0.0;41.0;12.0;33.0;88.0;21.0;25.0;34.0;2.0;1.0;3.0;14.0;10.0;7.0;12.0;38.0;0.0;2.0;1.0;34.0;0.0;0.0;1.0;2.0;0.0;0.0;0.0…
545460;3110.0;7813.0;2896.0;1744.0;3331.0;1854.0;2138.0;2417.0;2501.0;2795.0;612.0;103.0;1203.0;442.0;1081.0;1605.0;1433.0;862.0;244.0;229.0;1596.0;482.0;1010.0;1286.0;770.0;291.0;988.0;1623.0;989.0;4285.0;935.0;1644.0;906.0;1816.0;2777.0;886.0;2709.0;2414.0;3905.0;2457.0;53.0;4531.0;3400.0;3257.0;9811.0;711.0;655.0;2049.0;2006.0;3194.0;292.0;2387.0;1138.0;832.0;548.0;1716.0;928.0;718.0;2335.0;17…
670511;15.0;22.0;0.0;0.0;1.0;8.0;6.0;180.0;25.0;273.0;0.0;0.0;36.0;1.0;0.0;52.0;62.0;2.0;18.0;11.0;89.0;4.0;80.0;0.0;15.0;0.0;100.0;42.0;0.0;6.0;2.0;675.0;0.0;50.0;5.0;22.0;78.0;10.0;7.0;10.0;23.0;6.0;0.0;0.0;1.0;4.0;2.0;16.0;0.0;6.0;2.0;54.0;8.0;0.0;1.0;6.0;5.0;1.0;10.0;81.0;1.0;0.0;101.0;11.0;33.0;22.0;21.0;2.0;43.0;2.0;0.0;0.0;4.0;7.0;4.0;3.0;0.0;0.0;0.0;0.0;0.0;0.0;0.0;0.0;0.0;0.0;0.0;0.0;0.0…
581056;78.0;35.0;23.0;21.0;31.0;1.0;3.0;0.0;0.0;0.0;2.0;0.0;0.0;0.0;2.0;4.0;3.0;3.0;3.0;1.0;6.0;14.0;8.0;18.0;0.0;6.0;0.0;0.0;0.0;4.0;3.0;2.0;5.0;5.0;9.0;13.0;10.0;24.0;10.0;31.0;0.0;6.0;6.0;22.0;7.0;7.0;14.0;8.0;15.0;10.0;7.0;11.0;2.0;3.0;2.0;1.0;3.0;1.0;1.0;0.0;0.0;1.0;0.0;0.0;0.0;0.0;0.0;0.0;0.0;10.0;4.0;2.0;0.0;1.0;0.0;4.0;0.0;11.0;0.0;0.0;0.0;16.0;0.0;1.0;0.0;0.0;0.0;1.0;0.0;0.0;0.0;4.0;0.0;…
846497;0.0;0.0;77.0;46.0;0.0;44.0;56.0;5.0;3.0;0.0;0.0;0.0;0.0;0.0;0.0;20.0;5.0;13.0;0.0;0.0;0.0;0.0;0.0;0.0;0.0;0.0;0.0;6.0;15.0;0.0;21.0;27.0;0.0;0.0;0.0;4.0;0.0;0.0;0.0;0.0;0.0;0.0;0.0;4.0;0.0;67.0;15.0;28.0;7.0;7.0;0.0;0.0;1.0;0.0;0.0;14.0;0.0;0.0;0.0;0.0;1.0;0.0;0.0;0.0;0.0;1.0;0.0;0.0;0.0;0.0;0.0;0.0;1.0;2.0;0.0;1.0;0.0;0.0;0.0;0.0;0.0;0.0;0.0;0.0;0.0;0.0;0.0;0.0;0.0;0.0;0.0;0.0;0.0;0.0;0.0…
3480259;0.0;11.0;3.0;9.0;0.0;0.0;1.0;15.0;1832.0;31.0;56.0;3.0;45.0;2.0;22.0;0.0;24.0;2.0;8.0;5.0;89.0;3.0;35.0;2.0;25.0;0.0;4.0;0.0;5.0;10.0;15.0;6.0;9.0;8.0;144.0;0.0;249.0;0.0;1.0;1.0;48.0;9.0;0.0;1.0;0.0;1.0;0.0;0.0;0.0;21.0;1.0;0.0;0.0;0.0;0.0;0.0;0.0;0.0;17.0;47.0;10.0;18.0;59.0;7.0;3.0;29.0;10.0;2.0;3.0;0.0;1.0;0.0;4.0;3.0;7.0;33.0;3.0;4.0;0.0;5.0;5.0;7.0;58.0;44.0;24.0;165.0;60.0;8.0;3.0;…
194191;0.0;0.0;0.0;0.0;0.0;18.0;35.0;0.0;1.0;0.0;8.0;0.0;27.0;57.0;10.0;168.0;11.0;28.0;37.0;41.0;50.0;40.0;21.0;0.0;0.0;0.0;0.0;7.0;2.0;3.0;37.0;265.0;36.0;4.0;39.0;34.0;79.0;4.0;2.0;5.0;0.0;3.0;2.0;2.0;1.0;0.0;9.0;0.0;3.0;8.0;1.0;10.0;10.0;0.0;0.0;9.0;1.0;0.0;4.0;0.0;1.0;0.0;0.0;0.0;0.0;1.0;0.0;0.0;0.0;0.0;0.0;0.0;0.0;0.0;0.0;0.0;0.0;25.0;0.0;0.0;2.0;0.0;2.0;3.0;2.0;7.0;35.0;1.0;1.0;0.0;7.0;0.0…
348675;8.0;9.0;4.0;6.0;5.0;0.0;0.0;0.0;449.0;17.0;17.0;2.0;21.0;8.0;27.0;2.0;2.0;1.0;1.0;5.0;63.0;4.0;49.0;9.0;8.0;3.0;5.0;6.0;0.0;13.0;0.0;2.0;11.0;2.0;68.0;2.0;55.0;4.0;2.0;2.0;1.0;0.0;0.0;6.0;4.0;0.0;0.0;4.0;1.0;3.0;4.0;5.0;1.0;61.0;17.0;1.0;0.0;53.0;148.0;4.0;4.0;3.0;6.0;1.0;2.0;0.0;1.0;1.0;1.0;1.0;2.0;3.0;2.0;0.0;1.0;5.0;2.0;2.0;4.0;1.0;7.0;6.0;0.0;0.0;0.0;20.0;9.0;0.0;0.0;3.0;0.0;0.0;7.0;3.…
83959;1.0;0.0;0.0;0.0;0.0;3.0;0.0;0.0;5.0;1.0;268.0;0.0;1.0;0.0;1.0;0.0;0.0;0.0;0.0;0.0;0.0;0.0;0.0;0.0;0.0;0.0;0.0;8.0;0.0;0.0;0.0;0.0;32.0;6.0;2.0;0.0;0.0;1.0;0.0;2.0;0.0;0.0;0.0;0.0;0.0;0.0;0.0;4.0;0.0;0.0;0.0;0.0;0.0;0.0;2.0;0.0;0.0;6.0;2.0;0.0;0.0;0.0;0.0;0.0;2.0;0.0;0.0;0.0;0.0;0.0;0.0;0.0;0.0;0.0;0.0;5.0;0.0;62.0;1.0;2.0;68.0;68.0;0.0;0.0;4.0;3.0;0.0;1.0;0.0;0.0;8.0;0.0;2.0;2.0;4.0;143.0;1…
722441;0.0;2.0;55.0;7.0;7.0;0.0;18.0;1.0;0.0;1.0;17.0;1.0;0.0;0.0;0.0;2.0;0.0;0.0;0.0;1.0;0.0;0.0;5.0;0.0;1.0;0.0;0.0;9.0;0.0;0.0;0.0;32.0;11.0;14.0;0.0;5.0;1.0;0.0;0.0;0.0;0.0;0.0;0.0;24.0;0.0;26.0;1.0;1.0;0.0;10.0;0.0;0.0;0.0;3.0;0.0;7.0;2.0;0.0;0.0;0.0;1.0;0.0;0.0;0.0;2.0;0.0;0.0;0.0;0.0;0.0;0.0;0.0;0.0;0.0;0.0;0.0;0.0;0.0;0.0;0.0;0.0;0.0;0.0;3.0;0.0;25.0;0.0;4.0;0.0;0.0;0.0;0.0;0.0;3.0;3.0;3.…
2742266;0.0;3.0;3.0;0.0;4.0;1.0;0.0;0.0;7.0;3.0;0.0;0.0;0.0;0.0;0.0;0.0;0.0;1.0;0.0;2.0;0.0;0.0;0.0;0.0;0.0;0.0;2.0;47.0;14.0;0.0;0.0;1.0;27.0;62.0;0.0;0.0;0.0;0.0;0.0;0.0;1.0;0.0;0.0;2.0;0.0;0.0;0.0;1.0;0.0;1.0;0.0;0.0;0.0;0.0;0.0;3.0;0.0;0.0;0.0;0.0;0.0;1.0;0.0;0.0;0.0;0.0;0.0;0.0;0.0;0.0;0.0;0.0;0.0;0.0;0.0;0.0;0.0;0.0;0.0;0.0;0.0;2.0;0.0;0.0;0.0;0.0;0.0;0.0;0.0;0.0;0.0;0.0;0.0;0.0;0.0;0.0;0.0…
84602;29.0;9.0;0.0;0.0;4.0;1.0;2.0;0.0;3.0;0.0;3.0;6.0;3.0;0.0;946.0;2.0;4.0;622.0;0.0;0.0;0.0;15.0;2.0;4.0;22.0;0.0;0.0;4.0;33.0;983.0;158.0;367.0;7.0;0.0;63.0;184.0;15.0;9.0;33.0;22.0;69.0;187.0;226.0;3.0;62.0;3.0;2.0;13.0;13.0;367.0;0.0;246.0;26.0;5.0;0.0;4.0;10.0;8.0;190.0;16.0;12.0;4.0;4.0;16.0;61.0;1.0;12.0;1.0;0.0;0.0;0.0;0.0;13.0;9.0;1.0;291.0;7.0;302.0;15.0;92.0;4.0;183.0;72.0;2470.0;101…
4468331;0.0;0.0;36.0;5.0;1.0;9.0;0.0;0.0;0.0;0.0;0.0;0.0;0.0;0.0;0.0;19.0;7.0;43.0;0.0;0.0;0.0;1.0;0.0;0.0;0.0;0.0;0.0;0.0;0.0;0.0;86.0;13.0;0.0;0.0;0.0;0.0;0.0;1.0;1.0;0.0;8.0;1.0;1.0;24.0;1.0;5.0;4.0;0.0;0.0;1.0;0.0;0.0;0.0;0.0;0.0;1.0;1.0;0.0;0.0;0.0;0.0;0.0;0.0;0.0;0.0;0.0;0.0;0.0;0.0;0.0;0.0;0.0;0.0;0.0;0.0;0.0;0.0;0.0;0.0;0.0;0.0;0.0;0.0;1.0;0.0;6.0;12.0;0.0;0.0;3.0;1.0;0.0;0.0;0.0;0.0;0.0;…
248998;0.0;31.0;21.0;50.0;49.0;0.0;0.0;0.0;0.0;0.0;0.0;0.0;0.0;0.0;0.0;0.0;0.0;0.0;0.0;0.0;0.0;0.0;0.0;0.0;0.0;0.0;0.0;0.0;0.0;0.0;0.0;0.0;0.0;0.0;0.0;0.0;0.0;0.0;0.0;0.0;0.0;7.0;7.0;25.0;0.0;13.0;7.0;5.0;0.0;3.0;0.0;55.0;3.0;0.0;0.0;0.0;37.0;0.0;0.0;0.0;0.0;0.0;0.0;0.0;0.0;0.0;0.0;0.0;0.0;0.0;0.0;0.0;0.0;0.0;0.0;0.0;0.0;0.0;0.0;0.0;0.0;0.0;0.0;0.0;0.0;0.0;0.0;0.0;0.0;0.0;0.0;0.0;0.0;0.0;0.0;0.0;…
946945;0.0;1.0;0.0;0.0;0.0;0.0;2.0;2.0;40.0;9.0;12.0;0.0;1.0;0.0;0.0;5.0;1.0;0.0;0.0;0.0;0.0;0.0;0.0;1.0;2.0;0.0;0.0;0.0;0.0;2.0;0.0;0.0;0.0;2.0;0.0;1.0;0.0;0.0;0.0;0.0;0.0;0.0;0.0;0.0;0.0;0.0;0.0;0.0;0.0;0.0;0.0;0.0;0.0;2.0;0.0;0.0;0.0;0.0;2.0;4.0;1.0;0.0;2.0;1.0;1.0;3.0;4.0;0.0;0.0;0.0;0.0;1.0;0.0;6.0;0.0;0.0;1.0;0.0;0.0;0.0;0.0;4.0;0.0;1.0;2.0;55.0;3.0;2.0;0.0;8.0;2.0;0.0;2.0;16.0;1.0;0.0;0.0;…
538428;6.0;20.0;5.0;0.0;12.0;2.0;4.0;22.0;77.0;94.0;1.0;0.0;5.0;17.0;4.0;107.0;16.0;6.0;12.0;6.0;2.0;4.0;0.0;7.0;13.0;7.0;23.0;0.0;0.0;3.0;13.0;21.0;9.0;6.0;3.0;7.0;5.0;0.0;0.0;14.0;0.0;0.0;0.0;2.0;0.0;0.0;0.0;0.0;0.0;1.0;0.0;0.0;1.0;32.0;6.0;1.0;0.0;3.0;2.0;0.0;0.0;1.0;1.0;19.0;21.0;3.0;13.0;4.0;7.0;12.0;4.0;4.0;5.0;5.0;2.0;59.0;0.0;0.0;0.0;0.0;0.0;0.0;1.0;0.0;0.0;2.0;0.0;0.0;0.0;0.0;0.0;0.0;3.0…
425968;71.0;2.0;2.0;12.0;0.0;68.0;295.0;4.0;8.0;1.0;10.0;13.0;0.0;43.0;33.0;0.0;6.0;396.0;1.0;0.0;0.0;2.0;1.0;19.0;60.0;1.0;4.0;6.0;488.0;77.0;257.0;31.0;67.0;11.0;33.0;14.0;23.0;9.0;49.0;54.0;284.0;250.0;363.0;11.0;117.0;82.0;67.0;114.0;78.0;583.0;5.0;570.0;112.0;7.0;0.0;29.0;10.0;2.0;16.0;540.0;11.0;19.0;640.0;70.0;60.0;13.0;15.0;35.0;12.0;2.0;29.0;113.0;60.0;4.0;10.0;287.0;10.0;24.0;5.0;173.0;…
319316;0.0;0.0;0.0;0.0;0.0;0.0;0.0;0.0;63.0;1.0;11.0;0.0;0.0;0.0;0.0;0.0;0.0;0.0;0.0;0.0;0.0;0.0;0.0;0.0;0.0;0.0;0.0;0.0;3.0;0.0;0.0;0.0;0.0;0.0;0.0;0.0;0.0;0.0;0.0;0.0;0.0;0.0;0.0;0.0;0.0;0.0;0.0;0.0;0.0;0.0;14.0;0.0;0.0;0.0;0.0;0.0;0.0;0.0;0.0;0.0;0.0;0.0;0.0;0.0;0.0;0.0;0.0;0.0;0.0;0.0;0.0;0.0;0.0;0.0;0.0;0.0;0.0;0.0;0.0;0.0;0.0;11.0;5.0;0.0;0.0;36.0;8.0;0.0;0.0;0.0;0.0;0.0;0.0;0.0;0.0;0.0;0.0…
136219;0.0;5.0;9.0;1.0;3.0;0.0;0.0;0.0;20.0;6.0;1.0;0.0;2.0;1.0;0.0;12.0;4.0;1.0;0.0;4.0;2.0;3.0;0.0;0.0;0.0;0.0;0.0;0.0;1.0;0.0;0.0;2.0;0.0;0.0;0.0;2.0;0.0;0.0;0.0;0.0;0.0;0.0;0.0;0.0;0.0;0.0;0.0;0.0;0.0;0.0;0.0;0.0;0.0;0.0;0.0;0.0;0.0;0.0;0.0;0.0;0.0;0.0;0.0;0.0;1.0;0.0;0.0;0.0;0.0;0.0;0.0;0.0;0.0;0.0;0.0;0.0;0.0;0.0;0.0;0.0;0.0;0.0;54.0;0.0;0.0;0.0;0.0;0.0;0.0;0.0;0.0;0.0;0.0;0.0;0.0;0.0;0.0;0…
4413693;0.0;0.0;3.0;19.0;0.0;5.0;15.0;3.0;16.0;1.0;2.0;2.0;0.0;0.0;0.0;0.0;0.0;3.0;0.0;0.0;0.0;0.0;0.0;0.0;0.0;0.0;0.0;1.0;3.0;0.0;1.0;1.0;2.0;1.0;0.0;0.0;0.0;0.0;0.0;0.0;0.0;0.0;0.0;0.0;0.0;7.0;3.0;3.0;0.0;15.0;0.0;2.0;2.0;0.0;0.0;20.0;3.0;0.0;0.0;0.0;0.0;1.0;0.0;0.0;0.0;0.0;0.0;0.0;0.0;0.0;0.0;0.0;0.0;0.0;0.0;19.0;0.0;2.0;0.0;0.0;3.0;0.0;0.0;0.0;0.0;13.0;1.0;0.0;0.0;0.0;3.0;0.0;0.0;0.0;4.0;4.0;…
223126;5.0;40.0;5.0;7.0;3.0;12.0;1.0;3.0;9.0;5.0;0.0;48.0;0.0;2.0;2.0;6.0;2.0;6.0;1.0;0.0;0.0;4.0;5.0;0.0;0.0;0.0;1.0;7.0;0.0;8.0;8.0;6.0;17.0;1.0;19.0;2.0;2.0;2.0;2.0;4.0;0.0;5.0;6.0;8.0;0.0;1.0;3.0;5.0;10.0;10.0;0.0;4.0;0.0;2.0;1.0;0.0;1.0;0.0;2.0;1.0;0.0;0.0;0.0;9.0;1.0;0.0;1.0;0.0;0.0;0.0;0.0;0.0;9.0;0.0;0.0;1.0;0.0;13.0;0.0;0.0;2.0;1.0;0.0;0.0;2.0;0.0;0.0;1.0;0.0;0.0;0.0;0.0;0.0;0.0;5.0;6.0;…
568617;19.0;66.0;179.0;43.0;83.0;20.0;10.0;0.0;6.0;6.0;25.0;9.0;26.0;41.0;13.0;18.0;25.0;0.0;26.0;32.0;3.0;0.0;4.0;0.0;0.0;2.0;0.0;67.0;1.0;7.0;0.0;6.0;76.0;54.0;14.0;0.0;1.0;14.0;4.0;23.0;2.0;6.0;3.0;117.0;3.0;36.0;29.0;24.0;112.0;232.0;24.0;17.0;1.0;0.0;1.0;11.0;6.0;0.0;1.0;0.0;0.0;0.0;2.0;0.0;0.0;0.0;2.0;3.0;0.0;8.0;0.0;0.0;0.0;0.0;0.0;0.0;0.0;28.0;3.0;0.0;2.0;23.0;2.0;1.0;3.0;7.0;2.0;2.0;0.0;…
305099;0.0;3.0;0.0;0.0;0.0;0.0;0.0;0.0;72.0;1.0;6.0;0.0;0.0;0.0;0.0;0.0;0.0;0.0;0.0;0.0;0.0;0.0;0.0;0.0;0.0;0.0;0.0;0.0;0.0;0.0;0.0;0.0;0.0;0.0;0.0;0.0;0.0;0.0;0.0;0.0;0.0;0.0;0.0;3.0;0.0;0.0;0.0;0.0;0.0;0.0;1.0;0.0;0.0;0.0;0.0;0.0;0.0;0.0;0.0;0.0;0.0;0.0;0.0;0.0;0.0;0.0;0.0;0.0;0.0;1.0;0.0;0.0;0.0;0.0;0.0;0.0;0.0;0.0;0.0;0.0;0.0;0.0;0.0;0.0;0.0;43.0;0.0;0.0;0.0;0.0;0.0;0.0;0.0;0.0;0.0;0.0;0.0;0.…
586002;20.0;24.0;21.0;0.0;8.0;0.0;8.0;37.0;142.0;139.0;10.0;0.0;79.0;18.0;84.0;2.0;3.0;2.0;30.0;26.0;75.0;1.0;65.0;102.0;27.0;19.0;52.0;112.0;2.0;61.0;0.0;0.0;16.0;107.0;58.0;0.0;104.0;45.0;42.0;76.0;1.0;6.0;0.0;6.0;1.0;0.0;3.0;0.0;0.0;3.0;1.0;0.0;0.0;103.0;70.0;3.0;1.0;29.0;54.0;6.0;7.0;12.0;15.0;10.0;2.0;21.0;74.0;26.0;29.0;19.0;6.0;5.0;31.0;33.0;35.0;16.0;21.0;0.0;0.0;0.0;0.0;1.0;0.0;2.0;1.0;0…
588530;66.0;343.0;224.0;120.0;271.0;82.0;35.0;22.0;5.0;43.0;5.0;0.0;5.0;6.0;4.0;27.0;15.0;10.0;0.0;0.0;3.0;6.0;0.0;1.0;7.0;0.0;5.0;4.0;2.0;6.0;11.0;125.0;8.0;7.0;5.0;35.0;21.0;17.0;8.0;26.0;22.0;126.0;84.0;186.0;37.0;98.0;15.0;73.0;170.0;205.0;5.0;32.0;56.0;0.0;0.0;276.0;41.0;0.0;4.0;1.0;0.0;1.0;4.0;11.0;9.0;4.0;5.0;4.0;4.0;1.0;0.0;0.0;5.0;7.0;1.0;3.0;2.0;2.0;1.0;0.0;0.0;2.0;0.0;0.0;0.0;2.0;0.0;0…
717874;11.0;6.0;11.0;10.0;5.0;1.0;5.0;4.0;2.0;13.0;0.0;1.0;13.0;4.0;6.0;2.0;1.0;1.0;0.0;0.0;2.0;3.0;1.0;18.0;17.0;6.0;3.0;2.0;2.0;10.0;0.0;0.0;8.0;2.0;18.0;6.0;14.0;3.0;4.0;8.0;0.0;5.0;5.0;5.0;7.0;2.0;2.0;6.0;3.0;24.0;1.0;5.0;0.0;12.0;4.0;1.0;1.0;11.0;14.0;0.0;3.0;3.0;0.0;1.0;1.0;2.0;42.0;4.0;3.0;2.0;1.0;3.0;1.0;6.0;4.0;4.0;7.0;0.0;3.0;0.0;3.0;4.0;0.0;0.0;0.0;0.0;2.0;1.0;0.0;0.0;0.0;2.0;0.0;0.0;0…
128347;15.0;9.0;3.0;2.0;2.0;3.0;1.0;0.0;10.0;5.0;5.0;0.0;13.0;1.0;5.0;1.0;4.0;0.0;1.0;1.0;13.0;1.0;9.0;7.0;2.0;0.0;3.0;0.0;2.0;10.0;0.0;4.0;19.0;2.0;15.0;3.0;12.0;4.0;8.0;4.0;1.0;1.0;0.0;3.0;10.0;1.0;0.0;4.0;1.0;5.0;1.0;4.0;1.0;6.0;9.0;6.0;2.0;1.0;4.0;0.0;1.0;1.0;0.0;1.0;1.0;1.0;0.0;1.0;0.0;0.0;1.0;0.0;0.0;3.0;0.0;0.0;3.0;7.0;4.0;0.0;9.0;24.0;1.0;0.0;0.0;4.0;1.0;2.0;0.0;2.0;5.0;2.0;2.0;2.0;2.0;1.…
203879;554.0;914.0;933.0;385.0;821.0;47.0;276.0;27.0;153.0;552.0;19.0;396.0;832.0;309.0;675.0;739.0;235.0;171.0;147.0;225.0;601.0;104.0;428.0;447.0;49.0;111.0;221.0;183.0;5.0;606.0;169.0;241.0;935.0;140.0;552.0;155.0;634.0;182.0;65.0;339.0;0.0;64.0;41.0;563.0;36.0;135.0;156.0;143.0;253.0;537.0;78.0;227.0;79.0;488.0;125.0;155.0;101.0;112.0;84.0;4.0;26.0;22.0;1.0;15.0;13.0;7.0;92.0;81.0;95.0;165.0;…
356574;0.0;4.0;1.0;4.0;9.0;0.0;0.0;0.0;0.0;0.0;16.0;0.0;0.0;2.0;3.0;1.0;1.0;1.0;3.0;2.0;0.0;0.0;0.0;0.0;0.0;0.0;0.0;0.0;0.0;2.0;15.0;1.0;0.0;4.0;1.0;2.0;0.0;0.0;3.0;0.0;28.0;3.0;0.0;0.0;2.0;0.0;0.0;0.0;2.0;1.0;16.0;0.0;0.0;0.0;0.0;1.0;0.0;0.0;0.0;0.0;0.0;0.0;0.0;0.0;0.0;1.0;2.0;0.0;0.0;0.0;1.0;0.0;1.0;0.0;0.0;0.0;0.0;4.0;0.0;4.0;0.0;9.0;1.0;0.0;0.0;6.0;5.0;0.0;0.0;0.0;0.0;0.0;0.0;0.0;0.0;0.0;0.0;…
53331;6.0;134.0;26.0;1.0;21.0;9.0;2.0;1.0;68.0;1.0;916.0;0.0;0.0;3.0;0.0;68.0;54.0;3.0;0.0;0.0;1.0;1.0;0.0;0.0;0.0;0.0;0.0;913.0;32.0;0.0;2.0;24.0;101.0;2000.0;0.0;0.0;0.0;1.0;1.0;1.0;35.0;3.0;3.0;4.0;1.0;0.0;2.0;3.0;5.0;21.0;1.0;7.0;0.0;0.0;0.0;4.0;0.0;0.0;1.0;0.0;0.0;1.0;0.0;4.0;1.0;0.0;0.0;0.0;0.0;0.0;0.0;0.0;0.0;4.0;0.0;26.0;0.0;15.0;10.0;7.0;52.0;6.0;27.0;16.0;14.0;381.0;23.0;70.0;67.0;39.0;…
536819;0.0;0.0;0.0;0.0;0.0;0.0;20.0;0.0;1.0;4.0;0.0;0.0;0.0;1.0;1.0;0.0;0.0;0.0;0.0;0.0;0.0;0.0;0.0;0.0;2.0;0.0;0.0;0.0;1.0;0.0;0.0;0.0;0.0;0.0;1.0;1.0;7.0;0.0;0.0;0.0;0.0;0.0;0.0;0.0;0.0;0.0;0.0;0.0;1.0;3.0;0.0;1.0;0.0;0.0;0.0;1.0;0.0;0.0;0.0;0.0;0.0;1.0;0.0;43.0;77.0;3.0;1.0;0.0;0.0;0.0;0.0;0.0;6.0;0.0;0.0;31.0;0.0;0.0;0.0;2.0;5.0;0.0;0.0;0.0;3.0;0.0;0.0;0.0;0.0;0.0;2.0;0.0;0.0;0.0;0.0;0.0;0.0;…
349828;4.0;5.0;3.0;0.0;1.0;5.0;5.0;0.0;1.0;0.0;0.0;2.0;9.0;1.0;11.0;1.0;4.0;3.0;7.0;12.0;5.0;1.0;1.0;0.0;121.0;2.0;2.0;3.0;1.0;9.0;7.0;4.0;2.0;1.0;2.0;3.0;2.0;14.0;19.0;2.0;2.0;11.0;8.0;3.0;24.0;3.0;3.0;16.0;19.0;613.0;3.0;3.0;1.0;1.0;9.0;4.0;2.0;4.0;3.0;0.0;0.0;0.0;0.0;0.0;1.0;3.0;185.0;2.0;1.0;6.0;0.0;2.0;0.0;0.0;0.0;0.0;0.0;0.0;11.0;4.0;36.0;1.0;0.0;4.0;3.0;2.0;0.0;2.0;0.0;8.0;20.0;3.0;3.0;3.0…
540962;0.0;0.0;1.0;0.0;1.0;0.0;3.0;0.0;21.0;3.0;2.0;2.0;0.0;0.0;0.0;1.0;0.0;0.0;0.0;0.0;0.0;0.0;0.0;0.0;0.0;0.0;0.0;0.0;0.0;0.0;0.0;0.0;0.0;1.0;0.0;0.0;0.0;0.0;0.0;0.0;0.0;0.0;0.0;0.0;0.0;0.0;0.0;0.0;0.0;1.0;0.0;0.0;0.0;0.0;0.0;0.0;0.0;0.0;0.0;0.0;0.0;0.0;0.0;0.0;0.0;0.0;0.0;0.0;0.0;0.0;0.0;0.0;0.0;0.0;0.0;0.0;0.0;0.0;0.0;0.0;0.0;0.0;25.0;0.0;0.0;6.0;0.0;0.0;0.0;2.0;0.0;0.0;0.0;0.0;5.0;2.0;0.0;0.…
148878;639.0;243.0;538.0;607.0;268.0;878.0;714.0;379.0;411.0;264.0;439.0;131.0;44.0;54.0;95.0;407.0;137.0;108.0;68.0;86.0;64.0;81.0;48.0;223.0;237.0;26.0;334.0;428.0;96.0;184.0;215.0;80.0;273.0;386.0;259.0;79.0;299.0;256.0;242.0;424.0;99.0;439.0;95.0;386.0;214.0;230.0;161.0;824.0;484.0;1061.0;24.0;2011.0;421.0;142.0;89.0;432.0;366.0;150.0;310.0;6.0;197.0;325.0;9.0;118.0;416.0;174.0;421.0;59.0;78.…
616682;3.0;9.0;0.0;0.0;0.0;0.0;1.0;1.0;7.0;2.0;0.0;9.0;2.0;7.0;8.0;7.0;4.0;22.0;1.0;3.0;0.0;1.0;5.0;3.0;0.0;2.0;3.0;4.0;2.0;8.0;8.0;0.0;1.0;15.0;5.0;0.0;15.0;0.0;0.0;0.0;0.0;0.0;0.0;0.0;0.0;0.0;0.0;1.0;0.0;3.0;1.0;0.0;0.0;0.0;2.0;0.0;0.0;0.0;0.0;3.0;0.0;0.0;0.0;1.0;0.0;0.0;0.0;0.0;0.0;3.0;1.0;1.0;0.0;0.0;0.0;0.0;0.0;0.0;0.0;0.0;0.0;0.0;0.0;0.0;0.0;0.0;0.0;0.0;0.0;0.0;0.0;0.0;0.0;0.0;5.0;17.0;8.0;…
805676;48.0;43.0;132.0;85.0;119.0;12.0;18.0;0.0;0.0;5.0;6.0;14.0;12.0;25.0;36.0;34.0;30.0;2.0;10.0;4.0;29.0;29.0;33.0;9.0;2.0;0.0;0.0;48.0;2.0;37.0;13.0;33.0;24.0;30.0;22.0;59.0;31.0;91.0;25.0;176.0;0.0;4.0;3.0;149.0;5.0;13.0;38.0;32.0;79.0;113.0;7.0;145.0;20.0;7.0;2.0;15.0;22.0;0.0;0.0;0.0;0.0;2.0;0.0;0.0;1.0;0.0;11.0;4.0;8.0;9.0;3.0;1.0;0.0;2.0;2.0;2.0;2.0;8.0;17.0;1.0;9.0;137.0;0.0;3.0;0.0;0.0…
2343601;0.0;0.0;0.0;0.0;0.0;1.0;0.0;2.0;1.0;1.0;1.0;0.0;1.0;0.0;0.0;0.0;1.0;0.0;0.0;0.0;0.0;0.0;0.0;0.0;0.0;0.0;1.0;18.0;9.0;7.0;0.0;1.0;33.0;60.0;5.0;3.0;0.0;1.0;0.0;2.0;8.0;0.0;4.0;1.0;2.0;5.0;0.0;11.0;3.0;9.0;0.0;8.0;1.0;0.0;1.0;1.0;0.0;0.0;0.0;0.0;0.0;0.0;0.0;2.0;4.0;0.0;0.0;0.0;1.0;0.0;0.0;0.0;0.0;0.0;0.0;0.0;0.0;12.0;0.0;3.0;60.0;6.0;7.0;3.0;4.0;5.0;0.0;0.0;0.0;0.0;1.0;0.0;1.0;0.0;0.0;7.0;5…
44394;0.0;9.0;0.0;0.0;2.0;9.0;2.0;0.0;1.0;0.0;324.0;0.0;0.0;0.0;0.0;4.0;0.0;2.0;0.0;0.0;0.0;0.0;0.0;0.0;0.0;0.0;0.0;6.0;2.0;0.0;1.0;0.0;2.0;0.0;0.0;0.0;0.0;0.0;0.0;0.0;0.0;0.0;16.0;0.0;0.0;0.0;0.0;6.0;0.0;2.0;0.0;16.0;0.0;1.0;0.0;3.0;0.0;0.0;0.0;0.0;0.0;0.0;0.0;0.0;0.0;0.0;0.0;0.0;0.0;0.0;0.0;0.0;9.0;0.0;0.0;0.0;0.0;16.0;15.0;0.0;77.0;44.0;2.0;2.0;10.0;213.0;1.0;14.0;0.0;1.0;37.0;0.0;13.0;11.0;3.…
693971;0.0;2.0;0.0;3.0;0.0;0.0;0.0;3.0;0.0;6.0;0.0;11.0;0.0;1.0;0.0;1.0;0.0;0.0;0.0;0.0;4.0;0.0;0.0;0.0;0.0;0.0;0.0;0.0;0.0;0.0;0.0;0.0;32.0;3.0;0.0;1.0;0.0;0.0;0.0;0.0;0.0;0.0;0.0;0.0;2.0;1.0;0.0;0.0;1.0;8.0;0.0;0.0;0.0;4.0;0.0;0.0;0.0;1.0;0.0;0.0;1.0;0.0;1.0;3.0;0.0;0.0;0.0;0.0;0.0;0.0;0.0;0.0;0.0;0.0;0.0;2.0;0.0;0.0;0.0;0.0;0.0;0.0;0.0;0.0;0.0;0.0;0.0;0.0;0.0;0.0;0.0;0.0;0.0;0.0;13.0;2.0;0.0;0…
940737;363.0;35.0;40.0;23.0;17.0;9.0;26.0;70.0;621.0;345.0;47.0;98.0;280.0;58.0;469.0;253.0;70.0;49.0;49.0;52.0;592.0;41.0;384.0;2130.0;125.0;212.0;123.0;79.0;16.0;406.0;73.0;59.0;1334.0;173.0;1223.0;64.0;1223.0;201.0;65.0;305.0;11.0;11.0;6.0;49.0;33.0;15.0;14.0;25.0;35.0;203.0;37.0;59.0;22.0;2393.0;1809.0;28.0;25.0;966.0;572.0;5.0;101.0;119.0;6.0;23.0;63.0;63.0;242.0;94.0;73.0;189.0;157.0;166.0;…
614583;0.0;5.0;65.0;34.0;19.0;395.0;10.0;142.0;10.0;39.0;0.0;3.0;0.0;7.0;2.0;7.0;8.0;3.0;0.0;0.0;0.0;0.0;0.0;14.0;113.0;4.0;80.0;48.0;516.0;8.0;2.0;43.0;0.0;26.0;3.0;5.0;0.0;11.0;11.0;14.0;0.0;10.0;35.0;55.0;10.0;3.0;63.0;102.0;5.0;49.0;2.0;24.0;13.0;22.0;9.0;9.0;3.0;0.0;87.0;3.0;124.0;131.0;6.0;106.0;284.0;185.0;154.0;157.0;29.0;27.0;3.0;1.0;73.0;160.0;75.0;361.0;33.0;0.0;0.0;0.0;0.0;0.0;15.0;1.…
691190;0.0;8.0;3.0;0.0;2.0;0.0;0.0;10.0;86.0;188.0;25.0;47.0;1.0;2.0;1.0;24.0;54.0;5.0;0.0;1.0;0.0;0.0;2.0;2.0;0.0;0.0;7.0;9.0;3.0;1.0;6.0;4.0;2.0;15.0;5.0;2.0;1.0;0.0;0.0;0.0;0.0;0.0;0.0;5.0;0.0;0.0;0.0;0.0;0.0;7.0;3.0;1.0;0.0;14.0;0.0;1.0;0.0;0.0;3.0;0.0;1.0;0.0;1.0;6.0;10.0;5.0;0.0;0.0;0.0;1.0;2.0;0.0;4.0;0.0;0.0;1.0;0.0;9.0;0.0;0.0;0.0;0.0;2.0;0.0;0.0;7.0;11.0;0.0;0.0;0.0;0.0;0.0;0.0;2.0;3.0;…
560147;5.0;17.0;0.0;2.0;2.0;0.0;0.0;19.0;33.0;212.0;0.0;0.0;17.0;1.0;16.0;3.0;0.0;1.0;2.0;0.0;2.0;0.0;5.0;12.0;19.0;9.0;44.0;2.0;6.0;17.0;1.0;0.0;5.0;1.0;7.0;0.0;8.0;0.0;1.0;6.0;0.0;1.0;0.0;3.0;0.0;0.0;0.0;1.0;0.0;4.0;1.0;0.0;0.0;39.0;4.0;0.0;2.0;7.0;6.0;65.0;13.0;11.0;75.0;18.0;6.0;7.0;5.0;11.0;7.0;11.0;11.0;0.0;13.0;0.0;1.0;0.0;0.0;0.0;0.0;0.0;0.0;0.0;0.0;1.0;0.0;1.0;0.0;0.0;0.0;0.0;0.0;0.0;0.0…
738230;0.0;0.0;6.0;1.0;0.0;5.0;0.0;0.0;30.0;0.0;1.0;4.0;0.0;3.0;1.0;0.0;0.0;2.0;0.0;0.0;0.0;0.0;0.0;0.0;0.0;1.0;2.0;1.0;2.0;2.0;4.0;3.0;0.0;1.0;0.0;0.0;7.0;5.0;1.0;0.0;0.0;0.0;0.0;0.0;0.0;0.0;0.0;0.0;0.0;5.0;2.0;0.0;1.0;0.0;2.0;3.0;0.0;0.0;0.0;0.0;1.0;1.0;2.0;0.0;1.0;0.0;1.0;0.0;0.0;0.0;0.0;1.0;4.0;0.0;1.0;0.0;1.0;0.0;0.0;4.0;9.0;1.0;17.0;0.0;0.0;0.0;0.0;0.0;2.0;0.0;0.0;3.0;0.0;5.0;0.0;1.0;0.0;0.…
229803;5.0;6.0;14.0;8.0;20.0;0.0;0.0;0.0;0.0;30.0;0.0;15.0;0.0;8.0;8.0;21.0;3.0;4.0;6.0;0.0;4.0;1.0;1.0;10.0;0.0;7.0;0.0;8.0;0.0;1.0;26.0;2.0;13.0;4.0;9.0;5.0;0.0;3.0;0.0;5.0;0.0;1.0;0.0;9.0;0.0;1.0;5.0;1.0;13.0;15.0;2.0;6.0;2.0;4.0;0.0;3.0;0.0;2.0;1.0;0.0;2.0;13.0;0.0;0.0;0.0;0.0;3.0;1.0;5.0;16.0;1.0;1.0;1.0;2.0;0.0;1.0;3.0;2.0;1.0;0.0;0.0;4.0;0.0;0.0;0.0;0.0;0.0;0.0;0.0;0.0;0.0;0.0;0.0;0.0;1.0;…
4345059;642.0;1651.0;3946.0;953.0;2797.0;425.0;904.0;333.0;98.0;507.0;287.0;30.0;311.0;179.0;337.0;1445.0;155.0;168.0;73.0;63.0;66.0;22.0;53.0;153.0;94.0;201.0;146.0;1823.0;183.0;494.0;385.0;402.0;485.0;306.0;56.0;47.0;67.0;455.0;146.0;886.0;42.0;217.0;261.0;2344.0;146.0;423.0;455.0;287.0;598.0;1797.0;76.0;484.0;145.0;304.0;68.0;180.0;163.0;15.0;32.0;27.0;22.0;16.0;29.0;114.0;94.0;122.0;183.0;74.…
100443;77.0;236.0;119.0;281.0;274.0;75.0;51.0;2.0;4.0;3.0;820.0;1.0;0.0;0.0;2.0;27.0;11.0;5.0;0.0;0.0;4.0;0.0;0.0;1.0;1.0;0.0;3.0;125.0;38.0;19.0;6.0;6.0;22.0;18.0;12.0;4.0;8.0;28.0;45.0;49.0;7.0;282.0;383.0;248.0;106.0;87.0;59.0;153.0;127.0;341.0;4.0;18.0;2.0;0.0;1.0;27.0;6.0;0.0;0.0;0.0;0.0;0.0;0.0;1.0;0.0;3.0;0.0;1.0;0.0;1.0;1.0;1.0;1.0;0.0;1.0;8.0;0.0;562.0;293.0;91.0;621.0;1027.0;15.0;69.0;6…
266148;2.0;0.0;0.0;0.0;0.0;1.0;11.0;0.0;0.0;0.0;0.0;4.0;0.0;4.0;1.0;0.0;0.0;9.0;0.0;0.0;0.0;0.0;0.0;0.0;0.0;0.0;1.0;0.0;0.0;6.0;1.0;0.0;0.0;0.0;0.0;1.0;3.0;0.0;37.0;3.0;191.0;194.0;36.0;0.0;45.0;1.0;2.0;3.0;5.0;185.0;0.0;58.0;10.0;3.0;0.0;7.0;0.0;1.0;1.0;3.0;1.0;0.0;0.0;0.0;0.0;0.0;0.0;0.0;1.0;0.0;1.0;2.0;0.0;0.0;0.0;0.0;0.0;48.0;1.0;439.0;4.0;3.0;89.0;78.0;114.0;0.0;11.0;116.0;166.0;147.0;26.0;2…
553551;14.0;2.0;2.0;0.0;1.0;1.0;3.0;0.0;3.0;3.0;10.0;0.0;1.0;2.0;6.0;7.0;8.0;0.0;0.0;0.0;6.0;0.0;14.0;10.0;1.0;0.0;2.0;1.0;0.0;0.0;0.0;2.0;23.0;0.0;21.0;6.0;21.0;0.0;0.0;15.0;0.0;0.0;0.0;2.0;0.0;0.0;0.0;0.0;0.0;2.0;1.0;0.0;0.0;19.0;5.0;0.0;0.0;0.0;1.0;0.0;1.0;0.0;3.0;0.0;1.0;1.0;0.0;0.0;0.0;2.0;1.0;0.0;0.0;2.0;0.0;0.0;0.0;4.0;1.0;0.0;3.0;25.0;0.0;0.0;2.0;3.0;4.0;1.0;0.0;0.0;0.0;1.0;1.0;2.0;2.0;0.…
1954099;0.0;0.0;0.0;0.0;0.0;2.0;0.0;1708.0;3710.0;868.0;0.0;0.0;0.0;0.0;0.0;0.0;28.0;0.0;0.0;0.0;0.0;0.0;0.0;3.0;47.0;0.0;45.0;2.0;0.0;0.0;0.0;0.0;4.0;20.0;0.0;0.0;3.0;0.0;0.0;3.0;0.0;0.0;0.0;0.0;0.0;1.0;0.0;1.0;2.0;0.0;0.0;5.0;0.0;0.0;0.0;4.0;0.0;0.0;0.0;1.0;3.0;94.0;2.0;1734.0;3594.0;298.0;17.0;4.0;10.0;2.0;2.0;1.0;431.0;2.0;8.0;1058.0;4.0;0.0;0.0;0.0;0.0;0.0;0.0;0.0;0.0;0.0;0.0;0.0;0.0;5.0;0.0…
4476843;0.0;1.0;0.0;3.0;0.0;7.0;11.0;5.0;0.0;0.0;0.0;15.0;0.0;0.0;0.0;7.0;5.0;0.0;1.0;0.0;3.0;0.0;0.0;0.0;0.0;0.0;0.0;0.0;0.0;2.0;1.0;1.0;4.0;4.0;0.0;2.0;0.0;0.0;0.0;2.0;0.0;7.0;5.0;3.0;0.0;0.0;8.0;3.0;2.0;6.0;1.0;0.0;0.0;5.0;0.0;2.0;0.0;0.0;1.0;0.0;0.0;3.0;0.0;4.0;0.0;5.0;4.0;0.0;1.0;0.0;0.0;0.0;3.0;0.0;0.0;0.0;0.0;2.0;0.0;0.0;0.0;0.0;0.0;0.0;0.0;0.0;0.0;4.0;0.0;0.0;0.0;0.0;0.0;0.0;0.0;0.0;0.0;0…
852722;0.0;0.0;0.0;2.0;0.0;3.0;0.0;4.0;0.0;1.0;5.0;0.0;0.0;0.0;0.0;1.0;0.0;0.0;0.0;0.0;0.0;0.0;0.0;0.0;0.0;0.0;0.0;18.0;6.0;0.0;0.0;0.0;0.0;12.0;0.0;0.0;0.0;0.0;0.0;0.0;0.0;0.0;0.0;0.0;0.0;4.0;2.0;2.0;3.0;0.0;2.0;0.0;0.0;0.0;0.0;0.0;0.0;0.0;0.0;0.0;0.0;0.0;0.0;0.0;1.0;0.0;0.0;1.0;0.0;0.0;0.0;0.0;0.0;0.0;0.0;0.0;0.0;3.0;8.0;0.0;0.0;0.0;0.0;0.0;0.0;0.0;12.0;0.0;0.0;10.0;1.0;1.0;4.0;0.0;0.0;0.0;0.0;…
827191;0.0;0.0;0.0;0.0;0.0;2.0;8.0;0.0;0.0;0.0;0.0;3.0;0.0;0.0;1.0;0.0;0.0;0.0;0.0;0.0;0.0;0.0;0.0;0.0;0.0;0.0;0.0;0.0;1.0;5.0;2.0;0.0;0.0;0.0;0.0;0.0;0.0;1.0;11.0;1.0;96.0;57.0;8.0;0.0;10.0;0.0;1.0;1.0;3.0;101.0;1.0;13.0;6.0;4.0;0.0;2.0;0.0;0.0;0.0;0.0;0.0;0.0;0.0;0.0;2.0;0.0;0.0;0.0;0.0;0.0;0.0;0.0;0.0;0.0;0.0;0.0;0.0;16.0;1.0;262.0;1.0;1.0;58.0;56.0;75.0;0.0;3.0;51.0;79.0;65.0;16.0;5.0;46.0;0.…
542548;0.0;0.0;59.0;21.0;1.0;0.0;5.0;38.0;19.0;70.0;0.0;0.0;0.0;0.0;0.0;3.0;4.0;1.0;0.0;1.0;0.0;0.0;0.0;0.0;0.0;0.0;0.0;5.0;0.0;0.0;0.0;39.0;0.0;2.0;0.0;3.0;0.0;0.0;0.0;0.0;0.0;0.0;0.0;13.0;0.0;2.0;1.0;1.0;0.0;2.0;0.0;11.0;0.0;0.0;0.0;8.0;0.0;0.0;0.0;0.0;0.0;0.0;0.0;6.0;17.0;0.0;0.0;0.0;0.0;0.0;0.0;0.0;1.0;0.0;0.0;0.0;0.0;0.0;0.0;0.0;0.0;0.0;0.0;0.0;0.0;0.0;0.0;0.0;0.0;0.0;0.0;0.0;0.0;0.0;0.0;0.0…
974121;33.0;1.0;4.0;0.0;0.0;43.0;100.0;16.0;67.0;1.0;102.0;1338.0;6.0;207.0;44.0;17.0;8.0;366.0;1.0;5.0;0.0;7.0;1.0;18.0;187.0;0.0;839.0;12.0;288.0;247.0;103.0;275.0;122.0;356.0;35.0;27.0;27.0;10.0;70.0;44.0;33.0;56.0;26.0;2.0;14.0;11.0;8.0;14.0;51.0;1244.0;82.0;30.0;21.0;107.0;3.0;37.0;4.0;9.0;193.0;246.0;89.0;51.0;328.0;46.0;107.0;31.0;67.0;142.0;273.0;0.0;31.0;8.0;268.0;29.0;14.0;298.0;15.0;22…
573326;0.0;0.0;0.0;0.0;0.0;13.0;8.0;0.0;7.0;1.0;0.0;1.0;0.0;0.0;0.0;0.0;0.0;5.0;0.0;0.0;0.0;0.0;0.0;0.0;6.0;0.0;0.0;2.0;44.0;0.0;0.0;1.0;0.0;4.0;0.0;0.0;0.0;0.0;0.0;0.0;13.0;1.0;1.0;0.0;0.0;1.0;1.0;21.0;6.0;31.0;0.0;5.0;0.0;0.0;0.0;0.0;0.0;0.0;0.0;2.0;2.0;0.0;4.0;20.0;3.0;0.0;0.0;0.0;0.0;0.0;0.0;0.0;3.0;1.0;0.0;121.0;0.0;0.0;0.0;0.0;0.0;0.0;8.0;0.0;1.0;1.0;4.0;14.0;9.0;3.0;0.0;0.0;44.0;1.0;0.0;0.…
4253236;0.0;51.0;84.0;10.0;4.0;2.0;8.0;30.0;51.0;58.0;58.0;2.0;2.0;4.0;0.0;69.0;77.0;6.0;1.0;5.0;0.0;0.0;3.0;0.0;0.0;0.0;3.0;48.0;9.0;5.0;6.0;34.0;1.0;59.0;0.0;0.0;1.0;4.0;0.0;1.0;18.0;1.0;0.0;37.0;0.0;3.0;2.0;2.0;1.0;6.0;0.0;14.0;0.0;2.0;0.0;10.0;0.0;1.0;0.0;0.0;1.0;0.0;1.0;53.0;9.0;0.0;2.0;0.0;0.0;0.0;1.0;0.0;2.0;0.0;0.0;8.0;0.0;9.0;5.0;3.0;1.0;4.0;5.0;10.0;0.0;90.0;6.0;6.0;7.0;8.0;2.0;3.0;8.0;…
309285;0.0;0.0;0.0;0.0;2.0;0.0;0.0;0.0;60.0;0.0;5.0;0.0;0.0;0.0;0.0;0.0;0.0;0.0;0.0;0.0;0.0;0.0;0.0;0.0;0.0;0.0;0.0;0.0;0.0;0.0;0.0;0.0;0.0;0.0;0.0;0.0;0.0;0.0;0.0;0.0;0.0;0.0;0.0;0.0;0.0;0.0;0.0;0.0;0.0;0.0;16.0;0.0;0.0;0.0;0.0;0.0;0.0;0.0;0.0;0.0;0.0;0.0;0.0;0.0;0.0;0.0;0.0;0.0;0.0;0.0;0.0;0.0;0.0;0.0;0.0;0.0;0.0;0.0;0.0;0.0;0.0;0.0;0.0;0.0;0.0;42.0;1.0;0.0;0.0;0.0;0.0;0.0;0.0;0.0;0.0;0.0;0.0;0…
1126475;0.0;0.0;0.0;0.0;0.0;0.0;0.0;0.0;33.0;14.0;5.0;0.0;0.0;0.0;3.0;0.0;0.0;0.0;1.0;0.0;0.0;0.0;0.0;0.0;0.0;0.0;0.0;0.0;0.0;0.0;1.0;0.0;0.0;38.0;2.0;0.0;0.0;0.0;0.0;0.0;1.0;0.0;0.0;0.0;0.0;0.0;0.0;2.0;0.0;0.0;0.0;0.0;0.0;0.0;3.0;1.0;0.0;0.0;0.0;0.0;0.0;0.0;0.0;1.0;0.0;6.0;0.0;0.0;0.0;0.0;0.0;0.0;0.0;1.0;0.0;10.0;0.0;0.0;0.0;0.0;0.0;0.0;0.0;0.0;0.0;1.0;1.0;0.0;0.0;0.0;0.0;0.0;0.0;0.0;0.0;0.0;0.0…
657266;0.0;1.0;0.0;0.0;1.0;0.0;0.0;0.0;111.0;1.0;2.0;1.0;0.0;0.0;0.0;0.0;0.0;0.0;0.0;0.0;0.0;0.0;0.0;0.0;0.0;1.0;0.0;0.0;0.0;0.0;0.0;0.0;0.0;0.0;0.0;0.0;0.0;0.0;0.0;0.0;0.0;0.0;0.0;3.0;0.0;0.0;0.0;0.0;0.0;0.0;24.0;0.0;0.0;0.0;0.0;0.0;0.0;0.0;0.0;0.0;0.0;0.0;0.0;0.0;0.0;0.0;0.0;0.0;0.0;0.0;0.0;0.0;0.0;0.0;0.0;0.0;0.0;0.0;0.0;0.0;0.0;0.0;2.0;0.0;0.0;60.0;1.0;0.0;0.0;0.0;0.0;0.0;0.0;0.0;0.0;0.0;0.0;…
1110000;1.0;2.0;0.0;0.0;0.0;0.0;0.0;0.0;0.0;0.0;0.0;0.0;0.0;2.0;2.0;19.0;1.0;2.0;3.0;0.0;1.0;0.0;0.0;193.0;0.0;5.0;0.0;1.0;0.0;9.0;0.0;1.0;29.0;81.0;20.0;4.0;31.0;1.0;2.0;0.0;0.0;0.0;0.0;0.0;0.0;0.0;0.0;0.0;0.0;0.0;1.0;0.0;0.0;107.0;24.0;1.0;0.0;8.0;2.0;0.0;0.0;0.0;0.0;0.0;1.0;0.0;1.0;0.0;0.0;3.0;10.0;27.0;0.0;5.0;11.0;0.0;13.0;0.0;0.0;0.0;0.0;0.0;1.0;0.0;0.0;0.0;0.0;0.0;0.0;0.0;0.0;0.0;0.0;0.0;3…
4295348;95.0;0.0;0.0;0.0;0.0;0.0;0.0;0.0;0.0;1.0;0.0;0.0;0.0;0.0;0.0;0.0;0.0;0.0;0.0;0.0;11.0;0.0;9.0;71.0;0.0;0.0;0.0;0.0;0.0;2.0;0.0;0.0;26.0;1.0;3.0;0.0;7.0;6.0;1.0;22.0;0.0;0.0;0.0;0.0;1.0;0.0;0.0;0.0;0.0;0.0;0.0;0.0;0.0;229.0;8.0;0.0;1.0;2.0;0.0;0.0;2.0;0.0;0.0;0.0;0.0;0.0;0.0;0.0;0.0;0.0;4.0;14.0;0.0;0.0;2.0;0.0;2.0;2.0;0.0;1.0;0.0;0.0;0.0;0.0;0.0;0.0;0.0;0.0;0.0;0.0;0.0;0.0;0.0;0.0;53.0;46…
1105975;47.0;0.0;2.0;17.0;0.0;1362.0;249.0;0.0;0.0;1.0;21.0;2.0;0.0;0.0;0.0;0.0;0.0;0.0;0.0;0.0;0.0;0.0;0.0;0.0;0.0;0.0;0.0;798.0;23.0;1.0;0.0;3.0;27.0;699.0;0.0;0.0;0.0;7.0;19.0;67.0;15.0;4.0;10.0;0.0;12.0;330.0;487.0;312.0;44.0;122.0;1.0;2744.0;393.0;0.0;0.0;593.0;152.0;0.0;3.0;3.0;0.0;1.0;3.0;0.0;0.0;1.0;0.0;0.0;0.0;0.0;0.0;0.0;2.0;3.0;0.0;4.0;1.0;7.0;0.0;11.0;6.0;0.0;2.0;50.0;8.0;16.0;24.0;3.…
560704;38.0;2.0;14.0;5.0;2.0;17.0;6.0;3.0;0.0;1.0;2.0;0.0;1.0;1.0;0.0;9.0;1.0;0.0;0.0;1.0;2.0;0.0;0.0;0.0;5.0;0.0;0.0;0.0;0.0;0.0;8.0;0.0;8.0;65.0;7.0;0.0;2.0;3.0;1.0;30.0;2.0;9.0;8.0;9.0;0.0;3.0;10.0;16.0;8.0;5.0;0.0;4.0;0.0;0.0;0.0;1.0;0.0;1.0;2.0;0.0;1.0;0.0;0.0;1.0;0.0;2.0;0.0;0.0;0.0;0.0;0.0;0.0;0.0;2.0;2.0;0.0;0.0;2.0;1.0;1.0;0.0;0.0;0.0;4.0;0.0;15.0;21.0;9.0;1.0;2.0;0.0;0.0;20.0;4.0;0.0;0.…
801568;45.0;4.0;4.0;0.0;1.0;2.0;13.0;6.0;0.0;0.0;4.0;59.0;1.0;210.0;16.0;4.0;6.0;79.0;0.0;2.0;2.0;3.0;3.0;9.0;3.0;3.0;1.0;0.0;21.0;32.0;35.0;2.0;120.0;11.0;32.0;5.0;37.0;2.0;52.0;42.0;5622.0;131.0;41.0;10.0;31.0;6.0;15.0;18.0;11.0;601.0;3.0;24.0;1.0;15.0;5.0;0.0;0.0;1.0;8.0;133.0;20.0;22.0;143.0;8.0;6.0;4.0;4.0;1.0;2.0;1.0;3.0;6.0;6.0;1.0;14.0;21.0;10.0;54.0;3.0;133.0;5.0;6.0;1336.0;110.0;71.0;14…
1694811;7.0;32.0;67.0;13.0;80.0;79.0;17.0;126.0;55.0;179.0;0.0;7.0;0.0;7.0;2.0;51.0;13.0;2.0;20.0;2.0;5.0;8.0;0.0;16.0;10.0;3.0;15.0;9.0;8.0;4.0;11.0;26.0;6.0;17.0;14.0;3.0;13.0;11.0;4.0;27.0;5.0;12.0;4.0;51.0;1.0;7.0;15.0;69.0;93.0;88.0;3.0;34.0;15.0;9.0;2.0;11.0;6.0;3.0;0.0;4.0;1.0;4.0;4.0;24.0;37.0;6.0;15.0;2.0;1.0;1.0;0.0;2.0;13.0;8.0;7.0;81.0;10.0;2.0;10.0;4.0;6.0;5.0;0.0;2.0;0.0;0.0;0.0;2.0…
509575;10.0;31.0;22.0;20.0;29.0;8.0;7.0;1.0;0.0;1.0;23.0;1.0;5.0;5.0;2.0;13.0;15.0;11.0;4.0;7.0;4.0;2.0;1.0;1.0;13.0;0.0;1.0;23.0;10.0;6.0;13.0;2.0;10.0;12.0;5.0;6.0;16.0;14.0;11.0;9.0;16.0;37.0;27.0;24.0;28.0;10.0;7.0;18.0;21.0;177.0;7.0;21.0;2.0;0.0;3.0;5.0;4.0;2.0;4.0;1.0;0.0;0.0;1.0;0.0;1.0;2.0;12.0;1.0;0.0;0.0;1.0;0.0;1.0;1.0;0.0;3.0;2.0;3.0;11.0;8.0;19.0;12.0;2.0;4.0;8.0;30.0;21.0;11.0;7.0;…
388951;0.0;3.0;0.0;0.0;0.0;0.0;0.0;0.0;1.0;0.0;0.0;17.0;0.0;0.0;0.0;0.0;3.0;1.0;0.0;0.0;0.0;0.0;1.0;0.0;1.0;0.0;4.0;0.0;6.0;0.0;0.0;0.0;0.0;3.0;0.0;0.0;0.0;1.0;0.0;0.0;1.0;0.0;4.0;0.0;0.0;1.0;0.0;0.0;0.0;9.0;4.0;0.0;0.0;0.0;0.0;0.0;0.0;1.0;0.0;0.0;0.0;0.0;0.0;0.0;0.0;0.0;0.0;0.0;0.0;0.0;0.0;0.0;1.0;0.0;0.0;5.0;0.0;0.0;0.0;0.0;0.0;7.0;4.0;0.0;0.0;0.0;0.0;9.0;1.0;3.0;0.0;2.0;2.0;0.0;1.0;6.0;1.0;6.0…
814832;4.0;1.0;0.0;0.0;0.0;1.0;3.0;0.0;0.0;0.0;15.0;1.0;0.0;3.0;3.0;0.0;2.0;10.0;0.0;0.0;1.0;0.0;0.0;1.0;4.0;0.0;0.0;1.0;12.0;3.0;2.0;4.0;4.0;1.0;0.0;1.0;6.0;1.0;1.0;0.0;14.0;12.0;2.0;0.0;5.0;0.0;0.0;0.0;0.0;5.0;0.0;6.0;1.0;1.0;0.0;6.0;0.0;0.0;0.0;2.0;0.0;1.0;1.0;9.0;4.0;2.0;0.0;4.0;1.0;0.0;17.0;34.0;1.0;0.0;2.0;12.0;0.0;5.0;0.0;26.0;3.0;1.0;7.0;1.0;2.0;1.0;5.0;1.0;0.0;5.0;0.0;0.0;0.0;0.0;2.0;1.0…
160173;0.0;5.0;0.0;0.0;3.0;0.0;17.0;0.0;0.0;0.0;0.0;0.0;0.0;0.0;2.0;2.0;3.0;0.0;0.0;0.0;0.0;0.0;0.0;0.0;1.0;0.0;0.0;0.0;17.0;0.0;1.0;0.0;2.0;2.0;0.0;0.0;2.0;0.0;0.0;3.0;1.0;0.0;0.0;3.0;0.0;0.0;0.0;2.0;0.0;0.0;0.0;0.0;0.0;0.0;0.0;0.0;0.0;0.0;0.0;0.0;0.0;0.0;0.0;1.0;0.0;1.0;0.0;0.0;0.0;0.0;0.0;0.0;0.0;0.0;1.0;5.0;1.0;3.0;0.0;2.0;0.0;0.0;0.0;0.0;0.0;0.0;0.0;0.0;0.0;0.0;0.0;0.0;0.0;0.0;0.0;0.0;1.0;1.…
164668;0.0;1.0;1.0;0.0;0.0;0.0;1.0;195.0;128.0;210.0;1.0;7.0;26.0;46.0;18.0;44.0;38.0;10.0;5.0;5.0;11.0;5.0;7.0;243.0;107.0;37.0;94.0;92.0;8.0;27.0;26.0;14.0;23.0;115.0;23.0;17.0;16.0;0.0;0.0;0.0;0.0;2.0;0.0;1.0;0.0;0.0;0.0;1.0;0.0;5.0;1.0;0.0;0.0;283.0;100.0;0.0;2.0;44.0;55.0;2.0;95.0;101.0;0.0;49.0;60.0;51.0;150.0;33.0;30.0;52.0;45.0;36.0;64.0;49.0;67.0;5.0;31.0;0.0;0.0;0.0;1.0;0.0;0.0;0.0;0.0;…
1107152;0.0;0.0;1.0;0.0;0.0;0.0;1.0;0.0;0.0;0.0;0.0;0.0;0.0;0.0;0.0;0.0;0.0;5.0;0.0;0.0;0.0;0.0;0.0;0.0;0.0;0.0;0.0;0.0;0.0;0.0;0.0;0.0;3.0;0.0;0.0;0.0;0.0;0.0;0.0;0.0;200.0;7.0;3.0;0.0;0.0;1.0;1.0;0.0;0.0;9.0;3.0;0.0;0.0;0.0;0.0;0.0;0.0;0.0;0.0;0.0;2.0;0.0;0.0;0.0;0.0;0.0;0.0;0.0;0.0;0.0;0.0;0.0;0.0;0.0;0.0;0.0;0.0;0.0;0.0;3.0;0.0;0.0;1.0;0.0;0.0;0.0;0.0;0.0;0.0;0.0;0.0;0.0;0.0;0.0;0.0;2.0;0.0;0…
33825;206.0;223.0;198.0;224.0;241.0;2.0;21.0;0.0;1.0;1.0;1.0;9.0;25.0;39.0;27.0;262.0;55.0;72.0;12.0;14.0;37.0;24.0;32.0;184.0;2.0;42.0;1.0;2.0;1.0;21.0;151.0;21.0;7.0;0.0;55.0;41.0;63.0;56.0;46.0;59.0;1.0;100.0;125.0;228.0;18.0;89.0;114.0;77.0;142.0;193.0;21.0;84.0;15.0;50.0;38.0;6.0;31.0;8.0;6.0;2.0;2.0;3.0;0.0;1.0;0.0;0.0;8.0;23.0;3.0;41.0;50.0;27.0;1.0;4.0;3.0;2.0;16.0;21.0;13.0;2.0;2.0;49.0;…
976441;7.0;0.0;0.0;0.0;0.0;0.0;0.0;3.0;0.0;0.0;3.0;3.0;0.0;2.0;0.0;0.0;1.0;1.0;1.0;0.0;0.0;0.0;0.0;0.0;30.0;2.0;0.0;2.0;0.0;1.0;0.0;0.0;16.0;53.0;1.0;0.0;9.0;5.0;3.0;1.0;0.0;0.0;1.0;0.0;0.0;0.0;0.0;0.0;1.0;16.0;2.0;0.0;0.0;10.0;0.0;0.0;0.0;2.0;5.0;10.0;3.0;1.0;6.0;0.0;0.0;4.0;3.0;9.0;1.0;0.0;4.0;9.0;3.0;0.0;0.0;2.0;1.0;2.0;0.0;0.0;0.0;1.0;12.0;1.0;2.0;4.0;4.0;2.0;3.0;4.0;1.0;0.0;4.0;0.0;3.0;2.0;1…
1020921;1288.0;36.0;11.0;61.0;11.0;442.0;667.0;519.0;16.0;2.0;46.0;96.0;5.0;231.0;304.0;12.0;15.0;2633.0;1.0;1.0;4.0;28.0;6.0;349.0;604.0;8.0;177.0;18.0;823.0;610.0;1068.0;93.0;3291.0;164.0;359.0;79.0;460.0;251.0;813.0;929.0;781.0;1746.0;677.0;20.0;306.0;239.0;305.0;647.0;652.0;3249.0;23.0;1652.0;288.0;160.0;28.0;835.0;94.0;42.0;277.0;99.0;571.0;824.0;113.0;240.0;351.0;335.0;358.0;222.0;180.0;4.0…
1640195;4.0;22.0;21.0;11.0;21.0;4.0;8.0;10.0;0.0;12.0;1.0;2.0;50.0;24.0;45.0;107.0;40.0;26.0;29.0;39.0;23.0;1.0;29.0;0.0;1.0;1.0;37.0;38.0;0.0;41.0;16.0;53.0;0.0;44.0;10.0;7.0;17.0;1.0;1.0;7.0;2.0;6.0;1.0;21.0;5.0;1.0;4.0;0.0;2.0;17.0;6.0;11.0;0.0;2.0;1.0;0.0;3.0;0.0;0.0;1.0;0.0;0.0;1.0;1.0;0.0;1.0;0.0;0.0;3.0;6.0;2.0;3.0;0.0;2.0;1.0;7.0;0.0;0.0;0.0;0.0;0.0;0.0;2.0;0.0;0.0;5.0;0.0;0.0;0.0;1.0;0.0…
4421800;0.0;0.0;0.0;0.0;0.0;0.0;0.0;0.0;0.0;0.0;0.0;0.0;0.0;0.0;0.0;0.0;0.0;1.0;0.0;0.0;0.0;0.0;0.0;0.0;0.0;0.0;0.0;0.0;0.0;0.0;0.0;0.0;0.0;1.0;0.0;0.0;0.0;0.0;0.0;0.0;32.0;0.0;1.0;0.0;0.0;0.0;0.0;0.0;0.0;3.0;0.0;0.0;0.0;0.0;0.0;0.0;0.0;0.0;0.0;176.0;4.0;0.0;213.0;0.0;0.0;0.0;0.0;0.0;0.0;0.0;0.0;0.0;0.0;0.0;0.0;0.0;0.0;0.0;0.0;0.0;0.0;0.0;0.0;0.0;3.0;0.0;0.0;0.0;1.0;0.0;0.0;0.0;0.0;0.0;0.0;0.0;0.…
541046;34.0;745.0;413.0;144.0;357.0;68.0;43.0;3.0;0.0;35.0;4.0;1.0;31.0;18.0;17.0;11.0;54.0;3.0;15.0;7.0;3.0;0.0;1.0;53.0;11.0;8.0;40.0;39.0;4.0;21.0;0.0;0.0;3.0;3.0;17.0;0.0;48.0;4.0;19.0;21.0;96.0;513.0;270.0;300.0;24.0;72.0;116.0;88.0;107.0;208.0;2.0;7.0;10.0;73.0;42.0;16.0;4.0;9.0;46.0;21.0;18.0;17.0;20.0;0.0;3.0;3.0;27.0;4.0;2.0;6.0;5.0;7.0;18.0;56.0;38.0;1.0;10.0;0.0;1.0;5.0;0.0;0.0;4.0;0.0…
1060549;0.0;0.0;0.0;0.0;0.0;0.0;0.0;0.0;0.0;0.0;0.0;0.0;5.0;0.0;16.0;0.0;0.0;0.0;0.0;0.0;20.0;0.0;16.0;0.0;1.0;0.0;0.0;3.0;1.0;1.0;0.0;0.0;28.0;28.0;49.0;0.0;95.0;2.0;0.0;6.0;0.0;0.0;0.0;0.0;0.0;0.0;0.0;0.0;0.0;0.0;2.0;0.0;0.0;0.0;1.0;0.0;0.0;0.0;0.0;0.0;0.0;0.0;0.0;0.0;0.0;0.0;0.0;1.0;0.0;0.0;1.0;0.0;0.0;0.0;0.0;2.0;0.0;0.0;0.0;0.0;0.0;0.0;0.0;0.0;0.0;0.0;0.0;0.0;0.0;0.0;0.0;0.0;0.0;0.0;0.0;0.0;…
819699;1.0;12.0;8.0;6.0;1.0;6.0;2.0;0.0;0.0;0.0;0.0;5.0;0.0;0.0;3.0;2.0;4.0;3.0;0.0;0.0;1.0;0.0;0.0;0.0;0.0;0.0;3.0;1.0;0.0;3.0;3.0;1.0;6.0;9.0;3.0;6.0;0.0;1.0;1.0;4.0;0.0;7.0;8.0;5.0;2.0;3.0;4.0;4.0;1.0;6.0;0.0;0.0;0.0;1.0;1.0;1.0;1.0;1.0;1.0;0.0;0.0;0.0;0.0;1.0;0.0;4.0;0.0;0.0;0.0;0.0;0.0;0.0;0.0;0.0;0.0;0.0;0.0;5.0;0.0;0.0;0.0;1.0;0.0;0.0;1.0;0.0;5.0;3.0;1.0;0.0;0.0;0.0;3.0;0.0;0.0;0.0;0.0;3.0…
4372534;0.0;1.0;1.0;0.0;0.0;0.0;0.0;7.0;47.0;78.0;0.0;0.0;0.0;0.0;0.0;1.0;0.0;0.0;0.0;1.0;0.0;0.0;0.0;38.0;18.0;9.0;12.0;0.0;0.0;0.0;0.0;0.0;1.0;0.0;1.0;0.0;1.0;0.0;0.0;0.0;0.0;0.0;0.0;1.0;0.0;0.0;0.0;0.0;0.0;1.0;1.0;0.0;0.0;8.0;56.0;1.0;0.0;34.0;37.0;0.0;16.0;30.0;0.0;1.0;8.0;11.0;28.0;12.0;7.0;13.0;4.0;7.0;2.0;2.0;11.0;15.0;7.0;0.0;0.0;0.0;0.0;0.0;0.0;0.0;0.0;0.0;0.0;0.0;0.0;0.0;0.0;0.0;0.0;0.0…
806380;7.0;1.0;6.0;1.0;2.0;135.0;111.0;1.0;5.0;5.0;25.0;0.0;17.0;338.0;26.0;1694.0;251.0;380.0;267.0;264.0;105.0;735.0;138.0;0.0;3.0;0.0;1.0;163.0;2.0;4.0;2401.0;300.0;1074.0;63.0;200.0;277.0;395.0;6.0;3.0;26.0;6.0;1.0;0.0;1.0;7.0;80.0;45.0;55.0;2.0;64.0;21.0;455.0;66.0;0.0;0.0;132.0;27.0;0.0;0.0;0.0;0.0;1.0;0.0;2.0;1.0;6.0;0.0;2.0;2.0;0.0;0.0;0.0;0.0;0.0;0.0;0.0;3.0;8.0;0.0;1.0;0.0;18.0;3.0;2.0;…
4253231;3.0;0.0;0.0;0.0;2.0;0.0;1.0;7.0;20.0;1.0;7.0;0.0;0.0;0.0;2.0;5.0;0.0;0.0;0.0;0.0;0.0;0.0;0.0;1.0;8.0;0.0;5.0;1.0;2.0;4.0;0.0;0.0;5.0;1.0;1.0;0.0;0.0;3.0;0.0;0.0;0.0;2.0;0.0;0.0;0.0;1.0;0.0;0.0;0.0;1.0;0.0;0.0;0.0;0.0;1.0;0.0;0.0;0.0;5.0;0.0;1.0;3.0;0.0;2.0;5.0;2.0;7.0;1.0;1.0;1.0;0.0;0.0;4.0;2.0;2.0;2.0;1.0;2.0;0.0;0.0;0.0;0.0;2.0;0.0;1.0;10.0;8.0;0.0;0.0;0.0;2.0;0.0;0.0;0.0;2.0;1.0;0.0;1…
2896033;0.0;22.0;73.0;13.0;23.0;5.0;8.0;1.0;8.0;2.0;0.0;0.0;12.0;2.0;0.0;3.0;3.0;3.0;1.0;2.0;2.0;0.0;0.0;0.0;0.0;0.0;0.0;2.0;3.0;4.0;0.0;6.0;7.0;0.0;6.0;0.0;0.0;3.0;1.0;6.0;1.0;5.0;9.0;22.0;7.0;22.0;4.0;12.0;7.0;26.0;0.0;8.0;0.0;0.0;1.0;13.0;1.0;0.0;0.0;0.0;0.0;0.0;1.0;0.0;0.0;0.0;3.0;0.0;0.0;0.0;0.0;0.0;0.0;0.0;0.0;0.0;0.0;0.0;0.0;0.0;0.0;0.0;3.0;1.0;0.0;3.0;0.0;0.0;0.0;0.0;0.0;0.0;0.0;2.0;0.0;0…
250206;0.0;0.0;0.0;0.0;0.0;0.0;0.0;6.0;0.0;0.0;0.0;2.0;0.0;2.0;2.0;0.0;2.0;0.0;0.0;0.0;0.0;1.0;2.0;5.0;1.0;0.0;20.0;29.0;12.0;0.0;0.0;1.0;4.0;69.0;0.0;0.0;0.0;3.0;0.0;0.0;0.0;0.0;1.0;0.0;0.0;0.0;0.0;0.0;1.0;4.0;0.0;0.0;0.0;0.0;0.0;1.0;0.0;0.0;0.0;0.0;0.0;0.0;0.0;7.0;2.0;0.0;2.0;2.0;1.0;0.0;0.0;0.0;3.0;0.0;3.0;0.0;1.0;4.0;0.0;0.0;0.0;0.0;0.0;0.0;0.0;0.0;0.0;0.0;0.0;4.0;0.0;0.0;0.0;0.0;0.0;0.0;0.0;…
141636;45.0;4.0;34.0;29.0;15.0;3.0;27.0;27.0;9.0;36.0;72.0;25.0;35.0;20.0;134.0;4.0;44.0;4.0;1.0;4.0;29.0;8.0;28.0;355.0;175.0;69.0;44.0;14.0;3.0;27.0;4.0;0.0;80.0;10.0;166.0;3.0;382.0;19.0;21.0;49.0;0.0;2.0;7.0;42.0;0.0;19.0;15.0;44.0;39.0;222.0;3.0;134.0;10.0;37.0;107.0;15.0;21.0;50.0;52.0;2.0;21.0;586.0;2.0;8.0;60.0;23.0;71.0;15.0;11.0;27.0;210.0;106.0;8.0;56.0;29.0;3.0;20.0;3.0;0.0;5.0;2.0;2.…
4316665;11.0;2.0;2.0;3.0;4.0;2.0;6.0;0.0;4.0;5.0;8.0;1.0;5.0;1.0;4.0;4.0;0.0;1.0;1.0;0.0;0.0;0.0;3.0;9.0;1.0;0.0;2.0;2.0;1.0;1.0;1.0;3.0;6.0;2.0;14.0;1.0;7.0;3.0;1.0;6.0;1.0;0.0;0.0;2.0;1.0;0.0;0.0;1.0;1.0;4.0;1.0;3.0;0.0;9.0;1.0;1.0;2.0;0.0;6.0;0.0;1.0;3.0;0.0;0.0;4.0;0.0;5.0;2.0;1.0;0.0;0.0;0.0;0.0;0.0;3.0;7.0;0.0;3.0;1.0;1.0;4.0;12.0;4.0;0.0;2.0;1.0;0.0;0.0;0.0;1.0;6.0;1.0;1.0;4.0;2.0;5.0;3.0;…
208315;0.0;0.0;3.0;0.0;4.0;0.0;0.0;0.0;2.0;0.0;0.0;0.0;0.0;0.0;0.0;0.0;0.0;0.0;0.0;0.0;0.0;1.0;0.0;0.0;0.0;0.0;0.0;452.0;5.0;0.0;0.0;31.0;45.0;148.0;0.0;3.0;0.0;0.0;0.0;0.0;0.0;0.0;0.0;0.0;0.0;0.0;0.0;0.0;0.0;0.0;0.0;0.0;0.0;0.0;0.0;0.0;0.0;0.0;0.0;0.0;0.0;0.0;1.0;0.0;0.0;0.0;0.0;0.0;0.0;0.0;0.0;0.0;0.0;0.0;0.0;0.0;0.0;0.0;0.0;0.0;5.0;0.0;0.0;0.0;0.0;0.0;0.0;0.0;0.0;0.0;0.0;0.0;0.0;0.0;0.0;0.0;0.…
329517;141.0;2.0;3.0;0.0;0.0;5.0;81.0;50.0;33.0;13.0;0.0;6.0;0.0;12.0;18.0;51.0;129.0;109.0;2.0;0.0;10.0;24.0;2.0;28.0;214.0;9.0;108.0;22.0;10.0;79.0;173.0;37.0;21.0;9.0;50.0;30.0;27.0;78.0;185.0;103.0;32.0;11.0;6.0;3.0;273.0;1.0;3.0;35.0;34.0;43.0;7.0;132.0;46.0;2.0;5.0;33.0;22.0;9.0;78.0;5.0;25.0;33.0;10.0;10.0;162.0;120.0;122.0;26.0;33.0;5.0;5.0;3.0;22.0;98.0;48.0;24.0;39.0;1.0;0.0;0.0;0.0;1.0…
1107027;0.0;0.0;0.0;0.0;2.0;0.0;0.0;0.0;0.0;0.0;0.0;0.0;0.0;0.0;0.0;0.0;0.0;0.0;0.0;0.0;0.0;0.0;2.0;0.0;0.0;0.0;0.0;0.0;0.0;0.0;0.0;0.0;0.0;0.0;0.0;0.0;0.0;0.0;0.0;0.0;0.0;0.0;0.0;0.0;0.0;0.0;0.0;0.0;0.0;0.0;178.0;0.0;0.0;0.0;0.0;0.0;0.0;0.0;0.0;0.0;0.0;0.0;0.0;0.0;0.0;0.0;0.0;0.0;1.0;0.0;0.0;0.0;0.0;0.0;0.0;0.0;0.0;0.0;0.0;0.0;0.0;0.0;0.0;0.0;0.0;0.0;0.0;0.0;0.0;0.0;0.0;0.0;0.0;0.0;0.0;0.0;0.0;0…
1084865;0.0;7.0;7.0;2.0;1.0;0.0;0.0;0.0;38.0;1.0;5.0;2.0;3.0;1.0;0.0;0.0;6.0;0.0;0.0;0.0;0.0;0.0;0.0;0.0;1.0;0.0;0.0;0.0;3.0;0.0;0.0;0.0;5.0;0.0;0.0;0.0;7.0;0.0;0.0;0.0;0.0;0.0;0.0;3.0;0.0;0.0;0.0;0.0;0.0;11.0;4.0;0.0;0.0;0.0;0.0;0.0;4.0;0.0;0.0;1.0;19.0;0.0;0.0;0.0;0.0;0.0;0.0;0.0;0.0;0.0;0.0;1.0;0.0;2.0;1.0;0.0;0.0;8.0;0.0;0.0;0.0;0.0;48.0;5.0;2.0;0.0;3.0;0.0;1.0;0.0;0.0;0.0;2.0;0.0;13.0;3.0;0.…
155812;21.0;11.0;6.0;1.0;11.0;1.0;0.0;6.0;0.0;6.0;8.0;0.0;2.0;1.0;2.0;7.0;0.0;0.0;7.0;2.0;2.0;0.0;4.0;11.0;2.0;0.0;2.0;24.0;3.0;4.0;0.0;0.0;161.0;26.0;10.0;1.0;22.0;1.0;2.0;9.0;0.0;10.0;0.0;2.0;1.0;1.0;0.0;0.0;0.0;20.0;7.0;26.0;8.0;5.0;0.0;6.0;36.0;1.0;3.0;0.0;0.0;1.0;0.0;2.0;13.0;1.0;0.0;3.0;1.0;1.0;1.0;0.0;1.0;1.0;6.0;0.0;1.0;2.0;0.0;2.0;7.0;9.0;1.0;10.0;2.0;20.0;9.0;2.0;1.0;2.0;1.0;0.0;1.0;3.0…
4315319;2.0;121.0;151.0;108.0;282.0;55.0;281.0;10.0;22.0;3.0;227.0;201.0;0.0;8.0;3.0;38.0;4.0;87.0;0.0;0.0;0.0;1.0;0.0;1.0;11.0;0.0;74.0;6.0;440.0;10.0;26.0;279.0;6.0;55.0;2.0;4.0;2.0;8.0;78.0;14.0;41.0;27.0;77.0;312.0;19.0;25.0;15.0;80.0;61.0;164.0;0.0;137.0;22.0;6.0;0.0;100.0;7.0;2.0;94.0;4.0;5.0;22.0;9.0;14.0;120.0;7.0;5.0;8.0;4.0;0.0;0.0;0.0;132.0;1.0;1.0;4.0;3.0;3.0;0.0;27.0;13.0;3.0;13.0;10…
242384;0.0;0.0;6.0;24.0;0.0;11.0;1.0;72.0;69.0;38.0;0.0;7.0;0.0;0.0;0.0;0.0;13.0;2.0;0.0;0.0;0.0;0.0;0.0;0.0;117.0;0.0;18.0;45.0;37.0;0.0;5.0;4.0;0.0;29.0;0.0;3.0;0.0;0.0;0.0;1.0;0.0;1.0;1.0;3.0;0.0;16.0;1.0;24.0;23.0;15.0;0.0;10.0;12.0;0.0;0.0;3.0;12.0;1.0;0.0;0.0;0.0;7.0;4.0;178.0;295.0;145.0;65.0;8.0;17.0;0.0;0.0;0.0;14.0;5.0;5.0;5.0;0.0;5.0;0.0;0.0;0.0;0.0;0.0;0.0;0.0;0.0;5.0;0.0;0.0;2.0;0.0;…
252788;0.0;20.0;16.0;0.0;6.0;6.0;1.0;0.0;1.0;3.0;0.0;0.0;1.0;0.0;2.0;1.0;1.0;3.0;1.0;0.0;0.0;3.0;1.0;0.0;2.0;0.0;2.0;0.0;2.0;1.0;0.0;4.0;1.0;14.0;0.0;0.0;2.0;0.0;0.0;8.0;2.0;1.0;0.0;5.0;1.0;0.0;0.0;3.0;5.0;6.0;0.0;1.0;0.0;0.0;0.0;0.0;1.0;0.0;2.0;0.0;0.0;0.0;0.0;1.0;2.0;1.0;0.0;0.0;0.0;0.0;0.0;0.0;1.0;2.0;0.0;0.0;0.0;7.0;0.0;0.0;0.0;0.0;0.0;6.0;0.0;0.0;2.0;0.0;0.0;0.0;0.0;0.0;0.0;0.0;0.0;0.0;0.0;0…
1715185;0.0;0.0;0.0;0.0;0.0;5.0;3.0;0.0;3.0;0.0;2.0;0.0;0.0;0.0;0.0;10.0;2.0;0.0;0.0;0.0;0.0;0.0;0.0;0.0;0.0;0.0;0.0;29.0;2.0;0.0;2.0;74.0;3.0;41.0;3.0;0.0;0.0;0.0;0.0;0.0;1.0;0.0;0.0;0.0;0.0;1.0;5.0;6.0;0.0;2.0;0.0;6.0;3.0;0.0;0.0;5.0;0.0;0.0;0.0;0.0;0.0;0.0;0.0;0.0;0.0;0.0;0.0;0.0;0.0;0.0;0.0;0.0;0.0;0.0;0.0;0.0;0.0;0.0;0.0;0.0;0.0;0.0;0.0;0.0;0.0;0.0;0.0;0.0;0.0;0.0;0.0;0.0;0.0;0.0;0.0;0.0;0.0…
1715188;357.0;124.0;71.0;157.0;119.0;191.0;119.0;242.0;68.0;312.0;205.0;20.0;9.0;70.0;72.0;64.0;180.0;69.0;40.0;43.0;35.0;35.0;21.0;228.0;181.0;148.0;217.0;147.0;54.0;60.0;85.0;105.0;113.0;32.0;141.0;102.0;202.0;131.0;94.0;254.0;12.0;183.0;326.0;173.0;92.0;37.0;28.0;333.0;337.0;268.0;11.0;412.0;87.0;16.0;64.0;102.0;164.0;41.0;295.0;16.0;222.0;261.0;24.0;195.0;278.0;265.0;234.0;79.0;24.0;174.0;107…
706656;5.0;0.0;0.0;11.0;3.0;5.0;78.0;0.0;0.0;0.0;0.0;0.0;0.0;0.0;0.0;1.0;0.0;2.0;0.0;0.0;0.0;0.0;0.0;0.0;1.0;0.0;0.0;0.0;1.0;0.0;26.0;3.0;3.0;2.0;0.0;2.0;0.0;2.0;2.0;5.0;8.0;13.0;11.0;8.0;0.0;15.0;7.0;22.0;13.0;11.0;0.0;23.0;30.0;0.0;0.0;39.0;2.0;0.0;0.0;0.0;0.0;1.0;1.0;3.0;0.0;5.0;0.0;0.0;0.0;0.0;1.0;0.0;0.0;0.0;4.0;0.0;0.0;15.0;4.0;34.0;0.0;8.0;0.0;1.0;2.0;0.0;29.0;0.0;0.0;2.0;0.0;1.0;0.0;0.0;1…
334185;4.0;1.0;1.0;0.0;2.0;0.0;0.0;0.0;3.0;2.0;176.0;0.0;2.0;0.0;1.0;0.0;0.0;0.0;0.0;3.0;6.0;0.0;0.0;0.0;7.0;0.0;0.0;1.0;3.0;1.0;0.0;1.0;0.0;6.0;1.0;0.0;0.0;0.0;0.0;0.0;0.0;0.0;1.0;0.0;2.0;0.0;0.0;0.0;1.0;25.0;0.0;0.0;0.0;4.0;0.0;0.0;0.0;0.0;2.0;1.0;6.0;1.0;2.0;2.0;1.0;0.0;2.0;0.0;0.0;2.0;0.0;0.0;0.0;0.0;0.0;3.0;0.0;0.0;0.0;1.0;0.0;2.0;0.0;2.0;3.0;90.0;21.0;7.0;2.0;5.0;2.0;0.0;9.0;10.0;0.0;1.0;0.…
987479;1.0;0.0;0.0;0.0;0.0;0.0;0.0;0.0;0.0;0.0;0.0;0.0;0.0;0.0;2.0;0.0;0.0;0.0;0.0;0.0;0.0;0.0;2.0;0.0;0.0;0.0;0.0;0.0;1.0;0.0;2.0;0.0;5.0;0.0;0.0;0.0;0.0;0.0;0.0;3.0;0.0;2.0;0.0;1.0;0.0;0.0;2.0;2.0;2.0;0.0;0.0;2.0;0.0;0.0;0.0;1.0;0.0;0.0;0.0;0.0;0.0;0.0;0.0;3.0;2.0;0.0;0.0;0.0;1.0;0.0;0.0;0.0;0.0;0.0;1.0;7.0;1.0;52.0;19.0;13.0;7.0;37.0;12.0;19.0;10.0;0.0;2.0;6.0;0.0;12.0;0.0;0.0;0.0;5.0;8.0;4.0;…
829851;4.0;1.0;2.0;0.0;1.0;12.0;8.0;1.0;37.0;1.0;3.0;2.0;0.0;0.0;0.0;0.0;0.0;7.0;0.0;0.0;3.0;2.0;2.0;6.0;0.0;0.0;16.0;1.0;0.0;3.0;2.0;0.0;0.0;8.0;3.0;0.0;0.0;4.0;0.0;5.0;1.0;4.0;3.0;0.0;1.0;3.0;6.0;1.0;4.0;35.0;1.0;3.0;1.0;2.0;0.0;2.0;0.0;0.0;1.0;15.0;3.0;0.0;22.0;4.0;0.0;0.0;0.0;0.0;3.0;0.0;0.0;1.0;3.0;0.0;1.0;7.0;1.0;0.0;5.0;24.0;43.0;5.0;13.0;1.0;13.0;1.0;10.0;36.0;31.0;10.0;2.0;2.0;10.0;1.0;1…
4413099;3.0;0.0;8.0;1.0;0.0;0.0;0.0;0.0;0.0;6.0;0.0;16.0;3.0;0.0;0.0;9.0;7.0;0.0;0.0;1.0;0.0;0.0;0.0;0.0;1.0;0.0;0.0;0.0;1.0;0.0;5.0;2.0;2.0;4.0;0.0;0.0;2.0;0.0;0.0;0.0;0.0;0.0;0.0;18.0;0.0;0.0;7.0;0.0;0.0;5.0;0.0;0.0;1.0;4.0;1.0;3.0;0.0;0.0;0.0;0.0;0.0;7.0;0.0;0.0;0.0;0.0;0.0;0.0;1.0;0.0;0.0;1.0;0.0;0.0;0.0;0.0;1.0;0.0;0.0;0.0;1.0;0.0;0.0;2.0;0.0;0.0;0.0;0.0;0.0;4.0;0.0;2.0;0.0;0.0;5.0;0.0;0.0;0…
4203053;0.0;1.0;2.0;2.0;15.0;2.0;3.0;0.0;13.0;0.0;1.0;0.0;0.0;2.0;1.0;0.0;0.0;0.0;0.0;0.0;0.0;0.0;0.0;7.0;2.0;1.0;4.0;10.0;0.0;1.0;0.0;0.0;1.0;1.0;1.0;0.0;4.0;0.0;0.0;0.0;0.0;0.0;13.0;4.0;0.0;0.0;0.0;3.0;1.0;2.0;0.0;0.0;3.0;4.0;1.0;3.0;0.0;5.0;21.0;4.0;11.0;19.0;2.0;4.0;3.0;1.0;1.0;0.0;1.0;0.0;0.0;1.0;1.0;6.0;26.0;0.0;7.0;0.0;0.0;0.0;0.0;0.0;0.0;0.0;0.0;2.0;1.0;0.0;0.0;0.0;0.0;0.0;0.0;0.0;1.0;0.0…
825979;0.0;0.0;0.0;0.0;0.0;0.0;8.0;0.0;2.0;0.0;0.0;0.0;0.0;0.0;9.0;0.0;1.0;8.0;0.0;0.0;0.0;9.0;0.0;0.0;0.0;0.0;0.0;0.0;1.0;18.0;0.0;0.0;0.0;0.0;1.0;3.0;0.0;0.0;0.0;0.0;0.0;0.0;0.0;0.0;0.0;3.0;2.0;0.0;1.0;8.0;0.0;20.0;2.0;0.0;0.0;4.0;0.0;1.0;0.0;0.0;0.0;0.0;0.0;0.0;0.0;0.0;0.0;0.0;0.0;0.0;0.0;0.0;0.0;0.0;0.0;0.0;0.0;95.0;23.0;27.0;12.0;119.0;1.0;156.0;60.0;3.0;4.0;3.0;0.0;3.0;18.0;17.0;9.0;15.0;0.…
711843;20.0;1.0;1.0;0.0;0.0;0.0;2.0;0.0;0.0;0.0;2.0;11.0;0.0;1.0;5.0;0.0;0.0;4.0;0.0;0.0;0.0;0.0;0.0;0.0;33.0;0.0;0.0;0.0;5.0;3.0;0.0;0.0;29.0;5.0;3.0;2.0;6.0;2.0;5.0;5.0;7.0;8.0;1.0;2.0;1.0;1.0;1.0;6.0;5.0;27.0;2.0;28.0;2.0;8.0;0.0;3.0;0.0;2.0;4.0;3.0;2.0;0.0;1.0;1.0;2.0;1.0;12.0;7.0;4.0;0.0;12.0;16.0;7.0;2.0;1.0;33.0;0.0;11.0;4.0;25.0;1.0;26.0;26.0;10.0;2.0;5.0;4.0;9.0;2.0;9.0;4.0;5.0;8.0;0.0;0…
207957;52.0;291.0;110.0;34.0;410.0;21.0;21.0;2.0;9.0;74.0;31.0;4.0;20.0;10.0;144.0;14.0;39.0;0.0;2.0;6.0;78.0;0.0;65.0;46.0;0.0;2.0;2.0;85.0;3.0;79.0;2.0;31.0;41.0;35.0;69.0;5.0;63.0;58.0;18.0;47.0;7.0;65.0;35.0;155.0;24.0;18.0;5.0;23.0;27.0;63.0;8.0;0.0;13.0;86.0;36.0;7.0;19.0;20.0;8.0;0.0;0.0;5.0;3.0;0.0;1.0;0.0;0.0;0.0;0.0;4.0;5.0;2.0;1.0;1.0;0.0;0.0;0.0;5.0;30.0;9.0;21.0;222.0;1.0;1.0;5.0;2.0…
1074625;2.0;5.0;1.0;0.0;0.0;0.0;0.0;0.0;13.0;1.0;164.0;0.0;0.0;0.0;0.0;0.0;0.0;0.0;3.0;0.0;0.0;0.0;0.0;10.0;1.0;0.0;0.0;0.0;1.0;2.0;0.0;1.0;0.0;10.0;2.0;0.0;3.0;0.0;0.0;3.0;0.0;0.0;0.0;1.0;0.0;0.0;0.0;0.0;1.0;0.0;0.0;0.0;0.0;14.0;4.0;0.0;0.0;0.0;3.0;9.0;0.0;0.0;2.0;5.0;5.0;0.0;2.0;0.0;3.0;3.0;0.0;1.0;2.0;1.0;0.0;0.0;0.0;0.0;0.0;0.0;0.0;0.0;0.0;2.0;4.0;337.0;15.0;3.0;0.0;0.0;1.0;0.0;9.0;2.0;1.0;1.…
843585;0.0;0.0;0.0;0.0;1.0;1.0;0.0;0.0;1.0;0.0;32.0;0.0;0.0;0.0;0.0;1.0;0.0;0.0;0.0;0.0;0.0;0.0;0.0;0.0;0.0;0.0;0.0;7.0;0.0;0.0;0.0;0.0;0.0;57.0;0.0;0.0;0.0;0.0;0.0;0.0;0.0;0.0;0.0;0.0;0.0;0.0;0.0;0.0;0.0;2.0;0.0;0.0;0.0;0.0;0.0;0.0;0.0;0.0;0.0;0.0;0.0;0.0;0.0;0.0;1.0;0.0;0.0;0.0;0.0;0.0;0.0;0.0;0.0;0.0;0.0;0.0;0.0;0.0;0.0;0.0;0.0;0.0;0.0;0.0;0.0;8.0;0.0;2.0;3.0;0.0;0.0;0.0;0.0;5.0;0.0;0.0;0.0;1.…
145278;0.0;4.0;8.0;0.0;0.0;1.0;0.0;7.0;24.0;3.0;0.0;0.0;4.0;0.0;0.0;1.0;8.0;3.0;0.0;0.0;0.0;0.0;3.0;1.0;4.0;0.0;0.0;3.0;3.0;1.0;1.0;3.0;6.0;19.0;1.0;0.0;0.0;0.0;0.0;3.0;3.0;1.0;3.0;4.0;0.0;1.0;0.0;0.0;2.0;0.0;2.0;0.0;0.0;0.0;0.0;0.0;0.0;0.0;0.0;1.0;0.0;2.0;0.0;4.0;2.0;0.0;0.0;0.0;3.0;0.0;0.0;0.0;0.0;0.0;0.0;0.0;0.0;0.0;0.0;9.0;2.0;0.0;1.0;5.0;0.0;16.0;12.0;1.0;1.0;0.0;0.0;0.0;0.0;0.0;0.0;0.0;0.0;…
329876;121.0;94.0;42.0;42.0;28.0;44.0;15.0;47.0;42.0;178.0;16.0;3.0;27.0;11.0;23.0;73.0;38.0;4.0;8.0;10.0;45.0;18.0;25.0;61.0;34.0;12.0;6.0;79.0;4.0;36.0;29.0;36.0;196.0;35.0;65.0;21.0;107.0;77.0;68.0;101.0;9.0;33.0;36.0;59.0;99.0;19.0;9.0;32.0;42.0;94.0;9.0;81.0;14.0;24.0;28.0;21.0;21.0;20.0;56.0;1.0;4.0;10.0;0.0;7.0;31.0;9.0;61.0;8.0;8.0;13.0;7.0;4.0;9.0;30.0;23.0;14.0;18.0;30.0;30.0;13.0;14.0;…
4221743;0.0;0.0;0.0;0.0;0.0;0.0;2.0;45.0;22.0;64.0;0.0;1.0;7.0;1.0;2.0;0.0;0.0;1.0;0.0;0.0;1.0;0.0;0.0;788.0;13.0;13.0;386.0;0.0;0.0;3.0;0.0;1.0;10.0;2.0;6.0;0.0;0.0;0.0;0.0;0.0;0.0;0.0;1.0;0.0;0.0;0.0;2.0;0.0;0.0;0.0;0.0;0.0;0.0;549.0;235.0;0.0;0.0;213.0;1564.0;391.0;378.0;298.0;480.0;12.0;12.0;10.0;30.0;6.0;10.0;17.0;22.0;19.0;218.0;212.0;247.0;112.0;167.0;7.0;0.0;3.0;1.0;0.0;0.0;0.0;0.0;0.0;0.…
230812;5.0;0.0;0.0;0.0;0.0;0.0;0.0;0.0;0.0;0.0;0.0;3.0;0.0;2.0;2.0;0.0;0.0;5.0;0.0;0.0;0.0;0.0;0.0;2.0;13.0;0.0;0.0;0.0;0.0;2.0;2.0;0.0;6.0;0.0;0.0;0.0;1.0;0.0;2.0;4.0;4.0;5.0;1.0;0.0;1.0;1.0;0.0;2.0;2.0;7.0;1.0;1.0;0.0;1.0;0.0;0.0;0.0;0.0;0.0;0.0;1.0;0.0;3.0;0.0;1.0;0.0;3.0;4.0;3.0;0.0;2.0;1.0;2.0;1.0;0.0;9.0;0.0;2.0;1.0;5.0;1.0;1.0;2.0;0.0;1.0;0.0;1.0;0.0;0.0;5.0;2.0;1.0;0.0;0.0;5.0;11.0;0.0;23…
581900;0.0;0.0;0.0;0.0;0.0;0.0;0.0;0.0;0.0;0.0;0.0;0.0;0.0;27.0;7.0;24.0;12.0;9.0;3.0;8.0;1.0;2.0;0.0;0.0;0.0;0.0;1.0;0.0;0.0;5.0;25.0;0.0;0.0;12.0;3.0;0.0;0.0;2.0;0.0;0.0;0.0;0.0;0.0;0.0;0.0;0.0;0.0;0.0;0.0;0.0;0.0;0.0;0.0;0.0;0.0;0.0;0.0;0.0;0.0;0.0;0.0;0.0;0.0;0.0;0.0;0.0;0.0;0.0;0.0;0.0;0.0;0.0;0.0;0.0;0.0;0.0;0.0;0.0;0.0;0.0;0.0;0.0;0.0;0.0;0.0;0.0;1.0;0.0;0.0;0.0;0.0;2.0;0.0;0.0;0.0;0.0;0.0…
3473409;12.0;3.0;5.0;0.0;1.0;0.0;1.0;0.0;3.0;6.0;7.0;0.0;2.0;0.0;2.0;0.0;0.0;3.0;0.0;0.0;1.0;0.0;3.0;9.0;0.0;1.0;3.0;2.0;0.0;2.0;0.0;2.0;10.0;2.0;10.0;0.0;22.0;1.0;1.0;7.0;1.0;1.0;1.0;3.0;2.0;1.0;1.0;5.0;2.0;9.0;0.0;2.0;0.0;11.0;3.0;1.0;1.0;0.0;3.0;0.0;2.0;1.0;0.0;1.0;0.0;0.0;5.0;2.0;0.0;0.0;1.0;4.0;1.0;1.0;2.0;1.0;1.0;5.0;3.0;1.0;6.0;18.0;0.0;0.0;0.0;4.0;4.0;1.0;1.0;1.0;3.0;7.0;2.0;2.0;4.0;1.0;5…
589071;0.0;0.0;0.0;0.0;0.0;0.0;0.0;3.0;0.0;0.0;0.0;0.0;1.0;0.0;0.0;0.0;0.0;0.0;0.0;0.0;0.0;0.0;1.0;1.0;0.0;0.0;0.0;72.0;0.0;0.0;0.0;0.0;11.0;14.0;2.0;0.0;54.0;0.0;0.0;2.0;0.0;0.0;0.0;0.0;3.0;0.0;0.0;0.0;0.0;0.0;0.0;0.0;0.0;4.0;0.0;0.0;0.0;0.0;1.0;0.0;0.0;0.0;0.0;0.0;1.0;3.0;0.0;0.0;0.0;0.0;0.0;0.0;0.0;0.0;0.0;1.0;0.0;0.0;0.0;0.0;0.0;9.0;0.0;0.0;0.0;0.0;0.0;1.0;0.0;1.0;0.0;0.0;0.0;0.0;1.0;24.0;0.0…
218005;10.0;2.0;2.0;3.0;0.0;0.0;0.0;2.0;8.0;16.0;1.0;1.0;0.0;11.0;2.0;4.0;2.0;2.0;0.0;6.0;5.0;0.0;0.0;30.0;12.0;2.0;0.0;0.0;3.0;4.0;6.0;1.0;2.0;8.0;0.0;1.0;13.0;0.0;2.0;2.0;0.0;2.0;1.0;12.0;1.0;4.0;2.0;9.0;3.0;9.0;4.0;13.0;1.0;6.0;23.0;0.0;3.0;4.0;5.0;4.0;2.0;7.0;4.0;1.0;2.0;9.0;9.0;1.0;0.0;0.0;7.0;6.0;2.0;9.0;3.0;19.0;2.0;0.0;0.0;0.0;0.0;0.0;0.0;0.0;0.0;0.0;8.0;0.0;0.0;0.0;0.0;0.0;0.0;0.0;5.0;5.…
3774028;4.0;1.0;2.0;0.0;1.0;0.0;0.0;0.0;10.0;38.0;0.0;4.0;11.0;7.0;20.0;29.0;9.0;3.0;13.0;9.0;20.0;4.0;11.0;8.0;8.0;8.0;3.0;37.0;0.0;9.0;4.0;1.0;12.0;10.0;8.0;0.0;14.0;0.0;0.0;1.0;0.0;0.0;0.0;2.0;0.0;2.0;3.0;1.0;0.0;2.0;3.0;0.0;0.0;9.0;1.0;0.0;0.0;0.0;5.0;0.0;1.0;12.0;0.0;0.0;2.0;2.0;9.0;12.0;7.0;14.0;1.0;0.0;2.0;16.0;10.0;5.0;10.0;2.0;0.0;0.0;0.0;1.0;0.0;0.0;0.0;0.0;0.0;0.0;0.0;0.0;0.0;0.0;0.0;0…
50466;0.0;3.0;1.0;0.0;0.0;0.0;3.0;3.0;21.0;42.0;8.0;10.0;0.0;0.0;0.0;8.0;11.0;4.0;1.0;0.0;1.0;0.0;0.0;0.0;0.0;0.0;1.0;1.0;2.0;0.0;1.0;0.0;0.0;6.0;0.0;0.0;0.0;0.0;0.0;0.0;0.0;0.0;0.0;1.0;0.0;0.0;0.0;0.0;0.0;6.0;0.0;0.0;0.0;6.0;0.0;2.0;0.0;0.0;0.0;2.0;0.0;0.0;0.0;0.0;3.0;0.0;0.0;0.0;0.0;2.0;0.0;0.0;0.0;0.0;0.0;0.0;0.0;0.0;0.0;0.0;0.0;0.0;0.0;0.0;0.0;2.0;16.0;1.0;0.0;1.0;0.0;0.0;0.0;0.0;1.0;0.0;0.0;…
553957;101.0;17.0;110.0;112.0;25.0;11.0;48.0;9.0;102.0;101.0;9.0;28.0;14.0;21.0;21.0;71.0;11.0;22.0;5.0;21.0;63.0;10.0;42.0;60.0;26.0;33.0;36.0;16.0;94.0;33.0;20.0;31.0;129.0;19.0;33.0;30.0;53.0;20.0;17.0;78.0;1.0;8.0;14.0;62.0;9.0;97.0;20.0;28.0;42.0;112.0;10.0;12.0;8.0;84.0;18.0;54.0;13.0;26.0;16.0;17.0;56.0;32.0;17.0;6.0;11.0;14.0;54.0;27.0;37.0;56.0;4.0;4.0;11.0;26.0;35.0;8.0;28.0;27.0;19.0;6…
4404464;55.0;442.0;78.0;30.0;99.0;6.0;6.0;0.0;0.0;0.0;5.0;44.0;33.0;2.0;80.0;84.0;4.0;7.0;5.0;1.0;40.0;29.0;23.0;0.0;0.0;0.0;0.0;0.0;0.0;263.0;24.0;83.0;22.0;3.0;150.0;73.0;122.0;13.0;20.0;20.0;139.0;132.0;41.0;145.0;158.0;16.0;7.0;7.0;3.0;110.0;2.0;70.0;21.0;0.0;1.0;7.0;16.0;0.0;0.0;0.0;0.0;0.0;0.0;0.0;0.0;0.0;0.0;0.0;0.0;0.0;0.0;0.0;0.0;0.0;1.0;0.0;0.0;0.0;0.0;7.0;0.0;0.0;0.0;1.0;3.0;1.0;7.0;1.…
510880;0.0;1.0;0.0;0.0;1.0;0.0;0.0;0.0;108.0;0.0;15.0;0.0;0.0;0.0;0.0;0.0;0.0;0.0;0.0;0.0;0.0;0.0;0.0;0.0;0.0;0.0;0.0;0.0;0.0;0.0;0.0;0.0;0.0;0.0;0.0;0.0;2.0;0.0;0.0;0.0;0.0;0.0;0.0;1.0;0.0;0.0;0.0;0.0;0.0;0.0;1.0;0.0;0.0;0.0;0.0;0.0;0.0;0.0;0.0;0.0;0.0;0.0;0.0;0.0;0.0;0.0;0.0;0.0;0.0;0.0;0.0;0.0;0.0;0.0;0.0;0.0;0.0;0.0;0.0;0.0;0.0;0.0;0.0;0.0;0.0;34.0;7.0;0.0;0.0;0.0;0.0;0.0;0.0;0.0;0.0;0.0;0.0;…
4392826;59.0;124.0;197.0;234.0;169.0;233.0;49.0;14.0;3.0;19.0;0.0;1.0;25.0;44.0;64.0;9.0;44.0;4.0;24.0;29.0;59.0;14.0;53.0;110.0;18.0;29.0;17.0;4.0;0.0;16.0;3.0;0.0;1.0;5.0;95.0;2.0;106.0;7.0;16.0;31.0;7.0;235.0;199.0;242.0;31.0;246.0;173.0;555.0;867.0;605.0;32.0;79.0;32.0;69.0;18.0;4.0;11.0;11.0;66.0;1.0;24.0;35.0;1.0;2.0;14.0;36.0;16.0;5.0;4.0;31.0;12.0;37.0;3.0;13.0;26.0;6.0;30.0;2.0;0.0;5.0;0…
537643;92.0;27.0;13.0;13.0;17.0;8.0;11.0;5.0;58.0;16.0;39.0;2.0;13.0;1.0;13.0;15.0;11.0;2.0;5.0;6.0;51.0;2.0;48.0;41.0;3.0;6.0;7.0;10.0;6.0;8.0;4.0;9.0;91.0;5.0;128.0;11.0;151.0;19.0;15.0;87.0;6.0;8.0;5.0;14.0;13.0;3.0;1.0;6.0;10.0;17.0;3.0;13.0;0.0;53.0;5.0;6.0;5.0;5.0;9.0;0.0;2.0;0.0;0.0;3.0;3.0;6.0;6.0;3.0;2.0;4.0;1.0;3.0;1.0;4.0;0.0;6.0;1.0;25.0;5.0;9.0;25.0;101.0;2.0;7.0;4.0;50.0;38.0;8.0;2.…
1109588;3.0;20.0;10.0;4.0;10.0;0.0;1.0;0.0;2.0;4.0;3.0;0.0;0.0;0.0;1.0;2.0;3.0;4.0;0.0;1.0;0.0;3.0;0.0;0.0;0.0;1.0;0.0;1.0;0.0;0.0;0.0;3.0;0.0;0.0;0.0;4.0;2.0;0.0;0.0;0.0;0.0;3.0;14.0;15.0;0.0;6.0;6.0;1.0;6.0;2.0;0.0;0.0;1.0;0.0;0.0;3.0;0.0;0.0;0.0;0.0;0.0;1.0;0.0;1.0;1.0;0.0;5.0;0.0;1.0;1.0;0.0;0.0;8.0;0.0;0.0;0.0;0.0;0.0;0.0;0.0;0.0;0.0;0.0;5.0;0.0;6.0;11.0;0.0;0.0;0.0;5.0;2.0;1.0;0.0;0.0;0.0;0…
996483;0.0;0.0;0.0;0.0;0.0;0.0;0.0;2.0;3.0;2.0;0.0;1.0;2.0;0.0;1.0;0.0;0.0;0.0;2.0;5.0;7.0;0.0;2.0;23.0;4.0;18.0;1.0;0.0;0.0;1.0;0.0;0.0;6.0;21.0;3.0;1.0;10.0;0.0;0.0;0.0;0.0;0.0;3.0;0.0;0.0;1.0;0.0;0.0;0.0;0.0;0.0;0.0;0.0;9.0;0.0;0.0;0.0;2.0;0.0;0.0;0.0;0.0;0.0;0.0;3.0;0.0;2.0;0.0;3.0;15.0;32.0;10.0;0.0;2.0;9.0;0.0;13.0;1.0;1.0;0.0;0.0;3.0;0.0;0.0;0.0;0.0;0.0;0.0;0.0;0.0;0.0;1.0;0.0;0.0;0.0;0.0;…
290186;0.0;4.0;0.0;0.0;0.0;0.0;0.0;0.0;1.0;0.0;0.0;8.0;0.0;0.0;0.0;0.0;0.0;0.0;0.0;0.0;0.0;0.0;0.0;0.0;0.0;1.0;2.0;0.0;25.0;1.0;0.0;0.0;0.0;0.0;0.0;0.0;6.0;0.0;0.0;0.0;0.0;1.0;0.0;0.0;0.0;0.0;0.0;0.0;0.0;6.0;0.0;1.0;0.0;0.0;0.0;0.0;0.0;0.0;0.0;0.0;0.0;0.0;0.0;1.0;0.0;0.0;0.0;0.0;0.0;0.0;0.0;0.0;0.0;0.0;0.0;2.0;0.0;0.0;0.0;0.0;0.0;2.0;0.0;0.0;0.0;0.0;2.0;0.0;1.0;0.0;0.0;0.0;0.0;0.0;2.0;5.0;0.0;10.…
1120116;39.0;66.0;87.0;36.0;133.0;26.0;23.0;222.0;568.0;130.0;27.0;28.0;43.0;11.0;54.0;72.0;118.0;47.0;7.0;7.0;24.0;17.0;30.0;378.0;39.0;15.0;55.0;13.0;35.0;255.0;58.0;94.0;33.0;37.0;20.0;49.0;34.0;30.0;10.0;29.0;2.0;14.0;14.0;61.0;0.0;19.0;48.0;27.0;42.0;188.0;5.0;46.0;19.0;78.0;42.0;16.0;16.0;42.0;166.0;589.0;150.0;107.0;658.0;133.0;353.0;105.0;18.0;8.0;15.0;17.0;53.0;26.0;66.0;20.0;32.0;58.0;1…
720093;10.0;78.0;1.0;1.0;54.0;4.0;0.0;0.0;3126.0;37.0;380.0;12.0;0.0;0.0;0.0;2.0;0.0;0.0;0.0;0.0;0.0;0.0;0.0;5.0;0.0;1.0;0.0;0.0;18.0;0.0;0.0;0.0;0.0;3.0;0.0;0.0;30.0;0.0;0.0;0.0;0.0;0.0;0.0;59.0;0.0;0.0;0.0;0.0;0.0;6.0;443.0;0.0;0.0;0.0;0.0;0.0;0.0;0.0;0.0;0.0;0.0;0.0;0.0;0.0;0.0;0.0;0.0;0.0;0.0;0.0;0.0;0.0;0.0;0.0;0.0;0.0;0.0;0.0;0.0;0.0;0.0;35.0;63.0;0.0;0.0;1618.0;108.0;0.0;0.0;0.0;0.0;0.0;0.…
37264;2.0;9.0;0.0;2.0;2.0;1.0;7.0;0.0;0.0;0.0;0.0;39.0;6.0;0.0;3.0;693.0;6.0;8.0;1.0;3.0;1.0;0.0;2.0;0.0;0.0;0.0;0.0;0.0;1.0;23.0;39.0;2.0;3.0;0.0;0.0;0.0;0.0;9.0;0.0;0.0;0.0;0.0;0.0;1.0;0.0;0.0;0.0;0.0;0.0;12.0;1.0;0.0;0.0;0.0;0.0;0.0;0.0;0.0;0.0;0.0;0.0;0.0;0.0;0.0;0.0;0.0;0.0;0.0;0.0;3.0;0.0;0.0;0.0;0.0;0.0;0.0;0.0;1.0;4.0;0.0;0.0;2.0;1.0;1.0;1.0;1.0;0.0;1.0;0.0;0.0;0.0;2.0;0.0;0.0;28.0;9.0;2.…
265873;9.0;6.0;6.0;51.0;8.0;14.0;22.0;0.0;0.0;0.0;0.0;1.0;2.0;1.0;3.0;4.0;2.0;0.0;2.0;0.0;0.0;1.0;0.0;2.0;0.0;0.0;0.0;0.0;0.0;0.0;2.0;0.0;1.0;0.0;1.0;3.0;2.0;0.0;0.0;1.0;0.0;4.0;11.0;12.0;3.0;30.0;38.0;87.0;204.0;132.0;2.0;38.0;21.0;0.0;0.0;13.0;21.0;0.0;0.0;0.0;0.0;0.0;0.0;0.0;0.0;0.0;0.0;0.0;0.0;1.0;2.0;0.0;0.0;0.0;0.0;0.0;0.0;0.0;3.0;0.0;0.0;9.0;0.0;0.0;1.0;0.0;0.0;0.0;0.0;0.0;0.0;3.0;0.0;0.0;…
2986479;0.0;29.0;14.0;0.0;13.0;1.0;0.0;0.0;0.0;21.0;60.0;1.0;0.0;0.0;0.0;1.0;0.0;0.0;0.0;0.0;0.0;1.0;0.0;0.0;0.0;0.0;0.0;2.0;0.0;0.0;0.0;1.0;7.0;0.0;0.0;0.0;0.0;7.0;4.0;24.0;1.0;1.0;3.0;27.0;1.0;0.0;0.0;0.0;0.0;0.0;0.0;1.0;0.0;0.0;0.0;4.0;0.0;0.0;0.0;0.0;0.0;0.0;0.0;0.0;0.0;0.0;0.0;0.0;0.0;0.0;0.0;0.0;0.0;0.0;0.0;0.0;0.0;22.0;4.0;0.0;3.0;14.0;0.0;0.0;0.0;53.0;3.0;4.0;1.0;7.0;6.0;0.0;1.0;1.0;0.0;0…
232505;0.0;0.0;0.0;0.0;0.0;0.0;0.0;0.0;11.0;8.0;0.0;0.0;0.0;0.0;0.0;9.0;0.0;0.0;0.0;0.0;0.0;0.0;0.0;0.0;0.0;0.0;0.0;0.0;4.0;0.0;0.0;0.0;0.0;0.0;0.0;0.0;0.0;0.0;0.0;0.0;0.0;0.0;0.0;0.0;0.0;0.0;0.0;0.0;0.0;14.0;0.0;0.0;0.0;0.0;0.0;0.0;0.0;0.0;0.0;0.0;0.0;0.0;0.0;0.0;1.0;0.0;0.0;0.0;0.0;0.0;0.0;0.0;1.0;0.0;0.0;0.0;0.0;0.0;0.0;0.0;0.0;0.0;1.0;0.0;0.0;17.0;284.0;31.0;22.0;10.0;0.0;0.0;98.0;0.0;0.0;0.0…
512485;0.0;1.0;1.0;1.0;2.0;1.0;0.0;0.0;17.0;0.0;6.0;2.0;3.0;0.0;5.0;0.0;0.0;2.0;0.0;2.0;0.0;0.0;0.0;0.0;0.0;1.0;0.0;1.0;7.0;0.0;3.0;0.0;0.0;10.0;1.0;0.0;0.0;2.0;0.0;0.0;0.0;0.0;0.0;0.0;1.0;0.0;0.0;0.0;0.0;1.0;2.0;5.0;0.0;1.0;0.0;0.0;1.0;0.0;0.0;0.0;0.0;0.0;0.0;0.0;0.0;0.0;0.0;0.0;0.0;1.0;2.0;0.0;0.0;1.0;0.0;0.0;1.0;0.0;2.0;0.0;1.0;0.0;7.0;0.0;0.0;0.0;2.0;1.0;0.0;0.0;0.0;0.0;0.0;0.0;6.0;1.0;0.0;0.…
225152;0.0;0.0;0.0;0.0;0.0;0.0;14.0;0.0;21.0;1.0;0.0;0.0;0.0;20.0;8.0;28.0;57.0;5.0;5.0;11.0;12.0;10.0;7.0;14.0;0.0;0.0;32.0;0.0;1.0;0.0;6.0;16.0;0.0;0.0;5.0;14.0;26.0;0.0;0.0;0.0;0.0;0.0;0.0;0.0;0.0;0.0;0.0;0.0;0.0;0.0;0.0;3.0;0.0;5.0;1.0;24.0;4.0;0.0;0.0;0.0;0.0;0.0;0.0;2.0;0.0;0.0;0.0;1.0;0.0;0.0;0.0;0.0;16.0;6.0;17.0;9.0;5.0;1.0;0.0;0.0;0.0;8.0;0.0;0.0;0.0;5.0;0.0;0.0;0.0;0.0;0.0;0.0;0.0;0.0;…
585360;0.0;0.0;3.0;2.0;0.0;0.0;0.0;0.0;11.0;0.0;21.0;2.0;0.0;0.0;0.0;0.0;0.0;0.0;0.0;0.0;0.0;1.0;0.0;0.0;0.0;0.0;0.0;2.0;17.0;0.0;1.0;0.0;6.0;3.0;0.0;0.0;0.0;0.0;1.0;0.0;2.0;0.0;0.0;2.0;1.0;0.0;0.0;0.0;0.0;11.0;0.0;1.0;0.0;0.0;0.0;0.0;0.0;0.0;0.0;0.0;0.0;0.0;0.0;1.0;0.0;0.0;0.0;0.0;0.0;0.0;0.0;0.0;0.0;1.0;0.0;4.0;0.0;0.0;0.0;0.0;0.0;0.0;18.0;0.0;0.0;387.0;57.0;39.0;20.0;18.0;12.0;0.0;8.0;37.0;0.0…
225487;3.0;0.0;0.0;0.0;0.0;0.0;0.0;0.0;2.0;0.0;0.0;0.0;0.0;0.0;3.0;0.0;0.0;0.0;1.0;0.0;0.0;0.0;0.0;0.0;0.0;0.0;0.0;5.0;0.0;0.0;0.0;0.0;23.0;0.0;1.0;0.0;28.0;0.0;0.0;0.0;0.0;0.0;0.0;0.0;1.0;0.0;0.0;0.0;0.0;0.0;190.0;0.0;0.0;0.0;0.0;0.0;0.0;1.0;0.0;0.0;0.0;0.0;0.0;0.0;0.0;0.0;0.0;19.0;0.0;0.0;0.0;0.0;0.0;0.0;0.0;0.0;0.0;2.0;0.0;18.0;0.0;11.0;0.0;0.0;0.0;0.0;0.0;0.0;0.0;3.0;0.0;0.0;0.0;0.0;1.0;8.0;0…
147648;0.0;3.0;0.0;2.0;0.0;0.0;1.0;2.0;12.0;3.0;3.0;2.0;1.0;0.0;0.0;7.0;0.0;0.0;1.0;0.0;0.0;0.0;1.0;0.0;0.0;0.0;0.0;4.0;0.0;0.0;0.0;1.0;2.0;13.0;1.0;0.0;0.0;0.0;0.0;0.0;0.0;0.0;0.0;0.0;0.0;0.0;0.0;0.0;0.0;1.0;0.0;0.0;0.0;0.0;1.0;0.0;0.0;0.0;0.0;0.0;0.0;0.0;0.0;0.0;0.0;0.0;0.0;0.0;0.0;1.0;0.0;0.0;0.0;0.0;0.0;0.0;0.0;0.0;0.0;0.0;0.0;0.0;34.0;1.0;0.0;17.0;0.0;0.0;0.0;0.0;0.0;3.0;0.0;0.0;10.0;0.0;0.0…
1009894;0.0;1.0;0.0;0.0;3.0;0.0;0.0;0.0;0.0;0.0;0.0;15.0;0.0;0.0;0.0;0.0;0.0;0.0;0.0;0.0;0.0;0.0;0.0;0.0;0.0;0.0;0.0;0.0;12.0;0.0;0.0;1.0;1.0;1.0;0.0;0.0;2.0;0.0;0.0;0.0;0.0;2.0;0.0;0.0;0.0;0.0;1.0;0.0;0.0;7.0;1.0;3.0;0.0;0.0;0.0;0.0;0.0;0.0;0.0;0.0;2.0;0.0;0.0;0.0;0.0;0.0;0.0;0.0;1.0;0.0;0.0;0.0;0.0;0.0;0.0;7.0;0.0;0.0;0.0;0.0;0.0;1.0;1.0;1.0;0.0;0.0;1.0;3.0;3.0;2.0;0.0;0.0;1.0;1.0;0.0;10.0;0.0;…
1106267;0.0;0.0;0.0;0.0;2.0;0.0;0.0;0.0;0.0;0.0;0.0;1.0;0.0;0.0;2.0;3.0;0.0;1.0;0.0;0.0;0.0;0.0;0.0;0.0;2.0;0.0;0.0;0.0;0.0;0.0;0.0;0.0;0.0;0.0;0.0;0.0;0.0;0.0;0.0;0.0;2.0;0.0;0.0;0.0;0.0;0.0;0.0;0.0;0.0;16.0;0.0;0.0;0.0;0.0;0.0;0.0;0.0;0.0;0.0;0.0;0.0;1.0;0.0;0.0;0.0;0.0;0.0;0.0;0.0;0.0;0.0;0.0;0.0;0.0;0.0;0.0;0.0;0.0;0.0;0.0;0.0;0.0;0.0;0.0;0.0;0.0;0.0;0.0;0.0;0.0;0.0;0.0;0.0;0.0;0.0;0.0;0.0;0.…
1701846;0.0;0.0;0.0;0.0;0.0;0.0;0.0;11.0;0.0;0.0;0.0;0.0;0.0;0.0;0.0;0.0;0.0;0.0;0.0;0.0;0.0;0.0;0.0;0.0;2.0;0.0;0.0;2.0;0.0;0.0;0.0;0.0;0.0;195.0;0.0;0.0;0.0;0.0;0.0;0.0;0.0;0.0;0.0;0.0;0.0;0.0;0.0;0.0;1.0;0.0;0.0;0.0;0.0;5.0;0.0;0.0;0.0;0.0;0.0;0.0;0.0;0.0;0.0;0.0;0.0;0.0;1.0;2.0;0.0;0.0;0.0;0.0;0.0;0.0;0.0;0.0;0.0;0.0;0.0;0.0;0.0;0.0;0.0;0.0;0.0;0.0;0.0;0.0;0.0;0.0;0.0;0.0;0.0;0.0;0.0;0.0;0.0;…
882681;3.0;14.0;18.0;5.0;0.0;1.0;0.0;0.0;1.0;1.0;0.0;0.0;13.0;0.0;9.0;6.0;3.0;6.0;1.0;1.0;3.0;0.0;3.0;1.0;0.0;0.0;0.0;2.0;0.0;0.0;4.0;5.0;4.0;3.0;7.0;0.0;2.0;1.0;0.0;1.0;0.0;3.0;0.0;1.0;0.0;0.0;0.0;1.0;5.0;8.0;0.0;0.0;0.0;0.0;0.0;0.0;0.0;0.0;1.0;0.0;0.0;0.0;0.0;1.0;0.0;0.0;0.0;0.0;0.0;0.0;0.0;0.0;0.0;0.0;2.0;0.0;1.0;10.0;0.0;0.0;0.0;1.0;0.0;0.0;0.0;0.0;0.0;0.0;0.0;0.0;0.0;0.0;0.0;1.0;0.0;0.0;0.0;…
296726;0.0;7.0;0.0;0.0;3.0;0.0;0.0;0.0;105.0;0.0;22.0;0.0;0.0;0.0;0.0;0.0;0.0;0.0;0.0;0.0;0.0;0.0;0.0;0.0;0.0;0.0;0.0;0.0;2.0;0.0;0.0;0.0;0.0;0.0;0.0;0.0;0.0;0.0;0.0;0.0;0.0;0.0;0.0;1.0;0.0;0.0;0.0;0.0;0.0;0.0;0.0;0.0;0.0;0.0;0.0;0.0;0.0;0.0;0.0;0.0;0.0;0.0;0.0;0.0;0.0;0.0;0.0;0.0;0.0;0.0;0.0;0.0;0.0;0.0;0.0;0.0;0.0;0.0;0.0;0.0;0.0;0.0;1.0;0.0;0.0;64.0;5.0;0.0;0.0;0.0;0.0;0.0;0.0;0.0;0.0;0.0;0.0;…
873972;0.0;0.0;0.0;0.0;0.0;0.0;2.0;0.0;2.0;0.0;0.0;1.0;1.0;0.0;0.0;0.0;0.0;0.0;0.0;0.0;0.0;0.0;0.0;0.0;1.0;0.0;0.0;0.0;6.0;0.0;0.0;0.0;0.0;0.0;0.0;0.0;1.0;0.0;0.0;0.0;2.0;0.0;0.0;0.0;3.0;0.0;0.0;0.0;0.0;0.0;1.0;0.0;0.0;0.0;0.0;0.0;0.0;1.0;0.0;0.0;0.0;0.0;0.0;0.0;0.0;0.0;0.0;0.0;0.0;0.0;0.0;0.0;1.0;0.0;0.0;4.0;0.0;0.0;0.0;0.0;0.0;0.0;0.0;0.0;0.0;2.0;0.0;0.0;0.0;0.0;0.0;0.0;0.0;0.0;0.0;2.0;0.0;1.0;…
228500;0.0;2.0;1.0;0.0;0.0;0.0;11.0;12.0;20.0;27.0;0.0;28.0;0.0;2.0;0.0;0.0;3.0;39.0;0.0;0.0;0.0;1.0;0.0;0.0;64.0;0.0;8.0;12.0;0.0;0.0;10.0;23.0;13.0;0.0;0.0;12.0;2.0;0.0;0.0;0.0;0.0;0.0;0.0;2.0;0.0;0.0;1.0;2.0;6.0;6.0;1.0;14.0;4.0;1.0;2.0;24.0;2.0;0.0;0.0;0.0;5.0;19.0;0.0;5.0;31.0;39.0;49.0;0.0;0.0;0.0;0.0;0.0;4.0;6.0;4.0;9.0;17.0;0.0;0.0;0.0;0.0;0.0;0.0;0.0;0.0;0.0;36.0;5.0;8.0;12.0;19.0;0.0;12…
170405;0.0;0.0;0.0;0.0;0.0;1.0;5.0;0.0;0.0;0.0;0.0;0.0;0.0;0.0;0.0;0.0;1.0;5.0;0.0;0.0;0.0;0.0;0.0;0.0;1.0;0.0;0.0;0.0;2.0;0.0;0.0;0.0;0.0;0.0;0.0;0.0;0.0;0.0;1.0;0.0;1.0;2.0;5.0;0.0;0.0;0.0;1.0;0.0;2.0;14.0;1.0;1.0;0.0;0.0;0.0;1.0;0.0;1.0;0.0;0.0;0.0;0.0;0.0;0.0;1.0;0.0;0.0;0.0;0.0;0.0;0.0;0.0;0.0;0.0;0.0;0.0;0.0;0.0;0.0;25.0;20.0;0.0;3.0;3.0;16.0;0.0;12.0;23.0;28.0;7.0;2.0;2.0;2.0;0.0;0.0;1.0;1…
6602;402.0;305.0;270.0;399.0;333.0;6.0;47.0;1.0;2.0;0.0;2.0;36.0;9.0;43.0;26.0;379.0;81.0;81.0;14.0;18.0;35.0;28.0;23.0;93.0;3.0;12.0;0.0;20.0;1.0;25.0;151.0;8.0;111.0;3.0;76.0;46.0;83.0;88.0;63.0;210.0;1.0;88.0;114.0;327.0;29.0;162.0;155.0;72.0;151.0;325.0;35.0;121.0;20.0;30.0;12.0;16.0;58.0;2.0;1.0;0.0;0.0;3.0;0.0;0.0;2.0;1.0;2.0;13.0;0.0;15.0;14.0;11.0;0.0;6.0;2.0;0.0;5.0;202.0;63.0;9.0;12.0;4…
532752;10.0;0.0;5.0;4.0;7.0;3.0;3.0;20.0;1.0;11.0;0.0;0.0;0.0;4.0;5.0;333.0;59.0;136.0;1.0;0.0;0.0;15.0;0.0;2.0;10.0;0.0;4.0;4.0;0.0;38.0;75.0;581.0;23.0;11.0;0.0;53.0;3.0;1.0;4.0;3.0;4.0;2.0;0.0;9.0;4.0;6.0;1.0;16.0;11.0;21.0;2.0;0.0;0.0;2.0;0.0;0.0;0.0;5.0;7.0;3.0;0.0;4.0;5.0;1.0;16.0;9.0;14.0;0.0;4.0;2.0;2.0;0.0;1.0;0.0;1.0;0.0;3.0;3.0;0.0;1.0;0.0;0.0;0.0;1.0;0.0;5.0;2.0;4.0;0.0;0.0;0.0;0.0;4.…
822419;27.0;4.0;0.0;5.0;0.0;1.0;13.0;0.0;3.0;0.0;0.0;0.0;0.0;2.0;8.0;3.0;0.0;11.0;0.0;2.0;9.0;0.0;8.0;14.0;7.0;0.0;0.0;3.0;7.0;8.0;12.0;0.0;85.0;170.0;12.0;5.0;22.0;16.0;11.0;65.0;5.0;9.0;0.0;1.0;2.0;0.0;0.0;0.0;11.0;14.0;2.0;1.0;1.0;19.0;3.0;0.0;0.0;5.0;23.0;24.0;10.0;8.0;30.0;2.0;2.0;3.0;7.0;3.0;13.0;0.0;2.0;1.0;1.0;2.0;2.0;0.0;0.0;15.0;0.0;5.0;0.0;0.0;2.0;2.0;5.0;1.0;0.0;3.0;0.0;1.0;3.0;0.0;1.…
4424705;18.0;10.0;10.0;6.0;2.0;3.0;1.0;0.0;5.0;3.0;0.0;0.0;7.0;0.0;10.0;1.0;0.0;0.0;2.0;1.0;3.0;0.0;2.0;2.0;1.0;1.0;1.0;4.0;1.0;1.0;0.0;4.0;9.0;1.0;6.0;2.0;14.0;8.0;12.0;18.0;0.0;0.0;3.0;4.0;7.0;1.0;0.0;2.0;3.0;8.0;0.0;1.0;0.0;6.0;3.0;2.0;0.0;2.0;0.0;0.0;0.0;0.0;0.0;0.0;1.0;0.0;1.0;1.0;0.0;2.0;0.0;0.0;0.0;0.0;0.0;2.0;1.0;4.0;5.0;8.0;10.0;12.0;0.0;1.0;0.0;2.0;2.0;0.0;0.0;5.0;0.0;1.0;0.0;0.0;0.0;6.…
1101282;0.0;0.0;4.0;1.0;0.0;1.0;0.0;0.0;0.0;0.0;0.0;0.0;1.0;2.0;2.0;0.0;14.0;4.0;0.0;0.0;0.0;3.0;0.0;0.0;0.0;0.0;0.0;5.0;0.0;1.0;3.0;2.0;3.0;4.0;0.0;5.0;4.0;0.0;0.0;0.0;0.0;0.0;0.0;0.0;0.0;1.0;5.0;1.0;0.0;6.0;0.0;0.0;0.0;0.0;1.0;0.0;0.0;0.0;1.0;0.0;0.0;4.0;0.0;0.0;0.0;0.0;0.0;0.0;0.0;0.0;2.0;0.0;0.0;0.0;0.0;0.0;0.0;2.0;1.0;0.0;6.0;10.0;0.0;3.0;0.0;0.0;2.0;7.0;1.0;2.0;0.0;2.0;0.0;0.0;0.0;0.0;0.0;2…
4365027;3.0;3.0;1.0;0.0;3.0;0.0;2.0;0.0;0.0;0.0;0.0;3.0;0.0;0.0;0.0;7.0;9.0;0.0;3.0;3.0;0.0;0.0;1.0;0.0;0.0;0.0;0.0;0.0;0.0;0.0;2.0;15.0;49.0;1.0;0.0;5.0;0.0;2.0;0.0;3.0;0.0;0.0;0.0;1.0;0.0;1.0;4.0;4.0;0.0;28.0;2.0;0.0;0.0;0.0;0.0;0.0;1.0;0.0;0.0;0.0;0.0;0.0;0.0;0.0;0.0;0.0;1.0;0.0;0.0;0.0;0.0;0.0;0.0;0.0;0.0;0.0;0.0;41.0;1.0;0.0;3.0;2.0;0.0;0.0;0.0;0.0;1.0;0.0;0.0;0.0;0.0;2.0;0.0;3.0;23.0;1.0;1.…
1097359;32.0;1.0;2.0;0.0;0.0;5.0;4.0;0.0;58.0;0.0;0.0;283.0;0.0;10.0;6.0;0.0;2.0;0.0;5.0;24.0;3.0;4.0;0.0;121.0;24.0;20.0;0.0;2.0;21.0;4.0;0.0;16.0;54.0;121.0;5.0;7.0;308.0;11.0;465.0;93.0;9.0;3.0;1.0;0.0;13.0;1.0;0.0;0.0;0.0;107.0;2162.0;7.0;9.0;0.0;1.0;4.0;1.0;0.0;7.0;0.0;1.0;0.0;0.0;0.0;0.0;0.0;5.0;6.0;13.0;5.0;0.0;6.0;0.0;0.0;2.0;0.0;0.0;1.0;1.0;236.0;4.0;122.0;21.0;0.0;1.0;0.0;5.0;5.0;5.0;14…
570436;0.0;4.0;12.0;0.0;13.0;3.0;0.0;0.0;29.0;1.0;0.0;3.0;0.0;1.0;3.0;4.0;6.0;0.0;0.0;0.0;0.0;1.0;4.0;19.0;9.0;1.0;27.0;3.0;1.0;1.0;9.0;0.0;4.0;7.0;6.0;2.0;8.0;1.0;0.0;0.0;1.0;0.0;24.0;5.0;0.0;2.0;0.0;1.0;5.0;13.0;0.0;1.0;0.0;11.0;10.0;0.0;0.0;15.0;60.0;9.0;45.0;58.0;26.0;1.0;1.0;1.0;7.0;1.0;0.0;0.0;2.0;2.0;17.0;48.0;150.0;1.0;136.0;3.0;0.0;0.0;0.0;0.0;0.0;0.0;0.0;0.0;0.0;0.0;0.0;0.0;0.0;0.0;0.0;…
780555;1.0;0.0;0.0;0.0;0.0;2.0;13.0;3.0;6.0;0.0;4.0;93.0;0.0;27.0;3.0;1.0;4.0;55.0;0.0;0.0;0.0;4.0;0.0;2.0;18.0;0.0;14.0;1.0;10.0;13.0;3.0;27.0;7.0;29.0;7.0;0.0;8.0;1.0;6.0;0.0;60.0;13.0;0.0;0.0;2.0;2.0;1.0;2.0;5.0;178.0;12.0;3.0;0.0;13.0;1.0;2.0;2.0;1.0;12.0;21.0;8.0;2.0;16.0;0.0;10.0;2.0;2.0;7.0;15.0;0.0;6.0;2.0;16.0;0.0;1.0;10.0;0.0;17.0;3.0;273.0;37.0;7.0;125.0;92.0;384.0;0.0;20.0;155.0;173.0…
4467414;0.0;0.0;0.0;5.0;0.0;13.0;14.0;0.0;0.0;0.0;9.0;0.0;0.0;0.0;0.0;0.0;1.0;34.0;0.0;0.0;0.0;0.0;0.0;0.0;1.0;0.0;0.0;0.0;2.0;1.0;7.0;0.0;0.0;1.0;0.0;0.0;0.0;0.0;0.0;1.0;7.0;21.0;36.0;1.0;0.0;8.0;30.0;25.0;13.0;49.0;0.0;8.0;4.0;0.0;0.0;2.0;0.0;0.0;0.0;0.0;0.0;0.0;0.0;0.0;0.0;0.0;0.0;0.0;0.0;0.0;0.0;0.0;0.0;0.0;0.0;0.0;0.0;0.0;0.0;0.0;0.0;0.0;0.0;10.0;22.0;2.0;4.0;1.0;0.0;3.0;0.0;0.0;6.0;0.0;0.0;…
156210;85.0;15.0;16.0;17.0;5.0;3.0;52.0;22.0;11.0;11.0;0.0;0.0;6.0;17.0;18.0;11.0;9.0;6.0;4.0;3.0;4.0;2.0;11.0;4.0;6.0;3.0;1.0;6.0;3.0;29.0;2.0;10.0;53.0;1.0;17.0;9.0;19.0;15.0;3.0;91.0;0.0;2.0;2.0;22.0;0.0;10.0;57.0;8.0;37.0;166.0;13.0;11.0;9.0;3.0;1.0;5.0;1.0;0.0;1.0;0.0;1.0;1.0;0.0;16.0;6.0;7.0;0.0;0.0;1.0;0.0;1.0;4.0;6.0;3.0;0.0;0.0;0.0;0.0;9.0;0.0;2.0;89.0;0.0;0.0;2.0;0.0;0.0;0.0;0.0;0.0;6.0…
512542;0.0;0.0;0.0;0.0;0.0;0.0;0.0;0.0;259.0;6.0;10.0;0.0;1.0;1.0;0.0;0.0;0.0;0.0;0.0;0.0;0.0;0.0;0.0;0.0;0.0;0.0;0.0;0.0;0.0;0.0;0.0;0.0;0.0;5.0;1.0;0.0;1.0;0.0;0.0;0.0;0.0;0.0;0.0;0.0;0.0;0.0;0.0;0.0;0.0;0.0;0.0;0.0;0.0;0.0;0.0;0.0;0.0;0.0;0.0;0.0;0.0;0.0;0.0;0.0;0.0;0.0;0.0;0.0;0.0;0.0;0.0;0.0;0.0;0.0;0.0;0.0;0.0;0.0;0.0;0.0;0.0;0.0;0.0;0.0;0.0;0.0;0.0;0.0;0.0;0.0;0.0;0.0;0.0;0.0;0.0;0.0;0.0;0…
1049927;329.0;918.0;159.0;102.0;254.0;0.0;6.0;0.0;1.0;0.0;0.0;0.0;5.0;7.0;35.0;50.0;36.0;7.0;13.0;23.0;35.0;6.0;27.0;11.0;0.0;0.0;0.0;0.0;0.0;9.0;22.0;0.0;84.0;5.0;57.0;2.0;79.0;157.0;192.0;387.0;14.0;191.0;157.0;264.0;60.0;58.0;56.0;19.0;21.0;39.0;9.0;1.0;1.0;12.0;2.0;9.0;4.0;11.0;8.0;4.0;0.0;0.0;0.0;0.0;0.0;0.0;0.0;0.0;0.0;0.0;0.0;0.0;0.0;0.0;0.0;0.0;1.0;6.0;2.0;4.0;0.0;0.0;0.0;0.0;0.0;4.0;4.0;…
326603;21.0;0.0;2.0;3.0;2.0;3.0;1.0;1.0;0.0;4.0;1.0;1.0;4.0;2.0;2.0;6.0;1.0;0.0;3.0;6.0;5.0;0.0;6.0;5.0;11.0;2.0;2.0;5.0;0.0;4.0;6.0;3.0;23.0;0.0;13.0;0.0;14.0;11.0;6.0;10.0;0.0;3.0;3.0;5.0;4.0;0.0;0.0;4.0;5.0;43.0;0.0;3.0;1.0;2.0;4.0;1.0;0.0;4.0;0.0;0.0;0.0;2.0;0.0;0.0;0.0;0.0;19.0;0.0;0.0;1.0;1.0;0.0;2.0;1.0;2.0;6.0;0.0;1.0;3.0;0.0;2.0;17.0;0.0;0.0;0.0;0.0;0.0;0.0;0.0;0.0;1.0;2.0;0.0;1.0;4.0;0.…
781203;20448.0;2548.0;3039.0;5226.0;3560.0;5952.0;5109.0;8077.0;5641.0;6807.0;6181.0;599.0;557.0;1507.0;3762.0;2590.0;4291.0;2329.0;145.0;276.0;1124.0;1123.0;754.0;13940.0;7521.0;1657.0;3425.0;6883.0;5132.0;7141.0;2662.0;3076.0;14692.0;508.0;12784.0;2917.0;11580.0;14994.0;21429.0;20594.0;1045.0;7672.0;7193.0;4479.0;14280.0;3762.0;4103.0;8810.0;9697.0;13512.0;431.0;10616.0;3632.0;2128.0;5325.0;259…
541299;0.0;0.0;0.0;0.0;0.0;1.0;0.0;1.0;0.0;2.0;1.0;3.0;0.0;0.0;0.0;1.0;0.0;0.0;0.0;2.0;1.0;0.0;0.0;15.0;3.0;0.0;3.0;7.0;9.0;0.0;4.0;2.0;2.0;47.0;0.0;0.0;0.0;3.0;0.0;2.0;0.0;0.0;0.0;0.0;0.0;0.0;0.0;0.0;0.0;4.0;0.0;0.0;2.0;7.0;3.0;1.0;0.0;1.0;3.0;15.0;2.0;0.0;14.0;33.0;6.0;0.0;0.0;1.0;0.0;4.0;1.0;3.0;3.0;0.0;0.0;26.0;1.0;0.0;0.0;1.0;0.0;0.0;9.0;0.0;0.0;13.0;21.0;0.0;2.0;3.0;1.0;0.0;0.0;1.0;0.0;0.0;…
1104642;0.0;0.0;49.0;8.0;10.0;7.0;16.0;135.0;36.0;58.0;0.0;0.0;0.0;1.0;0.0;1.0;22.0;2.0;0.0;0.0;0.0;0.0;0.0;0.0;1.0;0.0;13.0;2.0;0.0;0.0;3.0;0.0;0.0;0.0;0.0;0.0;0.0;0.0;0.0;0.0;0.0;0.0;0.0;11.0;0.0;9.0;16.0;6.0;15.0;29.0;0.0;1.0;0.0;0.0;0.0;1.0;0.0;0.0;0.0;0.0;0.0;0.0;0.0;72.0;39.0;12.0;0.0;0.0;0.0;0.0;0.0;0.0;13.0;0.0;0.0;0.0;0.0;0.0;0.0;0.0;0.0;0.0;0.0;0.0;0.0;0.0;0.0;0.0;0.0;0.0;0.0;0.0;0.0;0.…
580077;0.0;1.0;8.0;84.0;2.0;223.0;81.0;0.0;0.0;0.0;1.0;0.0;0.0;0.0;0.0;0.0;0.0;30.0;0.0;0.0;0.0;0.0;0.0;0.0;0.0;0.0;0.0;0.0;1.0;0.0;5.0;0.0;0.0;1.0;0.0;0.0;1.0;0.0;0.0;0.0;56.0;148.0;485.0;29.0;14.0;289.0;557.0;514.0;136.0;406.0;5.0;170.0;31.0;0.0;0.0;35.0;4.0;0.0;0.0;0.0;1.0;0.0;0.0;0.0;0.0;0.0;0.0;0.0;0.0;0.0;0.0;0.0;0.0;0.0;0.0;0.0;0.0;0.0;0.0;1.0;0.0;0.0;7.0;4.0;6.0;3.0;189.0;33.0;11.0;24.0;0…
2720386;4.0;2.0;5.0;4.0;6.0;0.0;2.0;1.0;0.0;4.0;0.0;0.0;2.0;3.0;3.0;6.0;0.0;8.0;1.0;2.0;0.0;0.0;0.0;1.0;0.0;1.0;2.0;4.0;0.0;8.0;3.0;7.0;4.0;1.0;3.0;1.0;4.0;2.0;1.0;3.0;0.0;1.0;0.0;10.0;0.0;1.0;0.0;3.0;2.0;0.0;1.0;3.0;1.0;5.0;2.0;2.0;3.0;1.0;0.0;0.0;0.0;1.0;0.0;2.0;0.0;0.0;1.0;1.0;0.0;1.0;4.0;0.0;0.0;0.0;1.0;1.0;0.0;2.0;0.0;1.0;0.0;0.0;1.0;0.0;0.0;0.0;0.0;2.0;0.0;0.0;0.0;2.0;0.0;0.0;4.0;3.0;3.0;0.…
4401161;0.0;0.0;0.0;3.0;5.0;3.0;0.0;35.0;4.0;0.0;0.0;0.0;0.0;0.0;0.0;0.0;0.0;0.0;0.0;0.0;0.0;0.0;0.0;0.0;18.0;0.0;0.0;9.0;0.0;0.0;0.0;0.0;6.0;3.0;0.0;2.0;0.0;0.0;0.0;1.0;0.0;0.0;1.0;0.0;0.0;3.0;0.0;5.0;8.0;4.0;0.0;11.0;4.0;7.0;0.0;0.0;3.0;0.0;0.0;0.0;0.0;0.0;0.0;40.0;40.0;12.0;15.0;2.0;3.0;0.0;0.0;2.0;0.0;0.0;1.0;0.0;0.0;0.0;0.0;0.0;0.0;0.0;0.0;0.0;0.0;0.0;0.0;0.0;0.0;0.0;0.0;0.0;0.0;0.0;0.0;0.0;…
522371;0.0;0.0;0.0;0.0;1.0;0.0;0.0;0.0;136.0;9.0;13.0;0.0;0.0;0.0;0.0;0.0;0.0;0.0;0.0;0.0;0.0;0.0;0.0;0.0;0.0;0.0;0.0;0.0;0.0;0.0;0.0;0.0;0.0;0.0;0.0;0.0;0.0;0.0;0.0;0.0;0.0;0.0;0.0;3.0;0.0;0.0;0.0;0.0;0.0;0.0;23.0;0.0;0.0;0.0;0.0;0.0;0.0;0.0;0.0;0.0;0.0;0.0;0.0;0.0;0.0;0.0;0.0;0.0;0.0;2.0;0.0;0.0;0.0;0.0;0.0;0.0;0.0;0.0;0.0;0.0;0.0;0.0;1.0;0.0;0.0;35.0;0.0;0.0;0.0;0.0;0.0;0.0;0.0;0.0;0.0;0.0;0.0…
256955;44.0;23.0;11.0;24.0;42.0;17.0;64.0;70.0;19.0;24.0;270.0;30.0;0.0;1.0;6.0;11.0;11.0;21.0;0.0;0.0;0.0;14.0;0.0;2.0;17.0;1.0;30.0;15.0;66.0;10.0;7.0;48.0;13.0;16.0;2.0;27.0;13.0;8.0;5.0;38.0;30.0;80.0;22.0;63.0;18.0;14.0;33.0;23.0;29.0;74.0;7.0;116.0;38.0;0.0;0.0;46.0;12.0;2.0;12.0;2.0;18.0;22.0;1.0;25.0;88.0;15.0;5.0;0.0;3.0;2.0;3.0;1.0;21.0;24.0;12.0;66.0;8.0;171.0;48.0;57.0;120.0;411.0;81.…
509124;0.0;1.0;1.0;0.0;0.0;161.0;18.0;4.0;2.0;0.0;0.0;4.0;0.0;0.0;0.0;0.0;0.0;0.0;0.0;0.0;0.0;0.0;0.0;0.0;0.0;0.0;0.0;0.0;5.0;0.0;0.0;43.0;0.0;0.0;0.0;1.0;1.0;0.0;1.0;0.0;0.0;0.0;2.0;0.0;0.0;4.0;14.0;48.0;3.0;8.0;0.0;0.0;0.0;0.0;0.0;3.0;0.0;0.0;0.0;0.0;0.0;0.0;0.0;1.0;0.0;0.0;0.0;0.0;0.0;0.0;0.0;0.0;0.0;0.0;0.0;0.0;0.0;0.0;0.0;0.0;0.0;0.0;0.0;0.0;2.0;1.0;0.0;0.0;0.0;0.0;0.0;0.0;3.0;0.0;0.0;0.0;0.…
161398;123.0;234.0;75.0;56.0;141.0;103.0;69.0;259.0;41.0;100.0;187.0;69.0;22.0;24.0;17.0;97.0;73.0;27.0;2.0;3.0;9.0;26.0;5.0;122.0;395.0;14.0;122.0;195.0;13.0;95.0;62.0;247.0;55.0;90.0;52.0;73.0;70.0;23.0;17.0;66.0;58.0;351.0;101.0;77.0;295.0;21.0;22.0;151.0;177.0;218.0;7.0;37.0;73.0;89.0;20.0;94.0;54.0;10.0;187.0;44.0;181.0;181.0;51.0;108.0;265.0;165.0;462.0;99.0;78.0;14.0;16.0;9.0;97.0;173.0;12…
3087737;2.0;0.0;0.0;0.0;0.0;0.0;0.0;0.0;0.0;0.0;0.0;0.0;0.0;4.0;0.0;39.0;21.0;7.0;0.0;0.0;0.0;4.0;0.0;0.0;0.0;0.0;0.0;0.0;0.0;2.0;10.0;4.0;8.0;0.0;3.0;9.0;0.0;1.0;0.0;0.0;0.0;0.0;0.0;0.0;0.0;0.0;0.0;0.0;0.0;0.0;1.0;0.0;0.0;0.0;0.0;0.0;0.0;0.0;0.0;0.0;0.0;0.0;0.0;1.0;0.0;0.0;0.0;0.0;0.0;0.0;0.0;0.0;0.0;0.0;0.0;0.0;0.0;0.0;0.0;1.0;0.0;0.0;0.0;0.0;0.0;0.0;0.0;0.0;0.0;0.0;0.0;1.0;0.0;0.0;0.0;0.0;0.0;…
545997;116.0;67.0;50.0;36.0;76.0;10.0;15.0;5.0;23.0;5.0;43.0;0.0;13.0;0.0;15.0;4.0;3.0;1.0;2.0;1.0;25.0;2.0;6.0;15.0;7.0;3.0;8.0;12.0;2.0;10.0;2.0;1.0;69.0;6.0;31.0;1.0;22.0;61.0;50.0;103.0;11.0;52.0;36.0;60.0;47.0;11.0;10.0;5.0;20.0;32.0;1.0;22.0;3.0;20.0;2.0;4.0;4.0;7.0;0.0;0.0;0.0;0.0;0.0;5.0;7.0;7.0;8.0;10.0;4.0;3.0;0.0;0.0;2.0;7.0;6.0;2.0;3.0;13.0;5.0;2.0;1.0;35.0;0.0;3.0;2.0;111.0;30.0;6.0;…
321793;70.0;311.0;137.0;89.0;131.0;50.0;23.0;17.0;577.0;486.0;31.0;8.0;67.0;42.0;109.0;284.0;106.0;61.0;28.0;58.0;218.0;36.0;137.0;431.0;72.0;87.0;83.0;105.0;80.0;348.0;50.0;52.0;99.0;72.0;489.0;41.0;402.0;51.0;57.0;42.0;1.0;167.0;185.0;222.0;170.0;25.0;29.0;37.0;38.0;157.0;25.0;24.0;8.0;418.0;195.0;17.0;9.0;442.0;620.0;66.0;262.0;234.0;91.0;54.0;48.0;39.0;124.0;62.0;33.0;71.0;65.0;71.0;41.0;88.0…
574920;0.0;26.0;9.0;6.0;19.0;0.0;0.0;2.0;3.0;72.0;31.0;0.0;3.0;0.0;0.0;6.0;9.0;0.0;0.0;0.0;0.0;0.0;0.0;0.0;0.0;0.0;2.0;11.0;5.0;0.0;1.0;0.0;6.0;31.0;0.0;0.0;0.0;7.0;1.0;10.0;8.0;0.0;2.0;47.0;5.0;1.0;0.0;1.0;0.0;4.0;0.0;1.0;0.0;1.0;3.0;8.0;3.0;0.0;0.0;0.0;0.0;0.0;1.0;0.0;4.0;1.0;0.0;0.0;2.0;0.0;0.0;0.0;0.0;0.0;1.0;0.0;0.0;19.0;23.0;5.0;5.0;67.0;0.0;0.0;5.0;44.0;24.0;15.0;9.0;14.0;9.0;1.0;0.0;17.0;…
396244;31.0;209.0;52.0;137.0;197.0;275.0;145.0;2.0;0.0;0.0;106.0;3.0;1.0;9.0;1.0;105.0;36.0;44.0;0.0;0.0;1.0;6.0;2.0;1.0;0.0;0.0;0.0;9.0;1.0;0.0;69.0;89.0;53.0;2.0;0.0;59.0;2.0;8.0;5.0;7.0;5.0;656.0;473.0;115.0;17.0;89.0;68.0;431.0;493.0;489.0;5.0;52.0;65.0;0.0;0.0;86.0;43.0;0.0;0.0;1.0;2.0;0.0;1.0;0.0;1.0;0.0;0.0;0.0;0.0;0.0;0.0;0.0;0.0;5.0;1.0;0.0;0.0;736.0;244.0;76.0;275.0;1150.0;1.0;1.0;111.0…
358538;186.0;0.0;0.0;0.0;0.0;0.0;0.0;0.0;0.0;0.0;0.0;0.0;16.0;0.0;79.0;0.0;0.0;0.0;0.0;0.0;18.0;0.0;6.0;2.0;0.0;0.0;0.0;0.0;0.0;5.0;0.0;0.0;44.0;0.0;61.0;0.0;30.0;91.0;46.0;416.0;0.0;1.0;0.0;0.0;7.0;0.0;0.0;0.0;0.0;0.0;0.0;0.0;0.0;91.0;211.0;0.0;0.0;87.0;6.0;0.0;0.0;0.0;1.0;0.0;0.0;0.0;0.0;0.0;0.0;0.0;0.0;0.0;0.0;0.0;0.0;0.0;0.0;65.0;25.0;12.0;8.0;102.0;3.0;0.0;0.0;0.0;0.0;1.0;3.0;0.0;0.0;0.0;0.0…
3542602;0.0;0.0;0.0;0.0;0.0;0.0;0.0;13.0;2.0;0.0;0.0;0.0;0.0;0.0;0.0;0.0;0.0;0.0;0.0;0.0;0.0;0.0;0.0;2.0;2.0;0.0;1.0;4.0;8.0;0.0;0.0;0.0;9.0;7.0;8.0;0.0;0.0;0.0;0.0;0.0;0.0;0.0;0.0;0.0;0.0;0.0;0.0;0.0;1.0;0.0;0.0;0.0;0.0;0.0;0.0;0.0;0.0;0.0;0.0;0.0;0.0;0.0;0.0;0.0;8.0;1.0;2.0;0.0;0.0;0.0;0.0;0.0;0.0;0.0;0.0;1.0;0.0;0.0;0.0;0.0;0.0;0.0;0.0;0.0;0.0;0.0;0.0;0.0;0.0;0.0;0.0;0.0;0.0;0.0;0.0;0.0;0.0;0.…
135933;0.0;8.0;24.0;23.0;0.0;11.0;2.0;0.0;0.0;0.0;0.0;0.0;0.0;0.0;0.0;12.0;7.0;3.0;0.0;1.0;0.0;0.0;2.0;5.0;0.0;0.0;4.0;2.0;0.0;4.0;0.0;0.0;6.0;1.0;0.0;0.0;2.0;0.0;0.0;4.0;0.0;3.0;5.0;28.0;0.0;19.0;11.0;8.0;5.0;7.0;0.0;0.0;1.0;0.0;0.0;8.0;3.0;0.0;1.0;0.0;1.0;0.0;0.0;0.0;2.0;5.0;4.0;0.0;3.0;0.0;0.0;0.0;2.0;0.0;6.0;8.0;0.0;0.0;0.0;0.0;0.0;0.0;5.0;0.0;0.0;0.0;0.0;2.0;2.0;0.0;0.0;5.0;0.0;0.0;0.0;0.0;0…
724988;0.0;0.0;0.0;0.0;0.0;1.0;0.0;0.0;0.0;0.0;0.0;0.0;1.0;0.0;0.0;0.0;0.0;0.0;0.0;0.0;0.0;0.0;0.0;0.0;0.0;0.0;0.0;0.0;0.0;2.0;0.0;0.0;0.0;9.0;0.0;0.0;0.0;0.0;0.0;0.0;0.0;0.0;0.0;0.0;0.0;0.0;0.0;0.0;0.0;28.0;2.0;0.0;0.0;0.0;0.0;0.0;0.0;0.0;0.0;0.0;0.0;0.0;0.0;0.0;0.0;0.0;0.0;0.0;0.0;0.0;0.0;0.0;0.0;0.0;0.0;0.0;0.0;0.0;0.0;0.0;0.0;0.0;0.0;0.0;0.0;0.0;0.0;0.0;0.0;0.0;0.0;0.0;0.0;0.0;0.0;0.0;0.0;11.…
797608;0.0;1.0;1.0;1.0;2.0;1.0;0.0;3.0;1207.0;31.0;948.0;8.0;0.0;0.0;0.0;1.0;0.0;0.0;0.0;0.0;3.0;0.0;0.0;0.0;0.0;0.0;0.0;0.0;22.0;4.0;0.0;0.0;4.0;1.0;3.0;1.0;2.0;0.0;0.0;0.0;0.0;0.0;0.0;12.0;0.0;1.0;0.0;0.0;0.0;42.0;0.0;0.0;0.0;0.0;0.0;0.0;0.0;0.0;69.0;88.0;5.0;7.0;104.0;5.0;8.0;0.0;0.0;0.0;0.0;0.0;0.0;0.0;0.0;0.0;0.0;0.0;2.0;5.0;0.0;15.0;4.0;0.0;84.0;38.0;141.0;9922.0;1696.0;189.0;19.0;205.0;15.…
1862310;0.0;0.0;0.0;0.0;0.0;0.0;0.0;0.0;97.0;48.0;0.0;0.0;0.0;1.0;1.0;0.0;0.0;0.0;0.0;1.0;0.0;0.0;0.0;134.0;21.0;25.0;9.0;0.0;0.0;0.0;0.0;0.0;5.0;0.0;0.0;0.0;1.0;1.0;0.0;0.0;0.0;0.0;2.0;0.0;0.0;0.0;0.0;0.0;0.0;0.0;0.0;0.0;0.0;62.0;85.0;0.0;0.0;37.0;29.0;0.0;16.0;50.0;0.0;3.0;5.0;2.0;38.0;18.0;12.0;37.0;24.0;19.0;6.0;4.0;4.0;0.0;12.0;0.0;0.0;0.0;0.0;0.0;0.0;0.0;0.0;0.0;0.0;0.0;0.0;0.0;0.0;0.0;0.0;…
237550;0.0;0.0;0.0;0.0;0.0;0.0;1.0;11.0;0.0;0.0;0.0;0.0;0.0;0.0;0.0;0.0;0.0;0.0;1.0;0.0;2.0;0.0;0.0;1.0;29.0;0.0;0.0;0.0;0.0;0.0;0.0;0.0;12.0;50.0;0.0;0.0;0.0;0.0;0.0;5.0;1.0;0.0;0.0;0.0;0.0;0.0;0.0;0.0;1.0;4.0;0.0;0.0;0.0;9.0;1.0;0.0;0.0;1.0;2.0;9.0;1.0;0.0;9.0;0.0;2.0;0.0;2.0;5.0;1.0;0.0;2.0;2.0;0.0;0.0;0.0;29.0;5.0;0.0;0.0;3.0;0.0;0.0;0.0;0.0;0.0;0.0;0.0;0.0;0.0;3.0;0.0;0.0;0.0;0.0;8.0;6.0;0.0…
1138568;12.0;0.0;0.0;0.0;0.0;0.0;2.0;0.0;0.0;0.0;0.0;0.0;0.0;2.0;0.0;1.0;0.0;23.0;0.0;0.0;0.0;0.0;0.0;0.0;0.0;0.0;1.0;0.0;3.0;0.0;4.0;0.0;2.0;2.0;0.0;2.0;1.0;0.0;0.0;1.0;8.0;3.0;4.0;0.0;1.0;1.0;2.0;5.0;2.0;3.0;0.0;5.0;1.0;1.0;0.0;0.0;0.0;0.0;1.0;3.0;0.0;0.0;5.0;1.0;2.0;1.0;0.0;2.0;3.0;0.0;1.0;1.0;2.0;0.0;0.0;0.0;0.0;0.0;0.0;4.0;1.0;1.0;5.0;1.0;1.0;1.0;4.0;3.0;1.0;1.0;0.0;1.0;2.0;0.0;0.0;0.0;0.0;2…
4021961;0.0;0.0;4.0;3.0;0.0;0.0;1.0;3.0;2.0;44.0;0.0;2.0;0.0;0.0;0.0;0.0;1.0;0.0;0.0;1.0;1.0;0.0;0.0;4.0;3.0;1.0;4.0;0.0;1.0;0.0;0.0;1.0;6.0;6.0;4.0;4.0;27.0;0.0;0.0;0.0;0.0;2.0;0.0;0.0;0.0;0.0;3.0;2.0;2.0;0.0;0.0;1.0;0.0;0.0;1.0;0.0;0.0;0.0;0.0;0.0;0.0;0.0;1.0;1.0;0.0;0.0;2.0;0.0;0.0;0.0;1.0;0.0;1.0;1.0;1.0;2.0;1.0;1.0;0.0;0.0;0.0;7.0;0.0;0.0;0.0;3.0;0.0;0.0;0.0;0.0;0.0;0.0;0.0;0.0;0.0;1.0;0.0;0…
1121662;0.0;0.0;4.0;0.0;0.0;4.0;9.0;0.0;4.0;18.0;0.0;4.0;0.0;0.0;0.0;5.0;0.0;0.0;0.0;0.0;0.0;0.0;0.0;0.0;0.0;0.0;0.0;5.0;4.0;6.0;4.0;0.0;0.0;5.0;0.0;0.0;4.0;0.0;5.0;0.0;2.0;4.0;3.0;1.0;24.0;3.0;31.0;3.0;0.0;16.0;0.0;10.0;7.0;0.0;0.0;0.0;2.0;0.0;0.0;3.0;0.0;0.0;10.0;0.0;0.0;9.0;1.0;0.0;0.0;0.0;0.0;0.0;0.0;0.0;0.0;1.0;0.0;0.0;0.0;0.0;19.0;5.0;1.0;0.0;0.0;0.0;1.0;23.0;28.0;14.0;17.0;2.0;0.0;0.0;0.0;…
3447865;10.0;0.0;4.0;3.0;3.0;2.0;6.0;6.0;0.0;0.0;2.0;0.0;0.0;4.0;7.0;0.0;5.0;1.0;1.0;0.0;3.0;2.0;4.0;4.0;5.0;2.0;4.0;16.0;9.0;2.0;2.0;2.0;97.0;1.0;28.0;1.0;47.0;8.0;7.0;9.0;5.0;11.0;14.0;7.0;0.0;12.0;7.0;5.0;8.0;24.0;0.0;2.0;2.0;5.0;2.0;2.0;0.0;3.0;25.0;1.0;5.0;6.0;0.0;24.0;25.0;0.0;1.0;2.0;0.0;0.0;0.0;0.0;4.0;11.0;4.0;10.0;2.0;1.0;0.0;22.0;6.0;3.0;6.0;9.0;2.0;6.0;33.0;0.0;2.0;10.0;2.0;1.0;7.0;0.…
3447869;38.0;4.0;3.0;4.0;9.0;0.0;6.0;29.0;2159.0;204.0;1375.0;2.0;8.0;10.0;13.0;29.0;61.0;5.0;11.0;5.0;20.0;16.0;14.0;47.0;24.0;6.0;29.0;90.0;220.0;71.0;5.0;157.0;42.0;19.0;36.0;53.0;36.0;11.0;5.0;13.0;0.0;1.0;2.0;9.0;0.0;0.0;0.0;3.0;0.0;92.0;11.0;2.0;4.0;32.0;3.0;5.0;3.0;2.0;31.0;0.0;33.0;27.0;0.0;47.0;47.0;26.0;33.0;6.0;9.0;19.0;5.0;4.0;18.0;12.0;5.0;17.0;6.0;9.0;1.0;9.0;4.0;57.0;16.0;5.0;37.0;…
4447909;5.0;2.0;7.0;9.0;1.0;0.0;1.0;1.0;39.0;1.0;2.0;19.0;4.0;0.0;6.0;3.0;2.0;1.0;0.0;1.0;0.0;2.0;0.0;3.0;0.0;0.0;0.0;3.0;3.0;4.0;11.0;0.0;1.0;1.0;7.0;1.0;6.0;1.0;2.0;1.0;0.0;4.0;3.0;5.0;2.0;5.0;4.0;1.0;2.0;9.0;0.0;21.0;2.0;0.0;0.0;2.0;7.0;6.0;1.0;0.0;7.0;0.0;0.0;2.0;0.0;1.0;3.0;0.0;0.0;0.0;0.0;0.0;0.0;0.0;1.0;2.0;0.0;0.0;0.0;2.0;0.0;6.0;63.0;0.0;2.0;4.0;0.0;0.0;0.0;3.0;0.0;1.0;2.0;0.0;27.0;4.0;4…
569335;10.0;21.0;146.0;1274.0;51.0;3317.0;2781.0;0.0;0.0;0.0;20.0;21.0;0.0;0.0;2.0;5.0;0.0;382.0;1.0;0.0;0.0;0.0;0.0;0.0;0.0;0.0;0.0;0.0;26.0;1.0;152.0;2.0;2.0;5.0;0.0;2.0;7.0;0.0;6.0;4.0;582.0;1812.0;5428.0;302.0;159.0;4518.0;9404.0;5849.0;1538.0;4186.0;5.0;3292.0;1059.0;0.0;0.0;940.0;70.0;0.0;0.0;2.0;7.0;5.0;10.0;3.0;2.0;0.0;1.0;0.0;0.0;0.0;0.0;0.0;1.0;0.0;0.0;2.0;0.0;0.0;0.0;1.0;0.0;0.0;89.0;5…
913174;0.0;0.0;3.0;4.0;0.0;0.0;0.0;0.0;0.0;0.0;0.0;1.0;5.0;0.0;9.0;2.0;11.0;1.0;4.0;5.0;4.0;2.0;6.0;1.0;0.0;0.0;0.0;1.0;2.0;5.0;0.0;0.0;20.0;46.0;58.0;5.0;25.0;1.0;4.0;3.0;1.0;0.0;0.0;3.0;0.0;0.0;0.0;0.0;6.0;2.0;7.0;0.0;0.0;0.0;0.0;1.0;0.0;0.0;0.0;0.0;0.0;0.0;0.0;0.0;0.0;0.0;0.0;0.0;0.0;0.0;0.0;0.0;0.0;1.0;1.0;0.0;4.0;12.0;1.0;4.0;3.0;0.0;19.0;2.0;4.0;7.0;7.0;1.0;1.0;4.0;0.0;0.0;0.0;0.0;0.0;0.0;0…
334370;4.0;0.0;0.0;0.0;0.0;1.0;1.0;0.0;1.0;0.0;0.0;1.0;0.0;1.0;0.0;0.0;0.0;7.0;0.0;0.0;0.0;0.0;0.0;1.0;0.0;1.0;0.0;0.0;0.0;2.0;1.0;0.0;9.0;1.0;1.0;0.0;1.0;0.0;3.0;2.0;3.0;0.0;6.0;0.0;2.0;0.0;0.0;2.0;0.0;13.0;1.0;2.0;0.0;1.0;0.0;0.0;0.0;0.0;0.0;0.0;0.0;0.0;1.0;0.0;0.0;1.0;0.0;0.0;0.0;0.0;1.0;2.0;4.0;0.0;0.0;10.0;0.0;0.0;1.0;9.0;0.0;1.0;6.0;2.0;1.0;0.0;0.0;1.0;0.0;1.0;2.0;1.0;0.0;0.0;0.0;2.0;2.0;6.…
469382;0.0;0.0;0.0;1.0;0.0;14.0;15.0;2.0;0.0;0.0;0.0;2.0;0.0;1.0;6.0;1.0;0.0;4.0;0.0;0.0;2.0;3.0;0.0;0.0;3.0;0.0;1.0;0.0;59.0;0.0;1.0;6.0;4.0;7.0;10.0;1.0;4.0;0.0;2.0;1.0;5.0;4.0;2.0;0.0;0.0;16.0;7.0;12.0;2.0;1.0;0.0;0.0;0.0;14.0;0.0;1.0;0.0;0.0;1.0;1.0;0.0;0.0;0.0;78.0;17.0;9.0;2.0;0.0;0.0;0.0;0.0;0.0;24.0;0.0;0.0;61.0;0.0;3.0;0.0;2.0;0.0;0.0;1.0;4.0;0.0;2.0;2.0;0.0;0.0;3.0;0.0;0.0;0.0;0.0;0.0;0…
2921820;0.0;0.0;1.0;0.0;0.0;0.0;0.0;0.0;1.0;12.0;7.0;0.0;0.0;0.0;2.0;6.0;1.0;3.0;0.0;0.0;0.0;0.0;0.0;0.0;3.0;0.0;0.0;8.0;6.0;23.0;1.0;0.0;1.0;3.0;0.0;0.0;0.0;0.0;0.0;0.0;0.0;0.0;0.0;4.0;0.0;0.0;1.0;3.0;1.0;4.0;0.0;0.0;0.0;0.0;0.0;0.0;0.0;0.0;0.0;5.0;14.0;1.0;5.0;0.0;0.0;1.0;0.0;0.0;0.0;0.0;0.0;0.0;0.0;0.0;0.0;1.0;0.0;0.0;0.0;0.0;0.0;0.0;0.0;0.0;0.0;4.0;4.0;3.0;0.0;1.0;1.0;0.0;6.0;1.0;0.0;0.0;0.0;…
2360704;8.0;2.0;0.0;3.0;1.0;1.0;1.0;0.0;15.0;4.0;1.0;0.0;2.0;1.0;3.0;4.0;0.0;0.0;0.0;0.0;6.0;1.0;9.0;2.0;0.0;2.0;0.0;0.0;1.0;3.0;2.0;0.0;8.0;3.0;4.0;2.0;13.0;2.0;0.0;3.0;1.0;0.0;1.0;2.0;1.0;3.0;0.0;0.0;0.0;3.0;1.0;0.0;0.0;17.0;4.0;0.0;0.0;2.0;2.0;0.0;0.0;0.0;2.0;2.0;3.0;1.0;0.0;0.0;1.0;3.0;2.0;0.0;1.0;0.0;0.0;0.0;0.0;0.0;1.0;0.0;0.0;2.0;0.0;1.0;0.0;3.0;5.0;1.0;0.0;1.0;1.0;0.0;0.0;1.0;3.0;2.0;2.0;…
2801322;2594.0;5522.0;10411.0;3300.0;9169.0;942.0;854.0;3208.0;355.0;2702.0;1180.0;3444.0;404.0;1141.0;285.0;6069.0;617.0;789.0;691.0;758.0;478.0;546.0;385.0;3040.0;1775.0;1015.0;678.0;1287.0;182.0;848.0;643.0;2714.0;2553.0;1242.0;756.0;1093.0;939.0;472.0;542.0;1741.0;173.0;1653.0;965.0;9069.0;431.0;800.0;1642.0;2261.0;4430.0;6904.0;307.0;5453.0;883.0;2192.0;698.0;915.0;817.0;223.0;315.0;203.0;57…
304212;45.0;3.0;9.0;4.0;3.0;19.0;4.0;75.0;53.0;96.0;7.0;40.0;253.0;44.0;153.0;159.0;19.0;74.0;21.0;21.0;47.0;11.0;41.0;301.0;30.0;41.0;15.0;100.0;82.0;59.0;63.0;11.0;128.0;140.0;181.0;6.0;116.0;14.0;6.0;20.0;0.0;0.0;0.0;3.0;2.0;2.0;0.0;5.0;10.0;50.0;4.0;1.0;2.0;422.0;267.0;7.0;2.0;109.0;63.0;12.0;25.0;31.0;11.0;29.0;27.0;14.0;109.0;35.0;35.0;30.0;44.0;28.0;11.0;7.0;28.0;7.0;7.0;19.0;6.0;3.0;10.0;…
50624;16.0;3.0;12.0;4.0;8.0;0.0;3.0;2.0;0.0;0.0;0.0;0.0;1.0;0.0;0.0;9.0;2.0;0.0;3.0;1.0;0.0;0.0;1.0;12.0;0.0;0.0;0.0;0.0;0.0;0.0;0.0;3.0;10.0;0.0;7.0;1.0;2.0;2.0;1.0;15.0;0.0;0.0;1.0;4.0;0.0;0.0;2.0;2.0;5.0;8.0;0.0;12.0;2.0;0.0;0.0;2.0;2.0;0.0;0.0;0.0;0.0;0.0;0.0;0.0;0.0;0.0;0.0;0.0;0.0;0.0;0.0;1.0;0.0;0.0;0.0;0.0;1.0;2.0;3.0;0.0;0.0;8.0;0.0;0.0;0.0;0.0;0.0;0.0;0.0;0.0;0.0;5.0;0.0;0.0;0.0;3.0;1.0…
82683;0.0;3.0;0.0;0.0;0.0;0.0;0.0;0.0;0.0;0.0;189.0;0.0;0.0;0.0;1.0;0.0;0.0;0.0;0.0;0.0;0.0;0.0;0.0;0.0;0.0;0.0;0.0;1.0;0.0;2.0;0.0;0.0;0.0;0.0;2.0;0.0;0.0;0.0;1.0;0.0;0.0;2.0;0.0;0.0;0.0;0.0;0.0;0.0;0.0;10.0;0.0;0.0;0.0;0.0;0.0;0.0;0.0;0.0;0.0;0.0;0.0;0.0;0.0;0.0;0.0;0.0;0.0;0.0;0.0;0.0;0.0;0.0;0.0;0.0;0.0;0.0;0.0;3.0;0.0;0.0;0.0;3.0;5.0;23.0;10.0;332.0;86.0;10.0;2.0;1.0;0.0;0.0;16.0;1.0;0.0;0.0…
141365;3.0;0.0;0.0;0.0;0.0;0.0;0.0;0.0;12.0;0.0;1.0;21.0;0.0;1.0;0.0;0.0;1.0;3.0;0.0;0.0;0.0;1.0;0.0;0.0;5.0;0.0;2.0;0.0;0.0;1.0;0.0;0.0;2.0;1.0;1.0;0.0;0.0;0.0;1.0;2.0;2.0;4.0;0.0;0.0;0.0;0.0;0.0;0.0;3.0;25.0;0.0;4.0;0.0;7.0;0.0;2.0;0.0;0.0;0.0;2.0;0.0;5.0;2.0;0.0;0.0;0.0;1.0;0.0;0.0;0.0;4.0;0.0;4.0;0.0;0.0;6.0;1.0;15.0;1.0;20.0;9.0;10.0;26.0;8.0;13.0;0.0;2.0;4.0;7.0;1.0;2.0;3.0;7.0;0.0;0.0;0.0;…
813553;8.0;13.0;23.0;102.0;5.0;21.0;30.0;10.0;7.0;5.0;16.0;1.0;1.0;8.0;0.0;21.0;44.0;22.0;4.0;0.0;2.0;1.0;2.0;43.0;0.0;19.0;0.0;5.0;1.0;9.0;11.0;1.0;28.0;38.0;2.0;3.0;14.0;8.0;1.0;12.0;1.0;1.0;1.0;8.0;0.0;16.0;51.0;29.0;17.0;44.0;3.0;19.0;7.0;4.0;15.0;7.0;3.0;6.0;55.0;21.0;31.0;14.0;27.0;1.0;3.0;0.0;1.0;5.0;0.0;12.0;14.0;2.0;4.0;2.0;2.0;1.0;8.0;23.0;17.0;4.0;33.0;32.0;0.0;3.0;3.0;0.0;11.0;2.0;4.0…
813557;13.0;66.0;28.0;4.0;42.0;27.0;64.0;6.0;7.0;7.0;0.0;0.0;0.0;2.0;1.0;6.0;26.0;0.0;2.0;3.0;2.0;0.0;0.0;2.0;1.0;0.0;1.0;2.0;0.0;4.0;2.0;9.0;0.0;0.0;0.0;3.0;1.0;12.0;5.0;14.0;0.0;30.0;8.0;53.0;1.0;1.0;6.0;23.0;23.0;40.0;8.0;31.0;6.0;1.0;0.0;15.0;4.0;0.0;0.0;0.0;0.0;1.0;0.0;12.0;4.0;0.0;1.0;0.0;0.0;1.0;0.0;2.0;0.0;0.0;0.0;0.0;0.0;0.0;0.0;0.0;1.0;1.0;0.0;0.0;1.0;0.0;0.0;0.0;2.0;0.0;0.0;0.0;0.0;0.0…
90465;2.0;0.0;0.0;0.0;0.0;0.0;0.0;11.0;0.0;6.0;5.0;0.0;0.0;0.0;0.0;0.0;0.0;0.0;0.0;0.0;0.0;0.0;1.0;0.0;4.0;0.0;0.0;5.0;1.0;0.0;0.0;1.0;8.0;130.0;0.0;0.0;3.0;2.0;2.0;2.0;8.0;0.0;0.0;6.0;0.0;0.0;0.0;0.0;0.0;3.0;0.0;0.0;0.0;2.0;0.0;0.0;0.0;1.0;0.0;0.0;2.0;3.0;0.0;0.0;0.0;0.0;0.0;0.0;2.0;0.0;0.0;0.0;0.0;0.0;2.0;0.0;0.0;0.0;0.0;0.0;1.0;2.0;0.0;0.0;0.0;11.0;12.0;2.0;0.0;1.0;4.0;0.0;0.0;0.0;0.0;0.0;0.0;…
710745;342.0;12.0;1.0;1.0;1.0;31.0;476.0;17.0;52.0;6.0;88.0;8.0;2.0;12.0;70.0;1.0;19.0;28.0;7.0;2.0;6.0;21.0;7.0;9.0;10.0;0.0;39.0;7.0;12.0;45.0;10.0;73.0;289.0;0.0;31.0;25.0;64.0;70.0;224.0;153.0;113.0;262.0;74.0;0.0;155.0;7.0;22.0;47.0;28.0;87.0;3.0;3519.0;467.0;7.0;0.0;46.0;65.0;4.0;0.0;7.0;2.0;7.0;3.0;81.0;155.0;10.0;5.0;0.0;0.0;0.0;6.0;6.0;58.0;10.0;10.0;173.0;13.0;11.0;1.0;37.0;10.0;18.0;24…
923105;12.0;0.0;0.0;0.0;0.0;0.0;1.0;0.0;0.0;0.0;0.0;0.0;0.0;2.0;2.0;0.0;0.0;31.0;0.0;0.0;0.0;0.0;0.0;0.0;0.0;0.0;0.0;0.0;2.0;3.0;0.0;0.0;19.0;0.0;0.0;0.0;1.0;1.0;6.0;10.0;12.0;3.0;0.0;0.0;5.0;0.0;0.0;0.0;0.0;3.0;0.0;1.0;0.0;2.0;0.0;0.0;0.0;0.0;0.0;0.0;0.0;0.0;0.0;0.0;1.0;0.0;0.0;0.0;0.0;0.0;0.0;0.0;4.0;0.0;0.0;0.0;0.0;0.0;0.0;15.0;0.0;4.0;5.0;0.0;0.0;0.0;1.0;3.0;0.0;1.0;0.0;0.0;0.0;0.0;7.0;18.0;4…
328680;33.0;7.0;9.0;3.0;4.0;1.0;3.0;4.0;24.0;21.0;14.0;1.0;17.0;2.0;8.0;5.0;4.0;1.0;1.0;10.0;84.0;3.0;37.0;15.0;5.0;3.0;9.0;4.0;5.0;14.0;1.0;12.0;23.0;6.0;59.0;7.0;37.0;10.0;4.0;11.0;1.0;7.0;1.0;4.0;10.0;3.0;7.0;4.0;4.0;16.0;2.0;10.0;1.0;55.0;10.0;3.0;2.0;33.0;16.0;0.0;1.0;4.0;0.0;3.0;0.0;1.0;4.0;2.0;0.0;5.0;2.0;0.0;2.0;2.0;5.0;0.0;2.0;1.0;3.0;1.0;13.0;15.0;1.0;0.0;2.0;14.0;16.0;2.0;0.0;7.0;3.0;7…
592129;90.0;138.0;69.0;29.0;54.0;30.0;46.0;89.0;31.0;93.0;45.0;8.0;105.0;53.0;128.0;89.0;98.0;46.0;28.0;18.0;52.0;20.0;43.0;64.0;56.0;8.0;30.0;130.0;29.0;258.0;46.0;219.0;82.0;12.0;78.0;71.0;122.0;65.0;89.0;106.0;0.0;51.0;16.0;70.0;26.0;21.0;46.0;8.0;44.0;136.0;8.0;10.0;7.0;58.0;21.0;23.0;9.0;10.0;13.0;2.0;22.0;32.0;2.0;20.0;24.0;26.0;58.0;21.0;20.0;26.0;9.0;6.0;13.0;20.0;13.0;10.0;16.0;6.0;55.0;…
1054065;329.0;222.0;156.0;91.0;120.0;628.0;395.0;275.0;173.0;256.0;125.0;19.0;929.0;70.0;2346.0;135.0;73.0;93.0;48.0;24.0;192.0;17.0;182.0;1825.0;586.0;404.0;84.0;476.0;98.0;3111.0;246.0;308.0;337.0;87.0;489.0;52.0;739.0;403.0;602.0;519.0;156.0;1014.0;223.0;107.0;928.0;64.0;95.0;133.0;204.0;578.0;21.0;146.0;32.0;338.0;756.0;105.0;54.0;147.0;124.0;55.0;434.0;1352.0;49.0;577.0;232.0;623.0;741.0;373…
102911;0.0;5.0;8.0;5.0;5.0;4.0;1.0;1.0;104.0;6.0;22.0;7.0;0.0;0.0;0.0;6.0;5.0;0.0;0.0;0.0;3.0;0.0;0.0;0.0;0.0;0.0;1.0;0.0;3.0;0.0;0.0;3.0;0.0;0.0;0.0;4.0;10.0;0.0;0.0;0.0;0.0;6.0;4.0;4.0;0.0;0.0;3.0;0.0;14.0;6.0;0.0;0.0;0.0;0.0;0.0;0.0;1.0;0.0;0.0;0.0;0.0;2.0;0.0;0.0;1.0;0.0;0.0;0.0;0.0;0.0;0.0;0.0;3.0;0.0;0.0;0.0;2.0;0.0;0.0;3.0;11.0;0.0;125.0;26.0;21.0;29.0;23.0;13.0;14.0;18.0;9.0;3.0;5.0;0.0;0…
704462;2.0;0.0;1.0;0.0;4.0;1.0;0.0;0.0;7.0;0.0;1.0;0.0;3.0;1.0;3.0;1.0;0.0;1.0;0.0;0.0;10.0;0.0;2.0;5.0;2.0;0.0;0.0;1.0;0.0;1.0;1.0;0.0;10.0;0.0;12.0;0.0;15.0;2.0;1.0;0.0;1.0;0.0;0.0;0.0;0.0;0.0;0.0;0.0;0.0;2.0;0.0;0.0;0.0;10.0;8.0;0.0;0.0;4.0;5.0;0.0;2.0;0.0;1.0;0.0;0.0;0.0;4.0;1.0;0.0;1.0;0.0;0.0;1.0;0.0;2.0;1.0;1.0;3.0;0.0;1.0;0.0;5.0;0.0;0.0;1.0;0.0;2.0;0.0;0.0;0.0;0.0;0.0;0.0;2.0;3.0;8.0;6.0…
837482;7.0;67.0;17.0;3.0;87.0;13.0;19.0;17.0;29.0;181.0;0.0;12.0;7.0;20.0;24.0;9.0;2.0;22.0;3.0;4.0;15.0;7.0;10.0;3.0;24.0;3.0;115.0;21.0;5.0;38.0;9.0;131.0;0.0;13.0;5.0;5.0;1.0;0.0;0.0;3.0;16.0;15.0;19.0;43.0;0.0;2.0;8.0;14.0;22.0;61.0;3.0;40.0;14.0;5.0;1.0;20.0;6.0;0.0;1.0;0.0;2.0;0.0;0.0;10.0;18.0;13.0;35.0;7.0;7.0;3.0;3.0;0.0;16.0;4.0;6.0;22.0;8.0;1.0;0.0;0.0;0.0;0.0;0.0;0.0;0.0;4.0;0.0;0.0;0…
655364;0.0;0.0;0.0;0.0;0.0;0.0;0.0;0.0;0.0;0.0;1.0;0.0;0.0;0.0;0.0;0.0;0.0;0.0;0.0;0.0;0.0;0.0;0.0;0.0;0.0;0.0;0.0;14.0;2.0;0.0;0.0;0.0;45.0;5.0;0.0;0.0;0.0;0.0;0.0;0.0;0.0;0.0;0.0;0.0;0.0;0.0;0.0;0.0;0.0;0.0;0.0;0.0;0.0;0.0;0.0;0.0;0.0;0.0;0.0;0.0;0.0;0.0;0.0;0.0;0.0;0.0;0.0;0.0;0.0;0.0;0.0;0.0;0.0;0.0;0.0;0.0;0.0;0.0;0.0;0.0;0.0;0.0;0.0;0.0;0.0;4.0;1.0;0.0;0.0;0.0;0.0;0.0;0.0;0.0;0.0;0.0;2.0;0.…
808256;26.0;11.0;16.0;38.0;25.0;0.0;7.0;0.0;0.0;0.0;0.0;0.0;5.0;0.0;4.0;18.0;3.0;1.0;1.0;0.0;0.0;7.0;2.0;60.0;1.0;21.0;0.0;0.0;0.0;4.0;2.0;1.0;3.0;0.0;10.0;9.0;6.0;2.0;7.0;16.0;0.0;5.0;8.0;32.0;1.0;5.0;9.0;7.0;17.0;103.0;1.0;17.0;12.0;13.0;7.0;1.0;13.0;0.0;0.0;0.0;0.0;0.0;0.0;0.0;0.0;0.0;0.0;1.0;0.0;25.0;21.0;7.0;0.0;0.0;1.0;0.0;4.0;17.0;4.0;0.0;1.0;29.0;0.0;0.0;0.0;0.0;1.0;0.0;0.0;0.0;2.0;9.0;0.…
316341;58.0;61.0;29.0;17.0;14.0;9.0;2.0;0.0;7.0;2.0;12.0;3.0;11.0;3.0;11.0;26.0;35.0;7.0;5.0;32.0;93.0;5.0;43.0;3.0;4.0;3.0;1.0;40.0;30.0;7.0;11.0;4.0;59.0;33.0;26.0;4.0;52.0;24.0;19.0;30.0;11.0;62.0;35.0;28.0;40.0;17.0;18.0;8.0;11.0;59.0;5.0;7.0;2.0;4.0;4.0;0.0;7.0;23.0;6.0;0.0;3.0;1.0;5.0;1.0;4.0;1.0;2.0;0.0;2.0;1.0;1.0;0.0;0.0;1.0;3.0;1.0;0.0;5.0;4.0;12.0;6.0;48.0;1.0;1.0;1.0;15.0;17.0;8.0;1.0…
107738;3.0;21.0;18.0;6.0;10.0;1.0;2.0;1.0;69.0;40.0;8.0;2.0;12.0;3.0;14.0;33.0;7.0;6.0;4.0;5.0;20.0;1.0;10.0;42.0;13.0;3.0;12.0;9.0;9.0;35.0;5.0;6.0;7.0;12.0;46.0;2.0;32.0;2.0;3.0;6.0;0.0;11.0;9.0;20.0;15.0;2.0;1.0;5.0;2.0;18.0;1.0;0.0;0.0;32.0;27.0;1.0;0.0;52.0;81.0;4.0;19.0;14.0;5.0;6.0;14.0;5.0;27.0;4.0;1.0;8.0;7.0;7.0;3.0;6.0;8.0;3.0;8.0;19.0;4.0;0.0;6.0;9.0;0.0;0.0;3.0;2.0;14.0;4.0;2.0;3.0;1…
333489;14.0;12.0;44.0;40.0;66.0;15.0;33.0;3.0;106.0;203.0;2.0;11.0;3.0;31.0;126.0;100.0;13.0;47.0;11.0;7.0;27.0;19.0;25.0;36.0;24.0;8.0;12.0;36.0;24.0;160.0;85.0;60.0;7.0;24.0;32.0;30.0;39.0;4.0;2.0;17.0;0.0;3.0;20.0;77.0;2.0;19.0;29.0;18.0;29.0;81.0;6.0;40.0;18.0;70.0;16.0;16.0;12.0;3.0;18.0;1.0;24.0;27.0;0.0;9.0;18.0;10.0;19.0;11.0;9.0;4.0;12.0;1.0;4.0;10.0;3.0;18.0;3.0;23.0;16.0;4.0;6.0;73.0;1…
557368;2.0;12.0;23.0;416.0;12.0;784.0;475.0;3.0;0.0;0.0;2.0;11.0;0.0;1.0;0.0;1.0;1.0;148.0;0.0;0.0;0.0;1.0;0.0;7.0;0.0;0.0;0.0;1.0;14.0;0.0;41.0;1.0;0.0;4.0;0.0;0.0;4.0;0.0;1.0;1.0;202.0;527.0;1688.0;108.0;49.0;876.0;1673.0;1714.0;460.0;1301.0;3.0;718.0;202.0;0.0;0.0;189.0;20.0;0.0;0.0;0.0;10.0;0.0;7.0;2.0;1.0;0.0;0.0;0.0;0.0;0.0;0.0;0.0;2.0;1.0;4.0;1.0;3.0;0.0;0.0;1.0;0.0;0.0;23.0;14.0;13.0;10.0…
245345;937.0;30.0;37.0;49.0;37.0;9.0;126.0;0.0;0.0;5.0;0.0;1.0;32.0;17.0;198.0;92.0;179.0;22.0;12.0;15.0;179.0;57.0;106.0;53.0;0.0;7.0;0.0;2.0;0.0;34.0;72.0;78.0;330.0;7.0;417.0;90.0;655.0;235.0;103.0;599.0;11.0;65.0;46.0;65.0;42.0;20.0;38.0;38.0;31.0;96.0;8.0;614.0;202.0;62.0;32.0;53.0;227.0;25.0;15.0;0.0;6.0;2.0;2.0;0.0;2.0;7.0;0.0;0.0;1.0;0.0;1.0;1.0;0.0;1.0;1.0;0.0;1.0;17.0;7.0;1.0;5.0;114.0;…
815406;0.0;0.0;0.0;0.0;1.0;0.0;0.0;0.0;0.0;1.0;10.0;1.0;0.0;1.0;0.0;0.0;0.0;0.0;2.0;1.0;0.0;0.0;0.0;7.0;0.0;0.0;0.0;0.0;0.0;0.0;0.0;0.0;0.0;9.0;0.0;0.0;1.0;0.0;0.0;1.0;19.0;2.0;0.0;0.0;0.0;0.0;0.0;0.0;0.0;39.0;4.0;0.0;0.0;0.0;0.0;0.0;0.0;0.0;0.0;0.0;0.0;0.0;4.0;0.0;0.0;0.0;0.0;0.0;0.0;1.0;0.0;0.0;0.0;0.0;0.0;0.0;0.0;0.0;0.0;2.0;0.0;0.0;2.0;0.0;0.0;13.0;2.0;0.0;0.0;0.0;1.0;2.0;0.0;2.0;1.0;4.0;0.0;…
4418266;0.0;0.0;0.0;0.0;0.0;3.0;1.0;0.0;4.0;0.0;0.0;0.0;0.0;0.0;1.0;0.0;0.0;0.0;0.0;0.0;0.0;0.0;0.0;0.0;0.0;0.0;0.0;0.0;5.0;1.0;0.0;0.0;0.0;1.0;0.0;0.0;0.0;0.0;0.0;0.0;5.0;2.0;0.0;0.0;0.0;0.0;0.0;0.0;0.0;29.0;13.0;0.0;0.0;0.0;0.0;0.0;0.0;0.0;0.0;0.0;0.0;2.0;0.0;1.0;0.0;0.0;0.0;0.0;2.0;0.0;2.0;0.0;0.0;0.0;0.0;0.0;1.0;0.0;0.0;2.0;0.0;0.0;0.0;50.0;0.0;0.0;33.0;132.0;4.0;0.0;24.0;644.0;3.0;0.0;0.0;4.…
417101;189.0;95.0;162.0;91.0;315.0;17.0;100.0;7.0;49.0;308.0;0.0;16.0;44.0;59.0;319.0;62.0;44.0;54.0;14.0;21.0;60.0;18.0;50.0;151.0;43.0;51.0;65.0;17.0;4.0;351.0;49.0;9.0;133.0;81.0;139.0;9.0;269.0;89.0;30.0;152.0;0.0;11.0;23.0;339.0;2.0;48.0;56.0;11.0;24.0;152.0;16.0;14.0;3.0;183.0;58.0;10.0;11.0;10.0;10.0;3.0;43.0;219.0;2.0;23.0;10.0;18.0;79.0;45.0;35.0;65.0;24.0;17.0;14.0;20.0;12.0;21.0;6.0;12…
320892;1.0;0.0;0.0;0.0;0.0;1.0;7.0;0.0;0.0;0.0;0.0;1.0;0.0;8.0;1.0;0.0;0.0;0.0;0.0;1.0;0.0;3.0;0.0;0.0;29.0;0.0;0.0;4.0;79.0;0.0;1.0;0.0;35.0;93.0;0.0;6.0;0.0;2.0;3.0;12.0;14.0;0.0;0.0;0.0;0.0;0.0;0.0;0.0;8.0;20.0;0.0;9.0;0.0;16.0;0.0;0.0;0.0;0.0;0.0;5.0;0.0;2.0;0.0;0.0;7.0;5.0;2.0;0.0;9.0;0.0;0.0;1.0;3.0;5.0;2.0;90.0;0.0;2.0;0.0;18.0;0.0;0.0;0.0;0.0;0.0;0.0;0.0;0.0;0.0;2.0;2.0;1.0;0.0;0.0;4.0;4.…
866836;1.0;0.0;0.0;0.0;0.0;0.0;0.0;0.0;61.0;39.0;0.0;0.0;0.0;2.0;0.0;0.0;0.0;0.0;0.0;0.0;0.0;1.0;0.0;421.0;1.0;1.0;0.0;1.0;3.0;0.0;1.0;1.0;1.0;1.0;1.0;1.0;8.0;0.0;0.0;0.0;2.0;0.0;0.0;0.0;0.0;0.0;1.0;1.0;0.0;1.0;0.0;0.0;0.0;73.0;38.0;0.0;0.0;39.0;65.0;2.0;9.0;8.0;1.0;2.0;1.0;2.0;1.0;0.0;0.0;0.0;1.0;0.0;3.0;0.0;1.0;0.0;0.0;0.0;0.0;1.0;0.0;0.0;0.0;0.0;0.0;1.0;2.0;0.0;0.0;0.0;0.0;0.0;0.0;0.0;0.0;0.0;…
1029922;143.0;86.0;135.0;45.0;176.0;8.0;91.0;42.0;177.0;603.0;0.0;17.0;36.0;131.0;582.0;97.0;68.0;124.0;6.0;46.0;160.0;16.0;104.0;215.0;45.0;66.0;76.0;45.0;3.0;526.0;87.0;29.0;62.0;33.0;106.0;15.0;174.0;39.0;10.0;95.0;0.0;24.0;15.0;175.0;4.0;23.0;20.0;10.0;11.0;120.0;12.0;30.0;13.0;320.0;84.0;20.0;6.0;28.0;23.0;0.0;30.0;64.0;2.0;58.0;12.0;21.0;88.0;41.0;47.0;88.0;38.0;15.0;24.0;29.0;48.0;1.0;16.0…
1039594;51.0;38.0;21.0;24.0;17.0;18.0;37.0;12.0;95.0;57.0;66.0;6.0;31.0;7.0;21.0;29.0;11.0;91.0;9.0;8.0;42.0;2.0;31.0;30.0;22.0;7.0;27.0;17.0;100.0;26.0;34.0;70.0;43.0;34.0;56.0;2.0;75.0;31.0;22.0;46.0;55.0;15.0;17.0;44.0;27.0;15.0;19.0;20.0;13.0;103.0;3.0;13.0;1.0;127.0;22.0;6.0;3.0;23.0;29.0;88.0;64.0;182.0;100.0;153.0;67.0;10.0;11.0;8.0;1.0;12.0;15.0;13.0;37.0;8.0;5.0;52.0;8.0;14.0;14.0;29.0;4…
777498;12.0;3.0;0.0;0.0;0.0;0.0;0.0;1.0;7.0;0.0;0.0;0.0;13.0;3.0;24.0;0.0;3.0;0.0;1.0;3.0;20.0;0.0;17.0;20.0;1.0;0.0;0.0;3.0;0.0;13.0;0.0;0.0;27.0;1.0;34.0;2.0;46.0;1.0;6.0;7.0;0.0;0.0;0.0;0.0;0.0;0.0;1.0;1.0;5.0;3.0;9.0;1.0;0.0;39.0;20.0;0.0;0.0;10.0;1.0;1.0;1.0;3.0;0.0;1.0;0.0;0.0;1.0;0.0;1.0;0.0;4.0;7.0;0.0;0.0;1.0;9.0;3.0;19.0;8.0;2.0;0.0;15.0;7.0;0.0;0.0;2.0;2.0;0.0;0.0;1.0;0.0;0.0;0.0;0.0;1…
807860;0.0;0.0;0.0;0.0;0.0;0.0;0.0;0.0;0.0;0.0;0.0;0.0;0.0;0.0;0.0;0.0;0.0;0.0;0.0;0.0;0.0;0.0;0.0;0.0;0.0;0.0;0.0;0.0;2.0;0.0;0.0;0.0;3.0;17.0;6.0;0.0;2.0;0.0;0.0;0.0;1.0;0.0;0.0;0.0;0.0;0.0;0.0;0.0;0.0;0.0;0.0;0.0;0.0;2.0;0.0;0.0;0.0;0.0;2.0;5.0;0.0;2.0;9.0;13.0;0.0;0.0;1.0;0.0;1.0;0.0;0.0;0.0;0.0;0.0;0.0;0.0;0.0;0.0;0.0;0.0;0.0;0.0;0.0;0.0;0.0;0.0;0.0;0.0;0.0;0.0;0.0;0.0;2.0;0.0;0.0;0.0;0.0;0.…
320797;205.0;1751.0;899.0;329.0;1040.0;300.0;121.0;1462.0;427.0;2136.0;13.0;7.0;88.0;53.0;68.0;403.0;157.0;46.0;7.0;4.0;56.0;31.0;29.0;131.0;471.0;37.0;327.0;130.0;64.0;226.0;119.0;479.0;66.0;83.0;177.0;82.0;164.0;62.0;37.0;46.0;125.0;933.0;771.0;814.0;142.0;278.0;121.0;286.0;676.0;995.0;27.0;136.0;88.0;42.0;16.0;301.0;64.0;12.0;204.0;105.0;94.0;109.0;122.0;654.0;668.0;239.0;670.0;77.0;148.0;75.0…
745157;26.0;31.0;10.0;10.0;17.0;23.0;11.0;2.0;8.0;21.0;16.0;1.0;4.0;0.0;7.0;18.0;1.0;4.0;0.0;1.0;9.0;4.0;7.0;16.0;5.0;0.0;0.0;8.0;4.0;8.0;4.0;5.0;43.0;22.0;5.0;4.0;7.0;9.0;8.0;18.0;1.0;13.0;18.0;41.0;5.0;6.0;6.0;9.0;14.0;17.0;3.0;4.0;2.0;3.0;0.0;5.0;5.0;2.0;1.0;1.0;2.0;5.0;1.0;4.0;2.0;1.0;1.0;0.0;4.0;1.0;0.0;0.0;2.0;1.0;2.0;0.0;3.0;11.0;1.0;4.0;13.0;6.0;0.0;2.0;1.0;22.0;55.0;1.0;1.0;3.0;6.0;5.0;3…
250187;0.0;0.0;0.0;0.0;0.0;1.0;0.0;6.0;0.0;1.0;6.0;0.0;0.0;1.0;1.0;0.0;0.0;0.0;2.0;0.0;6.0;0.0;5.0;7.0;3.0;0.0;10.0;7.0;0.0;0.0;0.0;0.0;1.0;72.0;14.0;0.0;6.0;0.0;1.0;0.0;0.0;1.0;0.0;0.0;0.0;0.0;0.0;0.0;0.0;0.0;0.0;0.0;0.0;0.0;2.0;1.0;0.0;3.0;1.0;0.0;0.0;0.0;0.0;0.0;1.0;0.0;3.0;0.0;0.0;1.0;1.0;0.0;0.0;2.0;0.0;0.0;0.0;1.0;0.0;0.0;0.0;1.0;0.0;0.0;0.0;2.0;0.0;0.0;0.0;0.0;0.0;0.0;1.0;1.0;0.0;0.0;3.0;0…
510591;8.0;41.0;3.0;8.0;2.0;266.0;222.0;34.0;0.0;0.0;0.0;15.0;0.0;0.0;0.0;28.0;21.0;36.0;0.0;1.0;0.0;0.0;1.0;0.0;9.0;0.0;0.0;233.0;3.0;1.0;98.0;27.0;5.0;9.0;2.0;8.0;0.0;2.0;1.0;0.0;0.0;4.0;2.0;11.0;2.0;24.0;42.0;307.0;134.0;103.0;1.0;74.0;19.0;1.0;0.0;140.0;3.0;0.0;0.0;0.0;0.0;0.0;0.0;27.0;107.0;17.0;0.0;1.0;0.0;0.0;0.0;0.0;4.0;0.0;4.0;54.0;0.0;12.0;0.0;0.0;0.0;0.0;1.0;0.0;0.0;1.0;0.0;0.0;0.0;0.0…
353271;26537.0;8762.0;5267.0;6657.0;5816.0;2806.0;2757.0;6692.0;4851.0;18652.0;2580.0;1396.0;7262.0;2532.0;7638.0;9724.0;7064.0;1794.0;3192.0;4391.0;21307.0;4038.0;13260.0;12164.0;4661.0;2140.0;1412.0;10115.0;901.0;5788.0;4214.0;4455.0;43708.0;4255.0;21546.0;5043.0;34049.0;13266.0;9574.0;22712.0;740.0;3669.0;2853.0;7315.0;8172.0;3144.0;2816.0;4795.0;7243.0;15864.0;1544.0;13762.0;3574.0;3944.0;804…
141423;20.0;38.0;20.0;1.0;3.0;3.0;4.0;22.0;2.0;28.0;0.0;2.0;4.0;3.0;1.0;17.0;19.0;1.0;8.0;3.0;26.0;9.0;3.0;13.0;11.0;1.0;7.0;4.0;0.0;1.0;10.0;3.0;20.0;40.0;33.0;3.0;22.0;9.0;4.0;3.0;2.0;6.0;4.0;13.0;0.0;3.0;3.0;3.0;10.0;6.0;2.0;2.0;2.0;23.0;5.0;2.0;0.0;15.0;29.0;11.0;4.0;4.0;11.0;2.0;10.0;2.0;20.0;3.0;4.0;1.0;1.0;2.0;15.0;5.0;8.0;0.0;3.0;9.0;0.0;0.0;4.0;7.0;0.0;0.0;0.0;19.0;5.0;2.0;0.0;2.0;0.0;0.…
274794;0.0;5.0;280.0;158.0;9.0;1.0;11.0;1.0;0.0;0.0;0.0;0.0;0.0;0.0;0.0;1.0;0.0;0.0;0.0;0.0;0.0;0.0;0.0;0.0;0.0;0.0;0.0;7.0;3.0;0.0;0.0;0.0;0.0;1.0;0.0;0.0;0.0;0.0;0.0;0.0;0.0;0.0;4.0;182.0;0.0;54.0;11.0;2.0;0.0;0.0;0.0;0.0;0.0;0.0;0.0;0.0;0.0;0.0;0.0;0.0;0.0;0.0;0.0;2.0;0.0;0.0;0.0;0.0;0.0;0.0;0.0;0.0;0.0;0.0;0.0;0.0;0.0;0.0;0.0;0.0;0.0;0.0;0.0;0.0;0.0;11.0;39.0;0.0;0.0;0.0;0.0;0.0;4.0;0.0;0.0;0…
528782;0.0;13.0;0.0;1.0;7.0;5.0;0.0;0.0;529.0;6.0;55.0;0.0;0.0;0.0;0.0;0.0;0.0;0.0;0.0;1.0;0.0;0.0;0.0;1.0;0.0;0.0;0.0;0.0;1.0;0.0;0.0;0.0;0.0;0.0;0.0;0.0;0.0;0.0;0.0;0.0;0.0;0.0;0.0;2.0;0.0;0.0;0.0;0.0;0.0;0.0;28.0;0.0;0.0;0.0;0.0;0.0;0.0;0.0;0.0;0.0;0.0;0.0;0.0;0.0;0.0;0.0;0.0;0.0;0.0;0.0;0.0;0.0;0.0;0.0;0.0;0.0;0.0;0.0;0.0;0.0;0.0;0.0;6.0;0.0;0.0;264.0;21.0;0.0;0.0;0.0;0.0;0.0;0.0;0.0;0.0;0.0;…
278075;0.0;6.0;0.0;0.0;0.0;1.0;0.0;0.0;0.0;0.0;2.0;0.0;0.0;0.0;0.0;0.0;0.0;0.0;0.0;0.0;0.0;0.0;0.0;2.0;0.0;1.0;0.0;4.0;0.0;0.0;0.0;0.0;0.0;5.0;0.0;0.0;0.0;1.0;0.0;0.0;0.0;0.0;2.0;0.0;2.0;0.0;0.0;0.0;1.0;0.0;0.0;0.0;0.0;29.0;0.0;0.0;0.0;0.0;0.0;0.0;1.0;0.0;0.0;0.0;0.0;0.0;1.0;0.0;0.0;0.0;0.0;0.0;0.0;0.0;1.0;0.0;0.0;20.0;1.0;0.0;2.0;9.0;0.0;0.0;0.0;20.0;0.0;0.0;0.0;0.0;0.0;0.0;0.0;0.0;0.0;0.0;0.0;0…
236952;1110.0;4.0;9.0;4.0;4.0;2.0;30.0;7.0;0.0;0.0;0.0;103.0;77.0;19.0;730.0;12.0;9.0;0.0;12.0;7.0;64.0;2.0;69.0;601.0;1.0;28.0;0.0;5.0;0.0;622.0;2.0;0.0;207.0;15.0;1503.0;7.0;1567.0;170.0;101.0;546.0;0.0;0.0;4.0;11.0;9.0;10.0;1.0;1.0;0.0;69.0;1.0;37.0;9.0;56.0;103.0;11.0;8.0;8.0;7.0;1.0;0.0;2.0;2.0;0.0;3.0;0.0;7.0;1.0;1.0;5.0;3.0;8.0;0.0;0.0;1.0;4.0;0.0;7.0;0.0;2.0;1.0;0.0;1.0;0.0;0.0;1.0;1.0;0.…
334592;5.0;3.0;0.0;0.0;0.0;0.0;0.0;0.0;54.0;1.0;11.0;0.0;0.0;0.0;0.0;0.0;0.0;0.0;0.0;0.0;0.0;0.0;0.0;0.0;0.0;0.0;0.0;0.0;0.0;0.0;0.0;0.0;0.0;0.0;0.0;0.0;0.0;0.0;0.0;0.0;0.0;0.0;0.0;2.0;0.0;0.0;0.0;0.0;0.0;0.0;11.0;0.0;0.0;0.0;0.0;0.0;0.0;0.0;0.0;0.0;0.0;0.0;0.0;0.0;0.0;0.0;0.0;0.0;0.0;0.0;0.0;0.0;0.0;0.0;0.0;0.0;0.0;0.0;0.0;0.0;0.0;3.0;0.0;0.0;0.0;15.0;0.0;0.0;0.0;0.0;0.0;0.0;0.0;0.0;0.0;0.0;0.0;…
695055;33.0;70.0;140.0;72.0;65.0;22.0;8.0;2.0;2.0;12.0;55.0;24.0;3.0;5.0;0.0;129.0;14.0;10.0;3.0;3.0;3.0;9.0;1.0;5.0;8.0;1.0;0.0;46.0;1.0;1.0;16.0;30.0;24.0;27.0;3.0;4.0;2.0;10.0;3.0;15.0;11.0;27.0;34.0;131.0;20.0;26.0;22.0;21.0;40.0;98.0;7.0;8.0;3.0;4.0;0.0;15.0;10.0;1.0;0.0;0.0;1.0;2.0;1.0;0.0;1.0;0.0;2.0;1.0;1.0;6.0;3.0;2.0;0.0;3.0;1.0;0.0;0.0;77.0;22.0;14.0;35.0;69.0;2.0;1.0;10.0;15.0;3.0;26.…
2912622;0.0;0.0;0.0;0.0;0.0;1.0;0.0;0.0;0.0;0.0;0.0;0.0;0.0;0.0;0.0;0.0;0.0;0.0;0.0;0.0;0.0;0.0;0.0;0.0;0.0;0.0;0.0;0.0;15.0;0.0;0.0;0.0;0.0;0.0;0.0;0.0;0.0;0.0;0.0;0.0;0.0;0.0;0.0;0.0;0.0;0.0;0.0;0.0;0.0;0.0;0.0;0.0;0.0;0.0;0.0;0.0;0.0;0.0;0.0;0.0;0.0;0.0;2.0;18.0;8.0;0.0;0.0;0.0;0.0;0.0;0.0;0.0;7.0;0.0;0.0;7.0;0.0;0.0;0.0;0.0;0.0;0.0;0.0;0.0;0.0;0.0;0.0;0.0;0.0;0.0;0.0;0.0;0.0;0.0;0.0;0.0;0.0;0…
325947;58.0;4.0;1.0;7.0;6.0;73.0;42.0;4.0;68.0;5.0;1.0;8.0;1.0;1.0;9.0;6.0;4.0;174.0;0.0;1.0;24.0;3.0;7.0;13.0;60.0;1.0;7.0;5.0;2580.0;41.0;91.0;6.0;227.0;14.0;16.0;22.0;16.0;20.0;63.0;64.0;30.0;40.0;127.0;21.0;32.0;13.0;19.0;177.0;79.0;700.0;7.0;60.0;22.0;8.0;1.0;4.0;6.0;2.0;59.0;410.0;663.0;269.0;483.0;117.0;80.0;10.0;52.0;7.0;12.0;0.0;20.0;16.0;66.0;4.0;8.0;55.0;16.0;9.0;0.0;16.0;3.0;10.0;10.0…
1140085;0.0;0.0;0.0;0.0;0.0;0.0;0.0;0.0;0.0;0.0;0.0;0.0;5.0;0.0;0.0;0.0;2.0;0.0;4.0;2.0;1.0;6.0;8.0;13.0;2.0;0.0;0.0;13.0;0.0;1.0;0.0;0.0;1.0;12.0;12.0;2.0;42.0;0.0;0.0;2.0;0.0;0.0;0.0;0.0;0.0;0.0;0.0;0.0;1.0;0.0;1.0;0.0;0.0;4.0;1.0;0.0;0.0;4.0;0.0;0.0;0.0;0.0;0.0;0.0;0.0;5.0;5.0;5.0;2.0;0.0;0.0;0.0;0.0;2.0;0.0;0.0;0.0;0.0;0.0;0.0;0.0;0.0;0.0;0.0;0.0;0.0;0.0;0.0;0.0;0.0;0.0;0.0;0.0;0.0;0.0;0.0;0.…
516292;0.0;0.0;0.0;0.0;0.0;3.0;2.0;0.0;0.0;0.0;0.0;3.0;0.0;3.0;0.0;1.0;0.0;5.0;0.0;0.0;0.0;0.0;0.0;0.0;0.0;0.0;1.0;0.0;4.0;2.0;1.0;3.0;0.0;2.0;0.0;0.0;0.0;0.0;0.0;0.0;0.0;1.0;0.0;0.0;0.0;0.0;0.0;0.0;0.0;11.0;1.0;1.0;0.0;0.0;0.0;1.0;0.0;0.0;0.0;1.0;0.0;2.0;2.0;0.0;1.0;0.0;1.0;1.0;1.0;0.0;1.0;0.0;1.0;0.0;0.0;1.0;0.0;0.0;0.0;5.0;1.0;0.0;12.0;11.0;18.0;1.0;3.0;12.0;11.0;1.0;1.0;0.0;6.0;3.0;0.0;0.0;0.…
561647;4.0;0.0;3.0;5.0;1.0;2.0;1.0;0.0;4.0;1.0;0.0;4.0;2.0;0.0;2.0;3.0;0.0;9.0;0.0;0.0;4.0;0.0;0.0;1.0;3.0;1.0;0.0;0.0;42.0;8.0;6.0;1.0;12.0;0.0;1.0;0.0;2.0;5.0;6.0;2.0;4.0;2.0;4.0;4.0;5.0;2.0;1.0;3.0;1.0;8.0;0.0;0.0;0.0;5.0;1.0;0.0;0.0;4.0;5.0;13.0;26.0;26.0;21.0;30.0;41.0;2.0;1.0;0.0;1.0;0.0;3.0;4.0;15.0;0.0;0.0;48.0;1.0;0.0;0.0;3.0;1.0;0.0;1.0;17.0;0.0;2.0;17.0;9.0;3.0;5.0;4.0;3.0;5.0;1.0;7.0;…
1108960;3.0;0.0;0.0;0.0;1.0;0.0;0.0;4.0;4.0;0.0;0.0;44.0;2.0;0.0;11.0;0.0;2.0;0.0;2.0;1.0;0.0;0.0;1.0;4.0;3.0;0.0;11.0;4.0;4.0;0.0;0.0;0.0;5.0;177.0;1.0;2.0;0.0;0.0;0.0;5.0;0.0;0.0;0.0;0.0;0.0;5.0;0.0;1.0;0.0;23.0;1.0;0.0;0.0;5.0;0.0;0.0;1.0;0.0;0.0;9.0;0.0;2.0;16.0;7.0;24.0;5.0;5.0;1.0;10.0;3.0;0.0;2.0;4.0;0.0;0.0;0.0;0.0;0.0;0.0;0.0;0.0;0.0;7.0;0.0;0.0;0.0;0.0;2.0;1.0;0.0;0.0;0.0;0.0;2.0;9.0;0.…
580222;0.0;0.0;0.0;0.0;0.0;0.0;0.0;0.0;1.0;0.0;0.0;1.0;0.0;0.0;2.0;0.0;0.0;3.0;0.0;0.0;0.0;0.0;0.0;44.0;28.0;0.0;19.0;0.0;22.0;2.0;0.0;0.0;6.0;6.0;0.0;2.0;1.0;0.0;0.0;0.0;4.0;0.0;0.0;0.0;0.0;0.0;0.0;0.0;0.0;31.0;0.0;0.0;0.0;8.0;0.0;0.0;0.0;2.0;21.0;177.0;3.0;9.0;189.0;11.0;13.0;1.0;11.0;0.0;4.0;0.0;2.0;1.0;16.0;0.0;4.0;96.0;10.0;3.0;0.0;0.0;0.0;0.0;27.0;0.0;0.0;0.0;0.0;0.0;1.0;1.0;5.0;2.0;1.0;0.0…
141301;16.0;71.0;91.0;11.0;20.0;0.0;6.0;5.0;19.0;148.0;0.0;0.0;0.0;1.0;10.0;96.0;0.0;9.0;0.0;1.0;0.0;0.0;0.0;1.0;0.0;0.0;0.0;0.0;0.0;14.0;9.0;0.0;0.0;0.0;1.0;0.0;0.0;0.0;8.0;24.0;4.0;5.0;2.0;52.0;2.0;2.0;10.0;0.0;2.0;7.0;0.0;24.0;0.0;5.0;13.0;14.0;0.0;3.0;21.0;17.0;11.0;21.0;19.0;2.0;0.0;4.0;1.0;0.0;6.0;0.0;2.0;0.0;1.0;2.0;5.0;3.0;1.0;0.0;0.0;0.0;0.0;0.0;0.0;0.0;0.0;0.0;0.0;0.0;0.0;0.0;0.0;0.0;0.…
141302;7.0;0.0;1.0;0.0;0.0;1.0;2.0;0.0;3.0;0.0;1.0;7.0;0.0;1.0;1.0;0.0;0.0;4.0;1.0;0.0;0.0;0.0;0.0;10.0;0.0;0.0;0.0;1.0;7.0;18.0;4.0;0.0;46.0;5.0;2.0;3.0;0.0;3.0;9.0;17.0;6.0;4.0;4.0;2.0;8.0;4.0;0.0;1.0;2.0;1.0;0.0;5.0;0.0;2.0;0.0;0.0;0.0;1.0;3.0;1.0;0.0;1.0;2.0;6.0;4.0;2.0;1.0;2.0;0.0;0.0;3.0;2.0;2.0;0.0;1.0;38.0;0.0;8.0;6.0;35.0;0.0;22.0;7.0;11.0;5.0;3.0;10.0;0.0;0.0;7.0;1.0;5.0;3.0;0.0;2.0;5.0…
141304;200.0;0.0;0.0;2.0;3.0;0.0;2.0;0.0;0.0;0.0;0.0;26.0;15.0;61.0;30.0;140.0;118.0;52.0;36.0;33.0;51.0;5.0;14.0;75.0;0.0;1.0;0.0;0.0;1.0;78.0;37.0;3.0;42.0;18.0;176.0;17.0;160.0;31.0;26.0;145.0;0.0;0.0;0.0;4.0;1.0;0.0;1.0;1.0;3.0;14.0;0.0;0.0;7.0;16.0;7.0;13.0;11.0;5.0;1.0;0.0;0.0;0.0;0.0;0.0;0.0;0.0;1.0;0.0;0.0;0.0;0.0;0.0;0.0;0.0;1.0;2.0;0.0;0.0;0.0;0.0;1.0;0.0;0.0;0.0;0.0;0.0;0.0;0.0;0.0;0.0…
551438;51.0;33.0;26.0;25.0;19.0;6.0;3.0;35.0;37.0;70.0;2.0;7.0;6.0;4.0;6.0;22.0;15.0;3.0;6.0;1.0;17.0;0.0;5.0;29.0;19.0;6.0;8.0;10.0;5.0;15.0;4.0;4.0;39.0;12.0;13.0;4.0;15.0;20.0;16.0;28.0;0.0;7.0;15.0;26.0;39.0;10.0;6.0;8.0;9.0;25.0;12.0;28.0;6.0;17.0;19.0;4.0;14.0;24.0;35.0;2.0;9.0;15.0;2.0;4.0;12.0;12.0;19.0;11.0;10.0;14.0;7.0;9.0;11.0;10.0;24.0;15.0;14.0;24.0;14.0;2.0;9.0;52.0;0.0;0.0;0.0;0.0…
741310;19.0;0.0;0.0;0.0;0.0;0.0;0.0;0.0;0.0;0.0;0.0;0.0;0.0;0.0;0.0;0.0;0.0;0.0;0.0;0.0;0.0;0.0;0.0;18.0;0.0;0.0;0.0;0.0;0.0;0.0;0.0;0.0;4.0;0.0;0.0;0.0;139.0;0.0;0.0;0.0;0.0;0.0;0.0;0.0;0.0;0.0;0.0;0.0;0.0;0.0;0.0;0.0;0.0;0.0;0.0;0.0;0.0;0.0;0.0;0.0;0.0;0.0;0.0;0.0;0.0;0.0;0.0;0.0;0.0;0.0;0.0;0.0;0.0;0.0;0.0;0.0;0.0;0.0;0.0;0.0;0.0;61.0;0.0;0.0;0.0;0.0;0.0;0.0;0.0;0.0;0.0;0.0;0.0;0.0;0.0;0.0;0.0…
514041;5.0;4.0;4.0;7.0;1.0;0.0;0.0;0.0;0.0;0.0;0.0;0.0;8.0;4.0;47.0;36.0;20.0;13.0;1.0;4.0;10.0;3.0;12.0;0.0;1.0;0.0;0.0;3.0;0.0;61.0;11.0;61.0;2.0;5.0;19.0;13.0;16.0;1.0;1.0;2.0;0.0;0.0;0.0;3.0;0.0;0.0;0.0;0.0;3.0;8.0;1.0;0.0;0.0;1.0;0.0;1.0;0.0;0.0;0.0;0.0;0.0;0.0;0.0;0.0;0.0;0.0;0.0;0.0;0.0;0.0;0.0;0.0;0.0;0.0;0.0;0.0;0.0;6.0;1.0;0.0;0.0;5.0;0.0;0.0;0.0;0.0;0.0;0.0;0.0;0.0;0.0;2.0;0.0;0.0;0.0;…
578572;17.0;18.0;34.0;15.0;9.0;4.0;7.0;3.0;58.0;26.0;70.0;4.0;20.0;1.0;15.0;29.0;13.0;7.0;3.0;10.0;20.0;0.0;17.0;18.0;27.0;2.0;4.0;23.0;15.0;13.0;15.0;7.0;45.0;19.0;43.0;4.0;34.0;13.0;19.0;20.0;12.0;5.0;4.0;26.0;5.0;5.0;8.0;9.0;10.0;51.0;6.0;14.0;0.0;50.0;17.0;2.0;0.0;20.0;15.0;0.0;8.0;7.0;3.0;7.0;7.0;3.0;23.0;4.0;2.0;2.0;9.0;2.0;6.0;3.0;2.0;4.0;1.0;8.0;9.0;12.0;14.0;33.0;16.0;12.0;13.0;30.0;22.0…
832784;0.0;0.0;0.0;4.0;0.0;0.0;0.0;0.0;1.0;0.0;0.0;2.0;0.0;0.0;0.0;0.0;0.0;4.0;0.0;0.0;0.0;0.0;0.0;0.0;0.0;0.0;0.0;0.0;4.0;0.0;1.0;3.0;0.0;0.0;0.0;1.0;0.0;0.0;0.0;0.0;0.0;0.0;1.0;1.0;0.0;0.0;0.0;2.0;0.0;58.0;0.0;0.0;0.0;0.0;0.0;0.0;0.0;0.0;0.0;0.0;0.0;0.0;0.0;3.0;0.0;0.0;2.0;0.0;0.0;0.0;0.0;0.0;0.0;0.0;0.0;0.0;0.0;1.0;0.0;0.0;0.0;0.0;0.0;1.0;10.0;1.0;3.0;2.0;9.0;2.0;0.0;0.0;1.0;0.0;0.0;0.0;0.0;0.…
575993;0.0;0.0;0.0;0.0;0.0;1.0;6.0;34.0;0.0;0.0;0.0;0.0;0.0;0.0;2.0;1.0;1.0;0.0;0.0;0.0;0.0;1.0;0.0;0.0;0.0;0.0;0.0;8.0;2.0;0.0;0.0;2.0;0.0;0.0;0.0;2.0;0.0;0.0;0.0;0.0;0.0;2.0;0.0;0.0;4.0;2.0;4.0;6.0;3.0;0.0;0.0;4.0;0.0;0.0;0.0;2.0;0.0;0.0;4.0;0.0;0.0;0.0;0.0;1.0;39.0;12.0;0.0;0.0;0.0;0.0;0.0;0.0;0.0;0.0;0.0;0.0;0.0;0.0;1.0;0.0;0.0;0.0;0.0;0.0;1.0;8.0;9.0;0.0;0.0;8.0;10.0;0.0;2.0;1.0;0.0;0.0;0.0;…
371510;6489.0;777.0;1257.0;1459.0;1690.0;519.0;209.0;3.0;3.0;13.0;17.0;107.0;42.0;230.0;383.0;140.0;357.0;103.0;43.0;40.0;130.0;22.0;126.0;115.0;3.0;20.0;0.0;43.0;8.0;752.0;152.0;24.0;2308.0;57.0;1143.0;20.0;1509.0;2098.0;1395.0;4813.0;23.0;1454.0;1098.0;2075.0;405.0;971.0;1180.0;1373.0;2759.0;4969.0;230.0;460.0;152.0;7.0;14.0;75.0;123.0;17.0;36.0;3.0;17.0;34.0;1.0;1.0;4.0;2.0;4.0;6.0;5.0;4.0;39.…
821956;0.0;0.0;0.0;0.0;0.0;0.0;0.0;0.0;0.0;0.0;0.0;1.0;1.0;0.0;0.0;0.0;0.0;7.0;0.0;0.0;0.0;0.0;0.0;0.0;35.0;0.0;0.0;0.0;22.0;0.0;1.0;1.0;0.0;1.0;0.0;0.0;0.0;0.0;1.0;0.0;0.0;0.0;0.0;0.0;0.0;0.0;0.0;0.0;0.0;97.0;0.0;0.0;0.0;0.0;0.0;0.0;0.0;1.0;0.0;4.0;5.0;12.0;2.0;19.0;24.0;0.0;6.0;0.0;0.0;0.0;1.0;1.0;3.0;0.0;0.0;17.0;1.0;0.0;0.0;1.0;0.0;0.0;0.0;1.0;1.0;0.0;4.0;7.0;14.0;3.0;3.0;0.0;7.0;0.0;0.0;0.0;…
670656;1208.0;2279.0;2075.0;1698.0;1759.0;392.0;590.0;1374.0;1225.0;3016.0;136.0;87.0;971.0;217.0;901.0;975.0;599.0;255.0;163.0;202.0;1329.0;251.0;842.0;3181.0;859.0;618.0;630.0;1078.0;280.0;2243.0;334.0;309.0;1745.0;270.0;2224.0;419.0;2358.0;785.0;961.0;915.0;4.0;1089.0;1585.0;2363.0;1400.0;507.0;477.0;505.0;809.0;1543.0;174.0;554.0;271.0;2184.0;1209.0;323.0;245.0;1252.0;3049.0;161.0;1196.0;1104…
4482563;43.0;549.0;354.0;137.0;166.0;96.0;31.0;87.0;9.0;85.0;64.0;4.0;135.0;16.0;56.0;47.0;10.0;6.0;13.0;22.0;30.0;2.0;32.0;2.0;17.0;5.0;5.0;54.0;2.0;209.0;5.0;17.0;7.0;23.0;67.0;12.0;28.0;20.0;14.0;34.0;24.0;140.0;283.0;206.0;14.0;35.0;48.0;143.0;258.0;485.0;6.0;35.0;14.0;10.0;0.0;24.0;23.0;6.0;10.0;12.0;15.0;3.0;10.0;1.0;5.0;7.0;14.0;3.0;4.0;6.0;9.0;3.0;2.0;1.0;0.0;16.0;0.0;42.0;6.0;5.0;53.0;65…
826904;44.0;229.0;61.0;18.0;115.0;27.0;116.0;75.0;25.0;90.0;11.0;2.0;57.0;43.0;79.0;208.0;30.0;65.0;22.0;26.0;15.0;2.0;3.0;51.0;47.0;3.0;301.0;10.0;3.0;132.0;111.0;114.0;2.0;26.0;26.0;12.0;44.0;16.0;20.0;54.0;71.0;106.0;35.0;136.0;27.0;43.0;39.0;16.0;19.0;249.0;6.0;39.0;7.0;19.0;0.0;18.0;3.0;5.0;11.0;23.0;6.0;8.0;10.0;52.0;29.0;20.0;24.0;15.0;22.0;3.0;30.0;22.0;10.0;4.0;19.0;31.0;9.0;2.0;0.0;0.0;…
343266;0.0;9.0;0.0;0.0;3.0;0.0;0.0;0.0;63.0;0.0;7.0;0.0;0.0;0.0;0.0;0.0;0.0;0.0;0.0;0.0;0.0;0.0;0.0;0.0;0.0;0.0;0.0;0.0;0.0;0.0;0.0;0.0;0.0;0.0;0.0;0.0;0.0;0.0;0.0;0.0;0.0;0.0;0.0;0.0;0.0;0.0;0.0;0.0;0.0;0.0;0.0;0.0;0.0;0.0;0.0;0.0;0.0;0.0;0.0;0.0;0.0;0.0;0.0;0.0;0.0;0.0;0.0;0.0;0.0;0.0;0.0;0.0;0.0;0.0;0.0;0.0;0.0;0.0;0.0;0.0;0.0;0.0;0.0;0.0;0.0;35.0;0.0;0.0;0.0;0.0;0.0;0.0;0.0;0.0;0.0;0.0;0.0;0.…
3431050;0.0;0.0;0.0;0.0;0.0;0.0;0.0;0.0;0.0;0.0;0.0;0.0;0.0;0.0;0.0;0.0;0.0;0.0;0.0;0.0;0.0;0.0;0.0;0.0;1.0;0.0;0.0;0.0;1.0;0.0;0.0;0.0;2.0;82.0;0.0;0.0;1.0;0.0;0.0;0.0;0.0;0.0;0.0;0.0;0.0;0.0;0.0;0.0;0.0;0.0;0.0;0.0;0.0;4.0;0.0;0.0;0.0;0.0;0.0;3.0;0.0;0.0;0.0;0.0;0.0;0.0;0.0;0.0;0.0;0.0;0.0;0.0;0.0;0.0;0.0;0.0;0.0;0.0;0.0;0.0;0.0;0.0;0.0;0.0;0.0;0.0;0.0;0.0;0.0;0.0;0.0;0.0;0.0;0.0;0.0;0.0;0.0;0.…
783863;258.0;89.0;6.0;57.0;48.0;39.0;15.0;0.0;0.0;0.0;4.0;0.0;3.0;9.0;67.0;3.0;8.0;1.0;0.0;1.0;3.0;70.0;10.0;0.0;0.0;0.0;0.0;0.0;0.0;52.0;17.0;0.0;0.0;0.0;395.0;59.0;561.0;73.0;41.0;226.0;0.0;198.0;148.0;26.0;75.0;15.0;12.0;44.0;115.0;89.0;3.0;149.0;48.0;0.0;0.0;22.0;49.0;0.0;0.0;0.0;0.0;0.0;0.0;0.0;0.0;0.0;0.0;0.0;0.0;0.0;0.0;0.0;0.0;0.0;0.0;0.0;0.0;0.0;10.0;0.0;5.0;166.0;0.0;0.0;0.0;0.0;0.0;8.0…
331407;13.0;2.0;16.0;8.0;17.0;13.0;14.0;46.0;18.0;13.0;8.0;5.0;6.0;3.0;2.0;15.0;3.0;1.0;1.0;0.0;9.0;10.0;7.0;19.0;12.0;0.0;2.0;17.0;11.0;7.0;2.0;8.0;27.0;27.0;17.0;21.0;23.0;5.0;3.0;11.0;5.0;3.0;2.0;15.0;93.0;9.0;1.0;4.0;20.0;14.0;0.0;6.0;2.0;19.0;3.0;2.0;2.0;5.0;83.0;1.0;25.0;6.0;4.0;13.0;137.0;64.0;11.0;1.0;3.0;4.0;0.0;0.0;6.0;7.0;8.0;2.0;0.0;10.0;7.0;21.0;16.0;12.0;11.0;0.0;6.0;19.0;9.0;4.0;0.…
587648;4.0;53.0;27.0;2.0;39.0;2.0;0.0;2.0;0.0;11.0;120.0;0.0;1.0;0.0;0.0;3.0;0.0;0.0;1.0;0.0;0.0;0.0;0.0;0.0;2.0;0.0;0.0;5.0;0.0;0.0;0.0;0.0;20.0;9.0;1.0;0.0;0.0;24.0;2.0;39.0;8.0;1.0;0.0;59.0;4.0;0.0;0.0;0.0;2.0;8.0;2.0;2.0;0.0;0.0;0.0;6.0;0.0;0.0;0.0;0.0;0.0;0.0;0.0;1.0;1.0;1.0;0.0;0.0;1.0;0.0;0.0;0.0;0.0;0.0;0.0;0.0;0.0;30.0;3.0;9.0;9.0;12.0;0.0;0.0;5.0;124.0;21.0;15.0;13.0;5.0;11.0;0.0;1.0;2.…
346376;0.0;0.0;0.0;0.0;0.0;4.0;3.0;0.0;1.0;1.0;1.0;2.0;5.0;0.0;2.0;0.0;3.0;1.0;3.0;9.0;0.0;0.0;2.0;0.0;51.0;3.0;2.0;7.0;1.0;7.0;2.0;0.0;0.0;4.0;0.0;0.0;1.0;13.0;17.0;0.0;1.0;6.0;4.0;0.0;14.0;3.0;5.0;3.0;11.0;210.0;0.0;1.0;2.0;0.0;7.0;1.0;0.0;0.0;5.0;0.0;1.0;0.0;0.0;0.0;2.0;1.0;59.0;1.0;2.0;1.0;3.0;2.0;0.0;0.0;0.0;0.0;0.0;0.0;10.0;3.0;15.0;1.0;0.0;2.0;4.0;0.0;0.0;3.0;0.0;6.0;10.0;1.0;1.0;4.0;4.0;5…
533246;0.0;0.0;0.0;0.0;0.0;0.0;0.0;0.0;1.0;0.0;1.0;27.0;0.0;2.0;0.0;0.0;0.0;0.0;0.0;0.0;0.0;0.0;0.0;0.0;1.0;0.0;3.0;0.0;1.0;1.0;0.0;2.0;3.0;5.0;3.0;0.0;0.0;0.0;2.0;4.0;0.0;0.0;0.0;0.0;0.0;1.0;0.0;0.0;0.0;10.0;2.0;0.0;0.0;3.0;0.0;0.0;0.0;1.0;3.0;1.0;1.0;0.0;1.0;0.0;0.0;0.0;0.0;0.0;2.0;0.0;0.0;0.0;0.0;0.0;0.0;0.0;0.0;4.0;0.0;16.0;2.0;1.0;5.0;14.0;42.0;1.0;0.0;15.0;3.0;0.0;0.0;4.0;4.0;2.0;1.0;4.0;1.…
711776;26.0;244.0;26.0;11.0;66.0;5.0;38.0;145.0;69.0;89.0;3.0;0.0;84.0;17.0;81.0;0.0;5.0;12.0;7.0;4.0;10.0;4.0;9.0;31.0;37.0;8.0;19.0;13.0;14.0;31.0;2.0;21.0;2.0;8.0;10.0;3.0;26.0;17.0;14.0;19.0;4.0;51.0;17.0;49.0;10.0;4.0;4.0;10.0;12.0;79.0;10.0;12.0;4.0;59.0;34.0;8.0;4.0;24.0;19.0;2.0;10.0;8.0;0.0;83.0;42.0;28.0;61.0;23.0;30.0;23.0;8.0;7.0;31.0;17.0;19.0;4.0;10.0;19.0;4.0;6.0;13.0;9.0;0.0;1.0;3…
228936;188.0;433.0;260.0;110.0;241.0;121.0;332.0;457.0;2051.0;1263.0;56.0;72.0;3166.0;301.0;2625.0;172.0;119.0;269.0;45.0;93.0;334.0;127.0;283.0;793.0;175.0;153.0;184.0;241.0;212.0;1155.0;187.0;410.0;285.0;369.0;887.0;137.0;790.0;49.0;29.0;144.0;1.0;79.0;41.0;161.0;8.0;107.0;85.0;60.0;132.0;549.0;24.0;27.0;41.0;1555.0;540.0;103.0;38.0;342.0;299.0;10.0;212.0;176.0;10.0;243.0;181.0;106.0;396.0;223.…
312417;1.0;0.0;1.0;1.0;0.0;0.0;0.0;0.0;10.0;16.0;0.0;0.0;4.0;0.0;9.0;1.0;0.0;2.0;0.0;2.0;59.0;1.0;17.0;4.0;0.0;0.0;0.0;0.0;0.0;5.0;2.0;1.0;1.0;2.0;12.0;0.0;11.0;2.0;1.0;0.0;0.0;0.0;0.0;0.0;0.0;0.0;2.0;0.0;0.0;2.0;1.0;0.0;0.0;5.0;5.0;0.0;1.0;10.0;0.0;0.0;1.0;4.0;0.0;6.0;0.0;0.0;1.0;1.0;0.0;0.0;0.0;0.0;0.0;0.0;0.0;1.0;0.0;2.0;0.0;0.0;0.0;1.0;0.0;0.0;0.0;0.0;0.0;0.0;2.0;0.0;0.0;0.0;0.0;0.0;0.0;2.0;1…
1044436;0.0;15.0;7.0;2.0;8.0;1.0;4.0;0.0;0.0;0.0;0.0;55.0;4.0;1.0;0.0;19.0;10.0;0.0;0.0;1.0;1.0;0.0;4.0;0.0;0.0;0.0;0.0;1.0;1.0;0.0;0.0;4.0;0.0;8.0;8.0;1.0;0.0;0.0;0.0;0.0;0.0;0.0;3.0;8.0;1.0;0.0;0.0;0.0;0.0;5.0;1.0;0.0;2.0;1.0;0.0;0.0;0.0;0.0;0.0;0.0;0.0;0.0;0.0;3.0;0.0;0.0;2.0;0.0;0.0;0.0;0.0;0.0;0.0;0.0;0.0;0.0;0.0;0.0;0.0;0.0;0.0;0.0;2.0;0.0;0.0;2.0;0.0;1.0;0.0;0.0;0.0;2.0;0.0;0.0;0.0;0.0;4.0…
351352;115.0;47.0;21.0;16.0;18.0;135.0;30.0;11.0;22.0;24.0;11.0;0.0;2.0;8.0;10.0;42.0;8.0;54.0;1.0;4.0;11.0;2.0;7.0;0.0;18.0;0.0;3.0;31.0;8.0;55.0;44.0;41.0;4.0;4.0;32.0;7.0;17.0;32.0;7.0;61.0;5.0;53.0;66.0;23.0;21.0;3.0;9.0;101.0;45.0;49.0;1.0;44.0;3.0;1.0;0.0;36.0;4.0;2.0;4.0;2.0;6.0;25.0;2.0;55.0;21.0;11.0;16.0;4.0;1.0;0.0;0.0;0.0;11.0;1.0;5.0;19.0;1.0;11.0;3.0;7.0;2.0;57.0;0.0;0.0;5.0;0.0;1.0…
859945;5.0;11.0;174.0;17.0;261.0;1453.0;31.0;2.0;10.0;0.0;182.0;19.0;0.0;3.0;1.0;5.0;1.0;341.0;0.0;1.0;2.0;7.0;2.0;3.0;6.0;0.0;3.0;6.0;169.0;28.0;7.0;45.0;2.0;31.0;4.0;6.0;2.0;1.0;3.0;1.0;1127.0;55.0;94.0;245.0;2.0;6.0;20.0;192.0;41.0;282.0;2.0;123.0;40.0;3.0;2.0;17.0;9.0;0.0;1.0;56.0;21.0;19.0;78.0;9.0;5.0;4.0;1.0;0.0;0.0;0.0;0.0;0.0;2.0;1.0;0.0;7.0;0.0;0.0;0.0;10.0;1.0;3.0;320.0;688.0;53.0;795.…
583925;0.0;0.0;0.0;0.0;0.0;448.0;486.0;0.0;0.0;0.0;0.0;0.0;0.0;0.0;0.0;0.0;0.0;1.0;0.0;0.0;0.0;0.0;0.0;0.0;0.0;0.0;0.0;0.0;0.0;0.0;0.0;1.0;0.0;0.0;0.0;0.0;0.0;0.0;0.0;0.0;0.0;0.0;0.0;0.0;0.0;3.0;57.0;971.0;517.0;205.0;0.0;508.0;135.0;0.0;0.0;278.0;51.0;0.0;0.0;0.0;0.0;0.0;0.0;1.0;1.0;0.0;0.0;0.0;0.0;0.0;0.0;0.0;0.0;0.0;0.0;0.0;0.0;0.0;0.0;0.0;0.0;0.0;0.0;0.0;0.0;0.0;0.0;0.0;1.0;0.0;0.0;0.0;0.0;0.…
4337739;97.0;248.0;55.0;38.0;64.0;50.0;41.0;92.0;95.0;61.0;43.0;2.0;42.0;18.0;49.0;55.0;40.0;14.0;3.0;13.0;46.0;9.0;18.0;22.0;10.0;13.0;25.0;45.0;36.0;144.0;22.0;42.0;31.0;61.0;112.0;22.0;94.0;46.0;93.0;65.0;3.0;112.0;85.0;81.0;190.0;11.0;26.0;64.0;70.0;85.0;17.0;35.0;15.0;28.0;8.0;17.0;24.0;14.0;95.0;8.0;19.0;11.0;11.0;96.0;49.0;13.0;13.0;11.0;8.0;22.0;8.0;6.0;16.0;9.0;16.0;7.0;3.0;74.0;14.0;27.…
537622;0.0;0.0;0.0;0.0;3.0;0.0;0.0;0.0;136.0;0.0;1.0;0.0;0.0;0.0;0.0;0.0;0.0;0.0;0.0;0.0;0.0;0.0;0.0;0.0;0.0;0.0;0.0;0.0;0.0;0.0;0.0;0.0;0.0;0.0;0.0;0.0;0.0;0.0;0.0;0.0;0.0;0.0;0.0;3.0;0.0;0.0;0.0;0.0;0.0;0.0;3.0;0.0;0.0;0.0;0.0;0.0;0.0;0.0;0.0;0.0;0.0;0.0;0.0;0.0;0.0;0.0;0.0;0.0;0.0;0.0;0.0;0.0;0.0;0.0;0.0;0.0;0.0;0.0;0.0;0.0;0.0;0.0;1.0;0.0;0.0;42.0;2.0;0.0;0.0;0.0;0.0;0.0;0.0;0.0;0.0;0.0;0.0;0…
317794;0.0;9.0;3.0;4.0;6.0;0.0;0.0;0.0;0.0;0.0;29.0;0.0;0.0;0.0;0.0;0.0;0.0;0.0;0.0;0.0;0.0;0.0;0.0;0.0;0.0;0.0;0.0;0.0;0.0;0.0;0.0;0.0;0.0;5.0;1.0;0.0;0.0;3.0;0.0;1.0;0.0;0.0;0.0;7.0;0.0;1.0;0.0;0.0;0.0;0.0;0.0;0.0;0.0;0.0;1.0;0.0;0.0;0.0;0.0;0.0;0.0;0.0;0.0;0.0;0.0;0.0;0.0;0.0;0.0;0.0;0.0;0.0;0.0;0.0;0.0;0.0;0.0;4.0;0.0;1.0;2.0;3.0;0.0;0.0;1.0;26.0;5.0;6.0;4.0;4.0;6.0;2.0;0.0;0.0;0.0;3.0;0.0;3.…
836783;353.0;0.0;0.0;34.0;2.0;397.0;1168.0;13.0;119.0;3.0;40.0;949.0;15.0;373.0;473.0;6.0;18.0;823.0;4.0;0.0;1.0;15.0;0.0;14.0;43.0;1.0;13.0;13.0;132.0;878.0;228.0;55.0;47.0;69.0;67.0;78.0;19.0;128.0;5160.0;487.0;29569.0;16656.0;2827.0;2.0;2430.0;129.0;83.0;602.0;410.0;16442.0;97.0;5988.0;1462.0;414.0;35.0;1016.0;198.0;56.0;94.0;167.0;94.0;26.0;127.0;30.0;144.0;26.0;13.0;30.0;53.0;1.0;79.0;123.0;…
1104592;4.0;0.0;0.0;0.0;0.0;0.0;0.0;10.0;0.0;0.0;0.0;2.0;0.0;2.0;0.0;0.0;3.0;8.0;2.0;1.0;0.0;1.0;0.0;0.0;1.0;0.0;2.0;7.0;10.0;0.0;1.0;0.0;12.0;68.0;2.0;0.0;9.0;0.0;2.0;4.0;4.0;0.0;0.0;0.0;0.0;0.0;0.0;0.0;2.0;1.0;0.0;0.0;0.0;0.0;0.0;0.0;0.0;0.0;0.0;0.0;0.0;0.0;0.0;0.0;4.0;5.0;1.0;0.0;0.0;0.0;0.0;0.0;10.0;0.0;0.0;37.0;0.0;0.0;0.0;8.0;0.0;1.0;3.0;0.0;0.0;0.0;1.0;2.0;0.0;4.0;2.0;1.0;2.0;1.0;0.0;0.0;1…
4443003;0.0;0.0;24.0;4.0;3.0;0.0;12.0;3.0;0.0;0.0;2.0;0.0;0.0;0.0;0.0;36.0;0.0;1.0;0.0;0.0;0.0;1.0;0.0;0.0;0.0;0.0;0.0;0.0;6.0;0.0;3.0;41.0;0.0;16.0;0.0;1.0;0.0;0.0;0.0;0.0;0.0;0.0;0.0;19.0;0.0;1.0;5.0;5.0;0.0;0.0;0.0;0.0;0.0;0.0;0.0;2.0;0.0;0.0;0.0;0.0;0.0;0.0;0.0;0.0;0.0;0.0;0.0;0.0;0.0;0.0;0.0;0.0;0.0;0.0;0.0;0.0;0.0;0.0;0.0;0.0;0.0;0.0;0.0;0.0;0.0;5.0;7.0;0.0;0.0;0.0;1.0;0.0;0.0;0.0;0.0;0.0;0…
4348892;0.0;0.0;56.0;29.0;0.0;0.0;1.0;43.0;221.0;1297.0;0.0;0.0;5.0;2.0;0.0;28.0;13.0;9.0;9.0;7.0;2.0;16.0;5.0;5.0;4.0;2.0;11.0;14.0;1.0;0.0;1.0;75.0;0.0;26.0;1.0;12.0;5.0;0.0;0.0;0.0;0.0;1.0;0.0;5.0;0.0;9.0;5.0;0.0;0.0;1.0;0.0;0.0;0.0;2.0;0.0;0.0;0.0;0.0;0.0;7.0;0.0;0.0;8.0;4.0;8.0;2.0;0.0;1.0;0.0;3.0;1.0;0.0;4.0;2.0;2.0;42.0;13.0;0.0;0.0;0.0;0.0;0.0;0.0;0.0;0.0;0.0;0.0;0.0;0.0;0.0;0.0;0.0;0.0;0…
1127748;4.0;8.0;2.0;2.0;5.0;1.0;0.0;0.0;9.0;2.0;6.0;0.0;10.0;2.0;4.0;0.0;1.0;0.0;0.0;1.0;3.0;0.0;0.0;0.0;0.0;0.0;3.0;0.0;0.0;3.0;1.0;2.0;4.0;0.0;12.0;6.0;10.0;4.0;3.0;8.0;0.0;1.0;1.0;0.0;2.0;0.0;0.0;1.0;2.0;4.0;0.0;1.0;2.0;0.0;2.0;3.0;1.0;0.0;2.0;0.0;0.0;3.0;0.0;0.0;1.0;0.0;0.0;0.0;2.0;1.0;0.0;0.0;1.0;0.0;2.0;1.0;0.0;6.0;3.0;4.0;13.0;6.0;1.0;1.0;1.0;8.0;4.0;0.0;0.0;1.0;3.0;0.0;3.0;2.0;8.0;10.0;7.…
814257;6.0;23.0;29.0;20.0;32.0;6.0;5.0;0.0;0.0;0.0;5.0;3.0;0.0;0.0;0.0;9.0;1.0;0.0;0.0;0.0;2.0;3.0;1.0;1.0;1.0;0.0;0.0;23.0;2.0;0.0;3.0;12.0;18.0;1.0;0.0;8.0;1.0;0.0;1.0;1.0;4.0;9.0;9.0;27.0;4.0;12.0;9.0;23.0;13.0;41.0;6.0;4.0;4.0;1.0;0.0;5.0;6.0;0.0;0.0;0.0;0.0;0.0;2.0;0.0;0.0;0.0;0.0;0.0;0.0;0.0;0.0;0.0;0.0;1.0;0.0;0.0;0.0;10.0;3.0;0.0;11.0;10.0;0.0;0.0;0.0;0.0;0.0;1.0;4.0;0.0;3.0;5.0;1.0;0.0;3…
242136;98.0;47.0;314.0;657.0;106.0;132.0;301.0;286.0;147.0;430.0;29.0;273.0;17.0;7.0;56.0;134.0;73.0;41.0;3.0;9.0;23.0;5.0;18.0;79.0;106.0;1.0;89.0;60.0;18.0;18.0;72.0;21.0;22.0;119.0;76.0;18.0;98.0;23.0;11.0;56.0;153.0;322.0;363.0;173.0;6.0;858.0;440.0;291.0;583.0;337.0;1.0;437.0;54.0;61.0;41.0;79.0;20.0;38.0;769.0;165.0;649.0;162.0;239.0;317.0;385.0;195.0;88.0;3.0;22.0;5.0;9.0;0.0;52.0;45.0;101…
326348;0.0;6.0;0.0;0.0;3.0;0.0;0.0;0.0;96.0;1.0;14.0;0.0;0.0;0.0;0.0;0.0;0.0;0.0;0.0;0.0;0.0;0.0;0.0;0.0;0.0;0.0;0.0;0.0;0.0;0.0;0.0;0.0;0.0;0.0;0.0;0.0;0.0;0.0;0.0;0.0;0.0;0.0;0.0;0.0;0.0;0.0;0.0;0.0;0.0;0.0;15.0;0.0;0.0;0.0;0.0;0.0;0.0;0.0;0.0;0.0;0.0;0.0;0.0;0.0;0.0;0.0;0.0;0.0;0.0;0.0;0.0;0.0;0.0;0.0;0.0;0.0;0.0;0.0;0.0;0.0;0.0;0.0;5.0;0.0;0.0;41.0;2.0;0.0;0.0;0.0;0.0;0.0;0.0;0.0;0.0;0.0;0.0;…
725727;5.0;0.0;0.0;4.0;1.0;4.0;18.0;6.0;6.0;1.0;0.0;12.0;0.0;2.0;0.0;0.0;1.0;0.0;0.0;1.0;0.0;0.0;0.0;0.0;6.0;0.0;0.0;10.0;2.0;0.0;0.0;0.0;2.0;24.0;0.0;0.0;0.0;0.0;0.0;1.0;1.0;0.0;0.0;1.0;0.0;6.0;4.0;3.0;2.0;40.0;2.0;0.0;5.0;0.0;0.0;7.0;2.0;0.0;0.0;0.0;0.0;0.0;0.0;0.0;1.0;0.0;0.0;0.0;1.0;0.0;0.0;0.0;0.0;0.0;0.0;0.0;0.0;2.0;0.0;1.0;0.0;0.0;0.0;0.0;0.0;1.0;8.0;3.0;0.0;0.0;0.0;0.0;0.0;0.0;0.0;8.0;0.0…
325694;35.0;107.0;69.0;60.0;41.0;105.0;129.0;460.0;39.0;4.0;230.0;5.0;53.0;56.0;273.0;30.0;101.0;10.0;18.0;23.0;85.0;6.0;43.0;24.0;220.0;1.0;162.0;58.0;15.0;933.0;10.0;45.0;35.0;33.0;475.0;6.0;178.0;20.0;18.0;31.0;25.0;246.0;190.0;108.0;45.0;47.0;21.0;118.0;62.0;71.0;0.0;91.0;4.0;29.0;3.0;43.0;6.0;17.0;506.0;24.0;166.0;234.0;26.0;560.0;386.0;348.0;99.0;10.0;12.0;4.0;1.0;1.0;152.0;110.0;155.0;192.…
3719109;73.0;124.0;245.0;41.0;139.0;17.0;73.0;272.0;32.0;654.0;9.0;0.0;90.0;37.0;137.0;483.0;17.0;27.0;14.0;9.0;4.0;0.0;8.0;283.0;122.0;139.0;184.0;167.0;7.0;220.0;84.0;21.0;26.0;7.0;9.0;1.0;4.0;74.0;34.0;180.0;8.0;14.0;26.0;144.0;21.0;46.0;36.0;13.0;21.0;139.0;9.0;50.0;12.0;481.0;143.0;24.0;11.0;13.0;27.0;30.0;24.0;18.0;21.0;128.0;77.0;90.0;197.0;113.0;108.0;81.0;43.0;15.0;69.0;323.0;159.0;31.0;…
4300564;0.0;0.0;0.0;0.0;0.0;0.0;0.0;2.0;0.0;0.0;0.0;0.0;1.0;0.0;0.0;0.0;0.0;0.0;0.0;1.0;4.0;0.0;2.0;7.0;4.0;0.0;0.0;5.0;5.0;0.0;0.0;0.0;15.0;68.0;0.0;0.0;0.0;0.0;0.0;2.0;0.0;0.0;0.0;0.0;0.0;0.0;0.0;0.0;0.0;0.0;1.0;0.0;0.0;25.0;0.0;0.0;0.0;1.0;0.0;0.0;0.0;0.0;1.0;2.0;2.0;7.0;2.0;0.0;2.0;0.0;1.0;0.0;2.0;0.0;1.0;6.0;0.0;0.0;0.0;0.0;0.0;0.0;0.0;0.0;0.0;0.0;2.0;0.0;0.0;0.0;0.0;2.0;0.0;0.0;0.0;1.0;0.0;…
896098;16.0;0.0;0.0;0.0;0.0;34.0;0.0;1.0;0.0;0.0;0.0;16.0;0.0;6.0;0.0;0.0;0.0;1.0;0.0;0.0;0.0;0.0;0.0;3.0;65.0;0.0;0.0;2.0;8.0;1.0;0.0;0.0;20.0;33.0;5.0;0.0;3.0;2.0;3.0;9.0;27.0;5.0;5.0;0.0;1.0;0.0;2.0;0.0;2.0;346.0;1.0;5.0;0.0;2.0;0.0;0.0;0.0;2.0;2.0;185.0;3.0;0.0;158.0;1.0;5.0;4.0;12.0;3.0;3.0;1.0;8.0;23.0;0.0;1.0;1.0;0.0;1.0;9.0;3.0;29.0;0.0;22.0;248.0;0.0;3.0;0.0;0.0;0.0;0.0;20.0;0.0;1.0;2.0;…
835236;9.0;2.0;17.0;10.0;11.0;2.0;2.0;1.0;17.0;38.0;0.0;1.0;1.0;3.0;4.0;9.0;4.0;2.0;0.0;2.0;5.0;0.0;1.0;16.0;4.0;7.0;2.0;3.0;0.0;5.0;1.0;7.0;10.0;1.0;9.0;5.0;10.0;3.0;3.0;7.0;0.0;0.0;0.0;21.0;0.0;3.0;5.0;11.0;3.0;36.0;1.0;4.0;1.0;10.0;2.0;0.0;0.0;4.0;1.0;0.0;3.0;7.0;0.0;0.0;0.0;0.0;6.0;2.0;3.0;6.0;2.0;2.0;0.0;2.0;3.0;3.0;0.0;3.0;2.0;0.0;0.0;5.0;0.0;0.0;0.0;0.0;0.0;0.0;0.0;0.0;0.0;1.0;0.0;0.0;4.0;…
307581;22.0;0.0;0.0;0.0;2.0;2.0;0.0;10.0;102.0;122.0;0.0;9.0;0.0;5.0;2.0;65.0;59.0;69.0;2.0;1.0;1.0;52.0;1.0;88.0;33.0;3.0;141.0;13.0;19.0;1.0;124.0;192.0;33.0;1.0;9.0;100.0;6.0;5.0;10.0;32.0;0.0;0.0;0.0;0.0;1.0;1.0;1.0;0.0;2.0;0.0;2.0;2.0;2.0;35.0;16.0;0.0;0.0;12.0;32.0;0.0;5.0;1.0;0.0;19.0;17.0;10.0;14.0;4.0;11.0;2.0;2.0;0.0;35.0;47.0;46.0;55.0;14.0;11.0;0.0;0.0;0.0;0.0;0.0;0.0;0.0;0.0;7.0;2.0;…
567333;0.0;0.0;2.0;0.0;4.0;2.0;13.0;0.0;98.0;68.0;0.0;0.0;0.0;0.0;0.0;0.0;0.0;0.0;0.0;0.0;0.0;0.0;1.0;0.0;0.0;0.0;0.0;0.0;0.0;0.0;0.0;0.0;0.0;0.0;0.0;0.0;0.0;0.0;0.0;2.0;0.0;0.0;0.0;3.0;0.0;0.0;1.0;2.0;0.0;1.0;0.0;5.0;0.0;0.0;0.0;8.0;0.0;0.0;0.0;0.0;0.0;0.0;0.0;4.0;0.0;0.0;0.0;0.0;0.0;0.0;0.0;0.0;0.0;0.0;0.0;0.0;0.0;0.0;0.0;0.0;0.0;0.0;0.0;0.0;0.0;0.0;0.0;0.0;0.0;0.0;0.0;0.0;0.0;0.0;0.0;0.0;0.0;0…
558848;0.0;215.0;165.0;80.0;13.0;18.0;32.0;0.0;25.0;17.0;0.0;0.0;0.0;0.0;2.0;8.0;0.0;9.0;0.0;0.0;0.0;0.0;0.0;0.0;0.0;0.0;0.0;1.0;23.0;0.0;10.0;0.0;0.0;1.0;0.0;0.0;0.0;0.0;0.0;0.0;1.0;0.0;130.0;160.0;0.0;20.0;13.0;9.0;14.0;11.0;0.0;0.0;0.0;0.0;0.0;1.0;1.0;0.0;0.0;1.0;1.0;2.0;0.0;25.0;26.0;0.0;0.0;0.0;0.0;0.0;0.0;0.0;15.0;0.0;3.0;0.0;0.0;0.0;0.0;2.0;0.0;0.0;0.0;0.0;0.0;13.0;99.0;2.0;2.0;0.0;1.0;0.0…
854930;3.0;0.0;0.0;0.0;0.0;0.0;2.0;2.0;2.0;0.0;0.0;1.0;0.0;14.0;0.0;0.0;0.0;0.0;0.0;0.0;2.0;0.0;0.0;0.0;27.0;0.0;0.0;3.0;1.0;0.0;0.0;0.0;4.0;304.0;2.0;1.0;6.0;1.0;0.0;0.0;1.0;0.0;0.0;0.0;0.0;0.0;0.0;0.0;3.0;0.0;0.0;0.0;0.0;0.0;0.0;4.0;0.0;0.0;0.0;10.0;0.0;0.0;11.0;5.0;0.0;2.0;0.0;1.0;0.0;0.0;2.0;0.0;1.0;0.0;0.0;38.0;0.0;0.0;0.0;0.0;0.0;0.0;8.0;1.0;0.0;0.0;0.0;0.0;0.0;0.0;0.0;0.0;0.0;0.0;0.0;0.0;0…
646549;314.0;118.0;187.0;106.0;127.0;352.0;671.0;73.0;1588.0;126.0;759.0;7923.0;113.0;617.0;393.0;105.0;41.0;581.0;35.0;35.0;18.0;36.0;9.0;190.0;673.0;37.0;2076.0;60.0;451.0;986.0;276.0;354.0;537.0;428.0;280.0;74.0;164.0;222.0;712.0;551.0;1183.0;846.0;269.0;92.0;215.0;141.0;93.0;126.0;219.0;4184.0;121.0;327.0;176.0;585.0;93.0;234.0;74.0;37.0;500.0;920.0;527.0;572.0;1170.0;155.0;377.0;185.0;242.0;…
581409;1517.0;97.0;173.0;206.0;79.0;233.0;388.0;47.0;1701.0;178.0;88.0;606.0;29.0;98.0;309.0;130.0;151.0;2446.0;5.0;26.0;336.0;15.0;165.0;356.0;733.0;19.0;197.0;41.0;9075.0;1081.0;801.0;363.0;3073.0;70.0;425.0;47.0;352.0;228.0;656.0;926.0;317.0;404.0;479.0;327.0;404.0;182.0;260.0;369.0;260.0;1606.0;35.0;276.0;77.0;646.0;136.0;134.0;29.0;244.0;1278.0;2147.0;3395.0;3601.0;2302.0;7704.0;8725.0;173.0…
246425;0.0;0.0;0.0;0.0;0.0;2.0;3.0;14.0;1.0;6.0;0.0;0.0;0.0;0.0;1.0;11.0;2.0;1.0;0.0;0.0;0.0;5.0;0.0;1.0;10.0;0.0;1.0;1.0;0.0;8.0;2.0;0.0;2.0;2.0;0.0;0.0;0.0;0.0;0.0;0.0;0.0;1.0;1.0;0.0;7.0;2.0;7.0;1.0;3.0;10.0;0.0;0.0;0.0;0.0;2.0;0.0;0.0;0.0;1.0;0.0;0.0;0.0;0.0;0.0;2.0;7.0;7.0;1.0;4.0;0.0;0.0;3.0;1.0;0.0;0.0;0.0;0.0;93.0;23.0;117.0;11.0;408.0;8.0;51.0;3.0;0.0;33.0;20.0;10.0;68.0;17.0;5.0;22.0;0.…
141856;0.0;7.0;1.0;1.0;2.0;17.0;19.0;2.0;1.0;1.0;5.0;1.0;0.0;4.0;0.0;6.0;3.0;2.0;0.0;0.0;0.0;0.0;0.0;0.0;3.0;0.0;2.0;4.0;1.0;3.0;14.0;0.0;3.0;0.0;1.0;1.0;8.0;0.0;0.0;0.0;1.0;14.0;11.0;9.0;0.0;2.0;3.0;40.0;38.0;1.0;0.0;16.0;3.0;1.0;0.0;2.0;3.0;0.0;1.0;0.0;5.0;11.0;0.0;7.0;3.0;2.0;1.0;0.0;0.0;1.0;0.0;0.0;1.0;1.0;2.0;5.0;1.0;0.0;0.0;1.0;0.0;0.0;2.0;0.0;3.0;13.0;24.0;2.0;2.0;1.0;0.0;0.0;0.0;0.0;0.0;2…
587804;10.0;1.0;1.0;1.0;1.0;2.0;2.0;0.0;9.0;4.0;8.0;0.0;0.0;1.0;5.0;0.0;0.0;1.0;2.0;0.0;2.0;1.0;2.0;1.0;2.0;2.0;2.0;3.0;2.0;3.0;2.0;1.0;12.0;2.0;10.0;0.0;2.0;4.0;3.0;5.0;0.0;2.0;0.0;2.0;3.0;1.0;4.0;1.0;4.0;5.0;0.0;7.0;2.0;3.0;3.0;3.0;1.0;1.0;1.0;0.0;0.0;0.0;0.0;2.0;1.0;4.0;0.0;1.0;0.0;0.0;0.0;0.0;2.0;2.0;2.0;4.0;0.0;4.0;1.0;6.0;8.0;15.0;0.0;2.0;5.0;1.0;1.0;0.0;2.0;3.0;1.0;1.0;2.0;0.0;2.0;5.0;10.0…
352485;0.0;4.0;0.0;1.0;0.0;0.0;0.0;0.0;0.0;0.0;0.0;11.0;0.0;0.0;0.0;0.0;0.0;0.0;0.0;0.0;0.0;2.0;2.0;0.0;0.0;0.0;0.0;0.0;0.0;0.0;1.0;1.0;0.0;4.0;0.0;1.0;0.0;1.0;0.0;0.0;2.0;1.0;0.0;0.0;0.0;1.0;1.0;1.0;1.0;10.0;0.0;10.0;0.0;2.0;0.0;0.0;0.0;0.0;0.0;0.0;0.0;0.0;1.0;0.0;0.0;0.0;0.0;0.0;0.0;0.0;1.0;1.0;0.0;0.0;0.0;0.0;0.0;16.0;5.0;1.0;4.0;16.0;0.0;0.0;0.0;1.0;0.0;0.0;1.0;2.0;1.0;1.0;0.0;1.0;3.0;2.0;6.0…
545306;26.0;15.0;33.0;18.0;20.0;8.0;9.0;13.0;21.0;8.0;0.0;118.0;4.0;6.0;5.0;51.0;16.0;40.0;2.0;11.0;11.0;4.0;6.0;1.0;6.0;2.0;28.0;19.0;0.0;3.0;46.0;34.0;86.0;11.0;2.0;7.0;14.0;7.0;0.0;14.0;0.0;1.0;2.0;20.0;0.0;2.0;10.0;9.0;12.0;80.0;3.0;17.0;0.0;3.0;0.0;3.0;0.0;0.0;0.0;1.0;0.0;0.0;0.0;10.0;5.0;1.0;5.0;2.0;1.0;2.0;7.0;1.0;12.0;3.0;2.0;24.0;0.0;1.0;2.0;0.0;0.0;13.0;0.0;0.0;0.0;0.0;0.0;0.0;0.0;0.0;0…
1119107;23.0;0.0;10.0;24.0;28.0;0.0;15.0;0.0;0.0;0.0;0.0;8.0;0.0;7.0;4.0;14.0;0.0;0.0;0.0;0.0;1.0;0.0;0.0;3.0;0.0;0.0;0.0;6.0;1.0;23.0;0.0;4.0;10.0;1.0;3.0;1.0;1.0;5.0;0.0;6.0;0.0;0.0;0.0;20.0;0.0;6.0;7.0;2.0;0.0;25.0;1.0;0.0;0.0;2.0;0.0;1.0;0.0;0.0;0.0;0.0;0.0;0.0;0.0;0.0;0.0;0.0;0.0;0.0;0.0;0.0;0.0;0.0;0.0;0.0;0.0;0.0;0.0;9.0;3.0;3.0;6.0;27.0;0.0;0.0;1.0;0.0;0.0;2.0;0.0;7.0;0.0;12.0;0.0;0.0;8.0…
137191;0.0;5.0;0.0;0.0;0.0;0.0;0.0;0.0;1.0;1.0;16.0;3.0;0.0;0.0;0.0;0.0;0.0;0.0;1.0;1.0;0.0;2.0;10.0;0.0;0.0;0.0;0.0;8.0;0.0;0.0;0.0;0.0;0.0;22.0;7.0;0.0;16.0;0.0;1.0;0.0;0.0;0.0;1.0;6.0;0.0;0.0;0.0;2.0;0.0;0.0;0.0;0.0;1.0;2.0;4.0;0.0;0.0;0.0;0.0;0.0;0.0;3.0;0.0;0.0;0.0;0.0;1.0;0.0;2.0;0.0;0.0;0.0;0.0;0.0;1.0;0.0;0.0;0.0;1.0;0.0;0.0;0.0;0.0;0.0;0.0;0.0;0.0;0.0;0.0;0.0;2.0;0.0;0.0;0.0;0.0;2.0;2.0;…
319921;2.0;3.0;0.0;3.0;0.0;1.0;3.0;0.0;46.0;10.0;1.0;128.0;1.0;0.0;18.0;1.0;0.0;5.0;1.0;1.0;5.0;0.0;5.0;7.0;15.0;0.0;2.0;0.0;9.0;23.0;0.0;1.0;212.0;90.0;40.0;0.0;37.0;3.0;0.0;3.0;2.0;2.0;3.0;0.0;0.0;3.0;0.0;0.0;0.0;55.0;4.0;3.0;0.0;5.0;1.0;0.0;0.0;6.0;40.0;9.0;3.0;0.0;13.0;5.0;11.0;3.0;5.0;11.0;14.0;1.0;6.0;4.0;10.0;1.0;8.0;22.0;0.0;3.0;0.0;8.0;0.0;1.0;20.0;0.0;2.0;0.0;0.0;0.0;0.0;4.0;1.0;2.0;0.0…
692284;0.0;1.0;3.0;0.0;4.0;0.0;0.0;0.0;0.0;5.0;1.0;3.0;0.0;0.0;0.0;0.0;12.0;4.0;2.0;0.0;0.0;0.0;0.0;0.0;0.0;0.0;0.0;0.0;1.0;0.0;0.0;0.0;0.0;0.0;0.0;7.0;0.0;0.0;0.0;0.0;0.0;0.0;0.0;2.0;0.0;0.0;1.0;0.0;0.0;4.0;0.0;0.0;0.0;0.0;0.0;0.0;0.0;0.0;0.0;0.0;0.0;0.0;0.0;0.0;0.0;0.0;0.0;0.0;0.0;1.0;0.0;0.0;0.0;0.0;0.0;0.0;0.0;3.0;0.0;2.0;0.0;0.0;0.0;0.0;1.0;0.0;0.0;2.0;3.0;0.0;0.0;4.0;0.0;11.0;4.0;3.0;1.0;1.…
589956;39.0;119.0;7.0;1.0;2.0;3.0;2.0;3.0;4.0;10.0;4.0;0.0;2.0;0.0;0.0;0.0;5.0;12.0;0.0;0.0;0.0;7.0;0.0;0.0;2.0;0.0;0.0;3.0;2.0;31.0;13.0;52.0;1.0;5.0;0.0;66.0;0.0;14.0;38.0;25.0;4.0;72.0;15.0;6.0;6.0;4.0;0.0;0.0;1.0;1.0;0.0;0.0;0.0;0.0;0.0;4.0;1.0;1.0;0.0;0.0;0.0;1.0;0.0;1.0;1.0;0.0;0.0;1.0;0.0;1.0;0.0;0.0;0.0;2.0;0.0;0.0;0.0;5.0;0.0;2.0;0.0;0.0;0.0;0.0;0.0;1.0;0.0;1.0;0.0;0.0;0.0;0.0;0.0;0.0;1.…
143403;0.0;1.0;0.0;1.0;0.0;1.0;0.0;4.0;16.0;2.0;258.0;0.0;4.0;0.0;2.0;2.0;2.0;6.0;0.0;0.0;2.0;0.0;0.0;0.0;0.0;0.0;0.0;74.0;19.0;0.0;9.0;0.0;57.0;40.0;7.0;5.0;0.0;1.0;1.0;2.0;0.0;0.0;0.0;0.0;0.0;0.0;0.0;0.0;4.0;0.0;0.0;5.0;0.0;1.0;1.0;0.0;0.0;0.0;1.0;0.0;0.0;0.0;0.0;1.0;8.0;0.0;0.0;0.0;0.0;0.0;0.0;0.0;2.0;1.0;0.0;24.0;0.0;108.0;10.0;0.0;172.0;137.0;0.0;0.0;10.0;250.0;1.0;26.0;1.0;1.0;38.0;0.0;2.0;…
225631;11.0;18.0;23.0;12.0;5.0;4.0;4.0;4.0;8.0;15.0;16.0;28.0;20.0;4.0;7.0;33.0;14.0;7.0;4.0;13.0;17.0;10.0;15.0;22.0;8.0;3.0;0.0;5.0;0.0;4.0;5.0;4.0;3.0;13.0;58.0;6.0;49.0;0.0;0.0;4.0;4.0;4.0;0.0;24.0;1.0;12.0;7.0;10.0;3.0;6.0;2.0;5.0;3.0;22.0;8.0;2.0;0.0;6.0;5.0;2.0;6.0;13.0;4.0;0.0;4.0;1.0;15.0;2.0;4.0;3.0;2.0;1.0;2.0;3.0;7.0;8.0;0.0;6.0;0.0;0.0;1.0;0.0;1.0;0.0;0.0;2.0;0.0;2.0;0.0;1.0;3.0;0.0;…
1701855;4.0;0.0;6.0;0.0;0.0;0.0;0.0;0.0;0.0;0.0;0.0;0.0;0.0;2.0;0.0;0.0;2.0;7.0;0.0;0.0;0.0;0.0;0.0;0.0;0.0;0.0;0.0;7.0;0.0;0.0;17.0;0.0;0.0;3.0;0.0;0.0;3.0;0.0;0.0;0.0;0.0;0.0;0.0;1.0;0.0;0.0;2.0;0.0;2.0;8.0;0.0;1.0;0.0;0.0;0.0;0.0;0.0;0.0;0.0;0.0;0.0;0.0;0.0;0.0;0.0;0.0;0.0;0.0;0.0;0.0;0.0;0.0;0.0;0.0;2.0;13.0;0.0;3.0;1.0;0.0;0.0;46.0;0.0;0.0;0.0;0.0;0.0;1.0;0.0;1.0;0.0;0.0;0.0;0.0;0.0;0.0;2.0;…
819002;11.0;19.0;20.0;7.0;17.0;11.0;2.0;0.0;8.0;21.0;62.0;8.0;11.0;8.0;28.0;11.0;3.0;2.0;6.0;3.0;7.0;0.0;7.0;11.0;1.0;1.0;12.0;7.0;5.0;26.0;7.0;1.0;33.0;1.0;36.0;1.0;16.0;3.0;3.0;12.0;1.0;5.0;8.0;14.0;5.0;3.0;1.0;12.0;36.0;38.0;2.0;3.0;2.0;9.0;3.0;0.0;4.0;2.0;18.0;3.0;7.0;6.0;3.0;1.0;1.0;1.0;5.0;7.0;3.0;9.0;7.0;2.0;2.0;6.0;0.0;0.0;1.0;17.0;4.0;4.0;18.0;25.0;3.0;5.0;3.0;98.0;22.0;11.0;9.0;21.0;10.…
22253;1.0;8.0;0.0;4.0;4.0;2.0;1.0;8.0;1.0;1.0;17.0;0.0;6.0;0.0;6.0;1.0;0.0;0.0;2.0;3.0;12.0;0.0;2.0;6.0;1.0;1.0;2.0;0.0;0.0;1.0;3.0;0.0;9.0;38.0;20.0;1.0;23.0;0.0;0.0;0.0;0.0;3.0;0.0;9.0;0.0;5.0;0.0;0.0;0.0;0.0;0.0;0.0;1.0;3.0;5.0;3.0;0.0;0.0;0.0;0.0;2.0;0.0;0.0;2.0;2.0;0.0;10.0;0.0;0.0;0.0;0.0;0.0;0.0;0.0;2.0;1.0;6.0;3.0;0.0;2.0;0.0;0.0;0.0;0.0;0.0;4.0;4.0;6.0;0.0;0.0;0.0;0.0;0.0;6.0;0.0;0.0;0.0…
839235;19.0;18.0;518.0;2424.0;66.0;1301.0;7076.0;84.0;3522.0;479.0;1207.0;6942.0;4.0;1578.0;271.0;599.0;87.0;15157.0;1.0;0.0;2.0;22.0;1.0;52.0;173.0;0.0;1509.0;30.0;4222.0;1517.0;4631.0;28039.0;61.0;269.0;41.0;466.0;125.0;27.0;1608.0;79.0;2863.0;1944.0;1173.0;287.0;436.0;88.0;87.0;502.0;141.0;7044.0;69.0;1520.0;407.0;26.0;10.0;811.0;87.0;21.0;242.0;88.0;84.0;88.0;145.0;9381.0;7713.0;261.0;37.0;54…
807173;304.0;160.0;207.0;47.0;90.0;1.0;21.0;0.0;14.0;1.0;88.0;104.0;16.0;3.0;36.0;433.0;9.0;22.0;7.0;8.0;28.0;6.0;24.0;102.0;2.0;1.0;1.0;14.0;17.0;52.0;53.0;4.0;241.0;6.0;68.0;13.0;107.0;60.0;75.0;225.0;9.0;13.0;3.0;75.0;28.0;4.0;38.0;25.0;35.0;159.0;7.0;88.0;3.0;67.0;26.0;2.0;9.0;14.0;19.0;8.0;16.0;13.0;12.0;0.0;2.0;0.0;4.0;0.0;4.0;0.0;4.0;2.0;4.0;1.0;10.0;5.0;8.0;91.0;13.0;22.0;30.0;166.0;10.0;…
407742;0.0;0.0;7.0;0.0;0.0;0.0;0.0;74.0;456.0;623.0;0.0;0.0;11.0;7.0;137.0;6.0;2.0;5.0;1.0;4.0;16.0;3.0;11.0;149.0;118.0;8.0;134.0;2.0;0.0;177.0;14.0;7.0;2.0;1.0;8.0;2.0;20.0;1.0;0.0;0.0;0.0;0.0;0.0;3.0;0.0;0.0;0.0;0.0;0.0;24.0;1.0;0.0;0.0;166.0;57.0;0.0;0.0;19.0;12.0;1.0;41.0;169.0;2.0;95.0;63.0;51.0;186.0;17.0;46.0;40.0;13.0;4.0;37.0;29.0;54.0;39.0;6.0;1.0;0.0;1.0;0.0;0.0;0.0;1.0;0.0;3.0;0.0;0.…
576671;8.0;3.0;0.0;0.0;2.0;0.0;2.0;17.0;0.0;0.0;0.0;1.0;23.0;1.0;7.0;5.0;7.0;5.0;12.0;11.0;20.0;4.0;14.0;16.0;15.0;1.0;0.0;29.0;4.0;2.0;2.0;0.0;10.0;144.0;32.0;4.0;56.0;1.0;0.0;6.0;0.0;0.0;0.0;1.0;1.0;0.0;0.0;1.0;0.0;2.0;0.0;0.0;0.0;29.0;13.0;0.0;0.0;4.0;0.0;3.0;0.0;3.0;1.0;0.0;0.0;2.0;58.0;2.0;16.0;13.0;8.0;11.0;1.0;1.0;1.0;1.0;0.0;0.0;2.0;0.0;0.0;9.0;0.0;0.0;0.0;2.0;0.0;0.0;0.0;0.0;3.0;0.0;0.0;…
583949;1.0;0.0;0.0;1.0;0.0;2.0;0.0;0.0;0.0;0.0;8.0;2.0;1.0;0.0;0.0;0.0;2.0;0.0;1.0;2.0;2.0;2.0;2.0;16.0;5.0;1.0;4.0;9.0;0.0;2.0;0.0;0.0;1.0;2.0;15.0;0.0;3.0;3.0;0.0;0.0;0.0;0.0;0.0;0.0;0.0;0.0;1.0;0.0;0.0;0.0;0.0;3.0;0.0;2.0;1.0;0.0;0.0;0.0;2.0;0.0;0.0;2.0;1.0;0.0;0.0;11.0;8.0;1.0;2.0;4.0;2.0;2.0;1.0;1.0;0.0;0.0;0.0;5.0;0.0;0.0;0.0;0.0;0.0;0.0;0.0;0.0;0.0;2.0;0.0;0.0;0.0;0.0;0.0;1.0;0.0;0.0;2.0;0…
333173;12.0;13.0;16.0;10.0;5.0;0.0;2.0;16.0;25.0;25.0;83.0;5.0;47.0;7.0;95.0;42.0;5.0;10.0;11.0;14.0;172.0;1.0;78.0;52.0;21.0;12.0;5.0;3.0;17.0;82.0;6.0;1.0;33.0;7.0;290.0;1.0;108.0;5.0;10.0;26.0;0.0;4.0;3.0;14.0;8.0;1.0;1.0;1.0;3.0;45.0;2.0;1.0;1.0;145.0;74.0;0.0;1.0;224.0;102.0;42.0;40.0;33.0;77.0;11.0;14.0;4.0;33.0;8.0;2.0;4.0;18.0;11.0;4.0;4.0;13.0;4.0;7.0;25.0;4.0;7.0;9.0;58.0;10.0;2.0;7.0;3…
580411;6.0;0.0;0.0;0.0;3.0;0.0;2.0;0.0;0.0;0.0;3.0;0.0;1.0;0.0;0.0;0.0;0.0;0.0;2.0;0.0;0.0;0.0;0.0;0.0;0.0;0.0;0.0;0.0;0.0;0.0;0.0;0.0;0.0;4.0;1.0;0.0;0.0;0.0;0.0;7.0;0.0;0.0;0.0;0.0;0.0;0.0;0.0;6.0;0.0;5.0;0.0;0.0;0.0;3.0;0.0;0.0;0.0;0.0;3.0;0.0;0.0;0.0;0.0;0.0;0.0;0.0;0.0;0.0;0.0;0.0;0.0;0.0;0.0;0.0;0.0;0.0;0.0;0.0;0.0;3.0;0.0;0.0;0.0;0.0;0.0;0.0;0.0;0.0;5.0;0.0;0.0;0.0;0.0;0.0;97.0;108.0;1.0;0…
423830;0.0;1.0;3.0;0.0;0.0;0.0;0.0;0.0;92.0;3.0;130.0;0.0;0.0;0.0;0.0;0.0;0.0;0.0;0.0;0.0;0.0;0.0;0.0;0.0;0.0;0.0;0.0;0.0;0.0;0.0;0.0;0.0;0.0;0.0;0.0;1.0;0.0;0.0;0.0;0.0;0.0;0.0;0.0;0.0;0.0;0.0;0.0;0.0;0.0;0.0;0.0;0.0;0.0;0.0;0.0;0.0;0.0;0.0;0.0;0.0;0.0;0.0;0.0;0.0;0.0;0.0;0.0;0.0;0.0;0.0;0.0;0.0;0.0;0.0;0.0;0.0;0.0;0.0;0.0;0.0;0.0;0.0;2.0;0.0;0.0;4.0;1.0;0.0;0.0;0.0;0.0;0.0;0.0;0.0;0.0;0.0;0.0;0…
4312443;0.0;3.0;2.0;1.0;5.0;0.0;0.0;0.0;6.0;6.0;4.0;0.0;1.0;0.0;1.0;0.0;0.0;1.0;0.0;0.0;3.0;0.0;1.0;4.0;2.0;1.0;2.0;3.0;0.0;2.0;2.0;0.0;3.0;1.0;3.0;0.0;4.0;0.0;1.0;3.0;0.0;0.0;0.0;1.0;0.0;0.0;0.0;0.0;0.0;1.0;0.0;10.0;0.0;10.0;2.0;1.0;1.0;0.0;1.0;0.0;0.0;1.0;2.0;2.0;0.0;0.0;1.0;0.0;0.0;0.0;0.0;0.0;1.0;0.0;1.0;2.0;0.0;2.0;0.0;1.0;0.0;4.0;0.0;1.0;3.0;14.0;1.0;1.0;2.0;0.0;1.0;1.0;2.0;0.0;1.0;2.0;2.0;…
2775220;396.0;20.0;115.0;97.0;39.0;83.0;107.0;118.0;94.0;129.0;2.0;6.0;20.0;166.0;108.0;466.0;379.0;266.0;59.0;64.0;37.0;40.0;22.0;972.0;382.0;94.0;177.0;456.0;2.0;161.0;267.0;84.0;12.0;125.0;93.0;109.0;204.0;100.0;35.0;367.0;2.0;5.0;2.0;83.0;1.0;103.0;135.0;307.0;280.0;427.0;14.0;529.0;128.0;442.0;417.0;426.0;121.0;382.0;72.0;10.0;40.0;77.0;12.0;25.0;65.0;116.0;797.0;335.0;253.0;72.0;123.0;105.0…
260790;1.0;0.0;1.0;0.0;2.0;0.0;0.0;0.0;5.0;1.0;2.0;12.0;0.0;2.0;1.0;1.0;0.0;0.0;0.0;0.0;0.0;0.0;0.0;0.0;0.0;0.0;5.0;0.0;0.0;1.0;0.0;0.0;2.0;0.0;0.0;0.0;0.0;0.0;0.0;0.0;2.0;1.0;0.0;0.0;0.0;0.0;0.0;0.0;0.0;15.0;0.0;1.0;0.0;0.0;0.0;0.0;2.0;0.0;3.0;1.0;2.0;0.0;1.0;0.0;0.0;4.0;0.0;0.0;3.0;0.0;0.0;0.0;3.0;0.0;0.0;3.0;0.0;0.0;0.0;12.0;10.0;3.0;26.0;23.0;15.0;0.0;0.0;5.0;5.0;4.0;3.0;2.0;0.0;3.0;4.0;1.0;0…
153856;34.0;6.0;7.0;0.0;1.0;30.0;17.0;0.0;0.0;11.0;0.0;0.0;2.0;7.0;5.0;9.0;4.0;3.0;0.0;18.0;6.0;1.0;9.0;0.0;5.0;0.0;3.0;24.0;1.0;28.0;3.0;0.0;0.0;2.0;5.0;1.0;16.0;14.0;3.0;30.0;0.0;13.0;12.0;6.0;4.0;0.0;7.0;45.0;25.0;21.0;1.0;8.0;7.0;2.0;0.0;15.0;9.0;1.0;1.0;0.0;3.0;4.0;0.0;8.0;5.0;4.0;6.0;0.0;0.0;0.0;0.0;0.0;4.0;0.0;1.0;31.0;1.0;5.0;1.0;0.0;0.0;17.0;0.0;0.0;1.0;3.0;0.0;3.0;2.0;0.0;0.0;0.0;0.0;0.…
85662;8.0;49.0;34.0;11.0;12.0;2.0;47.0;9.0;86.0;2.0;2443.0;14.0;3.0;0.0;107.0;8.0;10.0;13.0;3.0;2.0;14.0;2.0;9.0;1.0;8.0;0.0;17.0;50.0;468.0;630.0;12.0;14.0;26.0;23.0;59.0;3.0;19.0;15.0;40.0;14.0;474.0;548.0;41.0;47.0;1008.0;3.0;2.0;0.0;1.0;138.0;1.0;77.0;13.0;6.0;4.0;18.0;9.0;5.0;149.0;9.0;67.0;50.0;20.0;0.0;14.0;9.0;2.0;0.0;1.0;0.0;0.0;1.0;7.0;21.0;11.0;54.0;7.0;581.0;145.0;348.0;369.0;413.0;19…
84396;1.0;0.0;0.0;0.0;0.0;1.0;1.0;1.0;0.0;0.0;0.0;0.0;0.0;0.0;0.0;0.0;0.0;0.0;0.0;0.0;0.0;0.0;0.0;0.0;0.0;0.0;2.0;0.0;2.0;0.0;0.0;0.0;12.0;0.0;0.0;0.0;0.0;1.0;1.0;0.0;2.0;1.0;0.0;0.0;7.0;2.0;0.0;1.0;0.0;2.0;0.0;8.0;5.0;0.0;0.0;0.0;0.0;0.0;0.0;0.0;2.0;1.0;0.0;3.0;5.0;0.0;0.0;1.0;0.0;0.0;1.0;1.0;3.0;1.0;0.0;28.0;0.0;1.0;0.0;8.0;0.0;3.0;4.0;3.0;0.0;2.0;0.0;1.0;1.0;0.0;1.0;0.0;1.0;0.0;0.0;3.0;0.0;6.0…
4389006;0.0;0.0;0.0;0.0;0.0;0.0;0.0;0.0;0.0;1.0;48.0;0.0;0.0;0.0;0.0;0.0;0.0;2.0;0.0;0.0;0.0;0.0;0.0;0.0;2.0;0.0;0.0;31.0;54.0;0.0;0.0;2.0;0.0;19.0;0.0;0.0;0.0;0.0;0.0;0.0;0.0;0.0;0.0;1.0;0.0;0.0;0.0;1.0;1.0;23.0;0.0;0.0;0.0;0.0;0.0;0.0;0.0;0.0;0.0;0.0;7.0;227.0;0.0;1.0;1.0;4.0;1.0;0.0;0.0;0.0;0.0;0.0;6.0;2.0;0.0;0.0;1.0;0.0;0.0;0.0;4.0;0.0;0.0;213.0;53.0;77.0;31.0;14.0;0.0;10.0;11.0;1.0;0.0;0.0;…
167411;5.0;25.0;7.0;4.0;38.0;17.0;4.0;1.0;0.0;1.0;5.0;0.0;1.0;2.0;0.0;1.0;3.0;0.0;0.0;0.0;1.0;0.0;0.0;0.0;0.0;0.0;0.0;75.0;2.0;0.0;0.0;16.0;6.0;3.0;0.0;0.0;0.0;1.0;4.0;11.0;2.0;12.0;17.0;13.0;5.0;3.0;6.0;9.0;3.0;4.0;0.0;0.0;1.0;0.0;0.0;2.0;0.0;0.0;0.0;0.0;0.0;0.0;0.0;1.0;0.0;0.0;0.0;0.0;0.0;0.0;0.0;0.0;0.0;0.0;0.0;0.0;0.0;6.0;4.0;2.0;2.0;9.0;1.0;0.0;2.0;0.0;2.0;3.0;3.0;5.0;0.0;1.0;0.0;7.0;5.0;0.0…
1049393;45.0;131.0;3186.0;1995.0;1071.0;44.0;51.0;4.0;104.0;59.0;15.0;277.0;100.0;120.0;5.0;84.0;144.0;67.0;63.0;62.0;155.0;30.0;145.0;103.0;6.0;319.0;178.0;134.0;16.0;3.0;15.0;651.0;2.0;220.0;80.0;88.0;173.0;6.0;9.0;30.0;1.0;0.0;8.0;610.0;2.0;177.0;38.0;89.0;369.0;1175.0;15.0;195.0;46.0;113.0;51.0;123.0;14.0;22.0;17.0;293.0;234.0;541.0;297.0;0.0;1.0;1.0;18.0;21.0;41.0;1316.0;179.0;60.0;25.0;18.0…
538751;0.0;0.0;2.0;0.0;0.0;345.0;95.0;0.0;0.0;0.0;0.0;0.0;0.0;0.0;0.0;0.0;0.0;0.0;0.0;0.0;0.0;0.0;0.0;0.0;0.0;0.0;0.0;0.0;0.0;0.0;0.0;0.0;0.0;0.0;0.0;0.0;0.0;0.0;0.0;0.0;0.0;0.0;6.0;0.0;0.0;89.0;88.0;103.0;7.0;29.0;0.0;683.0;117.0;0.0;0.0;147.0;30.0;0.0;0.0;0.0;0.0;1.0;0.0;0.0;0.0;0.0;0.0;0.0;0.0;0.0;0.0;0.0;0.0;0.0;0.0;0.0;0.0;0.0;0.0;0.0;0.0;0.0;1.0;0.0;1.0;0.0;0.0;0.0;1.0;0.0;0.0;0.0;1.0;0.0;0…
536916;28.0;4.0;4.0;4.0;0.0;2.0;4.0;0.0;0.0;1.0;0.0;3.0;0.0;0.0;4.0;2.0;0.0;7.0;0.0;0.0;1.0;0.0;1.0;10.0;56.0;0.0;1.0;0.0;12.0;24.0;7.0;3.0;85.0;2.0;5.0;0.0;1.0;3.0;17.0;15.0;3.0;3.0;4.0;11.0;8.0;4.0;4.0;3.0;2.0;55.0;2.0;1.0;0.0;10.0;5.0;2.0;0.0;7.0;34.0;30.0;28.0;40.0;28.0;5.0;16.0;5.0;75.0;0.0;5.0;0.0;16.0;19.0;4.0;1.0;0.0;9.0;1.0;6.0;2.0;11.0;1.0;5.0;1.0;44.0;2.0;2.0;9.0;0.0;0.0;6.0;3.0;1.0;4.…
2440017;134.0;12.0;158.0;357.0;105.0;41.0;135.0;247.0;13.0;135.0;7.0;20.0;21.0;48.0;280.0;387.0;62.0;71.0;12.0;8.0;87.0;79.0;73.0;89.0;495.0;110.0;85.0;35.0;14.0;188.0;159.0;82.0;16.0;78.0;326.0;110.0;483.0;19.0;24.0;66.0;6.0;17.0;33.0;136.0;8.0;76.0;135.0;190.0;278.0;395.0;27.0;98.0;28.0;96.0;25.0;31.0;18.0;48.0;83.0;9.0;60.0;320.0;16.0;43.0;316.0;253.0;425.0;173.0;150.0;96.0;69.0;32.0;204.0;11.…
2440548;5.0;10.0;4.0;1.0;3.0;1.0;0.0;5.0;7.0;1.0;5.0;0.0;11.0;1.0;0.0;2.0;1.0;0.0;1.0;0.0;0.0;0.0;0.0;3.0;0.0;0.0;4.0;0.0;0.0;2.0;0.0;3.0;2.0;1.0;11.0;0.0;3.0;0.0;1.0;2.0;0.0;2.0;0.0;0.0;0.0;0.0;0.0;2.0;4.0;8.0;3.0;0.0;0.0;2.0;0.0;0.0;0.0;0.0;4.0;0.0;0.0;0.0;1.0;0.0;0.0;0.0;1.0;0.0;1.0;2.0;0.0;0.0;0.0;2.0;0.0;0.0;2.0;0.0;2.0;0.0;0.0;4.0;0.0;0.0;3.0;1.0;0.0;0.0;1.0;0.0;0.0;0.0;0.0;0.0;0.0;3.0;0.0;…
1110462;8.0;6.0;5.0;1.0;2.0;4.0;3.0;0.0;0.0;0.0;3.0;7.0;0.0;5.0;0.0;10.0;6.0;5.0;0.0;1.0;1.0;6.0;0.0;4.0;0.0;0.0;0.0;3.0;1.0;1.0;9.0;4.0;12.0;11.0;7.0;5.0;2.0;0.0;6.0;5.0;0.0;12.0;6.0;3.0;0.0;1.0;11.0;8.0;2.0;5.0;0.0;0.0;0.0;0.0;0.0;7.0;4.0;0.0;0.0;0.0;0.0;0.0;0.0;1.0;1.0;2.0;0.0;0.0;0.0;0.0;1.0;0.0;0.0;0.0;0.0;19.0;0.0;1.0;3.0;0.0;0.0;0.0;0.0;0.0;0.0;2.0;0.0;1.0;0.0;0.0;0.0;2.0;0.0;0.0;0.0;4.0;0…
530612;4.0;0.0;23.0;4.0;5.0;0.0;2.0;3.0;1.0;5.0;2.0;0.0;10.0;6.0;3.0;1.0;18.0;2.0;4.0;2.0;4.0;12.0;6.0;2.0;0.0;0.0;1.0;7.0;0.0;0.0;6.0;3.0;30.0;9.0;29.0;12.0;23.0;5.0;0.0;4.0;0.0;0.0;0.0;19.0;0.0;2.0;1.0;1.0;0.0;5.0;0.0;12.0;1.0;14.0;2.0;12.0;8.0;1.0;3.0;0.0;0.0;0.0;0.0;0.0;1.0;1.0;1.0;0.0;2.0;3.0;0.0;0.0;5.0;0.0;0.0;12.0;1.0;6.0;0.0;0.0;0.0;0.0;0.0;0.0;0.0;3.0;4.0;0.0;0.0;0.0;0.0;3.0;0.0;0.0;0.0…
564487;16.0;0.0;3.0;2.0;0.0;7.0;8.0;23.0;3.0;0.0;0.0;6.0;0.0;7.0;0.0;0.0;2.0;1.0;0.0;0.0;3.0;1.0;2.0;10.0;284.0;0.0;5.0;4.0;47.0;9.0;20.0;3.0;85.0;632.0;8.0;6.0;27.0;0.0;4.0;33.0;9.0;3.0;0.0;1.0;0.0;0.0;0.0;0.0;13.0;57.0;4.0;4.0;0.0;19.0;1.0;3.0;2.0;0.0;14.0;112.0;22.0;17.0;130.0;9.0;46.0;16.0;88.0;32.0;40.0;1.0;36.0;69.0;14.0;3.0;3.0;160.0;3.0;18.0;3.0;23.0;0.0;25.0;117.0;1.0;1.0;1.0;0.0;7.0;0.0…
557002;0.0;1.0;0.0;0.0;1.0;3.0;83.0;0.0;0.0;0.0;0.0;0.0;0.0;0.0;0.0;3.0;0.0;0.0;0.0;0.0;0.0;0.0;0.0;0.0;0.0;0.0;0.0;1.0;0.0;0.0;0.0;30.0;0.0;0.0;0.0;3.0;0.0;0.0;0.0;0.0;0.0;2.0;0.0;1.0;0.0;0.0;0.0;6.0;6.0;3.0;0.0;5.0;4.0;0.0;0.0;25.0;8.0;0.0;0.0;0.0;0.0;0.0;0.0;0.0;0.0;0.0;0.0;0.0;0.0;0.0;0.0;0.0;0.0;0.0;0.0;0.0;0.0;0.0;0.0;0.0;0.0;0.0;0.0;0.0;0.0;0.0;2.0;0.0;0.0;3.0;0.0;0.0;0.0;0.0;0.0;0.0;0.0;0…
321621;0.0;1.0;0.0;0.0;2.0;2.0;0.0;0.0;235.0;1.0;39.0;0.0;0.0;0.0;0.0;1.0;0.0;0.0;0.0;0.0;0.0;0.0;0.0;0.0;0.0;0.0;0.0;0.0;2.0;0.0;0.0;0.0;0.0;0.0;0.0;0.0;0.0;0.0;0.0;0.0;0.0;0.0;0.0;4.0;0.0;0.0;0.0;0.0;0.0;0.0;18.0;0.0;0.0;0.0;0.0;0.0;0.0;0.0;0.0;0.0;0.0;0.0;0.0;0.0;0.0;0.0;0.0;0.0;0.0;0.0;0.0;0.0;0.0;0.0;0.0;0.0;0.0;0.0;0.0;0.0;0.0;0.0;1.0;0.0;0.0;139.0;6.0;0.0;0.0;0.0;0.0;0.0;0.0;0.0;0.0;0.0;0.…
876714;0.0;0.0;0.0;0.0;0.0;1.0;1.0;0.0;0.0;0.0;0.0;3.0;0.0;1.0;0.0;0.0;0.0;3.0;0.0;0.0;0.0;0.0;0.0;2.0;6.0;0.0;16.0;0.0;5.0;2.0;0.0;0.0;0.0;5.0;0.0;1.0;0.0;0.0;0.0;2.0;2.0;1.0;1.0;0.0;0.0;0.0;0.0;1.0;0.0;10.0;1.0;0.0;0.0;3.0;0.0;0.0;0.0;0.0;2.0;4.0;0.0;5.0;3.0;2.0;10.0;2.0;1.0;0.0;5.0;0.0;0.0;0.0;23.0;0.0;1.0;3.0;0.0;4.0;0.0;14.0;13.0;1.0;89.0;56.0;52.0;3.0;2.0;7.0;13.0;3.0;6.0;0.0;6.0;1.0;3.0;1.…
4443429;0.0;0.0;0.0;0.0;0.0;21.0;0.0;0.0;0.0;4.0;0.0;0.0;0.0;0.0;0.0;0.0;0.0;0.0;0.0;0.0;0.0;0.0;0.0;0.0;0.0;0.0;0.0;0.0;0.0;0.0;0.0;0.0;0.0;0.0;0.0;0.0;0.0;0.0;0.0;0.0;2.0;0.0;0.0;0.0;0.0;0.0;3.0;0.0;0.0;133.0;0.0;0.0;0.0;0.0;0.0;0.0;0.0;0.0;0.0;0.0;0.0;0.0;0.0;0.0;0.0;0.0;0.0;0.0;0.0;0.0;1.0;0.0;0.0;0.0;0.0;0.0;0.0;0.0;0.0;0.0;0.0;0.0;0.0;0.0;0.0;0.0;0.0;0.0;0.0;0.0;0.0;1.0;0.0;0.0;0.0;20.0;0.0…
532928;40.0;15.0;8.0;16.0;19.0;8.0;7.0;9.0;13.0;42.0;3.0;4.0;25.0;4.0;27.0;17.0;19.0;7.0;8.0;8.0;20.0;13.0;13.0;17.0;80.0;9.0;1.0;26.0;1.0;13.0;9.0;17.0;74.0;4.0;51.0;8.0;76.0;34.0;20.0;41.0;1.0;8.0;5.0;13.0;14.0;11.0;7.0;15.0;15.0;279.0;7.0;36.0;8.0;10.0;21.0;6.0;9.0;20.0;9.0;0.0;4.0;2.0;0.0;3.0;8.0;15.0;125.0;5.0;1.0;5.0;4.0;1.0;1.0;10.0;10.0;20.0;5.0;5.0;19.0;4.0;7.0;48.0;1.0;1.0;0.0;3.0;1.0;2…
155186;40.0;157.0;169.0;31.0;72.0;5.0;5.0;0.0;1.0;0.0;12.0;5.0;10.0;5.0;9.0;135.0;15.0;8.0;16.0;12.0;7.0;9.0;6.0;0.0;0.0;1.0;0.0;8.0;2.0;7.0;36.0;2.0;85.0;3.0;43.0;8.0;39.0;22.0;16.0;8.0;6.0;13.0;9.0;92.0;7.0;110.0;19.0;11.0;28.0;106.0;3.0;7.0;14.0;0.0;0.0;5.0;14.0;1.0;2.0;0.0;0.0;0.0;0.0;0.0;0.0;0.0;0.0;0.0;0.0;0.0;0.0;0.0;0.0;0.0;1.0;0.0;0.0;43.0;8.0;15.0;14.0;52.0;0.0;0.0;5.0;0.0;0.0;9.0;2.0;4…
4360322;0.0;1.0;1.0;0.0;0.0;0.0;0.0;3.0;0.0;3.0;1.0;100.0;0.0;4.0;3.0;12.0;13.0;1.0;2.0;0.0;1.0;2.0;1.0;0.0;0.0;0.0;1.0;1.0;2.0;0.0;15.0;2.0;5.0;2.0;2.0;2.0;12.0;0.0;0.0;0.0;0.0;0.0;2.0;0.0;0.0;0.0;3.0;0.0;0.0;16.0;1.0;0.0;0.0;3.0;0.0;0.0;0.0;0.0;0.0;0.0;3.0;0.0;0.0;2.0;1.0;0.0;4.0;0.0;0.0;1.0;0.0;0.0;0.0;0.0;1.0;0.0;1.0;1.0;0.0;0.0;0.0;0.0;0.0;0.0;0.0;0.0;0.0;0.0;0.0;3.0;0.0;0.0;0.0;0.0;2.0;4.0;…
580773;0.0;0.0;0.0;0.0;0.0;0.0;0.0;0.0;73.0;0.0;3.0;0.0;0.0;0.0;0.0;0.0;0.0;0.0;0.0;0.0;0.0;0.0;0.0;0.0;0.0;0.0;0.0;0.0;0.0;0.0;0.0;0.0;0.0;0.0;0.0;0.0;0.0;0.0;0.0;0.0;0.0;0.0;0.0;0.0;0.0;0.0;0.0;0.0;0.0;0.0;15.0;0.0;0.0;0.0;0.0;0.0;0.0;0.0;0.0;0.0;0.0;0.0;0.0;0.0;0.0;0.0;0.0;0.0;0.0;0.0;0.0;0.0;0.0;0.0;0.0;0.0;0.0;0.0;0.0;0.0;0.0;0.0;0.0;0.0;0.0;14.0;0.0;0.0;0.0;0.0;0.0;0.0;0.0;0.0;0.0;0.0;0.0;0…
279948;0.0;0.0;1.0;0.0;0.0;2.0;2.0;0.0;3.0;2.0;1.0;18.0;0.0;0.0;1.0;0.0;0.0;0.0;0.0;0.0;0.0;0.0;0.0;1.0;1.0;0.0;0.0;0.0;1.0;1.0;2.0;0.0;1.0;0.0;1.0;0.0;1.0;0.0;2.0;1.0;1.0;1.0;0.0;0.0;1.0;0.0;0.0;0.0;0.0;7.0;0.0;3.0;0.0;1.0;0.0;0.0;0.0;1.0;1.0;1.0;1.0;1.0;0.0;0.0;0.0;0.0;1.0;0.0;0.0;0.0;0.0;1.0;4.0;0.0;0.0;2.0;1.0;2.0;0.0;7.0;5.0;2.0;37.0;32.0;19.0;3.0;0.0;6.0;7.0;0.0;3.0;0.0;5.0;1.0;0.0;3.0;0.0;…
625362;6.0;1.0;5.0;1.0;0.0;9.0;14.0;3.0;0.0;1.0;4.0;1.0;0.0;0.0;12.0;31.0;19.0;15.0;0.0;0.0;0.0;10.0;0.0;0.0;11.0;0.0;6.0;19.0;10.0;69.0;44.0;3.0;1.0;4.0;0.0;0.0;0.0;19.0;25.0;5.0;75.0;12.0;6.0;4.0;7.0;5.0;1.0;0.0;6.0;10.0;0.0;30.0;7.0;0.0;2.0;5.0;3.0;7.0;0.0;0.0;1.0;8.0;0.0;3.0;34.0;9.0;12.0;0.0;1.0;0.0;0.0;0.0;0.0;3.0;5.0;0.0;0.0;9.0;0.0;1.0;6.0;13.0;1.0;0.0;10.0;1.0;0.0;6.0;4.0;1.0;0.0;0.0;0.0…
160200;37.0;0.0;0.0;0.0;0.0;0.0;0.0;33.0;0.0;0.0;0.0;0.0;2.0;1.0;0.0;0.0;1.0;0.0;2.0;0.0;0.0;2.0;1.0;7.0;6.0;0.0;15.0;0.0;0.0;0.0;0.0;0.0;10.0;1.0;3.0;0.0;10.0;0.0;0.0;14.0;0.0;0.0;0.0;0.0;0.0;0.0;0.0;0.0;1.0;0.0;0.0;0.0;0.0;4.0;0.0;0.0;0.0;0.0;0.0;0.0;0.0;0.0;0.0;0.0;5.0;39.0;0.0;1.0;6.0;0.0;0.0;1.0;6.0;5.0;0.0;10.0;0.0;0.0;0.0;0.0;0.0;0.0;0.0;0.0;0.0;0.0;2.0;0.0;0.0;1.0;0.0;0.0;0.0;0.0;9.0;3.0;…
101054;4.0;3.0;10.0;2.0;1.0;2.0;1.0;0.0;8.0;0.0;2.0;3.0;0.0;0.0;0.0;0.0;0.0;0.0;0.0;0.0;0.0;0.0;0.0;0.0;0.0;0.0;0.0;1.0;0.0;0.0;0.0;0.0;1.0;1.0;0.0;0.0;0.0;5.0;0.0;1.0;0.0;1.0;0.0;4.0;1.0;1.0;8.0;7.0;10.0;49.0;2.0;0.0;0.0;0.0;0.0;0.0;0.0;0.0;0.0;0.0;0.0;0.0;0.0;0.0;0.0;0.0;0.0;0.0;0.0;1.0;0.0;0.0;0.0;0.0;0.0;0.0;0.0;0.0;0.0;0.0;0.0;0.0;0.0;0.0;0.0;0.0;0.0;0.0;0.0;0.0;0.0;1.0;0.0;0.0;8.0;2.0;1.0;0…
51154;1764.0;637.0;1452.0;3558.0;1941.0;43.0;1854.0;4.0;16.0;0.0;278.0;2734.0;27.0;148.0;16.0;221.0;305.0;123.0;106.0;59.0;15.0;19.0;36.0;10.0;7.0;3.0;2.0;1155.0;234.0;24.0;129.0;10.0;5674.0;98.0;32.0;11.0;55.0;799.0;378.0;1471.0;18.0;90.0;63.0;2371.0;222.0;636.0;761.0;229.0;326.0;3024.0;559.0;113.0;175.0;2.0;3.0;453.0;145.0;11.0;21.0;0.0;0.0;0.0;1.0;0.0;11.0;4.0;7.0;2.0;21.0;1.0;6.0;2.0;17.0;8.0…
148456;0.0;2.0;4.0;0.0;0.0;0.0;0.0;12.0;2.0;108.0;0.0;0.0;0.0;0.0;2.0;7.0;0.0;0.0;0.0;0.0;0.0;1.0;0.0;0.0;0.0;0.0;3.0;0.0;0.0;0.0;0.0;8.0;0.0;1.0;0.0;4.0;0.0;0.0;0.0;2.0;1.0;0.0;0.0;0.0;1.0;0.0;0.0;0.0;0.0;0.0;0.0;0.0;0.0;2.0;1.0;11.0;0.0;0.0;2.0;0.0;0.0;0.0;0.0;0.0;0.0;0.0;0.0;0.0;0.0;0.0;0.0;0.0;0.0;0.0;0.0;0.0;0.0;4.0;0.0;0.0;0.0;0.0;0.0;0.0;0.0;0.0;0.0;0.0;0.0;0.0;0.0;0.0;0.0;0.0;1.0;0.0;2.0;…
791566;64.0;20.0;7.0;9.0;26.0;20.0;10.0;14.0;56.0;696.0;14.0;9.0;0.0;3.0;15.0;9.0;20.0;22.0;3.0;3.0;7.0;12.0;4.0;45.0;18.0;2.0;12.0;10.0;72.0;5.0;25.0;26.0;82.0;97.0;21.0;7.0;26.0;13.0;9.0;33.0;2.0;17.0;14.0;14.0;2.0;17.0;13.0;9.0;9.0;27.0;3.0;18.0;4.0;22.0;5.0;19.0;13.0;5.0;10.0;0.0;3.0;5.0;1.0;3.0;23.0;17.0;10.0;4.0;21.0;2.0;2.0;6.0;10.0;2.0;10.0;5.0;6.0;0.0;0.0;4.0;4.0;2.0;124.0;25.0;3.0;15.0;…
4455516;0.0;0.0;0.0;0.0;0.0;0.0;0.0;0.0;0.0;0.0;0.0;0.0;0.0;0.0;0.0;0.0;0.0;0.0;0.0;0.0;0.0;0.0;0.0;0.0;0.0;0.0;0.0;0.0;0.0;0.0;0.0;0.0;0.0;0.0;0.0;0.0;0.0;0.0;0.0;0.0;0.0;0.0;0.0;0.0;0.0;0.0;0.0;0.0;0.0;0.0;0.0;0.0;0.0;0.0;0.0;0.0;0.0;0.0;0.0;0.0;0.0;0.0;0.0;0.0;0.0;0.0;0.0;0.0;0.0;0.0;0.0;0.0;0.0;0.0;0.0;0.0;0.0;0.0;2.0;0.0;0.0;6.0;0.0;0.0;0.0;0.0;0.0;0.0;0.0;0.0;0.0;0.0;0.0;0.0;0.0;0.0;0.0;0.0…
4460355;14.0;19.0;18.0;2.0;6.0;2.0;2.0;0.0;7.0;13.0;0.0;3.0;1.0;3.0;6.0;28.0;1.0;4.0;1.0;2.0;15.0;1.0;21.0;14.0;1.0;4.0;1.0;1.0;12.0;7.0;5.0;6.0;8.0;4.0;14.0;6.0;5.0;3.0;3.0;2.0;2.0;3.0;4.0;26.0;2.0;9.0;12.0;0.0;3.0;13.0;1.0;0.0;2.0;56.0;2.0;2.0;0.0;4.0;1.0;2.0;4.0;5.0;4.0;3.0;0.0;0.0;0.0;3.0;0.0;5.0;7.0;2.0;2.0;0.0;1.0;0.0;0.0;2.0;0.0;2.0;1.0;24.0;1.0;4.0;2.0;0.0;0.0;3.0;0.0;0.0;0.0;6.0;1.0;1.0;…
812851;1.0;0.0;0.0;1.0;0.0;1.0;1.0;0.0;6.0;0.0;0.0;24.0;0.0;2.0;0.0;0.0;0.0;0.0;0.0;0.0;0.0;0.0;0.0;0.0;2.0;0.0;4.0;0.0;0.0;0.0;0.0;0.0;0.0;0.0;0.0;0.0;1.0;0.0;1.0;0.0;4.0;2.0;0.0;0.0;0.0;2.0;0.0;0.0;0.0;11.0;0.0;0.0;0.0;0.0;0.0;0.0;0.0;0.0;1.0;0.0;0.0;0.0;1.0;0.0;0.0;5.0;1.0;0.0;0.0;0.0;1.0;0.0;4.0;1.0;0.0;2.0;0.0;8.0;1.0;15.0;1.0;1.0;29.0;15.0;13.0;3.0;1.0;5.0;6.0;4.0;2.0;2.0;0.0;0.0;2.0;0.0;0.…
1952751;4.0;4.0;0.0;0.0;0.0;0.0;0.0;2.0;0.0;0.0;6.0;3.0;7.0;0.0;4.0;15.0;1.0;0.0;0.0;2.0;7.0;1.0;0.0;0.0;1.0;0.0;0.0;7.0;1.0;4.0;2.0;0.0;1.0;20.0;13.0;0.0;12.0;3.0;1.0;2.0;0.0;0.0;0.0;1.0;0.0;0.0;0.0;0.0;0.0;0.0;0.0;0.0;0.0;2.0;0.0;0.0;0.0;0.0;2.0;0.0;0.0;0.0;0.0;0.0;0.0;1.0;3.0;0.0;0.0;1.0;0.0;0.0;0.0;0.0;0.0;3.0;0.0;15.0;3.0;2.0;1.0;12.0;1.0;0.0;0.0;2.0;2.0;0.0;0.0;1.0;0.0;0.0;0.0;0.0;0.0;0.0;3…
4345462;13.0;21.0;67.0;9.0;46.0;3.0;4.0;6.0;6.0;7.0;3.0;0.0;5.0;2.0;9.0;20.0;2.0;2.0;0.0;2.0;2.0;0.0;1.0;0.0;2.0;0.0;1.0;25.0;0.0;9.0;4.0;3.0;5.0;3.0;0.0;0.0;0.0;7.0;1.0;10.0;4.0;5.0;1.0;37.0;3.0;7.0;7.0;5.0;5.0;35.0;5.0;7.0;0.0;1.0;0.0;4.0;0.0;0.0;0.0;0.0;1.0;0.0;1.0;1.0;2.0;2.0;3.0;0.0;0.0;1.0;0.0;0.0;0.0;3.0;2.0;3.0;0.0;0.0;1.0;0.0;2.0;5.0;0.0;0.0;2.0;0.0;0.0;0.0;0.0;0.0;0.0;0.0;0.0;0.0;1.0;0.…
4347727;2.0;0.0;2.0;42.0;11.0;1.0;2.0;0.0;0.0;0.0;0.0;6.0;2.0;0.0;0.0;1.0;2.0;1.0;1.0;0.0;2.0;0.0;1.0;0.0;2.0;0.0;1.0;7.0;1.0;0.0;0.0;13.0;5.0;6.0;1.0;0.0;2.0;5.0;3.0;4.0;0.0;0.0;2.0;1.0;4.0;0.0;2.0;1.0;1.0;9.0;0.0;6.0;0.0;0.0;0.0;0.0;2.0;0.0;1.0;0.0;0.0;0.0;0.0;0.0;0.0;0.0;0.0;0.0;0.0;0.0;0.0;0.0;5.0;1.0;0.0;29.0;0.0;0.0;0.0;0.0;0.0;0.0;0.0;3.0;0.0;2.0;0.0;0.0;0.0;0.0;2.0;0.0;0.0;0.0;158.0;28.0;…
419180;0.0;5.0;3.0;1.0;1.0;0.0;0.0;0.0;0.0;1.0;0.0;0.0;5.0;2.0;1.0;0.0;0.0;1.0;1.0;2.0;6.0;1.0;6.0;13.0;2.0;0.0;0.0;2.0;1.0;0.0;2.0;0.0;10.0;22.0;17.0;2.0;28.0;0.0;0.0;0.0;0.0;2.0;1.0;1.0;0.0;1.0;0.0;0.0;1.0;3.0;0.0;0.0;0.0;10.0;1.0;0.0;0.0;0.0;0.0;0.0;0.0;0.0;0.0;0.0;0.0;0.0;2.0;0.0;2.0;0.0;0.0;1.0;0.0;0.0;0.0;0.0;2.0;0.0;0.0;0.0;0.0;1.0;0.0;0.0;0.0;5.0;0.0;0.0;0.0;0.0;0.0;0.0;0.0;0.0;0.0;0.0;0.…
663562;14.0;16.0;29.0;8.0;51.0;13.0;26.0;305.0;11.0;33.0;86.0;0.0;0.0;0.0;11.0;14.0;24.0;16.0;3.0;1.0;5.0;2.0;3.0;24.0;33.0;3.0;57.0;2.0;9.0;11.0;18.0;63.0;2.0;6.0;32.0;19.0;30.0;2.0;5.0;13.0;5.0;3.0;7.0;28.0;10.0;9.0;2.0;32.0;40.0;56.0;3.0;139.0;34.0;1.0;1.0;9.0;5.0;1.0;18.0;0.0;80.0;97.0;1.0;137.0;396.0;39.0;19.0;4.0;0.0;3.0;5.0;2.0;66.0;53.0;55.0;110.0;35.0;0.0;0.0;3.0;0.0;5.0;0.0;3.0;1.0;24.0…
317507;0.0;0.0;11.0;36.0;1.0;43.0;24.0;8.0;75.0;86.0;0.0;0.0;0.0;17.0;0.0;2.0;71.0;7.0;3.0;0.0;0.0;0.0;0.0;0.0;4.0;0.0;2.0;492.0;7.0;0.0;2.0;0.0;48.0;63.0;0.0;0.0;0.0;0.0;0.0;0.0;0.0;0.0;1.0;3.0;0.0;24.0;24.0;63.0;45.0;75.0;0.0;5.0;2.0;0.0;0.0;1.0;7.0;0.0;0.0;0.0;0.0;2.0;0.0;3.0;14.0;4.0;0.0;0.0;2.0;0.0;0.0;0.0;2.0;0.0;0.0;36.0;0.0;0.0;0.0;0.0;0.0;0.0;0.0;0.0;0.0;0.0;0.0;0.0;0.0;0.0;1.0;0.0;0.0;0…
551999;0.0;0.0;29.0;9.0;12.0;6.0;3.0;1.0;0.0;0.0;0.0;0.0;0.0;1.0;0.0;9.0;18.0;27.0;2.0;0.0;3.0;3.0;0.0;0.0;0.0;0.0;0.0;0.0;0.0;0.0;26.0;3.0;3.0;5.0;0.0;10.0;1.0;0.0;0.0;0.0;0.0;0.0;0.0;11.0;0.0;0.0;2.0;1.0;0.0;0.0;0.0;0.0;0.0;0.0;0.0;10.0;0.0;0.0;0.0;0.0;0.0;0.0;0.0;0.0;0.0;0.0;0.0;0.0;0.0;0.0;0.0;0.0;0.0;0.0;0.0;0.0;0.0;0.0;0.0;1.0;0.0;0.0;0.0;0.0;0.0;0.0;3.0;0.0;0.0;0.0;0.0;0.0;0.0;0.0;0.0;5.0;…
569210;0.0;4.0;0.0;0.0;3.0;1.0;0.0;0.0;112.0;3.0;9.0;0.0;0.0;0.0;0.0;0.0;0.0;0.0;0.0;0.0;0.0;0.0;0.0;0.0;0.0;0.0;0.0;0.0;1.0;0.0;0.0;0.0;0.0;0.0;0.0;0.0;2.0;0.0;0.0;0.0;0.0;0.0;0.0;3.0;0.0;0.0;0.0;0.0;0.0;0.0;4.0;0.0;0.0;0.0;0.0;0.0;0.0;0.0;0.0;0.0;0.0;0.0;0.0;0.0;0.0;0.0;0.0;0.0;0.0;0.0;0.0;0.0;0.0;0.0;0.0;0.0;0.0;0.0;0.0;0.0;0.0;0.0;1.0;0.0;0.0;72.0;7.0;0.0;0.0;0.0;0.0;0.0;0.0;0.0;0.0;0.0;0.0;0…
584083;0.0;2.0;0.0;0.0;1.0;0.0;0.0;0.0;41.0;0.0;4.0;0.0;0.0;0.0;0.0;0.0;0.0;0.0;0.0;0.0;0.0;0.0;0.0;0.0;0.0;0.0;0.0;2.0;0.0;0.0;0.0;0.0;0.0;0.0;0.0;0.0;0.0;0.0;0.0;0.0;0.0;0.0;0.0;0.0;0.0;0.0;0.0;0.0;0.0;0.0;1.0;0.0;0.0;0.0;0.0;0.0;0.0;0.0;0.0;0.0;0.0;0.0;0.0;0.0;0.0;0.0;0.0;0.0;0.0;0.0;0.0;0.0;0.0;0.0;0.0;0.0;0.0;0.0;0.0;0.0;0.0;0.0;0.0;0.0;0.0;23.0;4.0;0.0;0.0;0.0;0.0;0.0;0.0;0.0;0.0;0.0;0.0;0.…
353491;9.0;0.0;3.0;0.0;1.0;6.0;2.0;2.0;7.0;1.0;5.0;0.0;7.0;1.0;2.0;1.0;0.0;1.0;1.0;3.0;1.0;1.0;1.0;9.0;28.0;0.0;0.0;4.0;3.0;9.0;2.0;1.0;22.0;4.0;11.0;1.0;9.0;10.0;0.0;10.0;0.0;2.0;1.0;3.0;5.0;2.0;2.0;4.0;3.0;42.0;0.0;4.0;0.0;1.0;2.0;0.0;0.0;4.0;2.0;0.0;0.0;0.0;0.0;2.0;1.0;4.0;32.0;1.0;0.0;0.0;2.0;0.0;0.0;0.0;2.0;5.0;0.0;0.0;2.0;1.0;7.0;15.0;1.0;0.0;0.0;1.0;2.0;0.0;2.0;1.0;1.0;0.0;2.0;0.0;0.0;3.0;…
540746;2.0;2.0;11.0;0.0;6.0;1.0;3.0;0.0;2.0;1.0;2.0;1.0;0.0;0.0;1.0;4.0;1.0;4.0;0.0;0.0;0.0;0.0;0.0;2.0;0.0;1.0;2.0;0.0;0.0;0.0;6.0;0.0;0.0;0.0;0.0;0.0;8.0;0.0;0.0;2.0;0.0;0.0;5.0;11.0;0.0;10.0;0.0;3.0;4.0;8.0;0.0;0.0;1.0;4.0;2.0;2.0;0.0;0.0;0.0;0.0;0.0;3.0;0.0;1.0;2.0;0.0;0.0;0.0;0.0;1.0;0.0;0.0;0.0;0.0;0.0;0.0;0.0;5.0;0.0;0.0;0.0;0.0;2.0;3.0;0.0;6.0;3.0;0.0;1.0;2.0;1.0;0.0;0.0;0.0;0.0;1.0;0.0;0…
230687;41.0;147.0;61.0;45.0;21.0;20.0;62.0;301.0;392.0;79.0;23.0;94.0;191.0;43.0;173.0;366.0;176.0;152.0;64.0;31.0;27.0;15.0;26.0;119.0;260.0;84.0;109.0;235.0;72.0;154.0;243.0;69.0;163.0;98.0;265.0;44.0;208.0;29.0;47.0;86.0;62.0;87.0;23.0;60.0;25.0;6.0;25.0;37.0;83.0;306.0;10.0;3.0;1.0;139.0;87.0;14.0;13.0;45.0;247.0;101.0;87.0;26.0;86.0;103.0;162.0;158.0;655.0;107.0;54.0;64.0;39.0;11.0;70.0;47.0…
662742;2.0;27.0;1.0;7.0;25.0;75.0;85.0;1.0;0.0;0.0;0.0;1.0;0.0;3.0;2.0;8.0;1.0;117.0;0.0;0.0;0.0;0.0;0.0;0.0;0.0;0.0;0.0;6.0;2.0;0.0;22.0;0.0;0.0;2.0;4.0;4.0;14.0;0.0;0.0;9.0;113.0;361.0;217.0;19.0;13.0;26.0;60.0;88.0;84.0;106.0;2.0;83.0;7.0;0.0;0.0;42.0;3.0;0.0;0.0;0.0;0.0;0.0;1.0;0.0;0.0;0.0;0.0;0.0;0.0;0.0;0.0;0.0;0.0;1.0;1.0;0.0;0.0;22.0;0.0;28.0;0.0;25.0;0.0;1.0;0.0;10.0;27.0;10.0;0.0;57.0;3…
792574;50.0;0.0;1.0;6.0;0.0;2.0;0.0;1.0;3.0;2.0;3.0;0.0;1.0;64.0;2.0;0.0;31.0;27.0;7.0;7.0;0.0;3.0;2.0;484.0;13.0;78.0;37.0;0.0;0.0;0.0;5.0;8.0;135.0;0.0;0.0;15.0;2.0;5.0;1.0;26.0;0.0;0.0;0.0;0.0;0.0;0.0;0.0;5.0;0.0;3.0;1.0;0.0;0.0;166.0;60.0;0.0;0.0;43.0;51.0;2.0;1.0;1.0;0.0;4.0;5.0;5.0;27.0;10.0;7.0;48.0;113.0;67.0;39.0;41.0;82.0;0.0;13.0;3.0;0.0;0.0;0.0;0.0;0.0;2.0;0.0;4.0;0.0;0.0;0.0;0.0;0.0;…
319272;27.0;13.0;28.0;34.0;22.0;75.0;31.0;0.0;0.0;0.0;0.0;0.0;0.0;1.0;0.0;0.0;0.0;0.0;0.0;0.0;0.0;0.0;0.0;0.0;0.0;0.0;0.0;4.0;0.0;0.0;0.0;0.0;0.0;3.0;2.0;0.0;0.0;16.0;27.0;13.0;0.0;22.0;56.0;25.0;26.0;23.0;31.0;82.0;82.0;51.0;11.0;39.0;12.0;0.0;0.0;14.0;9.0;0.0;0.0;0.0;0.0;0.0;0.0;0.0;0.0;0.0;0.0;0.0;0.0;0.0;0.0;0.0;0.0;0.0;0.0;0.0;0.0;0.0;0.0;0.0;0.0;0.0;0.0;0.0;0.0;0.0;0.0;0.0;0.0;0.0;0.0;0.0;0…
253292;0.0;0.0;0.0;0.0;0.0;0.0;3.0;8.0;6.0;6.0;2.0;19.0;0.0;1.0;0.0;23.0;7.0;1.0;0.0;0.0;1.0;1.0;0.0;4.0;1.0;0.0;0.0;2.0;3.0;0.0;5.0;0.0;0.0;9.0;2.0;0.0;12.0;0.0;0.0;0.0;0.0;0.0;0.0;0.0;3.0;0.0;0.0;5.0;0.0;3.0;1.0;0.0;0.0;0.0;0.0;10.0;0.0;1.0;3.0;0.0;0.0;39.0;0.0;11.0;10.0;0.0;0.0;0.0;0.0;0.0;0.0;0.0;4.0;2.0;2.0;56.0;2.0;0.0;0.0;0.0;0.0;0.0;0.0;0.0;0.0;30.0;3.0;6.0;0.0;5.0;2.0;0.0;7.0;17.0;0.0;0.…
737337;2.0;1.0;0.0;0.0;0.0;35.0;17.0;0.0;0.0;0.0;0.0;1.0;0.0;0.0;0.0;0.0;0.0;0.0;0.0;0.0;0.0;0.0;0.0;0.0;0.0;0.0;0.0;0.0;0.0;0.0;0.0;0.0;0.0;0.0;0.0;0.0;0.0;0.0;3.0;10.0;0.0;8.0;9.0;0.0;2.0;1.0;1.0;34.0;19.0;14.0;0.0;13.0;15.0;0.0;0.0;17.0;6.0;0.0;0.0;0.0;0.0;0.0;0.0;0.0;0.0;0.0;0.0;0.0;0.0;0.0;0.0;0.0;0.0;0.0;0.0;0.0;0.0;0.0;0.0;0.0;0.0;0.0;0.0;0.0;0.0;0.0;0.0;0.0;0.0;0.0;0.0;0.0;0.0;0.0;0.0;0.0…
2217346;9.0;1.0;0.0;1.0;1.0;2.0;0.0;2.0;250.0;279.0;0.0;29.0;1.0;64.0;27.0;17.0;62.0;45.0;3.0;2.0;1.0;8.0;1.0;92.0;4.0;25.0;0.0;30.0;0.0;69.0;33.0;2.0;120.0;2.0;50.0;23.0;21.0;2.0;0.0;3.0;0.0;0.0;0.0;0.0;2.0;3.0;3.0;0.0;8.0;22.0;2.0;0.0;0.0;49.0;13.0;0.0;0.0;1.0;4.0;0.0;0.0;0.0;0.0;17.0;6.0;2.0;17.0;5.0;0.0;5.0;21.0;8.0;3.0;5.0;9.0;15.0;1.0;1.0;0.0;0.0;0.0;0.0;1.0;0.0;0.0;0.0;0.0;0.0;0.0;0.0;0.0;…
708851;840.0;0.0;1.0;2.0;3.0;6.0;3.0;11.0;6.0;3.0;20.0;1.0;56.0;1.0;59.0;28.0;1.0;29.0;6.0;2.0;66.0;19.0;64.0;1.0;1.0;2.0;0.0;83.0;0.0;2.0;96.0;4.0;1745.0;2.0;41.0;10.0;53.0;396.0;74.0;1021.0;0.0;1.0;9.0;3.0;5.0;1.0;7.0;8.0;34.0;374.0;17.0;94.0;17.0;14.0;14.0;6.0;19.0;3.0;3.0;0.0;0.0;0.0;0.0;0.0;0.0;4.0;2.0;1.0;0.0;3.0;0.0;0.0;0.0;1.0;1.0;2.0;0.0;235.0;2.0;1.0;8.0;425.0;0.0;0.0;0.0;3.0;1.0;0.0;0.…
776787;12.0;6.0;3.0;1.0;5.0;2.0;3.0;0.0;0.0;4.0;9.0;0.0;21.0;1.0;12.0;0.0;3.0;1.0;2.0;2.0;27.0;0.0;30.0;12.0;1.0;3.0;0.0;3.0;3.0;5.0;1.0;0.0;37.0;5.0;44.0;0.0;42.0;5.0;6.0;4.0;2.0;7.0;2.0;2.0;5.0;3.0;2.0;0.0;1.0;11.0;1.0;2.0;0.0;48.0;23.0;0.0;2.0;18.0;3.0;1.0;0.0;0.0;2.0;0.0;0.0;0.0;1.0;0.0;2.0;2.0;2.0;1.0;3.0;0.0;1.0;1.0;0.0;2.0;2.0;2.0;4.0;11.0;5.0;3.0;3.0;1.0;3.0;0.0;1.0;1.0;1.0;0.0;2.0;1.0;5.…
591464;0.0;6.0;0.0;0.0;3.0;0.0;0.0;0.0;276.0;5.0;20.0;0.0;0.0;0.0;0.0;0.0;0.0;0.0;2.0;0.0;0.0;0.0;0.0;0.0;0.0;0.0;0.0;0.0;0.0;0.0;0.0;0.0;0.0;3.0;0.0;0.0;3.0;0.0;0.0;0.0;0.0;0.0;0.0;7.0;0.0;0.0;0.0;0.0;0.0;0.0;5.0;0.0;0.0;0.0;0.0;0.0;0.0;0.0;0.0;0.0;0.0;0.0;0.0;0.0;0.0;0.0;0.0;0.0;0.0;0.0;0.0;0.0;0.0;0.0;0.0;0.0;0.0;0.0;0.0;0.0;0.0;0.0;5.0;0.0;0.0;145.0;6.0;0.0;0.0;0.0;0.0;0.0;0.0;0.0;0.0;0.0;0.0…
4353943;0.0;0.0;0.0;0.0;0.0;0.0;0.0;0.0;0.0;0.0;0.0;0.0;7.0;0.0;3.0;0.0;0.0;0.0;0.0;3.0;6.0;0.0;1.0;13.0;7.0;0.0;0.0;0.0;0.0;0.0;5.0;0.0;10.0;23.0;13.0;0.0;37.0;0.0;2.0;0.0;0.0;0.0;3.0;0.0;0.0;0.0;0.0;0.0;0.0;0.0;0.0;0.0;0.0;12.0;0.0;0.0;0.0;0.0;0.0;0.0;0.0;0.0;0.0;0.0;1.0;9.0;5.0;2.0;6.0;0.0;0.0;0.0;0.0;2.0;1.0;0.0;0.0;0.0;0.0;0.0;0.0;0.0;0.0;0.0;0.0;0.0;0.0;0.0;0.0;0.0;0.0;0.0;0.0;0.0;0.0;0.0;0…
889025;0.0;1.0;0.0;7.0;1.0;1.0;8.0;1.0;20.0;0.0;2.0;11.0;4.0;0.0;4.0;0.0;3.0;4.0;0.0;2.0;0.0;1.0;0.0;6.0;0.0;6.0;0.0;2.0;14.0;1.0;7.0;2.0;0.0;39.0;0.0;0.0;1.0;8.0;1.0;0.0;2.0;1.0;3.0;2.0;3.0;1.0;1.0;1.0;0.0;4.0;7.0;22.0;5.0;1.0;1.0;0.0;0.0;1.0;0.0;5.0;3.0;0.0;2.0;0.0;0.0;0.0;2.0;0.0;2.0;2.0;2.0;2.0;1.0;2.0;0.0;8.0;0.0;3.0;8.0;1.0;6.0;3.0;6.0;0.0;0.0;0.0;0.0;1.0;0.0;2.0;3.0;0.0;1.0;0.0;23.0;10.0;1…
307622;16.0;66.0;73.0;4.0;124.0;0.0;0.0;25.0;27.0;28.0;14.0;3.0;17.0;0.0;21.0;96.0;15.0;8.0;1.0;5.0;24.0;1.0;28.0;18.0;4.0;31.0;7.0;2.0;2.0;26.0;12.0;28.0;0.0;0.0;6.0;16.0;13.0;15.0;3.0;36.0;0.0;0.0;4.0;27.0;0.0;0.0;3.0;2.0;0.0;9.0;0.0;2.0;2.0;104.0;4.0;1.0;2.0;16.0;6.0;3.0;17.0;42.0;10.0;2.0;8.0;0.0;10.0;2.0;1.0;10.0;5.0;5.0;0.0;0.0;0.0;0.0;1.0;32.0;0.0;1.0;58.0;36.0;4.0;1.0;6.0;0.0;1.0;8.0;3.0;…
85393;56.0;9.0;0.0;20.0;20.0;92.0;112.0;28.0;0.0;10.0;0.0;14.0;2.0;36.0;12.0;64.0;220.0;122.0;4.0;8.0;11.0;65.0;6.0;8.0;6.0;1.0;2.0;9.0;0.0;6.0;121.0;167.0;4.0;2.0;15.0;231.0;22.0;13.0;3.0;44.0;2.0;0.0;135.0;19.0;0.0;30.0;37.0;169.0;108.0;118.0;4.0;282.0;56.0;8.0;7.0;80.0;33.0;4.0;20.0;1.0;3.0;13.0;1.0;58.0;97.0;17.0;0.0;1.0;2.0;1.0;0.0;0.0;2.0;0.0;3.0;33.0;5.0;0.0;0.0;0.0;0.0;0.0;0.0;3.0;2.0;4.0…
703741;0.0;0.0;0.0;0.0;0.0;0.0;0.0;0.0;3.0;0.0;0.0;0.0;0.0;0.0;0.0;0.0;0.0;0.0;0.0;1.0;0.0;0.0;0.0;0.0;29.0;0.0;0.0;0.0;0.0;0.0;0.0;0.0;0.0;0.0;0.0;2.0;0.0;0.0;0.0;0.0;0.0;0.0;0.0;0.0;0.0;0.0;0.0;0.0;0.0;0.0;520.0;0.0;0.0;0.0;0.0;1.0;0.0;0.0;0.0;0.0;0.0;0.0;0.0;0.0;0.0;0.0;25.0;1.0;0.0;0.0;0.0;2.0;0.0;0.0;0.0;0.0;0.0;0.0;0.0;0.0;0.0;0.0;0.0;0.0;0.0;0.0;0.0;0.0;0.0;0.0;0.0;0.0;0.0;0.0;0.0;0.0;0.0;…
4415092;2.0;204.0;214.0;206.0;224.0;7.0;9.0;0.0;0.0;0.0;0.0;0.0;0.0;0.0;0.0;0.0;0.0;0.0;0.0;0.0;0.0;0.0;0.0;0.0;0.0;0.0;0.0;0.0;0.0;0.0;0.0;0.0;0.0;0.0;0.0;0.0;0.0;0.0;0.0;1.0;0.0;1.0;6.0;198.0;4.0;0.0;0.0;2.0;2.0;6.0;0.0;8.0;7.0;0.0;0.0;3.0;2.0;0.0;0.0;0.0;0.0;0.0;0.0;0.0;0.0;0.0;0.0;0.0;0.0;0.0;0.0;0.0;0.0;0.0;0.0;0.0;0.0;0.0;0.0;0.0;0.0;0.0;0.0;0.0;0.0;0.0;0.0;0.0;0.0;0.0;0.0;0.0;0.0;0.0;0.0;0…
514940;2.0;0.0;0.0;0.0;0.0;1.0;0.0;2.0;33.0;0.0;0.0;5.0;0.0;0.0;0.0;0.0;2.0;0.0;0.0;0.0;1.0;0.0;0.0;13.0;0.0;2.0;0.0;30.0;1.0;0.0;0.0;0.0;4.0;8.0;0.0;0.0;39.0;0.0;0.0;0.0;0.0;0.0;0.0;0.0;1.0;0.0;0.0;0.0;0.0;3.0;1.0;0.0;0.0;0.0;0.0;0.0;0.0;0.0;0.0;0.0;0.0;0.0;0.0;0.0;2.0;1.0;1.0;0.0;0.0;0.0;0.0;0.0;0.0;0.0;0.0;0.0;0.0;0.0;0.0;0.0;0.0;0.0;22.0;0.0;0.0;0.0;0.0;1.0;0.0;6.0;0.0;0.0;0.0;0.0;1.0;33.0;0.…
708680;0.0;6.0;0.0;0.0;2.0;0.0;0.0;21.0;52.0;3.0;8.0;0.0;0.0;0.0;2.0;0.0;5.0;0.0;0.0;1.0;0.0;0.0;2.0;10.0;1.0;0.0;0.0;33.0;1.0;0.0;0.0;0.0;21.0;23.0;1.0;0.0;32.0;0.0;0.0;4.0;0.0;0.0;0.0;1.0;2.0;0.0;0.0;0.0;0.0;3.0;7.0;0.0;0.0;0.0;0.0;0.0;0.0;0.0;0.0;0.0;0.0;0.0;0.0;1.0;2.0;0.0;0.0;0.0;0.0;0.0;0.0;0.0;0.0;0.0;0.0;0.0;0.0;0.0;0.0;0.0;0.0;15.0;0.0;0.0;0.0;20.0;0.0;0.0;0.0;13.0;0.0;0.0;0.0;0.0;1.0;23…
976338;2.0;0.0;0.0;0.0;0.0;0.0;0.0;0.0;1.0;9.0;0.0;0.0;0.0;0.0;0.0;0.0;0.0;2.0;0.0;1.0;0.0;0.0;0.0;29.0;4.0;0.0;0.0;0.0;1.0;0.0;0.0;0.0;0.0;6.0;9.0;0.0;9.0;0.0;1.0;1.0;21.0;0.0;0.0;0.0;2.0;0.0;1.0;0.0;0.0;8.0;0.0;0.0;0.0;2.0;0.0;0.0;0.0;0.0;11.0;148.0;5.0;9.0;202.0;4.0;6.0;1.0;6.0;0.0;1.0;0.0;0.0;0.0;1.0;2.0;1.0;5.0;10.0;1.0;0.0;1.0;0.0;0.0;32.0;0.0;0.0;0.0;0.0;0.0;0.0;0.0;0.0;0.0;0.0;0.0;0.0;0.0…
106691;1027.0;293.0;1134.0;116.0;780.0;123.0;0.0;4.0;4.0;1.0;6.0;0.0;4.0;5.0;16.0;7.0;2.0;0.0;1.0;0.0;21.0;0.0;7.0;0.0;0.0;0.0;1.0;420.0;0.0;8.0;0.0;0.0;6601.0;546.0;90.0;0.0;13.0;1642.0;132.0;3486.0;24.0;7.0;5.0;533.0;122.0;32.0;35.0;38.0;111.0;18.0;15.0;120.0;18.0;0.0;0.0;117.0;44.0;2.0;5.0;0.0;0.0;0.0;0.0;0.0;1.0;0.0;0.0;0.0;28.0;0.0;0.0;0.0;0.0;0.0;1.0;0.0;0.0;248.0;33.0;8.0;43.0;483.0;2.0;21…
146138;0.0;0.0;0.0;0.0;0.0;0.0;0.0;25.0;236.0;18.0;0.0;0.0;0.0;0.0;0.0;0.0;2.0;0.0;0.0;0.0;0.0;0.0;0.0;13.0;52.0;1.0;51.0;0.0;0.0;0.0;1.0;0.0;0.0;0.0;0.0;0.0;0.0;0.0;0.0;0.0;2.0;0.0;0.0;0.0;0.0;0.0;0.0;0.0;0.0;0.0;0.0;0.0;0.0;1.0;0.0;1.0;0.0;0.0;2.0;1.0;0.0;2.0;0.0;130.0;130.0;80.0;19.0;1.0;2.0;0.0;1.0;0.0;25.0;18.0;10.0;65.0;9.0;0.0;0.0;0.0;0.0;0.0;0.0;0.0;0.0;0.0;0.0;0.0;0.0;0.0;0.0;0.0;0.0;0.0…
426919;7.0;0.0;2.0;10.0;2.0;2.0;13.0;5.0;4.0;0.0;4.0;19.0;0.0;4.0;2.0;1.0;3.0;88.0;0.0;0.0;0.0;0.0;0.0;5.0;0.0;0.0;2.0;1.0;2.0;4.0;45.0;71.0;11.0;4.0;0.0;1.0;5.0;0.0;6.0;0.0;82.0;3.0;6.0;1.0;4.0;1.0;0.0;2.0;1.0;15.0;0.0;8.0;1.0;0.0;0.0;1.0;0.0;0.0;1.0;1.0;0.0;0.0;0.0;21.0;23.0;2.0;0.0;0.0;0.0;0.0;0.0;0.0;45.0;0.0;1.0;41.0;0.0;3.0;1.0;25.0;9.0;3.0;13.0;12.0;43.0;3.0;19.0;30.0;23.0;36.0;7.0;3.0;39.…
325735;14.0;12.0;15.0;8.0;12.0;6.0;16.0;31.0;3.0;8.0;12.0;3.0;1.0;2.0;11.0;11.0;8.0;9.0;1.0;4.0;2.0;3.0;1.0;4.0;14.0;2.0;6.0;7.0;7.0;4.0;1.0;8.0;10.0;11.0;3.0;4.0;7.0;3.0;1.0;13.0;3.0;17.0;5.0;21.0;9.0;5.0;6.0;10.0;9.0;21.0;1.0;28.0;12.0;3.0;5.0;12.0;14.0;9.0;12.0;0.0;3.0;2.0;0.0;12.0;19.0;3.0;5.0;1.0;0.0;1.0;1.0;2.0;10.0;2.0;3.0;6.0;2.0;18.0;7.0;6.0;19.0;27.0;3.0;11.0;4.0;16.0;3.0;3.0;2.0;10.0;4…
1006099;7.0;0.0;1.0;2.0;0.0;9.0;0.0;23.0;4.0;15.0;7.0;15.0;0.0;3.0;2.0;4.0;7.0;7.0;2.0;0.0;5.0;7.0;1.0;17.0;1.0;2.0;0.0;5.0;3.0;0.0;3.0;0.0;3.0;71.0;11.0;1.0;6.0;6.0;4.0;10.0;0.0;3.0;0.0;1.0;0.0;4.0;0.0;13.0;9.0;12.0;1.0;2.0;0.0;3.0;6.0;8.0;0.0;0.0;2.0;0.0;0.0;1.0;0.0;0.0;2.0;13.0;1.0;0.0;2.0;0.0;0.0;0.0;2.0;0.0;1.0;4.0;2.0;12.0;2.0;6.0;3.0;0.0;0.0;0.0;2.0;16.0;7.0;10.0;6.0;9.0;22.0;2.0;7.0;0.0;0…
550926;83.0;640.0;126.0;71.0;218.0;163.0;124.0;0.0;10.0;0.0;1.0;0.0;95.0;16.0;42.0;228.0;96.0;26.0;1.0;10.0;35.0;28.0;16.0;0.0;0.0;0.0;0.0;159.0;16.0;77.0;17.0;442.0;57.0;129.0;90.0;142.0;63.0;35.0;37.0;75.0;154.0;312.0;69.0;271.0;168.0;42.0;43.0;223.0;272.0;320.0;13.0;170.0;74.0;0.0;0.0;131.0;101.0;0.0;0.0;0.0;0.0;0.0;0.0;0.0;1.0;1.0;0.0;0.0;0.0;0.0;0.0;0.0;0.0;5.0;0.0;1.0;0.0;2.0;0.0;1.0;3.0;5.…
[truncated: 631 more rows]
